# Supplementary material for: Dynamic remodelling of the human host cell proteome and phosphoproteome upon enterovirus infection
Source: Nat Commun. 2020 Aug 28;11:4332. doi: 10.1038/s41467-020-18168-3 (PMC7455705; doi:10.1038/s41467-020-18168-3)
Supplement: Supplementary file 4 — Supplementary Data 1 [file 41467_2020_18168_MOESM4_ESM.xlsx]

## Sheet: Legend
Supplementary Data 1 - Proteome dataset
1.1	Identified proteins
1.2	Quantified proteins (in 3 out of 3 biological replica)
1.3	Significantly regulated proteins, based on the ANOVA test
Protein IDs	Identifier(s) of protein(s) contained in the protein group. They are sorted by number of identified peptides in descending order
Majority protein IDs	These are the IDs of those proteins that have at least half of the peptides that the leading protein has
Protein names	Name(s) of protein(s) contained within the group
Gene names	Name(s) of the gene(s) associated to the protein(s) contained within the group
Peptides	The total number of peptide sequences associated with the protein group (i.e. for all the proteins in the group)
Razor + unique peptides	The total number of razor + unique peptides associated with the protein group (i.e. these peptides are shared with another protein group)
Unique peptides	The total number of unique peptides associated with the protein group (i.e. these peptides are not shared with another protein group)
Sequence coverage [%]	Percentage of the sequence that is covered by the identified peptides of the best protein sequence contained in the group
Q-value	This is the ratio of reverse to forward protein groups
Score	Protein score which is derived from peptide posterior error probabilities. If empy, this particular protein group was identified only by a modification site
MS/MS count	Number of MS/MS events associated to the protein group
iBAQ CT	Average Log10 protein iBAQ value. CT = Unstimulated sample
iBAQ 2h
iBAQ 4h
iBAQ 6h
iBAQ 8h
iBAQ 10h
LFQ intensity CT_A	Log2 protein LFQ intensity. CT = Unstimulated sample
LFQ intensity CT_B
LFQ intensity CT_C
LFQ intensity 2h_A
LFQ intensity 2h_B
LFQ intensity 2h_C
LFQ intensity 4h_A
LFQ intensity 4h_B
LFQ intensity 4h_C
LFQ intensity 6h_A
LFQ intensity 6h_B
LFQ intensity 6h_C
LFQ intensity 8h_A
LFQ intensity 8h_B
LFQ intensity 8h_C
LFQ intensity 10h_A
LFQ intensity 10h_B
LFQ intensity 10h_C
Welch's T-test Significant 2h_CT	+' means statistically significant (two-sided)
Welch's T-test Significant 4h_CT
Welch's T-test Significant 6h_CT
Welch's T-test Significant 8h_CT
Welch's T-test Significant 10h_CT
ANOVA Significant
-Log10 Welch's T-test p-value 2h_CT	t-test (two-sided) or ANOVA output
Welch's T-test q-value 2h_CT
Log2 2h_CT
Welch's T-test Test statistic 2h_CT
-Log10 Welch's T-test p-value 4h_CT
Welch's T-test q-value 4h_CT
Log2 4h_CT
Welch's T-test Test statistic 4h_CT
-Log10 Welch's T-test p-value 6h_CT
Welch's T-test q-value 6h_CT
Log2 6h_CT
Welch's T-test Test statistic 6h_CT
-Log10 Welch's T-test p-value 8h_CT
Welch's T-test q-value 8h_CT
Log2 8h_CT
Welch's T-test Test statistic 8h_CT
-Log10 Welch's T-test p-value 10h_CT
Welch's T-test q-value 10h_CT
Log2 10h_CT
Welch's T-test Test statistic 10h_CT
-Log10 ANOVA p value
ANOVA q-value
z-scored LFQ intensity CT_A	z-scored protein LFQ intensity (relative to Figure 2A)
z-scored LFQ intensity CT_B
z-scored LFQ intensity CT_C
z-scored LFQ intensity 2h_A
z-scored LFQ intensity 2h_B
z-scored LFQ intensity 2h_C
z-scored LFQ intensity 4h_A
z-scored LFQ intensity 4h_B
z-scored LFQ intensity 4h_C
z-scored LFQ intensity 6h_A
z-scored LFQ intensity 6h_B
z-scored LFQ intensity 6h_C
z-scored LFQ intensity 8h_A
z-scored LFQ intensity 8h_B
z-scored LFQ intensity 8h_C
z-scored LFQ intensity 10h_A
z-scored LFQ intensity 10h_B
z-scored LFQ intensity 10h_C
Cluster	Cluster in Figure 2A

## Sheet: Supplementary Data 1.1
Protein IDs	Majority protein IDs	Protein names	Gene names	Peptides	Razor + unique peptides	Unique peptides	Sequence coverage [%]	Q-value	Score	MS/MS count	iBAQ CT	iBAQ 2h	iBAQ 4h	iBAQ 6h	iBAQ 8h	iBAQ 10h	LFQ intensity CT_A	LFQ intensity CT_B	LFQ intensity CT_C	LFQ intensity 2h_A	LFQ intensity 2h_B	LFQ intensity 2h_C	LFQ intensity 4h_A	LFQ intensity 4h_B	LFQ intensity 4h_C	LFQ intensity 6h_A	LFQ intensity 6h_B	LFQ intensity 6h_C	LFQ intensity 8h_A	LFQ intensity 8h_B	LFQ intensity 8h_C	LFQ intensity 10h_A	LFQ intensity 10h_B	LFQ intensity 10h_C
A0A0B4J2F0	A0A0B4J2F0	Protein PIGBOS1	PIGBOS1	1	1	1	18.5	0.0006874	3.0501	9	6.87884	7.1329	6.95901				NaN	NaN	-3.69841	NaN	NaN	NaN	NaN	NaN	NaN	NaN	NaN	NaN	NaN	NaN	NaN	NaN	NaN	NaN
A0AV96	A0AV96	RNA-binding protein 47	RBM47	5	5	5	18.2	0	43.907	11	6.13242	6.03937	5.95021	5.73047	5.15715	5.09001	-2.11052	-2.98602	NaN	-2.99986	NaN	-3.14486	-2.7659	-2.69174	NaN	NaN	-3.18088	-2.67781	NaN	NaN	NaN	NaN	NaN	NaN
A0AVK6	A0AVK6	Transcription factor E2F8	E2F8	4	4	4	4.2	0	21.445	0							NaN	NaN	NaN	NaN	NaN	NaN	NaN	NaN	NaN	NaN	NaN	NaN	NaN	NaN	NaN	NaN	NaN	NaN
A0AVT1	A0AVT1	Ubiquitin-like modifier-activating enzyme 6	UBA6	14	14	14	17.5	0	43.966	84	6.5789	6.43426	6.50818	6.42373	6.33645	6.22485	0.393271	-0.141165	0.310816	0.0334969	-0.80678	0.0691853	0.0962372	-0.0994987	-0.499395	-0.254011	-0.16272	0.090683	-0.31642	-0.432764	-0.754467	-0.303515	-0.713221	0.456261
A0FGR8	A0FGR8	Extended synaptotagmin-2	ESYT2	18	18	18	29.1	0	92.712	135	6.99634	6.83568	6.89567	6.86797	6.70307	6.05546	1.10984	0.41332	0.981104	0.598072	NaN	0.827513	0.579847	0.760853	-0.0483208	0.798853	1.17218	1.16378	1.13574	1.25996	0.374313	0.951151	-0.0838413	-0.0416012
A0JLT2	A0JLT2	Mediator of RNA polymerase II transcription subunit 19	MED19	7	7	7	46.7	0	196.17	55	6.50772	6.6754	6.61077	6.22151	6.38607	5.93355	-2.80591	-2.054	-2.35496	-1.41445	-1.80616	-2.37296	NaN	-3.18109	-1.68012	-2.41459	NaN	NaN	NaN	-3.10323	-2.12643	-3.15842	NaN	NaN
A0JNW5	A0JNW5	UHRF1-binding protein 1-like	UHRF1BP1L	1	1	1	1.6	0.00037327	5.3132	0							NaN	NaN	NaN	NaN	NaN	NaN	NaN	NaN	NaN	NaN	NaN	NaN	NaN	NaN	NaN	NaN	NaN	NaN
A0MZ66	A0MZ66	Shootin-1	KIAA1598	38	38	38	54	0	323.31	485	7.33886	7.3393	7.33804	7.25066	7.2222	7.19402	1.96109	2.46879	2.51922	2.13434	2.68733	1.82853	2.02472	2.03975	2.53118	2.22582	1.86334	1.68864	1.88459	1.79705	2.33261	2.17039	2.35466	2.51634
A1A4S6	A1A4S6	Rho GTPase-activating protein 10	ARHGAP10	2	2	2	3.8	0	8.3337	21	6.39373	6.14028	6.24153	6.04602	5.98813	5.61098	NaN	NaN	-0.494278	NaN	NaN	NaN	NaN	NaN	NaN	NaN	NaN	NaN	NaN	NaN	NaN	NaN	NaN	NaN
A1A5B4	A1A5B4	Anoctamin-9	ANO9	1	1	1	1	1		6			6.62277	6.63974			NaN	NaN	NaN	NaN	NaN	NaN	NaN	NaN	NaN	NaN	NaN	NaN	NaN	NaN	NaN	NaN	NaN	NaN
A1KXE4	A1KXE4	Myelin-associated neurite-outgrowth inhibitor	FAM168B	1	1	1	9.2	0	16.863	0							NaN	NaN	NaN	NaN	NaN	NaN	NaN	NaN	NaN	NaN	NaN	NaN	NaN	NaN	NaN	NaN	NaN	NaN
A1L0T0	A1L0T0	Acetolactate synthase-like protein	ILVBL	6	6	6	17.2	0	28.333	29	6.14416	5.95323	6.03401	6.30394	6.23917	5.81811	-2.00823	NaN	NaN	-2.24492	NaN	-2.47289	-2.10578	-2.29861	NaN	-1.95837	-2.04003	-1.69581	-1.48806	-1.64722	-2.60457	-2.26539	-3.76108	-2.99907
A1L170	A1L170	Uncharacterized protein C1orf226	C1orf226	3	3	3	9.9	0	10.33	0							NaN	NaN	NaN	NaN	NaN	NaN	NaN	NaN	NaN	NaN	NaN	NaN	NaN	NaN	NaN	NaN	NaN	NaN
A1L390	A1L390	Pleckstrin homology domain-containing family G member 3	PLEKHG3	10	10	10	10.6	0	118.98	1	5.20704	5.11039	5.18761	4.93955	5.24633	5.07591	NaN	NaN	NaN	NaN	NaN	NaN	NaN	NaN	NaN	NaN	NaN	NaN	NaN	-3.96297	NaN	NaN	NaN	NaN
A1X283	A1X283	SH3 and PX domain-containing protein 2B	SH3PXD2B	11	10	10	20.4	0	81.328	19	5.90128	5.86375	5.68355	5.55701	5.90553	6.05163	-1.30764	NaN	NaN	-1.44983	NaN	-2.19136	-1.73663	-1.90761	NaN	NaN	-2.00153	NaN	-1.74084	-2.19763	-1.92601	-1.61657	-2.01859	-2.02869
A2A2Z9;Q8IVF6	A2A2Z9;Q8IVF6	Ankyrin repeat domain-containing protein 18B;Ankyrin repeat domain-containing protein 18A	ANKRD18B;ANKRD18A	2	2	2	1.7	1		19	5.93714	5.9649	6.07295	6.0555	5.98819	5.99455	NaN	NaN	NaN	NaN	NaN	-1.71684	-1.51294	-1.56634	NaN	NaN	NaN	NaN	NaN	NaN	NaN	NaN	NaN	NaN
A2A3N6	A2A3N6	Putative PIP5K1A and PSMD4-like protein	PIPSL	3	1	0	4.4	0.00018706	5.4022	0							NaN	NaN	NaN	NaN	NaN	NaN	NaN	NaN	NaN	NaN	NaN	NaN	NaN	NaN	NaN	NaN	NaN	NaN
A2AJT9	A2AJT9	Uncharacterized protein CXorf23	CXorf23	1	1	1	1	1		0							NaN	NaN	NaN	NaN	NaN	NaN	NaN	NaN	NaN	NaN	NaN	NaN	NaN	NaN	NaN	NaN	NaN	NaN
A2CJ06	A2CJ06	Dystrotelin	DYTN	1	1	1	2.8	1		0							NaN	NaN	NaN	NaN	NaN	NaN	NaN	NaN	NaN	NaN	NaN	NaN	NaN	NaN	NaN	NaN	NaN	NaN
A2RRP1	A2RRP1	Neuroblastoma-amplified sequence	NBAS	1	1	1	0.8	0	28.635	0							NaN	NaN	NaN	NaN	NaN	NaN	NaN	NaN	NaN	NaN	NaN	NaN	NaN	NaN	NaN	NaN	NaN	NaN
A2RU67	A2RU67	Uncharacterized protein KIAA1467	KIAA1467	1	1	1	6.8	0	39.409	0							NaN	NaN	NaN	NaN	NaN	NaN	NaN	NaN	NaN	NaN	NaN	NaN	NaN	NaN	NaN	NaN	NaN	NaN
A3KMH1	A3KMH1	von Willebrand factor A domain-containing protein 8	VWA8	2	2	2	1.5	0.00052147	3.2932	1	4.82851	4.49741		4.56971			-4.31493	NaN	NaN	NaN	NaN	NaN	NaN	NaN	NaN	NaN	NaN	NaN	NaN	NaN	NaN	NaN	NaN	NaN
A3KN83;Q9Y2G9	A3KN83	Protein strawberry notch homolog 1	SBNO1	6	6	6	4.5	0	17.163	8	5.20733	5.06301	5.18394	5.01883			-3.6675	NaN	NaN	NaN	NaN	NaN	NaN	NaN	NaN	NaN	NaN	NaN	NaN	NaN	NaN	NaN	NaN	NaN
A4D1E9	A4D1E9	GTP-binding protein 10	GTPBP10	4	4	4	15.5	0	15.56	13	6.18734	5.89377	6.05233	6.0653	5.92907	4.9984	-1.87641	NaN	-2.16578	-2.24389	NaN	NaN	-2.38063	-2.2731	NaN	-2.64871	-2.49495	-2.35181	-2.54077	-2.43714	-2.84313	NaN	NaN	NaN
A4D2B0	A4D2B0	Metallo-beta-lactamase domain-containing protein 1	MBLAC1	1	1	1	9.4	0.00018769	5.5612	0							NaN	NaN	NaN	NaN	NaN	NaN	NaN	NaN	NaN	NaN	NaN	NaN	NaN	NaN	NaN	NaN	NaN	NaN
A4D2B8	A4D2B8	Putative postmeiotic segregation increased 2-like protein 1	PMS2P1	1	1	1	3	1		0							NaN	NaN	NaN	NaN	NaN	NaN	NaN	NaN	NaN	NaN	NaN	NaN	NaN	NaN	NaN	NaN	NaN	NaN
A4UGR9	A4UGR9	Xin actin-binding repeat-containing protein 2	XIRP2	4	4	4	1.7	0.0053433	1.9593	12	6.31457	6.30718	6.32117	6.18083	6.115	5.67678	0.984953	1.39896	NaN	1.15455	NaN	NaN	1.28525	1.22288	1.17166	NaN	NaN	NaN	NaN	0.744143	0.981499	NaN	NaN	0.590771
A5D8V6	A5D8V6	Vacuolar protein sorting-associated protein 37C	VPS37C	3	3	3	18	0	23.035	15	6.17446	6.29978	6.25852	5.81139	6.10454	6.08072	NaN	-2.51775	NaN	NaN	NaN	NaN	NaN	NaN	-2.83005	NaN	NaN	NaN	NaN	NaN	-3.20773	NaN	-3.58169	-3.33081
A5YKK6	A5YKK6	CCR4-NOT transcription complex subunit 1	CNOT1	23	23	23	14.1	0	57.193	75	6.0646	5.88842	5.83558	5.77154	5.48428	5.12743	0.147705	-1.09648	-0.810122	-0.947683	-3.42123	-0.686605	-1.02654	-0.885084	-2.24122	-1.31001	-1.51075	-0.632433	-1.41857	-1.74471	-2.03762	-2.48283	NaN	NaN
A5YM69	A5YM69	Rho guanine nucleotide exchange factor 35	ARHGEF35	2	1	1	8.3	0.00019639	7.3024	0							NaN	NaN	NaN	NaN	NaN	NaN	NaN	NaN	NaN	NaN	NaN	NaN	NaN	NaN	NaN	NaN	NaN	NaN
A6H8Y1	A6H8Y1	Transcription factor TFIIIB component B homolog	BDP1	8	8	8	4.5	0	14.95	1				5.52978	5.1797	5.08167	NaN	NaN	NaN	NaN	NaN	NaN	NaN	NaN	NaN	NaN	NaN	NaN	NaN	NaN	-2.91426	NaN	NaN	NaN
A6ND36	A6ND36	Protein FAM83G	FAM83G	7	7	7	7.3	0	83.407	0							NaN	NaN	NaN	NaN	NaN	NaN	NaN	NaN	NaN	NaN	NaN	NaN	NaN	NaN	NaN	NaN	NaN	NaN
A6NDG6	A6NDG6	Phosphoglycolate phosphatase	PGP	6	6	6	22.1	0	42.491	110	7.27072	7.278	7.12742	7.12082	7.08094	6.83443	1.15979	0.752602	1.02968	0.769384	0.0614624	0.781204	0.720703	0.932198	0.17687	0.538614	0.714287	1.02831	0.481815	0.720612	0.543781	-0.00711632	-0.15243	-0.0220108
A6NDU8	A6NDU8	UPF0600 protein C5orf51	C5orf51	4	4	4	21.1	0	92.17	57	6.58716	6.53935	6.50505	6.68574	6.47433	6.50905	-1.45384	NaN	-1.05334	-1.04362	NaN	-1.46168	-1.56626	-1.41263	-1.66911	-1.41878	-1.18035	-1.1511	-1.23204	-1.14866	NaN	-0.823202	-1.12229	-1.0933
A6NE01	A6NE01	Protein FAM186A	FAM186A	2	2	2	1.1	1		1		5.16947	4.91795	4.91261	4.96466	4.98239	NaN	NaN	NaN	NaN	NaN	NaN	NaN	NaN	NaN	NaN	NaN	NaN	NaN	NaN	-3.75559	NaN	NaN	NaN
A6NFI3	A6NFI3	Zinc finger protein 316	ZNF316	4	4	4	4.6	0	96.744	0							NaN	NaN	NaN	NaN	NaN	NaN	NaN	NaN	NaN	NaN	NaN	NaN	NaN	NaN	NaN	NaN	NaN	NaN
A6NHQ4	A6NHQ4	Uncharacterized protein C17orf96	C17orf96	2	2	2	5	0.0005278	3.5226	0							NaN	NaN	NaN	NaN	NaN	NaN	NaN	NaN	NaN	NaN	NaN	NaN	NaN	NaN	NaN	NaN	NaN	NaN
A6NHR9	A6NHR9	Structural maintenance of chromosomes flexible hinge domain-containing protein 1	SMCHD1	10	10	10	6.3	0	19.411	14	5.6995	5.53628	5.56201	5.49235	5.2405	5.13568	-1.4131	-2.51505	-1.64891	-2.33643	NaN	-2.31415	-2.41463	-1.9803	-2.22783	-2.20303	-2.19546	-1.98333	NaN	-2.13214	NaN	NaN	NaN	NaN
A6NKC9	A6NKC9	SH2 domain-containing protein 7	SH2D7	1	1	1	3.5	1		0							NaN	NaN	NaN	NaN	NaN	NaN	NaN	NaN	NaN	NaN	NaN	NaN	NaN	NaN	NaN	NaN	NaN	NaN
A6NKD9	A6NKD9	Coiled-coil domain-containing protein 85C	CCDC85C	4	4	4	13.8	0	14.086	4	6.04558	6.07111	5.89567	5.82771	5.34195		NaN	NaN	NaN	-3.53331	NaN	NaN	NaN	NaN	NaN	NaN	NaN	NaN	NaN	NaN	NaN	NaN	NaN	NaN
A6NKF1	A6NKF1	SAC3 domain-containing protein 1	SAC3D1	2	2	2	5.9	0	200.37	0							NaN	NaN	NaN	NaN	NaN	NaN	NaN	NaN	NaN	NaN	NaN	NaN	NaN	NaN	NaN	NaN	NaN	NaN
A6NKT7	A6NKT7	RanBP2-like and GRIP domain-containing protein 3	RGPD3	44	5	0	26.5	0	25.218	30	5.73983	5.61567	5.60777	5.62985	5.607	5.27789	-1.87311	-2.05137	-2.03822	-1.90764	-2.29497	-1.90551	-2.09868	-1.85505	-2.52455	-2.13513	-1.93311	NaN	-2.47069	-1.66295	-2.32179	-2.52074	-2.90362	NaN
A6ZKI3;Q9BWD3;Q17RB0	A6ZKI3;Q9BWD3;Q17RB0	Protein FAM127A;Protein FAM127B;Protein FAM127C	FAM127A;FAM127B;FAM127C	6	6	6	53.1	0	27.779	80	6.9519	6.92193	6.83771	6.78434	6.68152	6.84014	-1.21721	-1.40131	-1.19581	-1.27307	-1.60207	-1.61561	-1.47288	-2.04055	-1.73499	-1.40955	-1.65798	-1.81123	-1.82196	-1.83055	-1.58284	-1.04154	-1.25278	-1.12711
A7E2V4	A7E2V4	Zinc finger SWIM domain-containing protein 8	ZSWIM8	5	5	5	4.8	0	53.306	0							NaN	NaN	NaN	NaN	NaN	NaN	NaN	NaN	NaN	NaN	NaN	NaN	NaN	NaN	NaN	NaN	NaN	NaN
A7KAX9	A7KAX9	Rho GTPase-activating protein 32	ARHGAP32	5	5	5	3.9	0	14.396	1	6.14866					7.38661	NaN	-0.199694	NaN	NaN	NaN	NaN	NaN	NaN	NaN	NaN	NaN	NaN	NaN	NaN	NaN	NaN	NaN	NaN
A7MBM2	A7MBM2	Protein dispatched homolog 2	DISP2	1	1	1	1.8	0.00036846	4.7868	0							NaN	NaN	NaN	NaN	NaN	NaN	NaN	NaN	NaN	NaN	NaN	NaN	NaN	NaN	NaN	NaN	NaN	NaN
A8CG34;Q6PJE2;A6NF01	A8CG34	Nuclear envelope pore membrane protein POM 121C	POM121C	24	24	7	22.4	0	295.45	32	5.90597	5.99911	6.03842	6.21812	6.24892	6.19388	NaN	-1.47825	-1.01764	NaN	-1.30998	NaN	NaN	-1.4793	-1.36949	-1.11229	-1.24392	-1.58645	-1.22725	-1.59598	-1.275	-1.6207	-1.5655	-2.03739
A8K855	A8K855	EF-hand calcium-binding domain-containing protein 7	EFCAB7	1	1	1	2.2	0.0076923	1.7655	0							NaN	NaN	NaN	NaN	NaN	NaN	NaN	NaN	NaN	NaN	NaN	NaN	NaN	NaN	NaN	NaN	NaN	NaN
A8MT19;Q8IUC4	A8MT19;Q8IUC4	Putative rhophilin-2-like protein RHPN2P1;Rhophilin-2	RHPN2P1;RHPN2	2	2	2	5	0	9.5069	0							NaN	NaN	NaN	NaN	NaN	NaN	NaN	NaN	NaN	NaN	NaN	NaN	NaN	NaN	NaN	NaN	NaN	NaN
A8MVW0	A8MVW0	Protein FAM171A2	FAM171A2	2	2	2	4.4	0.00169	2.6933	5	5.25892	5.36351	5.30134	5.32576	5.38997	5.32249	NaN	NaN	-4.70991	NaN	NaN	NaN	NaN	NaN	NaN	NaN	NaN	NaN	NaN	NaN	NaN	NaN	NaN	NaN
A8MW99	A8MW99	Meiosis-specific protein MEI4-like	MEI4	1	1	1	2.3	1		2							NaN	NaN	NaN	NaN	NaN	NaN	NaN	NaN	NaN	NaN	NaN	NaN	NaN	NaN	NaN	NaN	NaN	NaN
B0I1T2	B0I1T2	Unconventional myosin-Ig;Minor histocompatibility antigen HA-2	MYO1G	1	1	1	1.1	0.0076948	1.7731	13	5.896	5.85018	5.98794	5.84732	5.92367	5.61995	NaN	NaN	-1.80606	NaN	NaN	NaN	NaN	NaN	NaN	NaN	NaN	NaN	NaN	NaN	NaN	NaN	NaN	NaN
C4AMC7;Q6VEQ5	C4AMC7;Q6VEQ5	Putative WAS protein family homolog 3;WAS protein family homolog 2	WASH3P;WASH2P	6	1	1	10.2	1		4	5.81905	5.8796	5.82515	5.7407	5.73026		NaN	-3.56628	NaN	NaN	NaN	NaN	NaN	NaN	NaN	NaN	NaN	NaN	NaN	NaN	NaN	NaN	NaN	NaN
C9J7I0	C9J7I0	UBAP1-MVB12-associated (UMA)-domain containing protein 1	UMAD1	2	2	2	29.4	0.00035329	3.6089	0	6.60207	6.62932	6.59567	6.42369			NaN	NaN	-3.6349	NaN	NaN	NaN	NaN	NaN	NaN	NaN	NaN	NaN	NaN	NaN	NaN	NaN	NaN	NaN
C9JLW8	C9JLW8	Protein FAM195B	FAM195B	3	3	3	46.4	0	22.409	9	6.39761	6.46552	6.27713	6.00679	6.08999	5.84116	NaN	-2.25396	-3.07889	NaN	-2.98626	-3.4111	NaN	NaN	-2.50009	NaN	NaN	NaN	NaN	-3.65787	NaN	NaN	-3.80395	NaN
E7EW31	E7EW31	Proline-rich basic protein 1	PROB1	1	1	1	1.6	0.0083187	1.7267	0							NaN	NaN	NaN	NaN	NaN	NaN	NaN	NaN	NaN	NaN	NaN	NaN	NaN	NaN	NaN	NaN	NaN	NaN
E9PRG8	E9PRG8	Uncharacterized protein C11orf98	C11orf98	1	1	1	10.7	0.0015306	2.8384	30	7.00577	7.03106	7.07415	6.95386	6.91313	6.88948	NaN	NaN	-2.56671	NaN	NaN	NaN	NaN	NaN	NaN	NaN	NaN	NaN	NaN	NaN	NaN	NaN	NaN	NaN
O00115	O00115	Deoxyribonuclease-2-alpha	DNASE2	5	5	5	10.8	0	13.311	125	6.9552	7.00931	7.00751	7.11734	6.97734	7.00975	-0.758091	-0.000535965	-0.0580578	-0.40597	0.27437	-0.321697	-0.390993	-0.298283	0.109058	0.361042	-0.00602531	-0.525539	-0.0148373	-0.13603	0.0200558	0.11027	0.382879	-0.0415173
O00116	O00116	Alkyldihydroxyacetonephosphate synthase, peroxisomal	AGPS	13	13	13	28	0	142.62	82	6.51787	6.34587	6.37703	6.56457	6.50464	6.1622	-0.248074	-1.28867	-0.73888	-1.14537	-0.919701	-0.734795	-0.837872	-0.835775	-2.18361	-0.808617	-0.540234	-0.13067	-0.473576	-0.0258656	-1.39084	-0.85428	-1.74019	-1.70175
O00139	O00139	Kinesin-like protein KIF2A	KIF2A	9	8	8	15.7	0	16.286	26	6.28689	5.85572	6.17123	6.03467	5.94345	5.51386	-1.43364	-1.96636	-1.46223	-2.38043	-2.77643	-1.91596	-1.61592	-1.81727	-2.5505	-2.11955	-2.23229	-2.03402	-2.08787	-2.13345	-2.74225	-2.41749	NaN	NaN
O00141	O00141	Serine/threonine-protein kinase Sgk1	SGK1	2	2	2	8.6	0	24.262	1	5.80148			6.94859	5.49235	6.83262	NaN	-3.52298	NaN	NaN	NaN	NaN	NaN	NaN	NaN	NaN	NaN	NaN	NaN	NaN	NaN	NaN	NaN	NaN
O00148	O00148	ATP-dependent RNA helicase DDX39A	DDX39A	24	11	11	51.3	0	144.63	131	6.99789	6.96614	6.82568	7.11258	6.88151	6.33193	-0.214171	-0.327085	0.141745	-0.108818	-1.33622	-0.194574	-0.280405	-0.125753	-1.13055	0.0733566	0.492702	-0.0801086	0.2623	0.0443897	-1.37308	-0.634289	-2.3973	-2.85183
O00151	O00151	PDZ and LIM domain protein 1	PDLIM1	17	17	17	66.9	0	323.31	654	8.24701	8.20337	8.2467	8.10184	7.9712	7.86952	3.58004	4.15992	4.21466	3.85695	4.50608	3.48632	3.59615	3.56784	4.3317	3.66099	3.43281	3.28802	2.98979	3.16665	3.88691	2.95301	3.27818	3.49013
O00154	O00154	Cytosolic acyl coenzyme A thioester hydrolase	ACOT7	8	8	8	29.7	0	21.92	79	6.81779	6.64026	6.74226	6.67747	6.35821	5.80022	-0.0202541	-1.02984	-0.792809	-1.004	-1.94074	-0.743292	-0.598688	-0.79734	-2.02178	-1.35651	-1.13672	-0.743483	-1.47942	-0.457846	-2.27533	-1.70157	NaN	NaN
O00159	O00159	Unconventional myosin-Ic	MYO1C	24	24	24	26.2	0	99.851	117	6.85396	6.50738	6.47769	6.21938	5.88617	5.86671	1.30174	0.258326	0.677061	-0.101929	-3.7596	0.788887	0.403322	0.277811	-0.885254	-1.39085	-0.752178	0	-1.1438	-1.51181	-1.7286	-0.35659	NaN	NaN
O00161	O00161	Synaptosomal-associated protein 23	SNAP23	13	13	13	63	0	323.31	129	7.46555	7.3559	7.39189	7.20018	7.27337	7.16397	0.229475	1.05461	0.890409	0.827383	1.19775	-0.111505	0.564081	0.161581	0.871389	0.606934	0.320276	-0.115416	0.572798	0.310926	0.744516	0.290144	0.626324	0.515799
O00165	O00165	HCLS1-associated protein X-1	HAX1	11	11	11	50.2	0	112.48	67	6.51056	6.41661	6.28991	6.51359	6.42909	6.52366	-2.03635	-2.10337	-1.69819	-1.96441	-2.30406	-1.8931	-1.9256	-1.96785	-2.17103	-1.71757	-1.74565	-1.85809	-1.56512	-1.2708	-1.28493	-1.05326	-1.35744	-1.20371
O00170	O00170	AH receptor-interacting protein	AIP	8	8	8	33.9	0	20.329	54	6.69022	6.40317	6.5348	6.56116	6.50394	6.50216	-1.24905	-1.45781	-0.946348	-1.67268	NaN	-1.39015	-1.53091	-1.29951	-1.51623	-1.17589	-1.33472	-1.71367	-1.32716	-1.13738	-1.04491	-1.2421	-1.35074	-0.761423
O00178	O00178	GTP-binding protein 1	GTPBP1	7	7	7	15.2	0	137.44	5	5.80375	5.60157	5.55375	5.36537	5.1342		-3.46982	NaN	NaN	-3.84986	NaN	-3.82283	-3.58677	-3.65497	NaN	NaN	NaN	-3.7805	-4.12272	NaN	NaN	NaN	NaN	NaN
O00186	O00186	Syntaxin-binding protein 3	STXBP3	4	4	4	7.4	0	12.621	27	5.83726	5.8385	5.92044	5.88622	5.85951	5.37663	NaN	NaN	-2.40255	-2.81776	NaN	-2.45286	-2.87434	-2.55243	-3.18233	-3.03402	-2.96682	-2.78079	-2.46662	-2.99427	-3.82495	-3.0293	NaN	NaN
O00192	O00192	Armadillo repeat protein deleted in velo-cardio-facial syndrome	ARVCF	4	4	4	8.2	0	22.261	2					6.74918		NaN	NaN	NaN	NaN	NaN	NaN	NaN	NaN	NaN	NaN	NaN	NaN	NaN	NaN	1.16499	NaN	NaN	NaN
O00193	O00193	Small acidic protein	SMAP	9	9	9	38.3	0	323.31	177	8.07482	8.11267	8.0473	7.95542	7.84215	7.68078	1.18593	1.92506	1.50061	1.72227	2.06343	0.59133	1.1591	1.10853	1.45263	1.40312	1.00965	0.960289	0.812664	0.324392	1.47238	0.434246	0.283791	0.854946
O00194	O00194	Ras-related protein Rab-27B	RAB27B	3	3	2	14.7	0.00085704	2.9823	20	5.88059	5.81512	5.70419	5.81926	5.54244	5.3072	-3.30068	NaN	NaN	NaN	NaN	-3.78276	NaN	-3.61752	NaN	-3.48304	NaN	NaN	NaN	NaN	NaN	NaN	NaN	NaN
O00203;Q13367	O00203	AP-3 complex subunit beta-1	AP3B1	21	21	21	20.5	0	191.62	166	6.65038	6.54578	6.59644	6.57261	6.39982	5.91331	0.663881	0.0637703	0.549705	0.203283	-1.15566	0.386744	0.348286	0.584841	-0.676617	-0.324038	-0.0133095	0.225473	0.0477104	0.187853	-0.666948	-0.230637	-1.27208	-1.12005
O00217	O00217	NADH dehydrogenase [ubiquinone] iron-sulfur protein 8, mitochondrial	NDUFS8	8	8	8	36.2	0	59.497	353	7.5214	7.51114	7.5004	7.59146	7.56948	7.65498	0.881987	1.22412	1.22028	1.3692	1.50075	0.593168	0.921459	0.754009	1.21411	1.49448	1.11348	1.10122	1.28087	1.22773	1.8585	1.6148	1.86587	1.73723
O00220	O00220	Tumor necrosis factor receptor superfamily member 10A	TNFRSF10A	2	2	2	6	0.0033283	2.3965	2	5.69932	5.76233	5.7586	5.84506	5.80665	5.70048	NaN	-3.69189	NaN	NaN	NaN	NaN	NaN	NaN	NaN	NaN	NaN	NaN	NaN	NaN	NaN	NaN	NaN	NaN
O00221	O00221	NF-kappa-B inhibitor epsilon	NFKBIE	3	3	3	10	0	12.785	1	4.73174	4.78237	4.6312	4.50912	4.84593	4.67968	NaN	-6.49096	NaN	NaN	NaN	NaN	NaN	NaN	NaN	NaN	NaN	NaN	NaN	NaN	NaN	NaN	NaN	NaN
O00231	O00231	26S proteasome non-ATPase regulatory subunit 11	PSMD11	22	22	22	55.5	0	170.19	428	7.52368	7.34334	7.39589	7.40639	7.24429	6.60424	2.54793	1.69819	2.08403	1.8293	0.469122	1.92257	1.86576	1.91955	0.886072	1.56776	1.92641	2.02408	1.83478	1.94392	1.28419	1.32401	0.266201	0.385546
O00232	O00232	26S proteasome non-ATPase regulatory subunit 12	PSMD12	21	21	21	47.1	0	179.67	357	7.39448	7.2266	7.3267	7.40564	7.25281	6.53269	1.88576	1.15501	1.76553	1.53097	-0.078783	1.70669	1.82374	1.8422	0.566389	1.39928	1.64406	2.21929	1.90864	1.41491	0.783539	0.701992	-3.08153	-1.67428
O00233	O00233	26S proteasome non-ATPase regulatory subunit 9	PSMD9	11	11	11	49.8	0	61.414	213	7.8238	7.7524	7.7737	7.69054	7.65982	7.57492	2.12622	2.81827	3.04405	2.13106	2.69937	2.31476	2.07079	2.1433	3.11115	2.239	2.1601	1.91106	2.04041	2.24378	2.47673	2.59411	2.95761	2.89589
O00244	O00244	Copper transport protein ATOX1	ATOX1	5	5	5	32.4	0	11.946	33	7.7108	7.7446	7.78171	7.31765	7.05203	6.91826	-0.258528	0.49716	0.590363	0.131537	0.109789	-0.270412	-0.412706	-0.369608	0.696752	-0.263042	-0.228537	-0.567179	NaN	-0.608336	-0.129543	-0.835075	-0.51437	-0.534771
O00255	O00255	Menin	MEN1	2	2	2	4.6	0.00036456	4.4497	1							NaN	NaN	NaN	NaN	NaN	NaN	NaN	NaN	NaN	NaN	NaN	NaN	NaN	NaN	NaN	NaN	NaN	NaN
O00257	O00257	E3 SUMO-protein ligase CBX4	CBX4	5	5	5	8.9	0	21.651	1					6.25306		NaN	NaN	NaN	NaN	NaN	NaN	NaN	NaN	NaN	NaN	NaN	NaN	NaN	NaN	-3.7832	NaN	NaN	NaN
O00264	O00264	Membrane-associated progesterone receptor component 1	PGRMC1	18	18	17	67.2	0	323.31	397	8.11106	8.09692	8.10514	8.13184	8.12719	8.25972	2.76317	3.11804	2.73037	2.47164	3.45413	2.03563	2.62042	2.66403	3.32138	3.35847	3.11942	2.92599	3.4691	2.99782	3.63553	4.03437	4.30336	4.17395
O00267	O00267	Transcription elongation factor SPT5	SUPT5H	25	25	25	30	0	323.31	158	6.74042	6.57469	6.60708	6.75173	6.55888	6.27373	0.676668	0.268421	0.637718	0.651039	-0.926392	0.599617	0.715708	0.616253	-0.367399	0.305937	0.351442	0.720919	-0.0829201	0.448595	0.348297	-0.313791	-0.321423	-0.342125
O00268	O00268	Transcription initiation factor TFIID subunit 4	TAF4	3	3	3	5.6	0	8.5218	1					4.88028		NaN	NaN	NaN	NaN	NaN	NaN	NaN	NaN	NaN	NaN	NaN	NaN	NaN	-5.62879	NaN	NaN	NaN	NaN
O00273	O00273	DNA fragmentation factor subunit alpha	DFFA	18	18	18	50.8	0	323.31	290	7.61572	7.61423	7.54842	7.42304	7.28893	7.0474	1.51381	2.23731	2.20096	1.90816	2.47259	1.53677	1.64756	1.58585	2.53106	1.66234	1.41328	1.34041	1.07316	1.21755	1.78243	0.626551	1.12889	1.06947
O00287	O00287	Regulatory factor X-associated protein	RFXAP	2	2	2	8.5	0.00036778	4.7527	8	6.35415	6.52802			5.84738	5.99067	NaN	NaN	NaN	NaN	-2.05682	NaN	NaN	NaN	NaN	NaN	NaN	NaN	NaN	NaN	NaN	NaN	NaN	NaN
O00291	O00291	Huntingtin-interacting protein 1	HIP1	4	4	4	6.5	0	12.271	4		5.89717		5.78281			NaN	NaN	NaN	NaN	NaN	NaN	NaN	NaN	NaN	NaN	-2.35956	NaN	NaN	NaN	NaN	NaN	NaN	NaN
O00299	O00299	Chloride intracellular channel protein 1	CLIC1	13	13	13	53.5	0	216.7	513	8.19068	8.10229	8.10539	8.08021	8.00929	7.84421	4.00393	3.58214	4.10847	3.65561	3.28715	3.60275	3.54535	3.57765	3.4016	3.55493	3.47686	3.52837	3.59742	3.40654	3.55129	3.17635	3.32407	3.36481
O00300	O00300	Tumor necrosis factor receptor superfamily member 11B	TNFRSF11B	1	1	1	4.2	1		0							NaN	NaN	NaN	NaN	NaN	NaN	NaN	NaN	NaN	NaN	NaN	NaN	NaN	NaN	NaN	NaN	NaN	NaN
O00303	O00303	Eukaryotic translation initiation factor 3 subunit F	EIF3F	13	13	13	36.1	0	277.99	379	8.01399	7.8871	7.92301	7.88662	7.87796	7.65423	3.42515	2.90607	3.20416	3.04915	1.70986	3.01541	2.85543	3.12521	2.13165	2.86961	2.82009	3.19557	3.02793	2.99128	2.82552	2.66676	2.26052	2.66969
O00308	O00308	NEDD4-like E3 ubiquitin-protein ligase WWP2	WWP2	1	1	1	1.5	0.0033234	2.3699	1				5.19254		5.22973	NaN	NaN	NaN	NaN	NaN	NaN	NaN	NaN	NaN	NaN	NaN	-4.63362	NaN	NaN	NaN	NaN	NaN	NaN
O00330	O00330	Pyruvate dehydrogenase protein X component, mitochondrial	PDHX	14	14	14	35.3	0	44.072	198	7.14636	7.02424	7.02309	7.31161	7.35311	7.40254	0.741194	1.23551	1.29598	0.637995	1.09841	0.655027	0.687954	0.754627	1.21474	1.8717	1.47345	0.921921	1.84462	1.72083	2.0777	2.06079	2.56534	2.4245
O00370	O00370	LINE-1 retrotransposable element ORF2 protein;Reverse transcriptase;Endonuclease		1	1	1	0.9	0.005072	2.1069	9	5.71264				5.7304	5.63703	-2.68667	NaN	NaN	NaN	NaN	NaN	NaN	NaN	NaN	NaN	NaN	NaN	NaN	NaN	NaN	NaN	NaN	NaN
O00399	O00399	Dynactin subunit 6	DCTN6	2	2	2	14.7	0	9.0369	10	6.38271	6.52093	6.6139	6.57495	6.41896	6.26601	NaN	NaN	NaN	NaN	NaN	NaN	-2.76935	NaN	NaN	NaN	-2.11592	NaN	NaN	NaN	NaN	NaN	NaN	-2.74133
O00400	O00400	Acetyl-coenzyme A transporter 1	SLC33A1	1	1	1	1.5	0.0031704	2.4468	0							NaN	NaN	NaN	NaN	NaN	NaN	NaN	NaN	NaN	NaN	NaN	NaN	NaN	NaN	NaN	NaN	NaN	NaN
O00401	O00401	Neural Wiskott-Aldrich syndrome protein	WASL	8	8	8	22.2	0	89.737	29	6.89884	6.87615	6.89617	6.94304	6.84151	6.53974	0.428713	0.228338	0.640564	NaN	-0.0199394	0.0306168	0.394243	0.101358	0.0480804	-0.0758171	-0.0957413	0.321762	NaN	-0.0119724	0.0185471	-0.130156	NaN	NaN
O00409	O00409	Forkhead box protein N3	FOXN3	3	3	3	13.3	0	27.103	0							NaN	NaN	NaN	NaN	NaN	NaN	NaN	NaN	NaN	NaN	NaN	NaN	NaN	NaN	NaN	NaN	NaN	NaN
O00410	O00410	Importin-5	IPO5	30	30	28	40.1	0	323.31	1046	7.6225	7.46231	7.55889	7.52226	7.39263	7.04846	4.51248	3.45139	3.50686	3.62918	2.06219	3.45699	3.85991	3.58826	2.62721	3.28862	3.26857	3.97861	3.34359	3.25012	3.13951	2.97076	1.99107	2.35405
O00411	O00411	DNA-directed RNA polymerase, mitochondrial	POLRMT	4	4	4	5.6	0	22.22	17	5.994	5.20829	5.3709	5.49008	5.49523	5.26937	-2.30611	NaN	NaN	-3.19462	NaN	-2.89524	NaN	-3.01569	NaN	NaN	-2.87163	-2.93072	-2.88774	-3.09106	NaN	-2.86125	NaN	NaN
O00418	O00418	Eukaryotic elongation factor 2 kinase	EEF2K	7	7	7	12.1	0	18.156	2					5.31822	5.08686	NaN	NaN	NaN	NaN	NaN	NaN	NaN	NaN	NaN	NaN	NaN	NaN	NaN	NaN	-4.39652	NaN	NaN	NaN
O00422	O00422	Histone deacetylase complex subunit SAP18	SAP18	7	7	7	55.6	0	146.69	219	7.74661	7.71912	7.6791	7.67545	7.47355	7.50504	1.5362	1.15255	1.65281	1.34431	0.783709	1.39188	1.37266	1.06161	1.68455	1.20906	1.28516	1.62285	1.26769	1.31027	1.28203	1.26849	1.59514	1.21869
O00423	O00423	Echinoderm microtubule-associated protein-like 1	EML1	2	2	2	3.2	0.000189	5.8322	2	5.49554	5.93963	5.88745	6.21611	6.1769	5.40153	NaN	NaN	NaN	NaN	NaN	NaN	-1.64117	NaN	NaN	NaN	NaN	NaN	NaN	NaN	NaN	NaN	NaN	NaN
O00425	O00425	Insulin-like growth factor 2 mRNA-binding protein 3	IGF2BP3	18	18	15	37.5	0	226.21	300	7.07469	6.93444	6.98096	7.07204	6.9681	6.78626	1.1012	0.610437	0.968035	0.71467	-0.305981	0.890379	0.674542	0.76153	0.160643	0.68136	0.628559	0.763655	0.628365	0.759819	0.582876	0.991633	0.777351	0.836601
O00429	O00429	Dynamin-1-like protein	DNM1L	27	27	27	52.2	0	323.31	390	7.38976	7.02315	6.95336	7.20711	6.90958	6.40879	2.31692	1.74049	1.93057	1.83337	0.525297	1.85143	1.81261	1.9548	0.904707	1.28852	1.58353	1.92853	1.50661	1.57841	1.27995	1.18884	1.0173	0.983421
O00442	O00442	RNA 3-terminal phosphate cyclase	RTCA	6	6	6	25.7	0	43.574	94	6.71729	6.61875	6.59418	6.512	6.19235	5.69094	-0.756351	-1.4962	-1.32092	-1.21463	-2.6721	-1.39018	-1.1097	-1.08441	-2.28376	-1.83416	-1.50921	-1.22306	-1.64306	-1.4854	-1.9543	-2.13014	-3.76779	-3.04003
O00443	O00443	Phosphatidylinositol 4-phosphate 3-kinase C2 domain-containing subunit alpha	PIK3C2A	5	5	5	2.8	0	12.522	1	4.42983	4.22866					-6.41588	NaN	NaN	NaN	NaN	NaN	NaN	NaN	NaN	NaN	NaN	NaN	NaN	NaN	NaN	NaN	NaN	NaN
O00461	O00461	Golgi integral membrane protein 4	GOLIM4	21	21	21	34.3	0	91.574	154	6.9977	6.95342	6.99909	7.0493	7.17035	7.19136	1.27314	1.5285	1.81479	1.24984	1.4466	1.37425	1.28882	1.27445	1.82202	1.8309	1.49324	1.23956	1.8744	1.73015	1.94253	2.52615	2.5487	2.37198
O00469	O00469	Procollagen-lysine,2-oxoglutarate 5-dioxygenase 2	PLOD2	18	18	18	31.8	0	198.22	237	6.7326	6.5528	6.48596	6.72413	6.68314	6.63727	0.615318	-0.110624	0.0604439	-0.0536881	-1.1704	0.110079	0.175629	-0.0292149	-0.690401	0.130194	0.22427	0.555048	0.445972	0.534756	-0.0745125	0.615221	-0.0517788	0.049799
O00470	O00470	Homeobox protein Meis1	MEIS1	2	2	2	5.9	0	69.561	0							NaN	NaN	NaN	NaN	NaN	NaN	NaN	NaN	NaN	NaN	NaN	NaN	NaN	NaN	NaN	NaN	NaN	NaN
O00472	O00472	RNA polymerase II elongation factor ELL2	ELL2	2	2	2	8.6	0	9.9106	0							NaN	NaN	NaN	NaN	NaN	NaN	NaN	NaN	NaN	NaN	NaN	NaN	NaN	NaN	NaN	NaN	NaN	NaN
O00479	O00479	High mobility group nucleosome-binding domain-containing protein 4	HMGN4	5	5	5	33.3	0	310.92	9	7.9543	8.10475	8.11699	8.27459	7.81159	8.13565	1.20969	1.34712	NaN	1.39186	2.15023	NaN	NaN	0.894739	NaN	2.04215	NaN	NaN	NaN	NaN	0.214464	NaN	2.71987	0.902504
O00483	O00483	Cytochrome c oxidase subunit NDUFA4	NDUFA4	3	3	3	32.1	0.00036121	4.1578	57	7.51261	7.36332	7.3816	7.45599	7.58204	7.30194	0.363766	NaN	0.508053	-0.0755291	-0.268393	0.205113	-0.0775242	0.116627	0.0801849	NaN	0.526062	0.342941	0.503635	0.333193	NaN	0.582779	NaN	NaN
O00487	O00487	26S proteasome non-ATPase regulatory subunit 14	PSMD14	6	6	6	26.1	0	35.43	67	7.10766	6.93771	7.00509	7.05588	6.84967	6.31	0.341234	-0.46203	-0.0641785	-0.257507	-1.16223	-0.177527	0.012825	0.227512	-1.03042	-0.627602	-0.344084	0.302372	-0.182373	-0.399042	-0.909502	-0.751373	NaN	NaN
O00488	O00488	Zinc finger protein 593	ZNF593	6	6	6	53	0	68.478	105	7.15895	7.21319	7.14131	7.32961	7.26427	7.17378	-2.18068	-0.486942	-0.479515	-0.74799	0.0360203	-1.06466	-1.1143	-0.981062	-0.623741	0.0420513	-0.448683	-1.3212	-0.538059	-0.656109	-0.304937	-0.666542	-0.364636	-0.245392
O00499;Q9UBW5	O00499	Myc box-dependent-interacting protein 1	BIN1	22	22	20	40.3	0	323.31	338	7.44251	7.45795	7.45515	7.2798	7.23557	7.10704	1.95266	2.59211	2.33303	2.07704	2.72404	1.80595	1.98974	2.09124	2.59332	1.76418	1.71335	1.75363	1.36667	1.36421	2.30548	1.29916	1.81068	1.81281
O00505	O00505	Importin subunit alpha-4	KPNA3	12	12	7	26.9	0	323.31	173	7.22076	6.9812	7.10595	7.18597	7.00066	6.86142	0.674105	0.414528	0.79806	0.443884	-0.425457	0.448139	0.43173	0.379934	-0.0633011	0.222231	0.401985	0.533632	0.152035	0.443638	0.16618	0.22908	-0.158108	0.00938797
O00512	O00512	B-cell CLL/lymphoma 9 protein	BCL9	13	13	13	16.3	0	261.13	1		5.20254	5.00492	4.6527			NaN	NaN	NaN	NaN	NaN	NaN	NaN	NaN	NaN	-5.87728	NaN	NaN	NaN	NaN	NaN	NaN	NaN	NaN
O00541	O00541	Pescadillo homolog	PES1	16	16	16	28.7	0	68.628	145	7.09205	6.90706	7.01461	7.00306	6.80189	6.42587	1.25498	0.53599	0.896864	0.306061	-1.36159	0.824213	0.699307	0.848083	-0.35428	0.312672	0.612051	0.783682	0.608044	0.646843	-0.152498	0.354795	-0.97633	-0.916166
O00559	O00559	Receptor-binding cancer antigen expressed on SiSo cells	EBAG9	3	3	3	21.6	0	260.08	0							NaN	NaN	NaN	NaN	NaN	NaN	NaN	NaN	NaN	NaN	NaN	NaN	NaN	NaN	NaN	NaN	NaN	NaN
O00560	O00560	Syntenin-1	SDCBP	11	11	11	52	0	276.59	245	7.47878	7.28092	7.33847	7.45809	7.30832	7.04211	1.01848	0.335737	0.892939	0.39924	-0.790279	0.618458	0.612461	0.732153	-0.213314	0.332609	0.542669	1.05467	0.531523	0.826778	0.0014782	0.573269	-0.356737	-0.391972
O00566	O00566	U3 small nucleolar ribonucleoprotein protein MPP10	MPHOSPH10	25	25	25	36.6	0	323.31	531	7.454	7.43118	7.39662	7.47508	7.48161	7.50235	1.91913	2.44811	2.48124	2.12834	2.73133	1.86141	2.14637	2.05661	2.43551	2.54856	2.29296	2.25655	2.38429	2.32963	2.91649	2.49724	2.83753	2.9009
O00567	O00567	Nucleolar protein 56	NOP56	28	28	28	45.8	0	323.31	270	7.15675	6.98964	7.07806	7.2537	7.23314	6.76935	1.89383	0.905781	1.31774	1.39778	-0.99094	1.33096	1.42173	1.50484	0.190683	1.40826	1.59245	2.02061	1.68434	1.59328	0.844954	1.13138	-0.0654335	-0.0451984
O00571;O15523;Q9NQI0	O00571;O15523	ATP-dependent RNA helicase DDX3X;ATP-dependent RNA helicase DDX3Y	DDX3X;DDX3Y	33	32	32	50.5	0	323.31	497	7.59197	7.43027	7.45451	7.33726	7.17258	6.88391	3.28449	2.76057	3.15634	2.71293	1.63418	3.1243	2.94141	2.96346	2.17528	1.996	2.37379	2.90661	2.06152	2.32065	1.66403	1.94057	1.15968	0.990713
O00584	O00584	Ribonuclease T2	RNASET2	1	1	1	3.9	0.0016915	2.7453	13	5.63366	5.68487	5.60778	5.67061	5.66361	5.56203	NaN	NaN	-4.56738	NaN	NaN	NaN	NaN	NaN	NaN	NaN	NaN	NaN	NaN	NaN	NaN	NaN	NaN	NaN
O00592	O00592	Podocalyxin	PODXL	11	11	11	17.9	0	296.12	158	7.34276	7.39094	7.30901	7.30448	7.21924	7.17483	1.4721	2.0224	2.13235	1.9459	2.51717	1.54878	1.74781	1.64256	2.16856	1.75169	1.63017	1.36232	1.55768	1.40068	1.77293	1.42415	1.5294	1.56031
O00625	O00625	Pirin	PIR	10	10	10	34.8	0	31.042	155	7.1555	7.12576	7.1266	7.09035	7.09289	6.82848	0.266209	0.127691	0.326183	0.165222	0.276888	-0.197279	0.0685463	-0.104532	0.212259	0.0948181	0.0536137	-0.190275	0.0146904	0.0530968	0.344618	-0.124115	0.0266609	0.150898
O00629	O00629	Importin subunit alpha-3	KPNA4	9	4	4	28.6	0	81.89	58	6.96256	6.8112	6.88361	6.85563	6.78539	6.58594	-0.321928	-0.686009	-0.115087	-0.403751	-1.11945	-0.298916	-0.737846	-0.283365	-1.10311	-0.411711	-0.588146	-0.698435	-0.73806	-0.399178	NaN	-0.570059	-0.971228	NaN
O00712	O00712	Nuclear factor 1 B-type	NFIB	8	7	7	25.7	0	115.43	3	5.91867	5.95734	5.84572	5.78871	5.45483	5.51068	-2.56176	NaN	NaN	-3.60738	NaN	-3.48043	NaN	-3.37928	NaN	NaN	-3.42948	NaN	NaN	NaN	NaN	-4.26596	NaN	NaN
O00716	O00716	Transcription factor E2F3	E2F3	4	4	4	8.2	0.00018886	5.8065	3	6.35574		5.97938				NaN	-2.33383	NaN	NaN	NaN	NaN	NaN	NaN	NaN	NaN	NaN	NaN	NaN	NaN	NaN	NaN	NaN	NaN
O00743	O00743	Serine/threonine-protein phosphatase 6 catalytic subunit;Serine/threonine-protein phosphatase 6 catalytic subunit, N-terminally processed	PPP6C	2	2	2	6.9	0.00036516	4.4986	18	6.28495	6.10108	6.14347	5.99029	5.66591	5.58042	-2.01266	NaN	-2.55862	-2.89509	NaN	-2.641	-2.70721	-2.56194	NaN	NaN	-3.27412	-3.03563	NaN	NaN	NaN	NaN	NaN	NaN
O00750	O00750	Phosphatidylinositol 4-phosphate 3-kinase C2 domain-containing subunit beta	PIK3C2B	3	3	3	3.8	0	11.683	0							NaN	NaN	NaN	NaN	NaN	NaN	NaN	NaN	NaN	NaN	NaN	NaN	NaN	NaN	NaN	NaN	NaN	NaN
O00754	O00754	Lysosomal alpha-mannosidase;Lysosomal alpha-mannosidase A peptide;Lysosomal alpha-mannosidase B peptide;Lysosomal alpha-mannosidase C peptide;Lysosomal alpha-mannosidase D peptide;Lysosomal alpha-mannosidase E peptide	MAN2B1	13	13	13	16.8	0	50.441	70	6.16106	6.08796	6.10257	6.21619	6.25564	6.3215	-1.17644	-0.811194	-0.968473	-1.08593	-1.05115	-1.57367	-0.916153	-1.04982	-0.987196	-0.710712	-1.03057	-1.5035	-1.06939	-1.00713	-0.525522	-0.732302	-0.673958	-0.38517
O00762	O00762	Ubiquitin-conjugating enzyme E2 C	UBE2C	8	8	8	58.7	0	75.883	125	7.39443	7.38897	7.05952	6.9258	6.94347	6.95977	0.677912	0.898838	0.879538	0.11043	1.33349	0.374998	-0.556063	-0.153191	0.604981	-0.684532	-0.534317	-0.63097	-0.825993	NaN	-0.0795479	-0.511585	-0.118914	-0.30143
O00764	O00764	Pyridoxal kinase	PDXK	12	12	12	52.9	0	172.09	248	7.41389	7.30268	7.3375	7.25715	7.06754	6.66612	1.25454	0.861669	1.26028	0.84103	-0.469538	1.01562	1.08843	0.954689	0.157129	0.524456	0.623804	0.869556	0.395262	0.77754	0.0755692	-0.0498982	-1.12462	-0.723522
O00767	O00767	Acyl-CoA desaturase	SCD	4	4	4	21.4	0	47.922	52	6.92768	6.81842	6.66791	6.44618	6.34661	5.99158	-0.300829	-1.7508	-1.02917	-1.3302	NaN	-0.94515	-1.41387	-0.752667	NaN	NaN	NaN	NaN	-1.73633	NaN	NaN	NaN	NaN	NaN
O14495	O14495	Lipid phosphate phosphohydrolase 3	PPAP2B	1	1	1	5.8	0.0021911	2.6241	0							NaN	NaN	NaN	NaN	NaN	NaN	NaN	NaN	NaN	NaN	NaN	NaN	NaN	NaN	NaN	NaN	NaN	NaN
O14497	O14497	AT-rich interactive domain-containing protein 1A	ARID1A	13	13	13	9.4	0	323.31	9	5.10633	4.9315	5.01918	4.94742	4.77817	4.54355	NaN	NaN	-4.83631	NaN	NaN	NaN	NaN	NaN	NaN	NaN	NaN	NaN	NaN	NaN	NaN	NaN	NaN	NaN
O14519;O75956	O14519	Cyclin-dependent kinase 2-associated protein 1	CDK2AP1	3	3	3	61.7	0	85.73	14	6.88233	7.01139	6.89269	6.74436	6.78455	6.92413	-1.95807	NaN	NaN	NaN	NaN	NaN	NaN	NaN	NaN	NaN	NaN	NaN	NaN	NaN	-1.76119	NaN	-1.32442	-1.48935
O14523	O14523	C2 domain-containing protein 2-like	C2CD2L	6	6	6	14.2	0	323.31	0							NaN	NaN	NaN	NaN	NaN	NaN	NaN	NaN	NaN	NaN	NaN	NaN	NaN	NaN	NaN	NaN	NaN	NaN
O14524	O14524	Transmembrane protein 194A	TMEM194A	2	2	2	3.8	0.00069037	3.1188	3	5.93812		5.68096	5.95589	5.62824	5.86555	NaN	NaN	NaN	NaN	NaN	NaN	NaN	NaN	NaN	NaN	NaN	NaN	-5.49116	NaN	NaN	NaN	NaN	NaN
O14526	O14526	F-BAR domain only protein 1	FCHO1	2	2	2	4.7	0	13.502	2	5.05985	5.42649	5.3694	5.05861	4.89706	4.75587	NaN	NaN	-7.44212	NaN	NaN	NaN	NaN	NaN	NaN	NaN	NaN	NaN	NaN	NaN	NaN	NaN	NaN	NaN
O14530	O14530	Thioredoxin domain-containing protein 9	TXNDC9	10	10	10	51.8	0	144.82	48	7.00574	6.8733	6.82339	6.71941	6.70396	6.51336	-0.583746	-0.699215	-0.511942	-1.01479	-0.764706	-0.791437	-1.02091	-0.909016	-0.883049	-0.951057	-1.34621	-1.24712	-1.10507	-1.24012	-0.956833	-1.35912	-1.26777	-1.5897
O14545	O14545	TRAF-type zinc finger domain-containing protein 1	TRAFD1	13	13	13	26.5	0	323.31	69	6.77936	6.69825	6.76345	6.54413	6.39099	6.26578	-1.03063	-0.113522	-0.0496674	-0.645687	0.146873	-0.933145	-0.8382	-0.772131	0.42252	-0.66268	-0.933699	-1.40349	-0.945038	-1.19835	-0.788881	-0.967367	-0.81362	-0.719772
O14548	O14548	Cytochrome c oxidase subunit 7A-related protein, mitochondrial	COX7A2L	3	3	3	48.2	0	48.632	32	6.77759	6.65305	6.70007	6.86544	6.77515	6.62372	-2.01238	-2.21983	-1.86235	-2.10091	-2.60425	NaN	-2.00506	-2.11188	-2.96983	-1.93638	-1.63365	-2.07186	-1.55099	-1.63996	-2.45912	-1.4918	NaN	-1.92139
O14561	O14561	Acyl carrier protein, mitochondrial	NDUFAB1	3	3	3	21.2	0.00037016	4.9364	13	6.04684	6.14878	6.09753	6.63356	6.45358	6.31809	NaN	NaN	NaN	NaN	NaN	NaN	NaN	NaN	NaN	NaN	NaN	2.43033	NaN	NaN	NaN	NaN	NaN	NaN
O14562	O14562	Ubiquitin domain-containing protein UBFD1	UBFD1	3	3	3	13.3	0	12.88	33	6.7885	6.86177	6.766	6.81045	6.70409	6.46133	-1.45824	-1.01828	-1.45092	-1.45485	-0.988268	-1.5208	-1.1919	-1.4841	-1.54317	-1.27415	-1.56695	-1.38045	-1.69626	-1.66071	-1.09055	-1.92217	-1.97837	-1.60927
O14578	O14578	Citron Rho-interacting kinase	CIT	3	3	3	1.8	0	46.135	0							NaN	NaN	NaN	NaN	NaN	NaN	NaN	NaN	NaN	NaN	NaN	NaN	NaN	NaN	NaN	NaN	NaN	NaN
O14579	O14579	Coatomer subunit epsilon	COPE	15	15	15	50	0	152.13	330	7.46308	7.36851	7.32885	7.43186	7.31535	6.91683	1.47294	0.875997	1.27824	1.11193	-0.103302	1.19165	1.06263	1.04852	0.154673	0.767567	1.08518	1.37069	1.04562	1.22256	0.666771	0.59131	-0.116894	0.169285
O14613	O14613	Cdc42 effector protein 2	CDC42EP2	1	1	1	12.4	0	24.804	1		5.74242		5.84238			NaN	NaN	NaN	NaN	NaN	NaN	NaN	NaN	NaN	NaN	NaN	-5.19108	NaN	NaN	NaN	NaN	NaN	NaN
O14617	O14617	AP-3 complex subunit delta-1	AP3D1	14	14	14	16	0	121.27	46	6.32708	6.08823	6.2116	5.98256	5.85527	5.20164	-0.0772228	-1.54725	-1.12384	-2.52325	NaN	-1.16806	-0.952698	-0.788078	NaN	NaN	-1.89123	-0.701622	-1.60124	-1.73524	NaN	-2.49941	NaN	NaN
O14618	O14618	Copper chaperone for superoxide dismutase	CCS	7	7	7	40.9	0	92.843	79	7.06988	7.02065	7.04833	6.73473	6.68616	6.5613	-0.716894	-0.050972	-0.393827	-0.506363	0.0925903	-0.925095	-0.537346	-0.825119	-0.270918	-0.555748	-1.02121	-1.27957	-1.33461	-1.12376	-0.598713	-1.29015	-0.825188	-1.0628
O14638	O14638	Ectonucleotide pyrophosphatase/phosphodiesterase family member 3;Alkaline phosphodiesterase I;Nucleotide pyrophosphatase	ENPP3	1	1	1	1.9	1		3	6.13191		5.30531		6.1036	5.64383	NaN	NaN	-1.41446	NaN	NaN	NaN	NaN	NaN	NaN	NaN	NaN	NaN	NaN	NaN	NaN	NaN	NaN	NaN
O14639	O14639	Actin-binding LIM protein 1	ABLIM1	23	23	23	37.3	0	323.31	66	6.45105	6.5028	6.36791	5.97415	5.82049	5.37952	-0.894344	-0.132206	0.250727	-0.439911	0.0181637	-0.62023	-0.869404	-0.565897	0.0136185	-1.15296	-1.33256	-1.25087	NaN	-1.9002	-1.07377	-2.08203	NaN	NaN
O14641	O14641	Segment polarity protein dishevelled homolog DVL-2	DVL2	4	4	4	10.5	0	41	13	6.05792	5.67863	5.69946	5.66227	5.55503	5.67248	-2.4996	NaN	-2.18771	NaN	NaN	NaN	-2.63524	NaN	NaN	NaN	NaN	NaN	NaN	NaN	NaN	NaN	-2.37871	NaN
O14646	O14646	Chromodomain-helicase-DNA-binding protein 1	CHD1	15	15	13	10.5	0	194.78	7	5.24424	5.61084	5.24299	5.08133	5.10099	4.97576	NaN	NaN	NaN	NaN	NaN	NaN	-3.27345	-4.04058	NaN	NaN	NaN	-3.98469	NaN	NaN	NaN	NaN	NaN	NaN
O14647	O14647	Chromodomain-helicase-DNA-binding protein 2	CHD2	3	1	1	2.1	0.00036337	4.3203	0							NaN	NaN	NaN	NaN	NaN	NaN	NaN	NaN	NaN	NaN	NaN	NaN	NaN	NaN	NaN	NaN	NaN	NaN
O14653	O14653	Golgi SNAP receptor complex member 2	GOSR2	6	6	6	48.1	0	23.924	52	6.54593	6.44256	6.33179	6.80201	6.81817	6.78942	-2.37784	-2.76837	-2.2911	-1.78691	-3.10683	-2.77248	-2.12344	-2.37155	NaN	-1.45308	-2.06344	-1.96664	-1.5309	-1.80169	-1.35684	-1.27631	-1.27693	-1.09817
O14656	O14656	Torsin-1A	TOR1A	6	6	6	23.2	0	9.4685	16	5.8553	5.70043	6.26847	6.19635	6.23582	5.82081	NaN	NaN	-2.72966	NaN	NaN	NaN	-2.91065	-2.63982	NaN	-2.84858	-2.83692	-2.17881	-2.83618	-2.59487	NaN	-2.2231	NaN	NaN
O14662	O14662	Syntaxin-16	STX16	6	6	6	26.8	0	126.52	35	6.12611	6.39365	6.39073	6.33643	6.2267	6.31378	NaN	-1.98453	-1.65362	-2.83692	-1.3337	-2.41503	-1.77673	-2.39296	-1.50495	-1.70262	-2.33982	-2.20723	NaN	-2.50047	-1.58452	-1.86635	-1.42079	-1.52406
O14668	O14668	Transmembrane gamma-carboxyglutamic acid protein 1	PRRG1	1	1	1	12.8	0	12.658	0							NaN	NaN	NaN	NaN	NaN	NaN	NaN	NaN	NaN	NaN	NaN	NaN	NaN	NaN	NaN	NaN	NaN	NaN
O14681	O14681	Etoposide-induced protein 2.4 homolog	EI24	2	2	2	6.8	0.00019577	7.2128	0							NaN	NaN	NaN	NaN	NaN	NaN	NaN	NaN	NaN	NaN	NaN	NaN	NaN	NaN	NaN	NaN	NaN	NaN
O14683	O14683	Tumor protein p53-inducible protein 11	TP53I11	1	1	1	5.3	0	8.9692	0							NaN	NaN	NaN	NaN	NaN	NaN	NaN	NaN	NaN	NaN	NaN	NaN	NaN	NaN	NaN	NaN	NaN	NaN
O14686	O14686	Histone-lysine N-methyltransferase 2D	KMT2D	21	21	21	7	0	323.31	1	5.45377	5.46582	5.52873	5.31792	5.20496	5.06145	NaN	NaN	-1.02116	NaN	NaN	NaN	NaN	NaN	NaN	NaN	NaN	NaN	NaN	NaN	NaN	NaN	NaN	NaN
O14713	O14713	Integrin beta-1-binding protein 1	ITGB1BP1	1	1	1	6.5	0.00035404	3.6538	0							NaN	NaN	NaN	NaN	NaN	NaN	NaN	NaN	NaN	NaN	NaN	NaN	NaN	NaN	NaN	NaN	NaN	NaN
O14715;Q99666	O14715;Q99666	RANBP2-like and GRIP domain-containing protein 8;RANBP2-like and GRIP domain-containing protein 5/6	RGPD8;RGPD5	34	2	2	22.3	0	41.711	0							NaN	NaN	NaN	NaN	NaN	NaN	NaN	NaN	NaN	NaN	NaN	NaN	NaN	NaN	NaN	NaN	NaN	NaN
O14732	O14732	Inositol monophosphatase 2	IMPA2	5	5	5	20.8	0	12.731	42	6.96415	6.70374	6.89882	6.82577	6.69011	6.09497	-0.460568	-0.911812	-0.563181	-0.952156	-1.99571	-1.19204	-0.759684	-0.714081	-1.77911	-1.16931	-1.26537	-0.756641	-1.35471	-1.33664	-1.47344	-1.6615	NaN	NaN
O14733	O14733	Dual specificity mitogen-activated protein kinase kinase 7	MAP2K7	5	5	5	14.6	0	10.18	4	7.02616	6.98315	5.19515	4.82764			NaN	NaN	1.63885	NaN	NaN	NaN	NaN	NaN	NaN	NaN	NaN	NaN	NaN	NaN	NaN	NaN	NaN	NaN
O14737	O14737	Programmed cell death protein 5	PDCD5	14	14	14	78.4	0	189.41	638	8.64483	8.62823	8.66065	8.44587	8.37527	8.20773	4.2036	4.97363	4.93774	4.3852	5.50613	3.97539	4.30365	4.26452	5.39068	4.21612	3.88908	3.80583	3.69138	3.68598	4.47627	3.64103	4.03127	3.97015
O14744	O14744	Protein arginine N-methyltransferase 5;Protein arginine N-methyltransferase 5, N-terminally processed	PRMT5	14	14	14	28.9	0	112.23	202	7.03174	6.8212	6.88776	6.90172	6.70878	6.34705	0.961966	0.490534	0.881592	0.476181	-0.854166	0.617788	0.662157	0.71765	-0.318352	0.0483093	0.374657	0.658459	0.298004	0.274332	-0.170761	0.0202312	-1.23153	-1.04448
O14745	O14745	Na(+)/H(+) exchange regulatory cofactor NHE-RF1	SLC9A3R1	23	23	23	75.4	0	323.31	484	7.96006	7.96116	7.89428	7.76189	7.61442	7.54053	3.05906	3.67909	3.59732	3.21714	4.2276	2.86406	2.97946	2.91853	3.9604	3.23032	2.69814	2.4217	2.57894	2.49608	3.16794	2.44668	3.02427	3.03613
O14757	O14757	Serine/threonine-protein kinase Chk1	CHEK1	2	2	2	7.6	0	19.255	0							NaN	NaN	NaN	NaN	NaN	NaN	NaN	NaN	NaN	NaN	NaN	NaN	NaN	NaN	NaN	NaN	NaN	NaN
O14763	O14763	Tumor necrosis factor receptor superfamily member 10B	TNFRSF10B	5	5	5	11.6	0	16.496	87	6.45837	6.55411	6.45285	6.49496	6.43327	6.32661	-2.0307	-1.29271	-1.1659	-1.2354	-1.25405	-1.76996	-1.95123	-2.22193	-1.22542	-1.41121	-1.66669	-2.2801	-2.27854	-2.24273	-1.14794	-2.13503	-1.75489	-1.3829
O14773	O14773	Tripeptidyl-peptidase 1	TPP1	4	4	4	9.4	0	31.641	60	6.50762	6.49064	6.22801	6.47799	6.55526	6.80109	-0.505663	-0.529589	NaN	-0.583578	-0.394758	NaN	-0.627472	NaN	-0.837824	0.00580215	-0.481459	-0.599861	-0.362463	-0.41683	-0.0731049	0.0850258	0.0680847	0.316803
O14776	O14776	Transcription elongation regulator 1	TCERG1	34	34	34	30.3	0	159.17	210	7.03161	7.05098	7.07197	7.11813	6.89158	6.5981	1.56214	1.27296	1.52083	1.22004	0.835465	1.24242	1.4408	1.38186	0.472614	1.32172	1.26423	1.42746	1.28184	1.11663	1.35186	0.951294	1.16236	1.34967
O14777	O14777	Kinetochore protein NDC80 homolog	NDC80	22	22	22	39.1	0	106.21	100	6.70576	6.73156	6.4358	6.17036	6.08125	6.12638	-0.239212	0.345308	0.231535	0.328358	0.425493	-0.559116	-0.736391	-0.845051	-0.0290222	-0.844307	-1.42967	-0.989269	-1.65803	-1.10132	-0.514839	-0.863241	-0.882174	-0.461269
O14787	O14787	Transportin-2	TNPO2	7	3	3	8.8	0	8.2195	12	5.86669	5.9005	5.74246	5.78393	5.71371	5.00173	-2.39977	NaN	-2.41613	-2.6821	NaN	-2.67409	-2.66826	-2.22695	NaN	-2.82896	-2.82872	-2.67409	-2.74551	-2.5966	-3.1999	NaN	NaN	NaN
O14817	O14817	Tetraspanin-4	TSPAN4	1	1	1	10.5	0	75.042	33	6.5776	6.42728	6.36923	6.51907	6.36116	6.00159	NaN	NaN	-2.42401	NaN	NaN	NaN	NaN	NaN	NaN	NaN	NaN	NaN	NaN	NaN	NaN	NaN	NaN	NaN
O14818	O14818	Proteasome subunit alpha type-7	PSMA7	11	11	6	50	0	104.44	481	7.98699	7.86941	7.93043	7.95084	7.77506	7.28929	3.20594	2.60151	2.98178	2.76908	1.64888	2.97956	2.83297	3.01774	1.94783	2.55612	2.93478	3.02083	2.54434	2.84598	1.99018	1.79411	0.92198	0.655918
O14828	O14828	Secretory carrier-associated membrane protein 3	SCAMP3	10	10	10	34.3	0	317.4	253	7.70515	7.64281	7.66134	7.73901	7.57505	7.51808	1.41163	1.37422	1.63134	1.17424	1.17146	1.32052	1.20069	1.09971	1.18704	1.63234	1.62361	1.47336	1.66746	1.69884	1.4958	1.6809	1.66693	1.5213
O14841	O14841	5-oxoprolinase	OPLAH	1	1	1	1.2	0.00052687	3.484	0							NaN	NaN	NaN	NaN	NaN	NaN	NaN	NaN	NaN	NaN	NaN	NaN	NaN	NaN	NaN	NaN	NaN	NaN
O14867	O14867	Transcription regulator protein BACH1	BACH1	2	2	2	2.9	0.0044444	2.2029	0							NaN	NaN	NaN	NaN	NaN	NaN	NaN	NaN	NaN	NaN	NaN	NaN	NaN	NaN	NaN	NaN	NaN	NaN
O14874	O14874	[3-methyl-2-oxobutanoate dehydrogenase [lipoamide]] kinase, mitochondrial	BCKDK	3	3	3	6.6	0	175.47	9	5.33	5.29374	5.19018	5.32088	5.23306		NaN	NaN	-5.10996	NaN	NaN	NaN	NaN	NaN	NaN	NaN	NaN	NaN	NaN	NaN	NaN	NaN	NaN	NaN
O14879	O14879	Interferon-induced protein with tetratricopeptide repeats 3	IFIT3	8	8	8	23.7	0	43.186	55	6.27508	6.32449	6.25654	6.24266	6.10459	6.10888	-2.80959	-1.70504	-1.78609	-1.84408	-1.27889	-2.62977	-2.54745	-2.61337	-1.54908	-1.63648	-2.23033	-2.27141	-2.44921	-2.30473	-1.6614	-1.71795	-1.4117	-1.64255
O14880	O14880	Microsomal glutathione S-transferase 3	MGST3	3	3	3	18.4	0	16.365	72	7.04181	6.97089	7.23865	7.12185	6.8981	6.31099	-2.05577	-1.47482	-0.986546	-1.6168	-3.40671	-0.676826	-0.416628	-0.651218	-1.79428	-1.95656	-0.677099	-0.138531	-1.00178	-1.13835	-2.049	-1.68636	-4.02313	NaN
O14893	O14893	Gem-associated protein 2	GEMIN2	4	4	4	13.9	0	9.8296	42	6.61328	6.73017	6.63951	6.60134	6.41247	6.56606	NaN	-1.40693	-1.49764	-1.6696	-0.807964	-2.0852	-2.03764	-1.93401	-1.06298	-1.04944	-1.33861	-1.85895	-2.30007	-2.20846	-1.43658	-1.48291	-1.20527	-1.09986
O14901	O14901	Krueppel-like factor 11	KLF11	2	2	2	6.8	0.00036989	4.9243	0							NaN	NaN	NaN	NaN	NaN	NaN	NaN	NaN	NaN	NaN	NaN	NaN	NaN	NaN	NaN	NaN	NaN	NaN
O14907	O14907	Tax1-binding protein 3	TAX1BP3	4	4	4	37.9	0	43.614	40	6.89688	7.07914	7.0097	7.16048	6.92492	6.97804	NaN	NaN	NaN	NaN	-1.34763	NaN	NaN	-2.11098	-0.793436	-0.746033	-1.14154	NaN	NaN	-0.970734	NaN	-0.835405	-0.837036	NaN
O14908	O14908	PDZ domain-containing protein GIPC1	GIPC1	8	8	7	31.2	0	25.284	19	6.5276	6.36502	6.40133	6.38687	5.68755	5.57159	-1.29153	-2.00376	-1.60574	-2.25043	NaN	-1.72659	-2.15694	-2.00607	-2.70732	NaN	-2.87223	-2.54447	NaN	NaN	NaN	NaN	NaN	NaN
O14920	O14920	Inhibitor of nuclear factor kappa-B kinase subunit beta	IKBKB	4	4	4	5.2	0	25.358	2	5.46163	5.21599	5.36827	6.17307	6.10966	5.26894	NaN	-0.0269527	NaN	NaN	NaN	NaN	NaN	NaN	NaN	NaN	NaN	NaN	NaN	NaN	NaN	NaN	NaN	NaN
O14925;Q5SRD1	O14925;Q5SRD1	Mitochondrial import inner membrane translocase subunit Tim23;Putative mitochondrial import inner membrane translocase subunit Tim23B	TIMM23;TIMM23B	4	4	4	36.4	0	24.257	43	7.09598	6.85712	6.80915	6.81319	6.60163	6.39095	-0.52055	-1.54165	-0.988794	-1.2176	-2.35683	-1.19613	-1.07618	-1.45309	-2.27544	-1.6844	-2.1324	-1.07835	-1.68253	-1.57659	-2.2366	-1.71171	NaN	NaN
O14929	O14929	Histone acetyltransferase type B catalytic subunit	HAT1	11	11	11	35.1	0	228.06	204	7.48427	7.28707	7.32374	7.30351	7.1434	6.56416	1.59196	0.584282	0.796034	0.983604	-0.858118	0.821196	1.1332	0.929356	-0.166395	0.391958	0.467865	1.17504	0.309448	0.446342	-0.162401	-0.426483	-1.62336	-0.92425
O14936	O14936	Peripheral plasma membrane protein CASK	CASK	4	4	4	5.4	0	7.9936	9	5.1043	5.45899	5.4835	5.17263	4.92057		NaN	NaN	NaN	-3.65027	NaN	-3.65147	-3.71785	-3.95146	NaN	-4.8529	-4.07548	NaN	NaN	NaN	NaN	NaN	NaN	NaN
O14949	O14949	Cytochrome b-c1 complex subunit 8	UQCRQ	2	2	2	24.4	0	12.483	87	7.16179	7.07765	7.11867	7.29733	7.19392	7.05848	-1.03111	-1.35663	-0.601061	-1.2802	-2.22245	-0.850801	-0.969725	-0.82826	NaN	-0.517946	-0.44771	-0.762983	-0.53223	-0.532808	-1.11814	-0.415621	-0.922682	-1.03628
O14957	O14957	Cytochrome b-c1 complex subunit 10	UQCR11	1	1	1	21.4	0.0003659	4.5784	14	6.58401	6.48468	6.49723	6.64228	6.31815		NaN	NaN	-4.45443	NaN	NaN	NaN	NaN	NaN	NaN	NaN	NaN	NaN	NaN	NaN	NaN	NaN	NaN	NaN
O14964	O14964	Hepatocyte growth factor-regulated tyrosine kinase substrate	HGS	14	14	14	19.3	0	138.14	313	7.25275	7.21584	7.18949	7.2207	7.03032	6.85544	1.03899	1.34902	1.38227	1.0964	1.30456	0.900366	1.03859	0.982542	1.39237	1.24768	0.942833	0.861469	0.719887	0.773355	1.02818	0.491564	1.01566	0.78079
O14974	O14974	Protein phosphatase 1 regulatory subunit 12A	PPP1R12A	50	50	48	42.8	0	323.31	514	7.64973	7.62338	7.5916	7.42263	7.32478	7.09977	2.86326	3.78464	3.72308	3.21226	4.0813	2.99908	3.03683	3.04489	3.97103	3.06246	2.94725	2.65383	2.62471	2.82026	3.14686	2.48313	2.97469	2.71837
O14975	O14975	Very long-chain acyl-CoA synthetase	SLC27A2	11	11	11	21.5	0	81.543	47	6.41206	6.50154	6.32192	6.45263	6.09407	5.94029	-0.964971	-1.57609	-1.50321	-1.41508	NaN	-1.37711	-1.58279	-1.7697	-2.13745	-1.35631	-1.05513	-1.0901	-1.45525	-1.74427	-1.71584	-1.69028	NaN	NaN
O14976	O14976	Cyclin-G-associated kinase	GAK	5	5	5	6.6	0	49.533	28	5.67467	5.40042	5.5753	5.52482	5.45255	5.46148	-2.74333	-3.13963	-2.89708	NaN	-2.89009	-3.07816	-2.968	-3.00711	-2.95039	-3.01366	-3.04835	-3.43667	-2.91256	-3.19481	NaN	-2.84712	-2.49415	-2.6386
O14978	O14978	Zinc finger protein 263	ZNF263	4	4	4	9.8	0	13.628	0							NaN	NaN	NaN	NaN	NaN	NaN	NaN	NaN	NaN	NaN	NaN	NaN	NaN	NaN	NaN	NaN	NaN	NaN
O14979	O14979	Heterogeneous nuclear ribonucleoprotein D-like	HNRNPDL	10	8	8	26.2	0	323.31	416	8.08159	7.99939	8.05417	7.81724	7.85927	7.57223	3.7662	3.70399	4.07915	3.99883	3.7867	3.04394	3.6675	3.35892	3.84917	3.49478	3.04161	3.70823	3.14378	3.30924	3.85473	2.78823	2.8999	3.50021
O14980	O14980	Exportin-1	XPO1	35	35	35	36.3	0	323.31	505	7.31422	7.15328	7.21527	7.19624	7.02284	6.50615	2.86163	2.02496	2.36883	2.20493	0.688621	2.42009	2.52505	2.56838	1.18387	1.79536	2.09937	2.43066	2.02783	2.11814	1.35178	1.42219	0.435528	0.419577
O14981	O14981	TATA-binding protein-associated factor 172	BTAF1	6	6	6	3.7	0	15.191	24	5.05624	4.95645	5.12838	5.1961	5.56729	5.8215	NaN	NaN	NaN	NaN	NaN	NaN	NaN	NaN	NaN	NaN	-2.19476	NaN	-2.22886	-2.09678	-1.82945	-1.29861	-1.26174	-0.874437
O14986	O14986	Phosphatidylinositol 4-phosphate 5-kinase type-1 beta	PIP5K1B	2	2	2	2	0	20.014	0							NaN	NaN	NaN	NaN	NaN	NaN	NaN	NaN	NaN	NaN	NaN	NaN	NaN	NaN	NaN	NaN	NaN	NaN
O15013	O15013	Rho guanine nucleotide exchange factor 10	ARHGEF10	4	4	4	3.6	0	82.486	0							NaN	NaN	NaN	NaN	NaN	NaN	NaN	NaN	NaN	NaN	NaN	NaN	NaN	NaN	NaN	NaN	NaN	NaN
O15014	O15014	Zinc finger protein 609	ZNF609	24	24	24	20.8	0	323.31	1							NaN	NaN	NaN	NaN	NaN	NaN	NaN	NaN	NaN	NaN	NaN	NaN	NaN	NaN	NaN	NaN	NaN	NaN
O15015	O15015	Zinc finger protein 646	ZNF646	2	2	2	1.7	0.0049132	2.1315	10	5.86076	5.76874	5.80373	5.89343	5.74194	5.50957	NaN	NaN	-1.50402	NaN	NaN	NaN	NaN	NaN	NaN	NaN	NaN	NaN	NaN	NaN	NaN	NaN	NaN	NaN
O15020	O15020	Spectrin beta chain, non-erythrocytic 2	SPTBN2	13	6	6	7.2	0	52.45	2	5.25834	5.0054	5.10951	4.91615	4.9667	4.47423	NaN	NaN	NaN	NaN	NaN	NaN	NaN	-2.63859	NaN	NaN	NaN	NaN	NaN	NaN	NaN	NaN	NaN	NaN
O15021	O15021	Microtubule-associated serine/threonine-protein kinase 4	MAST4	3	1	1	2	1		0							NaN	NaN	NaN	NaN	NaN	NaN	NaN	NaN	NaN	NaN	NaN	NaN	NaN	NaN	NaN	NaN	NaN	NaN
O15027	O15027	Protein transport protein Sec16A	SEC16A	39	39	39	31.2	0	323.31	124	6.46246	6.40115	6.43037	6.46236	6.47716	6.22636	0.174892	0.195284	0.652058	0.186415	0.0246677	0.264078	0.356152	0.183956	0.0516033	0.498463	0.462181	0.0165081	0.310001	0.420349	0.78426	0.258665	0.797092	0.529196
O15031	O15031	Plexin-B2	PLXNB2	36	36	35	27.2	0	260.42	290	6.64257	6.47352	6.59749	6.63528	6.54697	6.46201	1.12863	0.845289	1.22223	0.892298	0.294107	0.874455	1.09676	0.957912	0.399609	1.06678	0.986536	1.11134	1.2117	1.11875	1.11017	1.32552	1.20043	1.1838
O15033	O15033	Apoptosis-resistant E3 ubiquitin protein ligase 1	AREL1	1	1	1	2.7	0	17.18	0							NaN	NaN	NaN	NaN	NaN	NaN	NaN	NaN	NaN	NaN	NaN	NaN	NaN	NaN	NaN	NaN	NaN	NaN
O15037	O15037	Protein KHNYN	KHNYN	1	1	1	3.2	0	78.807	0							NaN	NaN	NaN	NaN	NaN	NaN	NaN	NaN	NaN	NaN	NaN	NaN	NaN	NaN	NaN	NaN	NaN	NaN
O15042	O15042	U2 snRNP-associated SURP motif-containing protein	U2SURP	28	28	28	33	0	323.31	219	7.10705	6.93748	6.94545	6.97699	6.88392	6.71877	1.70442	1.60357	1.75641	1.36722	0.730536	1.58083	1.30003	1.48985	1.15823	1.2569	1.19122	1.39342	1.11547	1.35768	0.903297	1.24044	0.835558	1.4076
O15047	O15047	Histone-lysine N-methyltransferase SETD1A	SETD1A	6	6	6	8.4	0	227.67	0							NaN	NaN	NaN	NaN	NaN	NaN	NaN	NaN	NaN	NaN	NaN	NaN	NaN	NaN	NaN	NaN	NaN	NaN
O15049	O15049	NEDD4-binding protein 3	N4BP3	2	2	2	7.9	0	28.638	0							NaN	NaN	NaN	NaN	NaN	NaN	NaN	NaN	NaN	NaN	NaN	NaN	NaN	NaN	NaN	NaN	NaN	NaN
O15056	O15056	Synaptojanin-2	SYNJ2	2	2	2	2.3	0.0030156	2.5209	1	5.87712			5.96447		6.18308	NaN	NaN	-1.26665	NaN	NaN	NaN	NaN	NaN	NaN	NaN	NaN	NaN	NaN	NaN	NaN	NaN	NaN	NaN
O15061	O15061	Synemin	SYNM	15	15	15	12.7	0	81.811	16	5.09927	5.47056	5.02203	5.04259	4.98772	5.38365	NaN	NaN	NaN	NaN	NaN	NaN	NaN	NaN	-2.39984	NaN	NaN	NaN	NaN	NaN	NaN	NaN	-2.48379	-2.62571
O15063	O15063	Uncharacterized protein KIAA0355	KIAA0355	1	1	1	3.9	0.00037286	5.2488	0							NaN	NaN	NaN	NaN	NaN	NaN	NaN	NaN	NaN	NaN	NaN	NaN	NaN	NaN	NaN	NaN	NaN	NaN
O15067	O15067	Phosphoribosylformylglycinamidine synthase	PFAS	26	26	26	28.3	0	323.31	518	7.34413	7.11791	7.19383	7.16238	7.02315	6.57964	2.92813	2.24996	2.50741	2.38859	1.04191	2.39074	2.55481	2.3758	1.27225	1.86803	2.13723	2.42404	1.99009	2.09533	1.6477	1.56298	1.02734	1.06785
O15084	O15084	Serine/threonine-protein phosphatase 6 regulatory ankyrin repeat subunit A	ANKRD28	5	5	5	6.6	0	16.638	10	5.76433	5.40567	5.45016	5.3109	5.04287	5.22764	-3.81337	-4.31382	NaN	NaN	NaN	-3.96833	-4.16733	-4.20792	NaN	NaN	NaN	-3.72608	NaN	NaN	NaN	NaN	NaN	NaN
O15085	O15085	Rho guanine nucleotide exchange factor 11	ARHGEF11	14	14	14	17	0	323.31	0	4.30167	4.17715	4.14063	4.27253	4.31437	4.32346	NaN	NaN	-6.40501	NaN	NaN	NaN	NaN	NaN	NaN	NaN	NaN	NaN	NaN	NaN	NaN	NaN	NaN	NaN
O15111	O15111	Inhibitor of nuclear factor kappa-B kinase subunit alpha	CHUK	1	1	1	2.1	0.0005211	3.2708	0							NaN	NaN	NaN	NaN	NaN	NaN	NaN	NaN	NaN	NaN	NaN	NaN	NaN	NaN	NaN	NaN	NaN	NaN
O15116	O15116	U6 snRNA-associated Sm-like protein LSm1	LSM1	5	5	5	41.4	0	10.208	21	6.50119	6.64537	6.65507	6.51392	6.44046	6.47325	-3.08976	NaN	NaN	-2.97015	NaN	NaN	-2.80578	NaN	NaN	NaN	NaN	-2.67801	NaN	NaN	-2.57918	NaN	NaN	NaN
O15118	O15118	Niemann-Pick C1 protein	NPC1	8	8	8	7.5	0	26.149	52	5.8584	5.82991	6.17907	6.33566	6.38025	6.13934	0.736639	-0.290688	0.620861	0.436987	0.295281	0.44309	0.53504	0.436092	-0.0363922	0.831039	1.10502	0.999119	1.00812	1.18951	0.946055	1.41723	0.909885	0.29883
O15119	O15119	T-box transcription factor TBX3	TBX3	7	7	7	14.7	0	73.858	0							NaN	NaN	NaN	NaN	NaN	NaN	NaN	NaN	NaN	NaN	NaN	NaN	NaN	NaN	NaN	NaN	NaN	NaN
O15121	O15121	Sphingolipid delta(4)-desaturase DES1	DEGS1	3	3	3	15.8	0	10.907	6	6.39859	5.834	6.31214	6.21956	5.96851	6.08377	NaN	-3.08455	NaN	NaN	NaN	NaN	NaN	NaN	NaN	NaN	NaN	NaN	NaN	NaN	NaN	NaN	NaN	NaN
O15126	O15126	Secretory carrier-associated membrane protein 1	SCAMP1	8	8	8	39.6	0	52.441	105	7.00205	6.86941	6.96512	7.07029	7.1025	6.95563	-0.27853	-0.212809	-0.172287	-0.558785	-0.710247	-0.339119	-0.280899	-0.305477	-0.459089	0.156904	-0.157143	-0.200493	0.135073	0.0825825	0.028038	0.282888	0.222479	0.124624
O15127	O15127	Secretory carrier-associated membrane protein 2	SCAMP2	4	4	4	14.3	0	323.31	58	7.01512	6.85578	6.87535	6.85329	6.94804	6.8049	-1.47325	-1.52996	-1.13562	-1.57829	-1.85271	-1.64199	-1.55876	-1.59301	-1.812	-1.23766	-1.50143	-1.68523	-1.09548	-1.11478	-1.16422	-0.979023	-0.953255	-1.20963
O15131	O15131	Importin subunit alpha-6	KPNA5	6	1	1	12.9	0.0047557	2.1417	0							NaN	NaN	NaN	NaN	NaN	NaN	NaN	NaN	NaN	NaN	NaN	NaN	NaN	NaN	NaN	NaN	NaN	NaN
O15143	O15143	Actin-related protein 2/3 complex subunit 1B	ARPC1B	8	8	8	23.7	0	76.042	87	7.11449	6.966	6.99524	6.85704	6.57904	6.0852	0.59448	-0.278799	0.270639	0.00442696	-1.41768	0.30619	0.0776119	0.276091	-1.06976	-0.806723	-0.547483	0.0701714	-0.623869	-0.602465	-1.57476	-1.35381	NaN	NaN
O15144	O15144	Actin-related protein 2/3 complex subunit 2	ARPC2	9	9	9	39.3	0	100.92	125	7.14731	6.95985	7.06301	7.0423	6.80013	5.93648	1.13269	0.0928211	0.403027	0.518539	-1.15951	0.122767	0.696743	0.531977	-0.980719	-0.287327	0.0226479	0.645914	0.0972424	-0.075037	-0.642834	-0.725975	NaN	NaN
O15145	O15145	Actin-related protein 2/3 complex subunit 3	ARPC3	7	7	7	51.7	0	29.125	108	7.5436	7.4059	7.41202	7.41377	7.13797	6.64445	1.14284	0.427263	0.731859	0.441637	-0.881361	0.724752	0.771151	0.601147	-0.598801	0.27696	0.374893	0.651276	0.380794	0.196274	-0.289331	-0.451101	-1.62481	-0.786695
O15151	O15151	Protein Mdm4	MDM4	3	3	3	5.5	0.00037064	5.0041	0							NaN	NaN	NaN	NaN	NaN	NaN	NaN	NaN	NaN	NaN	NaN	NaN	NaN	NaN	NaN	NaN	NaN	NaN
O15155	O15155	BET1 homolog	BET1	2	2	2	24.6	0	102.7	5	6.69484	6.45585	6.50747	6.34694	6.47098	6.77936	NaN	NaN	NaN	NaN	NaN	NaN	NaN	NaN	NaN	NaN	NaN	NaN	NaN	NaN	NaN	NaN	NaN	-1.56761
O15156	O15156	Zinc finger and BTB domain-containing protein 7B	ZBTB7B	7	7	7	20.4	0	105.59	2	6.06168	6.11922	6.0064	5.99704	5.83206	5.85217	NaN	NaN	NaN	NaN	NaN	NaN	NaN	NaN	NaN	NaN	NaN	NaN	NaN	NaN	NaN	NaN	NaN	NaN
O15160	O15160	DNA-directed RNA polymerases I and III subunit RPAC1	POLR1C	10	10	10	35.8	0	44.539	250	7.03755	7.15342	7.0879	7.16471	7.14027	7.10362	0.611879	0.504057	0.627712	0.324194	0.27276	0.230703	0.191616	0.444847	0.383759	0.616814	0.428957	0.0797272	0.490849	0.38912	0.892075	0.546377	0.704533	0.986416
O15164	O15164	Transcription intermediary factor 1-alpha	TRIM24	11	11	10	12.6	0	210.43	26	5.54162	5.326	5.59224	5.62131	5.65956	5.27365	-4.22832	-3.39292	-2.82012	NaN	NaN	-3.0852	-3.15116	-3.04369	-3.40916	-2.33149	-3.30481	-3.21102	-2.48095	-3.05005	-2.04017	NaN	-2.39986	-3.01756
O15169	O15169	Axin-1	AXIN1	7	7	7	11.6	0	31.687	1						5.76492	NaN	NaN	NaN	NaN	NaN	NaN	NaN	NaN	NaN	NaN	NaN	NaN	NaN	NaN	NaN	NaN	NaN	-2.10317
O15173	O15173	Membrane-associated progesterone receptor component 2	PGRMC2	14	13	13	52.9	0	323.31	129	7.28476	7.45764	7.43196	7.24972	7.18268	7.52921	-0.197849	0.602831	0.51199	0.17503	0.829096	-0.147432	-0.187019	-0.184828	0.62948	0.364983	0.177729	0.552999	0.31411	-0.29858	0.880709	0.867319	1.20236	0.809338
O15182	O15182	Centrin-3	CETN3	3	3	3	23.4	0.0044393	2.1808	3	6.12316	6.50738	6.27401	5.93486	6.14879	5.94666	-3.10096	NaN	NaN	-2.90369	-1.48642	-2.90959	-3.17662	-3.08962	-2.51884	NaN	NaN	NaN	-3.33202	NaN	-3.02556	NaN	NaN	NaN
O15194	O15194	CTD small phosphatase-like protein	CTDSPL	2	2	2	3.6	0	12.656	0							NaN	NaN	NaN	NaN	NaN	NaN	NaN	NaN	NaN	NaN	NaN	NaN	NaN	NaN	NaN	NaN	NaN	NaN
O15212	O15212	Prefoldin subunit 6	PFDN6	12	12	12	60.5	0	171.75	371	8.27623	8.29625	8.24203	8.08347	7.99136	7.90455	2.45893	3.51374	3.54668	3.01981	3.86063	2.80984	2.80106	2.76968	3.7623	2.84161	2.62192	2.22782	2.22911	2.39818	2.8204	2.23475	2.62323	2.36418
O15213	O15213	WD repeat-containing protein 46	WDR46	2	2	2	6.7	0	8.2671	5	6.09262	5.4716	6.0162	5.88365			-2.80288	NaN	NaN	NaN	NaN	NaN	NaN	NaN	NaN	NaN	NaN	NaN	NaN	NaN	NaN	NaN	NaN	NaN
O15226	O15226	NF-kappa-B-repressing factor	NKRF	20	20	20	31	0	107.12	56	6.43722	6.245	6.43065	6.48074	6.2432	5.68536	-0.104372	-1.19635	-0.682367	-1.27299	NaN	-0.747833	-0.479031	-0.392956	-2.10778	-1.31398	-1.09161	-0.424614	-0.841818	-0.824997	-1.77305	-1.05319	-2.38102	NaN
O15228	O15228	Dihydroxyacetone phosphate acyltransferase	GNPAT	1	1	1	2.4	0.0093994	1.6557	1	5.21972			5.11224			-5.06116	NaN	NaN	NaN	NaN	NaN	NaN	NaN	NaN	NaN	NaN	NaN	NaN	NaN	NaN	NaN	NaN	NaN
O15230	O15230	Laminin subunit alpha-5	LAMA5	2	2	2	0.9	0.0064547	1.8958	5	4.71024	4.57647	4.27333	4.52856	4.41255	4.28535	NaN	NaN	-4.25323	NaN	NaN	NaN	NaN	NaN	NaN	NaN	NaN	NaN	NaN	NaN	NaN	NaN	NaN	NaN
O15231	O15231	Zinc finger protein 185	ZNF185	6	6	6	12.6	0	50.641	0							NaN	NaN	NaN	NaN	NaN	NaN	NaN	NaN	NaN	NaN	NaN	NaN	NaN	NaN	NaN	NaN	NaN	NaN
O15234	O15234	Protein CASC3	CASC3	19	19	19	39.8	0	323.31	59	6.8675	6.86046	6.6179	6.79977	6.43275	6.43181	-0.820845	0.317955	0.264467	-0.404924	0.341162	-0.617865	-0.416492	-0.564047	0.652641	-0.44784	-0.461535	-0.536077	-0.668465	-0.634579	-0.17173	-0.94643	-0.0421658	-0.296734
O15258	O15258	Protein RER1	RER1	4	4	4	29.6	0	40.12	30	6.20976	6.36086	6.09748	6.48561	6.41267	6.38847	NaN	NaN	NaN	NaN	NaN	NaN	NaN	NaN	NaN	-2.57015	NaN	NaN	NaN	NaN	NaN	-1.99351	-3.04534	NaN
O15260	O15260	Surfeit locus protein 4	SURF4	3	3	3	13.8	0	8.2034	33	6.67208	6.40176	6.44001	6.65822	6.24086	6.33074	-0.795313	-4.06712	-2.01833	NaN	NaN	-2.04886	-1.59772	NaN	-2.22676	-2.84829	-2.50556	-1.3522	-3.44745	NaN	-4.1346	-2.60938	NaN	NaN
O15265	O15265	Ataxin-7	ATXN7	1	1	1	2	1		0							NaN	NaN	NaN	NaN	NaN	NaN	NaN	NaN	NaN	NaN	NaN	NaN	NaN	NaN	NaN	NaN	NaN	NaN
O15269	O15269	Serine palmitoyltransferase 1	SPTLC1	6	6	6	18.2	0	70.228	41	6.49083	6.36526	6.45356	6.59168	6.6286	6.43565	-0.977997	-1.15535	-0.749888	-1.56566	-2.51264	-1.25546	-1.27436	-1.44337	-2.84774	-1.1719	-0.870737	-1.0347	-0.918003	-0.87863	-1.66315	-0.814371	-1.2353	-1.46714
O15270	O15270	Serine palmitoyltransferase 2	SPTLC2	1	1	1	3.7	1		0							NaN	NaN	NaN	NaN	NaN	NaN	NaN	NaN	NaN	NaN	NaN	NaN	NaN	NaN	NaN	NaN	NaN	NaN
O15294	O15294	UDP-N-acetylglucosamine--peptide N-acetylglucosaminyltransferase 110 kDa subunit	OGT	18	18	18	19.7	0	53.421	64	6.51344	6.48362	6.3352	6.49641	6.2855	5.85076	0.436598	-0.112942	0.163908	-0.23345	-1.37263	0.0394325	-0.136633	0.049633	-1.49875	-0.948006	-0.154983	0.0007267	-1.06588	-0.792072	-1.04004	-1.13855	-1.54189	NaN
O15305	O15305	Phosphomannomutase 2	PMM2	14	14	12	47.6	0	30.052	227	7.70143	7.6148	7.65694	7.57276	7.52676	7.383	1.96924	2.32677	2.31651	2.16419	2.3793	1.59836	2.04076	1.85066	2.4575	2.11743	1.74717	1.6086	1.712	1.68031	2.3283	1.5566	1.96962	1.86434
O15318	O15318	DNA-directed RNA polymerase III subunit RPC7	POLR3G	3	3	3	22	0	11.851	16	6.55184	6.35124	6.55312	5.97296	6.35298	6.09245	NaN	-2.10158	-1.90165	-4.23956	-2.28306	NaN	-2.44673	NaN	-2.02196	NaN	NaN	NaN	NaN	NaN	-2.65395	-3.9269	-3.72875	-3.43374
O15320;Q96RT6;Q86UF2;A4D2H0;A4FU28;Q8IX94;P0CG41;Q8IX95	O15320	cTAGE family member 5	CTAGE5	32	32	32	42.2	0	323.31	190	6.83759	6.80954	6.85834	6.92294	6.90041	7.0074	0.526777	1.36938	1.20322	1.02132	1.58301	0.746939	0.799639	0.730583	1.43809	1.50754	1.12735	0.856319	1.28506	1.21878	1.67603	1.79754	2.00553	2.01448
O15344	O15344	E3 ubiquitin-protein ligase Midline-1	MID1	6	6	6	8.5	0	38.55	1	6.08704	5.67736	5.69683	5.59691	5.40365	4.85821	-2.60743	NaN	NaN	NaN	NaN	NaN	NaN	NaN	NaN	NaN	NaN	NaN	NaN	NaN	NaN	NaN	NaN	NaN
O15347	O15347	High mobility group protein B3	HMGB3	10	10	10	37	0	84.914	264	8.11163	8.10728	8.1089	7.93617	7.87078	7.71846	1.76802	2.56806	2.3572	2.10581	2.65787	1.59531	2.03257	1.82762	2.43654	1.96206	1.44593	1.46188	1.41257	1.36123	2.04329	1.35818	1.56411	1.7457
O15355	O15355	Protein phosphatase 1G	PPM1G	21	21	21	45.4	0	323.31	563	7.90273	7.94107	7.94694	7.70781	7.65466	7.53075	2.94661	3.82334	3.75355	3.32763	4.12754	2.92978	3.37677	3.17671	3.99611	3.09723	3.03888	2.78806	2.71501	2.67902	3.4893	2.55242	3.12826	3.0193
O15357	O15357	Phosphatidylinositol 3,4,5-trisphosphate 5-phosphatase 2	INPPL1	8	8	8	12.1	0	45.586	50	6.16739	6.11279	6.13634	6.02086	5.85743	5.47784	-0.503042	-0.992151	-1.05521	-1.10833	NaN	-0.995358	-0.951834	-0.841181	NaN	-1.22565	-1.21442	-0.955978	-1.61058	NaN	-1.63242	NaN	NaN	NaN
O15371	O15371	Eukaryotic translation initiation factor 3 subunit D	EIF3D	16	16	16	29.2	0	86.186	190	7.21362	7.06703	7.06963	7.0304	6.77857	6.24318	1.69134	0.735054	0.910591	0.738188	-1.58098	1.02114	1.00324	0.896477	-0.460344	0.227077	0.575932	0.631184	0.249733	0.462328	-0.418655	-0.865021	-1.26417	-1.91359
O15372	O15372	Eukaryotic translation initiation factor 3 subunit H	EIF3H	20	20	20	53.4	0	285.1	311	7.4888	7.31174	7.34434	7.28218	7.08654	6.42111	2.05723	0.904751	1.31517	1.25464	-0.253286	1.18864	1.60857	1.39464	0.0621262	0.726069	1.02044	1.43864	1.02249	0.977152	0.0969772	0.0393772	-1.37434	-0.96842
O15379	O15379	Histone deacetylase 3	HDAC3	2	1	1	4.7	0.0050637	2.0908	2	5.53594	5.40744	5.42646	5.39071	5.35732		NaN	NaN	-4.29359	NaN	NaN	NaN	NaN	NaN	NaN	NaN	NaN	NaN	NaN	NaN	NaN	NaN	NaN	NaN
O15381	O15381	Nuclear valosin-containing protein-like	NVL	13	13	13	21.4	0	65.45	49	6.14754	5.9325	5.77719	6.15575	6.09279	6.25009	-1.16811	-1.78265	-1.13533	-1.64235	NaN	-1.50131	-1.6413	-1.54316	-1.86166	-1.39255	-1.44357	-1.46532	-1.32753	-1.36736	-1.57593	-0.775787	-0.912775	-0.720308
O15382	O15382	Branched-chain-amino-acid aminotransferase, mitochondrial	BCAT2	5	5	5	14.5	0.00036711	4.6992	7	5.50877	5.63191	5.88009	5.58724	5.60787		NaN	NaN	NaN	-4.14498	NaN	NaN	-3.50618	-4.13051	NaN	NaN	-4.38605	NaN	NaN	NaN	NaN	NaN	NaN	NaN
O15392	O15392	Baculoviral IAP repeat-containing protein 5	BIRC5	4	4	4	30.3	0	15.307	21	6.71699	6.60963	6.27874	6.26394	6.17889	5.84285	-3.08588	-2.06499	-2.54509	-2.27688	NaN	-3.19784	-3.19035	-3.15402	NaN	-3.16493	-3.27807	NaN	-3.13208	NaN	NaN	-4.08377	NaN	NaN
O15397	O15397	Importin-8	IPO8	4	4	4	5.3	0	13.642	14	5.88035	5.78031	5.45361	5.74332	5.45215	5.0505	-1.7958	-2.58096	-2.27442	NaN	NaN	-2.25985	NaN	-2.76693	-3.35216	NaN	-2.99815	-2.3481	NaN	-2.14957	NaN	NaN	NaN	NaN
O15400	O15400	Syntaxin-7	STX7	9	9	9	44.8	0	186.18	52	6.54758	6.76589	6.74401	6.8144	6.71226	6.56422	NaN	-1.00468	-1.3687	-1.36975	-0.846735	NaN	-1.4597	-1.8161	-1.34311	-1.20365	-0.956535	-1.55632	-1.32183	-1.78445	-1.22576	-1.39075	-1.70312	-1.85911
O15403	O15403	Monocarboxylate transporter 7	SLC16A6	2	2	2	6.7	0.00035881	4.0064	1		5.56906		5.72135			NaN	NaN	NaN	NaN	NaN	NaN	NaN	NaN	NaN	NaN	-4.39659	NaN	NaN	NaN	NaN	NaN	NaN	NaN
O15409	O15409	Forkhead box protein P2	FOXP2	2	2	2	3.4	0.0016906	2.7164	0							NaN	NaN	NaN	NaN	NaN	NaN	NaN	NaN	NaN	NaN	NaN	NaN	NaN	NaN	NaN	NaN	NaN	NaN
O15417	O15417	Trinucleotide repeat-containing gene 18 protein	TNRC18	17	17	16	8.3	0	129.35	4	5.03346	4.38457		5.17419	4.92412	4.58883	NaN	NaN	-3.45506	NaN	NaN	NaN	NaN	NaN	NaN	NaN	NaN	NaN	NaN	NaN	NaN	NaN	NaN	NaN
O15427	O15427	Monocarboxylate transporter 4	SLC16A3	8	8	8	17.4	0	79.061	70	7.03128	6.87396	6.94958	7.00238	6.86301	6.61066	0.471174	-0.151014	0.260118	-0.0801048	-1.18981	0.103598	0.1723	0.412168	-0.420368	-0.560473	-0.264074	0.352726	-0.220152	0.0161305	-0.92054	-0.564322	-1.17961	-1.7013
O15431	O15431	High affinity copper uptake protein 1	SLC31A1	2	2	2	16.3	0	9.7297	9	7.12441	7.15629	7.39008	7.85342			NaN	-3.11852	NaN	NaN	NaN	NaN	NaN	NaN	NaN	NaN	NaN	NaN	NaN	NaN	NaN	NaN	NaN	NaN
O15438	O15438	Canalicular multispecific organic anion transporter 2	ABCC3	1	1	1	1.1	0.0016938	2.7707	0							NaN	NaN	NaN	NaN	NaN	NaN	NaN	NaN	NaN	NaN	NaN	NaN	NaN	NaN	NaN	NaN	NaN	NaN
O15439	O15439	Multidrug resistance-associated protein 4	ABCC4	12	12	12	13.9	0	323.31	63	6.15959	5.86892	6.01944	6.15444	5.94376	5.43998	-0.544893	-1.6947	-1.03781	-1.39722	-2.89166	-0.953236	-1.10031	-1.18729	-2.38747	-1.30465	-0.893843	-0.67305	-1.10539	-1.03886	-1.7482	-1.56571	-2.78119	-2.89859
O15440	O15440	Multidrug resistance-associated protein 5	ABCC5	4	4	4	3.5	0	41.533	0							NaN	NaN	NaN	NaN	NaN	NaN	NaN	NaN	NaN	NaN	NaN	NaN	NaN	NaN	NaN	NaN	NaN	NaN
O15446	O15446	DNA-directed RNA polymerase I subunit RPA34	CD3EAP	19	19	19	51.6	0	323.31	106	6.70159	7.14491	7.11023	6.91533	6.84008	6.74724	-0.347649	0.72406	-0.0606384	0.648212	1.29552	-0.38529	0.420858	0.0604668	0.360928	0.73481	-0.0994492	-0.391844	-0.0826073	-0.396345	0.681374	-0.350817	-0.82032	-0.071579
O15460	O15460	Prolyl 4-hydroxylase subunit alpha-2	P4HA2	7	7	7	20.6	0	36.819	28	5.66984	6.01306	5.76814	5.97947	6.03581	6.23143	NaN	NaN	NaN	-2.1783	NaN	-2.13717	-2.3266	NaN	NaN	-3.48315	-2.09906	-2.23808	-1.68408	NaN	-1.38198	-1.28296	-1.71854	-1.50078
O15498	O15498	Synaptobrevin homolog YKT6	YKT6	3	3	3	14.6	0.00068966	3.1026	13	6.53444	6.23743	6.47715	6.02708	6.01408		-1.4262	-2.74755	-2.51706	-2.68964	-3.56426	-2.41181	-1.8511	-1.75365	-3.24727	NaN	-2.83722	-2.33773	NaN	-3.01638	NaN	NaN	NaN	NaN
O15504	O15504	Nucleoporin-like protein 2	NUPL2	4	4	4	12.1	0	61.998	5	5.49608	5.29167	5.41794	5.64622	5.71109	5.70927	NaN	-4.99824	NaN	NaN	NaN	NaN	NaN	NaN	NaN	NaN	NaN	NaN	NaN	NaN	NaN	NaN	NaN	NaN
O15511	O15511	Actin-related protein 2/3 complex subunit 5	ARPC5	9	8	8	64.9	0	47.646	188	7.61733	7.70351	7.59868	7.40749	7.31453	7.25208	1.03717	1.45862	1.40628	1.22696	1.59704	0.704111	0.813385	0.86002	1.24872	0.995176	0.35256	0.33103	0.69762	0.241468	1.16264	0.693523	0.766973	0.920206
O15514	O15514	DNA-directed RNA polymerase II subunit RPB4	POLR2D	10	10	10	61.3	0	94.222	90	7.21467	7.21975	7.13201	7.00015	6.70888	6.71496	-0.440004	-0.185356	-0.277718	-0.486904	-0.0212288	-0.391201	-0.628193	-0.654694	-0.214161	-0.612623	-0.863266	-0.956682	-2.37803	-1.0655	-0.867014	-1.31146	-1.47918	-1.43633
O15525	O15525	Transcription factor MafG	MAFG	2	1	1	11.1	0.0015257	2.7963	0							NaN	NaN	NaN	NaN	NaN	NaN	NaN	NaN	NaN	NaN	NaN	NaN	NaN	NaN	NaN	NaN	NaN	NaN
O15534	O15534	Period circadian protein homolog 1	PER1	6	6	6	7.2	0	61.622	0							NaN	NaN	NaN	NaN	NaN	NaN	NaN	NaN	NaN	NaN	NaN	NaN	NaN	NaN	NaN	NaN	NaN	NaN
O15541	O15541	RING finger protein 113A	RNF113A	11	11	11	43.1	0	323.31	48	6.86471	6.79072	6.66471	6.67618	6.599	6.39331	NaN	-0.536743	-0.322825	-0.817469	-0.315216	-1.29377	NaN	-0.723549	0.0950355	-1.15404	-1.74135	-1.47576	-1.16698	-1.76812	-0.898104	NaN	-0.642162	-1.03411
O15550	O15550	Lysine-specific demethylase 6A	KDM6A	1	1	1	1.5	0.0053398	1.9563	0							NaN	NaN	NaN	NaN	NaN	NaN	NaN	NaN	NaN	NaN	NaN	NaN	NaN	NaN	NaN	NaN	NaN	NaN
O43143	O43143	Pre-mRNA-splicing factor ATP-dependent RNA helicase DHX15	DHX15	29	29	28	38.4	0	99.987	375	7.3526	7.13502	7.21763	7.14012	6.95701	6.3604	2.67849	1.77959	1.88668	1.84833	0.267849	1.96937	2.04983	2.14296	0.793068	1.16641	1.49617	1.98914	1.23693	1.51627	0.752134	0.712946	-1.07935	-0.522005
O43148	O43148	mRNA cap guanine-N7 methyltransferase	RNMT	5	5	5	14.1	0	23.156	12	6.39982	6.5968	6.10468	5.97763	6.17426	5.85199	-1.12514	-2.3321	-1.77744	-1.85691	NaN	NaN	-1.78262	-1.6911	NaN	-2.18327	-2.26674	NaN	NaN	-2.09564	NaN	NaN	NaN	NaN
O43149	O43149	Zinc finger ZZ-type and EF-hand domain-containing protein 1	ZZEF1	7	7	7	3.9	0	53.173	0							NaN	NaN	NaN	NaN	NaN	NaN	NaN	NaN	NaN	NaN	NaN	NaN	NaN	NaN	NaN	NaN	NaN	NaN
O43150	O43150	Arf-GAP with SH3 domain, ANK repeat and PH domain-containing protein 2	ASAP2	3	3	3	5	0	318.16	1	5.76932	5.80502	5.68945	5.96939	5.96774	5.84601	NaN	NaN	-2.3027	NaN	NaN	NaN	NaN	NaN	NaN	NaN	NaN	NaN	NaN	NaN	NaN	NaN	NaN	NaN
O43156	O43156	TELO2-interacting protein 1 homolog	TTI1	3	3	3	3	0.00068729	3.0471	5	6.74959	5.18573	6.70689	6.70023	6.5894	6.43678	NaN	NaN	1.69324	NaN	NaN	NaN	NaN	NaN	NaN	NaN	NaN	NaN	NaN	NaN	NaN	NaN	NaN	NaN
O43159	O43159	Ribosomal RNA-processing protein 8	RRP8	23	23	23	53.7	0	323.31	26	6.29269	6.23293	6.25959	6.35064	6.30765	6.01516	-1.47283	-1.87007	NaN	-1.99432	NaN	-1.49838	-1.86123	-1.94966	NaN	NaN	-2.18125	-1.3586	-1.31181	NaN	-1.69418	-2.21046	NaN	-1.69848
O43164	O43164	E3 ubiquitin-protein ligase Praja-2	PJA2	10	10	10	16.8	0	100.66	14	6.07867	6.19313	5.78371	5.33056	5.55463	5.12545	NaN	-1.34645	NaN	-2.10812	-0.745426	NaN	NaN	NaN	NaN	NaN	NaN	NaN	NaN	NaN	NaN	NaN	NaN	NaN
O43166	O43166	Signal-induced proliferation-associated 1-like protein 1	SIPA1L1	10	10	10	5.8	0	246.63	1		5.71642	5.39136			5.33347	NaN	NaN	NaN	NaN	NaN	NaN	NaN	-3.02864	NaN	NaN	NaN	NaN	NaN	NaN	NaN	NaN	NaN	NaN
O43169	O43169	Cytochrome b5 type B	CYB5B	6	6	6	62.3	0	143.83	130	7.96501	7.94563	7.91327	7.99595	7.96705	7.93731	1.19183	1.75572	1.93203	1.53236	1.8566	1.22136	1.51994	1.56151	1.53119	1.88397	1.78858	1.5622	1.97706	1.91612	2.13404	2.23473	2.11115	1.97525
O43172	O43172	U4/U6 small nuclear ribonucleoprotein Prp4	PRPF4	11	11	11	27	0	34.01	68	6.60567	6.45184	6.53507	6.44328	6.3718	5.91601	-0.53158	-0.834545	-0.38097	-0.887819	-1.8609	-0.760923	-0.962748	-0.576254	-1.61464	-1.07122	-1.06727	-0.847071	-1.01197	-1.16293	-1.78284	-1.81646	-2.07575	-2.27653
O43175	O43175	D-3-phosphoglycerate dehydrogenase	PHGDH	25	25	25	52.5	0	323.31	771	8.13317	7.99553	8.0192	7.97294	7.83426	7.62545	5.68378	4.42891	4.88144	4.29944	3.58125	4.73014	4.50106	4.73773	4.57475	4.17458	4.34778	4.62804	4.49791	4.27169	3.83927	4.68463	4.22296	3.87661
O43181	O43181	NADH dehydrogenase [ubiquinone] iron-sulfur protein 4, mitochondrial	NDUFS4	5	5	5	25.7	0	11.36	114	7.22868	7.36429	7.26534	7.18819	7.34273	7.45673	NaN	0.436724	0.19054	-0.0898209	0.795214	-0.313383	-0.38105	-0.58708	0.521915	0.35779	0.145569	-0.264862	0.259108	0.443035	0.840427	0.949003	1.38164	1.13974
O43237	O43237	Cytoplasmic dynein 1 light intermediate chain 2	DYNC1LI2	15	15	15	31.5	0	323.31	76	6.57548	6.79112	6.81049	6.76872	6.57654	6.26017	-0.165882	-0.747171	-0.35055	-0.698824	-1.12261	-0.458431	-0.272787	-0.434748	-1.37169	-0.989752	-0.627514	-0.588598	-0.601431	-0.773813	-0.623447	-0.855883	-0.680817	NaN
O43242	O43242	26S proteasome non-ATPase regulatory subunit 3	PSMD3	23	23	23	51.3	0	80.16	274	7.34238	7.23108	7.22038	7.23578	7.06504	6.5241	2.37009	1.4692	1.86969	1.69625	-0.0326958	1.84136	1.9501	1.83596	0.727926	1.14604	1.68692	2.09431	1.64599	1.5925	0.892485	1.1259	-0.48406	-0.424189
O43251;Q9NWB1;A6NFN3	O43251;Q9NWB1;A6NFN3	RNA binding protein fox-1 homolog 2;RNA binding protein fox-1 homolog 1;RNA binding protein fox-1 homolog 3	RBFOX2;RBFOX1;RBFOX3	5	5	5	14.1	0	18.152	30	6.72239	6.51823	6.3817	6.5381	6.55782	6.39791	-2.0019	-2.11368	-1.28369	-1.96571	NaN	-1.88383	-1.94833	-1.96155	NaN	NaN	-1.6347	-2.12876	-1.79343	-1.64514	NaN	-1.90287	-2.19152	-2.06329
O43252	O43252	Bifunctional 3-phosphoadenosine 5-phosphosulfate synthase 1;Sulfate adenylyltransferase;Adenylyl-sulfate kinase	PAPSS1	6	6	6	11.7	0	11.116	17	6.39451	6.24673	6.35696	5.94359	5.93685	5.43289	-0.408232	-2.11973	-1.88129	-2.05586	NaN	-1.94002	-1.44789	-1.74154	NaN	NaN	-2.19029	-1.90469	NaN	-2.06959	NaN	NaN	NaN	NaN
O43255	O43255	E3 ubiquitin-protein ligase SIAH2	SIAH2	1	1	1	4.9	0	84.885	0							NaN	NaN	NaN	NaN	NaN	NaN	NaN	NaN	NaN	NaN	NaN	NaN	NaN	NaN	NaN	NaN	NaN	NaN
O43264	O43264	Centromere/kinetochore protein zw10 homolog	ZW10	6	6	6	8.9	0	27.047	49	6.73707	6.59462	6.60129	6.54135	6.30448	5.77307	0.113523	-0.310898	-0.0529099	-0.674768	NaN	-0.0915737	-0.254639	-0.141762	-1.15906	-0.275974	-0.325832	-0.108799	-0.346537	0.0434971	-1.2697	-0.872969	-0.934387	-0.712969
O43290	O43290	U4/U6.U5 tri-snRNP-associated protein 1	SART1	43	43	43	59.5	0	323.31	459	7.48367	7.55049	7.46399	7.2742	7.05203	6.95729	2.20701	2.90277	2.94325	2.66045	3.40712	2.35431	2.48668	2.46373	3.12376	2.17001	1.91286	1.87565	1.66653	1.63875	2.13526	1.64199	2.06807	1.87146
O43292	O43292	Glycosylphosphatidylinositol anchor attachment 1 protein	GPAA1	1	1	1	2.1	0.0045962	2.1659	2	5.81035	5.92596	5.52195	5.87546	5.80059	5.74773	NaN	-3.70497	NaN	NaN	NaN	NaN	NaN	NaN	NaN	NaN	NaN	NaN	NaN	NaN	NaN	NaN	NaN	NaN
O43293	O43293	Death-associated protein kinase 3	DAPK3	1	1	1	3.5	0.003801	2.2576	0							NaN	NaN	NaN	NaN	NaN	NaN	NaN	NaN	NaN	NaN	NaN	NaN	NaN	NaN	NaN	NaN	NaN	NaN
O43298	O43298	Zinc finger and BTB domain-containing protein 43	ZBTB43	1	1	1	3.2	1		0							NaN	NaN	NaN	NaN	NaN	NaN	NaN	NaN	NaN	NaN	NaN	NaN	NaN	NaN	NaN	NaN	NaN	NaN
O43301	O43301	Heat shock 70 kDa protein 12A	HSPA12A	2	2	2	4.9	0.00052457	3.4017	1				5.03993			NaN	NaN	NaN	NaN	NaN	NaN	NaN	NaN	NaN	NaN	NaN	-5.41612	NaN	NaN	NaN	NaN	NaN	NaN
O43303	O43303	Centriolar coiled-coil protein of 110 kDa	CCP110	3	3	3	6.2	0	7.6485	0							NaN	NaN	NaN	NaN	NaN	NaN	NaN	NaN	NaN	NaN	NaN	NaN	NaN	NaN	NaN	NaN	NaN	NaN
O43306	O43306	Adenylate cyclase type 6	ADCY6	2	2	2	2.1	0.0001904	6.0699	0							NaN	NaN	NaN	NaN	NaN	NaN	NaN	NaN	NaN	NaN	NaN	NaN	NaN	NaN	NaN	NaN	NaN	NaN
O43310	O43310	CBP80/20-dependent translation initiation factor	CTIF	2	2	2	10.7	0	90.944	0							NaN	NaN	NaN	NaN	NaN	NaN	NaN	NaN	NaN	NaN	NaN	NaN	NaN	NaN	NaN	NaN	NaN	NaN
O43314	O43314	Inositol hexakisphosphate and diphosphoinositol-pentakisphosphate kinase 2	PPIP5K2	6	6	6	4.3	0	76.281	0							NaN	NaN	NaN	NaN	NaN	NaN	NaN	NaN	NaN	NaN	NaN	NaN	NaN	NaN	NaN	NaN	NaN	NaN
O43318	O43318	Mitogen-activated protein kinase kinase kinase 7	MAP3K7	3	3	3	7.1	0	52.783	0				5.20899	5.2396	5.11088	NaN	NaN	NaN	NaN	NaN	NaN	NaN	NaN	NaN	NaN	NaN	NaN	NaN	NaN	-4.58666	NaN	NaN	NaN
O43324	O43324	Eukaryotic translation elongation factor 1 epsilon-1	EEF1E1	8	8	8	54	0	42.386	143	7.3123	7.09044	7.17629	7.18011	6.97609	6.49547	0.582348	-0.268558	0.286118	-0.0221348	-1.14179	0.164572	0.111624	0.119028	-0.845049	-0.400259	-0.0395679	0.144054	-0.297972	-0.0796795	-0.689394	-0.548056	-1.69401	-1.04423
O43353	O43353	Receptor-interacting serine/threonine-protein kinase 2	RIPK2	2	2	2	8.3	0	9.8801	0							NaN	NaN	NaN	NaN	NaN	NaN	NaN	NaN	NaN	NaN	NaN	NaN	NaN	NaN	NaN	NaN	NaN	NaN
O43379	O43379	WD repeat-containing protein 62	WDR62	9	9	9	7.8	0	141.91	1	4.50481				4.91735	4.80357	NaN	NaN	-5.96761	NaN	NaN	NaN	NaN	NaN	NaN	NaN	NaN	NaN	NaN	NaN	NaN	NaN	NaN	NaN
O43390	O43390	Heterogeneous nuclear ribonucleoprotein R	HNRNPR	28	21	21	48.3	0	323.31	471	7.51572	7.34409	7.41501	7.42672	7.29038	6.94995	2.83052	2.25114	2.60033	2.17819	0.968386	2.46102	2.56705	2.43861	1.54245	1.97692	2.26224	2.49508	2.20235	2.29688	1.73161	1.88465	1.29518	1.54205
O43395	O43395	U4/U6 small nuclear ribonucleoprotein Prp3	PRPF3	26	26	26	44.9	0	323.31	156	6.93812	6.71958	6.75242	6.86027	6.82105	6.72088	0.657225	-0.128801	0.519102	0.00157738	-0.783709	0.435066	0.402479	0.568207	-0.28363	0.400938	0.315699	0.563429	0.308655	0.514553	0.812481	0.364494	0.735436	0.717411
O43396	O43396	Thioredoxin-like protein 1	TXNL1	16	16	16	60.2	0	198.12	262	7.53225	7.4586	7.37072	7.4303	7.36018	7.1146	1.38935	1.13029	1.40898	1.35864	0.569819	1.07791	1.19543	1.16939	0.583532	1.1784	0.900061	1.28383	1.03981	1.02486	1.14397	0.939806	0.899815	1.0196
O43399	O43399	Tumor protein D54	TPD52L2	21	21	21	87.4	0	323.31	400	8.30556	8.37568	8.32696	8.08306	7.94523	7.76444	3.32567	4.2744	4.09891	3.82609	4.79563	3.50588	3.64651	3.62716	4.47036	3.44165	3.29892	2.8662	2.66372	2.59524	3.39967	2.03852	2.86778	2.71442
O43402	O43402	ER membrane protein complex subunit 8	EMC8	6	6	6	36.7	0	66.289	57	6.86897	6.8989	6.8798	7.04348	7.06843	6.9953	-0.812319	NaN	-0.273079	-0.774084	NaN	-0.775835	-0.924679	NaN	NaN	-0.251642	-0.459572	-0.686346	-0.230703	-0.0868359	-0.352789	0.00276375	-0.66559	-0.314497
O43422	O43422	52 kDa repressor of the inhibitor of the protein kinase	PRKRIR	1	1	1	4.2	0	10.035	0							NaN	NaN	NaN	NaN	NaN	NaN	NaN	NaN	NaN	NaN	NaN	NaN	NaN	NaN	NaN	NaN	NaN	NaN
O43426	O43426	Synaptojanin-1	SYNJ1	5	5	5	3.8	0	37.812	0							NaN	NaN	NaN	NaN	NaN	NaN	NaN	NaN	NaN	NaN	NaN	NaN	NaN	NaN	NaN	NaN	NaN	NaN
O43432	O43432	Eukaryotic translation initiation factor 4 gamma 3	EIF4G3	18	16	16	11.3	0	238.06	13	5.06255	5.28765	5.58021	4.98043	5.06519	4.3372	-2.79588	-3.61314	-2.83493	-3.65473	-3.3423	-3.42635	-2.98099	-3.38243	-2.43956	-3.59035	-3.35982	-3.4559	NaN	-3.79617	-3.23805	NaN	NaN	NaN
O43439	O43439	Protein CBFA2T2	CBFA2T2	6	6	6	8.6	0	10.484	1							NaN	NaN	NaN	NaN	NaN	NaN	NaN	NaN	NaN	NaN	NaN	NaN	NaN	NaN	NaN	NaN	NaN	NaN
O43447	O43447	Peptidyl-prolyl cis-trans isomerase H	PPIH	5	5	5	34.5	0	20.87	83	7.0228	6.89003	6.96988	6.93626	6.82964	6.45386	-0.139107	-0.829277	-0.415834	-0.819311	-1.76416	-0.858707	-0.777744	-0.563723	-1.77034	-1.31655	-1.06361	-0.842934	-1.20642	-1.05885	-1.41812	-1.5356	-2.09108	-1.98892
O43463	O43463	Histone-lysine N-methyltransferase SUV39H1	SUV39H1	1	1	1	3.6	0	31.515	0							NaN	NaN	NaN	NaN	NaN	NaN	NaN	NaN	NaN	NaN	NaN	NaN	NaN	NaN	NaN	NaN	NaN	NaN
O43464	O43464	Serine protease HTRA2, mitochondrial	HTRA2	1	1	1	5.2	0.0006918	3.1835	4	5.8063						-3.87438	NaN	NaN	NaN	NaN	NaN	NaN	NaN	NaN	NaN	NaN	NaN	NaN	NaN	NaN	NaN	NaN	NaN
O43474	O43474	Krueppel-like factor 4	KLF4	5	5	5	12.5	0	138.82	7	5.77809	5.8251	5.73113	5.54771		5.53415	NaN	NaN	-4.06375	NaN	NaN	NaN	NaN	NaN	NaN	NaN	NaN	NaN	NaN	NaN	NaN	NaN	NaN	NaN
O43482	O43482	Protein Mis18-beta	OIP5	2	2	2	13.5	0	11.102	0							NaN	NaN	NaN	NaN	NaN	NaN	NaN	NaN	NaN	NaN	NaN	NaN	NaN	NaN	NaN	NaN	NaN	NaN
O43488;Q8NHP1	O43488	Aflatoxin B1 aldehyde reductase member 2	AKR7A2	4	4	4	13.9	0.00019543	7.1453	18	6.29351	5.88745	5.90244	6.09905	5.95176	5.31252	-2.23849	NaN	NaN	NaN	NaN	NaN	NaN	NaN	NaN	NaN	-2.95935	-2.96158	NaN	-2.59283	NaN	NaN	NaN	NaN
O43491;Q9Y2J2	O43491	Band 4.1-like protein 2	EPB41L2	35	35	34	43.5	0	323.31	160	6.7607	6.62047	6.77797	6.77397	6.51041	6.27238	1.14855	0.693352	1.16047	0.680595	0	0.911921	0.934788	0.870945	0.375906	0.267336	0.766499	0.603384	0.0379982	0.390135	0.369739	-0.17379	0.185312	0.275204
O43493	O43493	Trans-Golgi network integral membrane protein 2	TGOLN2	12	12	12	29.8	0	323.31	30	6.6104	6.68718	6.61081	6.59439	6.57826	6.67739	-0.878069	-0.346726	NaN	-0.505243	0.229675	-0.822483	-1.17263	-1.27449	-0.0620632	-0.39385	-0.655058	-1.40819	-0.481772	-0.965529	-0.204144	-0.00971222	0.152489	0.176487
O43504	O43504	Ragulator complex protein LAMTOR5	LAMTOR5	3	3	3	59.3	0	258.86	169	7.95999	7.89535	7.83933	7.7619	7.65083	7.55876	0.763338	1.63007	1.36704	0.642609	1.68936	0.58942	0.786699	0.576828	0.838562	0.947449	0.507832	0.751749	0.306912	-0.112827	1.11088	0.496931	0.610245	0.750463
O43513	O43513	Mediator of RNA polymerase II transcription subunit 7	MED7	1	1	1	8.6	0.0001885	5.7361	2		6.37281	6.17846		6.01442	6.01075	NaN	NaN	NaN	NaN	NaN	NaN	NaN	NaN	NaN	NaN	NaN	NaN	NaN	NaN	-3.14076	NaN	NaN	NaN
O43516	O43516	WAS/WASL-interacting protein family member 1	WIPF1	6	6	6	20.9	0	39.257	25	6.20876	5.94566	6.12432	5.48474	5.31457	5.57048	NaN	-1.46914	NaN	NaN	-1.90827	NaN	-1.90502	NaN	-1.66853	NaN	NaN	NaN	NaN	NaN	NaN	NaN	-2.28557	NaN
O43521	O43521	Bcl-2-like protein 11	BCL2L11	2	2	2	14.1	0.00052183	3.3096	0							NaN	NaN	NaN	NaN	NaN	NaN	NaN	NaN	NaN	NaN	NaN	NaN	NaN	NaN	NaN	NaN	NaN	NaN
O43524	O43524	Forkhead box protein O3	FOXO3	2	2	2	4	0	24.875	0							NaN	NaN	NaN	NaN	NaN	NaN	NaN	NaN	NaN	NaN	NaN	NaN	NaN	NaN	NaN	NaN	NaN	NaN
O43567	O43567	E3 ubiquitin-protein ligase RNF13	RNF13	3	3	3	12.9	0	19.439	25	6.26927	6.16125	6.23577	6.42804	6.27043	6.50352	NaN	NaN	-2.4139	NaN	-2.67059	NaN	-2.77955	NaN	NaN	-1.97355	-1.86735	-1.67578	-2.01589	-2.57126	NaN	-2.34025	-1.74374	-1.52474
O43572	O43572	A-kinase anchor protein 10, mitochondrial	AKAP10	1	1	1	1.5	0	44.507	0							NaN	NaN	NaN	NaN	NaN	NaN	NaN	NaN	NaN	NaN	NaN	NaN	NaN	NaN	NaN	NaN	NaN	NaN
O43583	O43583	Density-regulated protein	DENR	10	10	10	36.9	0	323.31	112	7.1913	7.17947	7.16167	6.98848	6.90538	6.65371	-1.01613	-0.133852	-0.0152683	-0.325748	0.189424	-0.833597	-0.604399	-0.592648	-0.0190983	-0.661627	-1.04578	-1.32583	-1.14686	-1.2391	-0.632494	-1.45107	-1.29835	-1.34355
O43592	O43592	Exportin-T	XPOT	12	12	12	13.9	0	65.748	89	6.39172	5.83945	6.35142	6.25571	5.82569	5.63586	-0.511251	-1.39115	-0.972816	-1.5067	NaN	-1.15438	-1.32145	-0.900858	-2.35202	-1.68635	-1.48679	-0.88633	-1.79922	-1.32764	-2.23949	-2.23035	NaN	-2.70355
O43598	O43598	2-deoxynucleoside 5-phosphate N-hydrolase 1	DNPH1	10	10	10	57.5	0	218.47	200	7.74092	7.69063	7.70382	7.61972	7.49606	7.21991	0.861151	1.4022	1.78261	1.14755	1.53564	1.08891	1.08198	0.916493	1.75407	1.00372	1.07544	0.800043	0.260828	0.727117	1.27601	0.133904	0.600084	0.515003
O43615	O43615	Mitochondrial import inner membrane translocase subunit TIM44	TIMM44	15	15	15	37.6	0	70.628	274	7.09631	6.98107	7.0635	7.24007	7.16191	6.87162	1.20944	0.858421	1.25199	0.905716	-0.0372906	0.996096	1.00673	1.00468	0.39497	1.25107	1.31074	1.52749	1.45752	1.56291	1.1488	0.98205	1.01578	1.08307
O43617	O43617	Trafficking protein particle complex subunit 3	TRAPPC3	7	7	7	36.1	0	26.609	179	7.52511	7.51623	7.51615	7.4945	7.47824	7.51116	1.00012	1.01478	0.994579	0.752176	1.16989	0.567564	0.590868	0.653568	1.10559	0.915836	0.601948	0.209139	0.606949	0.614456	1.33371	1.02825	1.38935	1.40555
O43633	O43633	Charged multivesicular body protein 2a	CHMP2A	6	6	6	23.4	0	29.865	35	7.05161	6.88697	7.02526	7.012	6.64674	6.52271	-0.688856	-1.07131	-0.839237	-0.2791	-1.87706	-1.1839	-1.0335	-0.679384	-1.93988	-1.21164	-1.30345	-0.731993	-1.22276	NaN	NaN	-1.45856	NaN	NaN
O43660	O43660	Pleiotropic regulator 1	PLRG1	5	5	5	14.4	0.00018786	5.6116	29	6.60931	6.5221	6.49197	6.34398	6.08707	5.63002	-0.252804	-1.2074	-0.942886	-1.21877	NaN	-0.55966	-0.471134	-0.580721	NaN	-2.12786	-1.18813	-0.990259	-1.55361	-1.55593	-2.61512	NaN	NaN	NaN
O43663	O43663	Protein regulator of cytokinesis 1	PRC1	8	8	8	12.1	0	258.38	13	5.30874	5.67704	5.519	5.52198	5.29011	5.21016	NaN	-5.61919	NaN	NaN	NaN	NaN	NaN	NaN	NaN	NaN	NaN	NaN	NaN	NaN	NaN	NaN	NaN	NaN
O43665	O43665	Regulator of G-protein signaling 10	RGS10	6	6	6	39.3	0	20.083	44	7.25105	7.2242	7.25113	7.01513	6.82577	6.4804	-0.791342	-0.612352	-0.327545	-0.822287	0.026413	-0.685318	-0.748562	-0.862927	-0.171932	-1.04751	-1.22066	-0.95771	-0.869436	-1.2271	-0.915739	-1.34455	-1.45701	-1.22593
O43670	O43670	BUB3-interacting and GLEBS motif-containing protein ZNF207	ZNF207	7	7	7	13.2	0	76.914	154	7.68105	7.61382	7.65174	7.77539	7.74811	7.62913	1.8763	1.83751	1.80561	1.77201	1.61259	1.8746	1.90646	1.93779	1.84014	2.49328	2.38529	2.04573	2.34394	2.22633	2.72592	2.22932	2.60592	2.16177
O43674	O43674	NADH dehydrogenase [ubiquinone] 1 beta subcomplex subunit 5, mitochondrial	NDUFB5	4	4	4	20.6	0.00019312	6.6388	44	6.62043	6.60533	6.5624	6.64467	6.55513	6.48249	-1.71166	-2.18699	NaN	-1.86647	NaN	-1.82563	-2.26577	NaN	NaN	NaN	NaN	-1.50482	-1.88169	NaN	NaN	NaN	NaN	NaN
O43676	O43676	NADH dehydrogenase [ubiquinone] 1 beta subcomplex subunit 3	NDUFB3	4	4	4	35.7	0.00035952	4.0495	40	6.95253	6.87442	6.84207	7.01543	6.953	6.75998	-1.58708	-1.92106	-1.7216	-1.79704	NaN	-2.07613	-1.79545	-1.62966	NaN	-1.49184	-1.89377	-1.38551	-1.32947	-1.44338	-2.1438	-0.652025	-2.03064	-2.28224
O43678	O43678	NADH dehydrogenase [ubiquinone] 1 alpha subcomplex subunit 2	NDUFA2	6	6	6	56.6	0	122.91	109	7.24869	7.24684	7.20155	7.39552	7.25504	7.57743	-0.528153	0.00353432	-0.0583286	-0.724979	0.343964	-0.696983	-0.72768	-0.421287	0.0660534	0.408968	-0.0627975	-0.554916	0.28002	-0.0337009	0.440544	1.01107	1.25238	1.1279
O43681	O43681	ATPase ASNA1	ASNA1	10	10	10	41.1	0	41.707	231	7.30651	7.22537	7.24606	7.28613	7.08572	6.68965	0.794012	0.151638	0.775084	0.675177	-0.556101	0.434078	0.677589	0.562925	-0.55138	-0.0173378	0.208834	0.907997	0.339838	0.369213	-0.346827	-0.0613003	-1.17945	-0.484032
O43683	O43683	Mitotic checkpoint serine/threonine-protein kinase BUB1	BUB1	7	7	7	6.1	0	25.696	2	5.70781		5.7067	5.50852	5.55547	4.83962	NaN	NaN	-2.4259	NaN	NaN	NaN	NaN	NaN	NaN	NaN	NaN	NaN	NaN	NaN	NaN	NaN	NaN	NaN
O43684	O43684	Mitotic checkpoint protein BUB3	BUB3	13	13	13	53	0	238.53	282	7.7355	7.61782	7.62056	7.55175	7.35388	6.75798	2.32737	1.77151	1.94516	1.81817	0.124691	2.0193	2.05316	2.10124	0.515614	1.22721	1.29046	1.91855	1.41688	1.38462	0.621187	0.623022	-2.77497	-1.89841
O43688	O43688	Lipid phosphate phosphohydrolase 2	PPAP2C	2	2	2	7.6	0.0023577	2.6049	15	6.36627	5.98002			6.78216	6.61084	NaN	NaN	NaN	NaN	NaN	NaN	NaN	NaN	NaN	NaN	NaN	NaN	NaN	NaN	-1.16535	NaN	NaN	NaN
O43707;Q08043	O43707	Alpha-actinin-4	ACTN4	66	66	48	71.7	0	323.31	3784	8.51496	8.38186	8.4131	8.45943	8.38788	8.20018	7.03392	6.75685	7.06608	6.73407	5.98822	6.63112	6.76521	6.70632	6.29609	6.96403	6.65937	6.76338	6.64027	6.76656	6.9503	6.4658	6.35977	6.60217
O43708	O43708	Maleylacetoacetate isomerase	GSTZ1	1	1	1	9.3	0	9.9584	10	5.78916	5.60433	5.78502	5.73478	5.63891		NaN	-5.52157	NaN	NaN	NaN	NaN	NaN	NaN	NaN	NaN	NaN	NaN	NaN	NaN	NaN	NaN	NaN	NaN
O43709	O43709	Probable 18S rRNA (guanine-N(7))-methyltransferase	WBSCR22	1	1	1	5.3	1		0							NaN	NaN	NaN	NaN	NaN	NaN	NaN	NaN	NaN	NaN	NaN	NaN	NaN	NaN	NaN	NaN	NaN	NaN
O43711;O43763	O43711;O43763	T-cell leukemia homeobox protein 3;T-cell leukemia homeobox protein 2	TLX3;TLX2	3	3	3	16.8	0.0001952	7.1195	0							NaN	NaN	NaN	NaN	NaN	NaN	NaN	NaN	NaN	NaN	NaN	NaN	NaN	NaN	NaN	NaN	NaN	NaN
O43715	O43715	TP53-regulated inhibitor of apoptosis 1	TRIAP1	1	1	1	18.4	0.00036617	4.6072	36	6.99461	6.96055	6.89345	6.95769	6.70241	6.15795	NaN	NaN	-2.22592	NaN	NaN	NaN	NaN	NaN	NaN	NaN	NaN	NaN	NaN	NaN	NaN	NaN	NaN	NaN
O43716	O43716	Glutamyl-tRNA(Gln) amidotransferase subunit C, mitochondrial	GATC	5	5	5	39.7	0	26.576	27	6.59244	6.64473	6.59541	6.49874	6.24772	6.15039	NaN	-1.47437	NaN	-2.08144	-1.14306	NaN	NaN	NaN	NaN	NaN	-2.83343	NaN	NaN	NaN	NaN	NaN	NaN	NaN
O43719	O43719	HIV Tat-specific factor 1	HTATSF1	47	47	47	61.6	0	323.31	222	6.94352	6.82716	6.90094	6.88303	6.62649	6.60865	1.43175	1.06736	1.37475	1.12179	0.888769	0.867947	1.4439	1.2136	0.634777	1.18867	0.9347	1.11369	0.894991	0.878292	0.806433	0.766333	0.119272	0.802463
O43741	O43741	5-AMP-activated protein kinase subunit beta-2	PRKAB2	4	4	4	23.5	0	24.353	0							NaN	NaN	NaN	NaN	NaN	NaN	NaN	NaN	NaN	NaN	NaN	NaN	NaN	NaN	NaN	NaN	NaN	NaN
O43747	O43747	AP-1 complex subunit gamma-1	AP1G1	10	10	10	14.8	0	39.358	80	6.64274	6.46346	6.41666	6.33969	5.96288	5.69122	0.0871258	-1.16425	-0.975864	-0.800983	-3.16682	-0.243673	-0.485123	-0.366514	-1.8703	-1.7864	-1.43058	-0.600458	-1.43151	-1.55304	-3.24437	-2.35659	-3.39058	NaN
O43752	O43752	Syntaxin-6	STX6	13	13	13	72.2	0	285.19	187	7.20548	7.14583	7.13621	7.19212	7.14736	7.18624	-0.420294	0.218603	0.0451107	0.0348434	0.544397	-0.634945	-0.0720749	-0.613003	0.412825	0.120266	-0.121119	-0.376677	-0.0342941	-0.166029	0.543388	0.160296	0.545462	0.382311
O43760	O43760	Synaptogyrin-2	SYNGR2	3	3	3	12.5	0.00019697	7.4296	2	6.09401	6.15238	6.23517	6.23312	6.15951	6.01808	NaN	-4.95962	NaN	NaN	NaN	NaN	NaN	NaN	NaN	NaN	NaN	NaN	NaN	NaN	NaN	NaN	NaN	NaN
O43765	O43765	Small glutamine-rich tetratricopeptide repeat-containing protein alpha	SGTA	19	19	19	42.8	0	323.31	276	7.77042	7.75563	7.77118	7.66041	7.57395	7.39258	1.77192	2.53839	2.63707	1.92369	2.66989	2.16111	1.85854	1.98415	2.53554	1.91778	1.76656	1.84698	1.48087	1.56533	2.30227	1.28452	1.45894	1.56767
O43768	O43768	Alpha-endosulfine	ENSA	11	11	10	75.2	0	323.31	286	7.8472	7.78426	7.85273	7.54949	7.51535	7.1601	1.30506	2.15439	2.00761	1.53906	2.44957	1.08973	1.18646	1.30016	2.26621	1.23191	1.09752	0.844465	0.68535	0.626438	1.29197	0.127167	0.845591	0.714592
O43776	O43776	Asparagine--tRNA ligase, cytoplasmic	NARS	18	18	18	32.1	0	178.12	367	7.54903	7.37481	7.44195	7.38219	7.18241	6.44358	2.35625	1.55242	1.90754	1.67332	0.356775	1.93186	1.95565	2.07464	0.837439	1.10866	1.36448	1.83876	1.22225	1.20766	0.718523	0.308647	-0.471662	-0.486759
O43795	O43795	Unconventional myosin-Ib	MYO1B	2	2	2	3.3	0.00036975	4.9142	3	5.47909	5.43924	5.24781	5.13107	5.13478		NaN	NaN	NaN	NaN	NaN	-3.42316	-3.8688	NaN	NaN	NaN	NaN	NaN	NaN	-4.22774	NaN	NaN	NaN	NaN
O43805	O43805	Sjoegren syndrome nuclear autoantigen 1	SSNA1	4	4	4	34.5	0	76.161	25	6.46026	6.58952	6.37768	6.15804	6.12983	6.4957	NaN	-2.28927	-2.00268	-2.44602	NaN	-2.58284	NaN	NaN	-2.15676	NaN	NaN	-2.73662	NaN	NaN	-2.37711	NaN	-2.77952	-2.49908
O43809	O43809	Cleavage and polyadenylation specificity factor subunit 5	NUDT21	8	8	8	37.4	0	37.926	115	7.32265	7.11723	7.23864	7.0931	6.57571	6.02445	1.12376	-0.084692	0.050911	0.334387	-2.37445	0.505585	0.571609	0.736977	-1.13719	-0.610876	-0.213453	0.637934	-0.416689	-0.407976	-1.36563	-1.84881	NaN	NaN
O43813	O43813	LanC-like protein 1	LANCL1	6	6	6	16.5	0	11.388	44	6.80505	6.55478	6.75969	6.60739	5.85399	5.79794	-0.570644	-1.08597	-1.13096	-0.995336	-2.58732	-1.50988	-0.76013	-0.868778	-2.21017	-1.64619	-1.80392	-0.831293	NaN	NaN	-2.2575	-2.06902	NaN	NaN
O43815	O43815	Striatin	STRN	15	15	14	31	0	323.31	28	6.74988	7.03403	6.78318	6.8598	6.17396	5.73137	0.982824	NaN	0.765608	0.292692	NaN	0.710146	-0.218189	1.4183	0.166262	-0.00402641	-0.11305	-0.354351	0.420326	0.215879	0.692701	-0.126427	NaN	NaN
O43818	O43818	U3 small nucleolar RNA-interacting protein 2	RRP9	7	7	7	22.7	0	191.2	32	6.16049	6.33971	6.02098	6.23803	6.45983	5.74005	-1.66137	-2.32698	NaN	-2.16102	-3.00624	-1.61272	-2.37409	NaN	NaN	-1.99969	-1.80175	NaN	-1.39091	-1.48089	NaN	-1.88274	NaN	NaN
O43819	O43819	Protein SCO2 homolog, mitochondrial	SCO2	2	2	2	4.1	0.00035727	3.8768	9	6.50309	6.29906	6.41548	6.58795	6.4552	6.25221	-1.47018	NaN	-1.51811	NaN	NaN	-1.74666	-2.00034	-1.64288	NaN	-1.57059	-1.42359	-0.892115	-1.51273	NaN	NaN	NaN	NaN	NaN
O43822	O43822	Protein C21orf2	C21orf2	1	1	1	12.9	0.0013615	2.8472	0							NaN	NaN	NaN	NaN	NaN	NaN	NaN	NaN	NaN	NaN	NaN	NaN	NaN	NaN	NaN	NaN	NaN	NaN
O43823	O43823	A-kinase anchor protein 8	AKAP8	15	15	15	29.9	0	323.31	181	7.02621	7.05189	6.97513	6.87173	6.73089	6.61718	0.0206661	1.04529	0.763304	0.619839	1.4705	0.059269	0.439306	0.296091	1.01335	0.42984	0.116722	-0.147697	-0.20594	-0.194319	0.40896	-0.020052	0.445545	0.340404
O43837	O43837	Isocitrate dehydrogenase [NAD] subunit beta, mitochondrial	IDH3B	9	9	9	27.5	0	40.248	59	6.75323	6.35812	6.69331	6.74646	6.63492	5.96346	-0.144266	-1.56497	-1.81346	-1.11316	NaN	-0.886122	-0.758257	-1.16709	NaN	-1.23963	-0.770594	-0.0269165	-0.422197	-0.89361	-1.19815	-1.62801	NaN	-2.04629
O43847	O43847	Nardilysin	NRD1	28	28	28	27.7	0	300.41	279	6.95193	6.83836	6.81941	6.78697	6.64097	6.19722	1.32261	0.790543	1.2922	0.948711	-0.15494	1.15557	1.14788	1.08489	0.175903	0.568798	0.606909	0.989222	0.679176	0.703306	0.314835	0.378107	-0.625088	-0.542082
O43852	O43852	Calumenin	CALU	29	29	29	73	0	323.31	1335	8.46829	8.48458	8.45161	8.51181	8.52949	8.56231	4.76856	5.27937	5.0631	4.83174	5.72504	4.41959	4.66946	4.7219	5.21381	5.62197	4.97315	4.88753	5.38413	5.06851	5.75666	5.69109	5.87932	5.77937
O43865;Q96HN2	O43865	Putative adenosylhomocysteinase 2	AHCYL1	11	11	11	22.8	0	104.21	118	6.9844	6.86504	6.923	6.86325	6.69224	6.26972	0.758577	0.0489197	0.358574	0.24785	-1.25397	0.16951	0.314665	0.384172	-0.929007	0.00263214	0.177637	0.271673	0.0620632	0.0259132	-0.650442	-0.537848	-1.66541	-1.76432
O43896	O43896	Kinesin-like protein KIF1C	KIF1C	9	8	8	10.2	0	18.61	6	4.89256	5.96829	4.93217	5.17855	5.15937	5.22551	NaN	NaN	NaN	NaN	NaN	-0.822609	NaN	NaN	NaN	NaN	NaN	NaN	NaN	NaN	NaN	NaN	NaN	NaN
O43900	O43900	Prickle-like protein 3	PRICKLE3	2	2	2	3.7	1		0							NaN	NaN	NaN	NaN	NaN	NaN	NaN	NaN	NaN	NaN	NaN	NaN	NaN	NaN	NaN	NaN	NaN	NaN
O43920	O43920	NADH dehydrogenase [ubiquinone] iron-sulfur protein 5	NDUFS5	4	4	4	34	0	12.287	58	7.26087	7.13107	7.23533	7.3478	7.39554	7.39324	-1.37742	-0.444601	-0.225784	-0.947989	-0.658438	-0.821539	-0.660011	-0.749947	-0.647549	-0.149162	-0.336344	-0.343779	0.0382843	-0.13558	0.0219364	0.246204	0.535782	0.738491
O43929	O43929	Origin recognition complex subunit 4	ORC4	1	1	1	3.4	1		0							NaN	NaN	NaN	NaN	NaN	NaN	NaN	NaN	NaN	NaN	NaN	NaN	NaN	NaN	NaN	NaN	NaN	NaN
O43933	O43933	Peroxisome biogenesis factor 1	PEX1	6	6	6	4.1	0	323.31	1							NaN	NaN	NaN	NaN	NaN	NaN	NaN	NaN	NaN	NaN	NaN	NaN	NaN	NaN	NaN	NaN	NaN	NaN
O60216;Q9H4I0	O60216	Double-strand-break repair protein rad21 homolog	RAD21	18	18	18	36.9	0	202.43	191	7.04626	6.94147	6.91734	6.90229	6.78904	6.79925	0.561106	0.0980396	0.513359	0.346756	-0.491381	0.415653	0.433008	0.387842	-0.30883	-0.130554	0.145201	0.484345	0.0833302	0.255253	0.219313	0.412247	0.744642	0.845667
O60220	O60220	Mitochondrial import inner membrane translocase subunit Tim8 A	TIMM8A	3	3	3	52.6	0	153.65	118	7.76208	7.76631	7.76138	7.75538	7.62146	7.30561	0.236441	0.653547	0.845627	0.727934	1.02483	0.209913	0.427437	0.205265	1.12362	0.883999	0.39138	0.292494	0.247669	0.186504	0.535898	-0.417221	-0.352081	-0.201313
O60229	O60229	Kalirin	KALRN	3	1	1	0.5	1		1	4.53065	4.5156	4.71817	4.79847	4.71775		NaN	NaN	-4.58235	NaN	NaN	NaN	NaN	NaN	NaN	NaN	NaN	NaN	NaN	NaN	NaN	NaN	NaN	NaN
O60231	O60231	Putative pre-mRNA-splicing factor ATP-dependent RNA helicase DHX16	DHX16	14	13	13	15.6	0	143.81	68	7.42616	6.05877	7.01568	7.30573	6.97096	5.82321	1.8065	1.43831	1.83722	1.5827	1.08949	1.92717	1.78964	1.7728	1.26517	1.31195	1.72626	1.57671	1.37755	1.80172	1.42775	1.47925	1.69023	1.5787
O60232	O60232	Sjoegren syndrome/scleroderma autoantigen 1	SSSCA1	7	7	7	51.3	0	15.777	85	7.33459	7.31477	7.24148	6.99051	6.78726	6.63446	0.0271072	0.938044	0.43597	0.992395	0.672199	-0.188011	0.824827	0.65012	0.599935	-0.104473	-0.653999	-0.164694	-0.608009	-0.870188	0.615152	-0.918262	NaN	-0.362339
O60237	O60237	Protein phosphatase 1 regulatory subunit 12B	PPP1R12B	6	4	4	6.5	0	49.114	1						5.86945	NaN	NaN	NaN	NaN	NaN	NaN	NaN	NaN	NaN	NaN	NaN	NaN	NaN	NaN	NaN	NaN	NaN	-1.45427
O60238	O60238	BCL2/adenovirus E1B 19 kDa protein-interacting protein 3-like	BNIP3L	2	2	2	11	0.00035417	3.6658	0							NaN	NaN	NaN	NaN	NaN	NaN	NaN	NaN	NaN	NaN	NaN	NaN	NaN	NaN	NaN	NaN	NaN	NaN
O60239	O60239	SH3 domain-binding protein 5	SH3BP5	7	7	7	25.7	0	80.354	2	6.11196	6.16837	6.06274	5.7829	5.26562	5.41956	NaN	NaN	NaN	NaN	-1.09626	NaN	NaN	NaN	NaN	NaN	NaN	NaN	NaN	NaN	NaN	NaN	NaN	NaN
O60244	O60244	Mediator of RNA polymerase II transcription subunit 14	MED14	4	4	4	2.1	0	16.041	1	5.63406	5.47068			4.98882		NaN	NaN	-2.31724	NaN	NaN	NaN	NaN	NaN	NaN	NaN	NaN	NaN	NaN	NaN	NaN	NaN	NaN	NaN
O60245	O60245	Protocadherin-7	PCDH7	19	19	19	20.4	0	235.58	56	5.62071	5.63326	5.74749	5.84182	6.26369	6.15511	NaN	NaN	-2.05871	-1.59105	-2.01586	NaN	-1.97799	-2.04536	-1.69065	-1.45466	-1.66456	-2.45169	-1.31982	-1.42675	-0.652107	-1.25454	-1.17751	-1.67322
O60256	O60256	Phosphoribosyl pyrophosphate synthase-associated protein 2	PRPSAP2	12	12	11	45.5	0	227.18	94	6.48393	6.36175	6.52117	6.3782	6.43425	6.5553	-0.850775	-1.70176	-1.27799	-1.27984	-2.69905	-1.52631	-0.804871	-1.08744	-2.64074	-2.0141	-1.69657	-1.02137	-1.14834	-1.45	-0.870327	-0.84728	-0.880861	-1.07165
O60264;P28370	O60264	SWI/SNF-related matrix-associated actin-dependent regulator of chromatin subfamily A member 5	SMARCA5	33	33	33	35.4	0	323.31	214	6.90212	6.75624	6.82451	6.84543	6.70163	6.39045	1.65359	0.812508	1.13321	0.952534	-0.0090847	1.10374	1.01061	1.17618	0.155247	0.753611	1.06832	1.23454	1.13525	1.08842	0.410542	0.956957	0.318727	-0.177057
O60271;Q9UPT6	O60271	C-Jun-amino-terminal kinase-interacting protein 4	SPAG9	37	37	37	33.4	0	323.31	138	6.44471	6.40531	6.41997	6.31026	6.35512	6.17731	0.348141	-0.0666084	0.408634	-0.00315475	-0.463457	0.11899	0.10918	0.165024	-0.302179	-0.493124	-0.213808	0.257334	-0.138199	0.131514	-0.183393	-0.400696	-0.569988	-0.424843
O60285	O60285	NUAK family SNF1-like kinase 1	NUAK1	1	1	1	3.6	0.0030095	2.5002	0							NaN	NaN	NaN	NaN	NaN	NaN	NaN	NaN	NaN	NaN	NaN	NaN	NaN	NaN	NaN	NaN	NaN	NaN
O60287	O60287	Nucleolar pre-ribosomal-associated protein 1	URB1	3	3	3	1.8	0.00036697	4.6884	4	4.34056	4.55024	4.43146	4.66189	4.17482	3.65975	NaN	NaN	NaN	-6.67774	NaN	NaN	-5.24996	NaN	NaN	NaN	NaN	NaN	NaN	NaN	NaN	NaN	NaN	NaN
O60291	O60291	E3 ubiquitin-protein ligase MGRN1	MGRN1	3	3	3	8.5	0	25.945	0							NaN	NaN	NaN	NaN	NaN	NaN	NaN	NaN	NaN	NaN	NaN	NaN	NaN	NaN	NaN	NaN	NaN	NaN
O60292	O60292	Signal-induced proliferation-associated 1-like protein 3	SIPA1L3	9	9	9	5.3	0	74.563	2	5.03959	4.8692	4.94367				NaN	NaN	-3.80108	NaN	NaN	NaN	NaN	NaN	NaN	NaN	NaN	NaN	NaN	NaN	NaN	NaN	NaN	NaN
O60293	O60293	Zinc finger C3H1 domain-containing protein	ZFC3H1	15	15	15	9.9	0	271.55	1					5.0904	5.18306	NaN	NaN	NaN	NaN	NaN	NaN	NaN	NaN	NaN	NaN	NaN	NaN	NaN	NaN	-3.49743	NaN	NaN	NaN
O60303	O60303	Uncharacterized protein KIAA0556	KIAA0556	1	1	1	1.1	0.0030126	2.5117	0							NaN	NaN	NaN	NaN	NaN	NaN	NaN	NaN	NaN	NaN	NaN	NaN	NaN	NaN	NaN	NaN	NaN	NaN
O60306	O60306	Intron-binding protein aquarius	AQR	7	7	7	6.6	0	42.38	42	5.65413	5.71358	5.80856	5.58482	5.69869	5.07549	-1.35589	-2.79061	-2.29066	-2.20817	-2.98498	-2.35794	-1.96502	-2.19329	NaN	-3.10499	-2.53568	-1.99379	-2.84899	-2.07558	-3.59052	-2.89603	NaN	NaN
O60307	O60307	Microtubule-associated serine/threonine-protein kinase 3	MAST3	3	2	2	2.3	0.00036812	4.7682	0							NaN	NaN	NaN	NaN	NaN	NaN	NaN	NaN	NaN	NaN	NaN	NaN	NaN	NaN	NaN	NaN	NaN	NaN
O60313	O60313	Dynamin-like 120 kDa protein, mitochondrial;Dynamin-like 120 kDa protein, form S1	OPA1	22	22	22	26.5	0	58.299	165	6.65122	6.47074	6.51357	6.66188	6.64591	6.28712	0.638866	0.0827293	0.626192	-0.0846939	-1.41868	0.370241	0.13814	0.231869	-0.7027	0.397324	0.764761	0.720919	0.843933	0.923183	0.15773	0.373419	-0.173906	-0.130093
O60318	O60318	Germinal-center associated nuclear protein	MCM3AP	5	5	5	3.7	0	238.93	0							NaN	NaN	NaN	NaN	NaN	NaN	NaN	NaN	NaN	NaN	NaN	NaN	NaN	NaN	NaN	NaN	NaN	NaN
O60333	O60333	Kinesin-like protein KIF1B	KIF1B	6	6	5	3.1	0	88.394	2	5.20522	4.17324	3.82186	4.05914			NaN	NaN	-2.33476	NaN	NaN	NaN	NaN	NaN	NaN	NaN	NaN	NaN	NaN	NaN	NaN	NaN	NaN	NaN
O60341	O60341	Lysine-specific histone demethylase 1A	KDM1A	20	20	20	31.5	0	218.62	63	6.44222	6.36226	6.45691	6.50195	6.25411	5.7953	-0.0980987	-0.87693	-0.67646	-0.558132	-1.5395	-0.49066	-0.371964	-0.348221	-1.54967	-0.87966	-1.03392	-0.457577	-0.829266	-0.670435	-1.26919	-1.27376	NaN	-1.62221
O60343	O60343	TBC1 domain family member 4	TBC1D4	14	14	14	12.7	0	260.23	17	5.52026	5.40681	5.19716	5.61605	5.45211	5.29675	-3.08996	NaN	NaN	NaN	NaN	NaN	NaN	NaN	NaN	-2.10499	NaN	-2.61849	NaN	-2.93109	-3.13916	NaN	NaN	NaN
O60344	O60344	Endothelin-converting enzyme 2;Methyltransferase-like region;Endothelin-converting enzyme 2 region	ECE2	2	2	2	2.3	0	24.776	0							NaN	NaN	NaN	NaN	NaN	NaN	NaN	NaN	NaN	NaN	NaN	NaN	NaN	NaN	NaN	NaN	NaN	NaN
O60346	O60346	PH domain leucine-rich repeat-containing protein phosphatase 1	PHLPP1	1	1	1	1.3	0.00036023	4.0915	0							NaN	NaN	NaN	NaN	NaN	NaN	NaN	NaN	NaN	NaN	NaN	NaN	NaN	NaN	NaN	NaN	NaN	NaN
O60353	O60353	Frizzled-6	FZD6	5	5	5	14.2	0	15.16	2	6.72454	6.54569	6.51056	6.49745	6.2076	5.50338	NaN	NaN	3.84276	NaN	NaN	NaN	NaN	NaN	NaN	NaN	NaN	NaN	NaN	NaN	NaN	NaN	NaN	NaN
O60356	O60356	Nuclear protein 1	NUPR1	1	1	1	19.5	0.0050728	2.1097	0							NaN	NaN	NaN	NaN	NaN	NaN	NaN	NaN	NaN	NaN	NaN	NaN	NaN	NaN	NaN	NaN	NaN	NaN
O60427	O60427	Fatty acid desaturase 1	FADS1	1	1	1	3.2	0.00037265	5.2345	26	5.64861	5.49441	5.52175	5.58517	5.44836	5.22388	NaN	NaN	-4.02628	NaN	NaN	NaN	NaN	NaN	NaN	NaN	NaN	NaN	NaN	NaN	NaN	NaN	NaN	NaN
O60437	O60437	Periplakin	PPL	20	20	19	12.9	0	32.867	28	6.38305	6.06522	5.93352	5.68068	5.81205	5.2752	-0.88838	0.301689	0.488207	-0.258686	1.02782	NaN	-0.834269	-0.735699	0.181623	-0.47065	NaN	NaN	NaN	NaN	-0.48687	NaN	NaN	NaN
O60443	O60443	Non-syndromic hearing impairment protein 5	DFNA5	12	12	12	27.8	0	191.82	45	6.50473	6.38524	6.51959	6.52689	6.23299	6.25537	-0.539597	-1.26848	-1.13227	-1.27471	-2.12123	-0.723886	-0.925873	-0.873486	-1.72416	-1.93828	-1.6241	-1.71609	-1.13718	-1.37233	NaN	-1.623	-1.68943	-2.0047
O60447	O60447	Ecotropic viral integration site 5 protein homolog	EVI5	1	1	1	1.1	1		0							NaN	NaN	NaN	NaN	NaN	NaN	NaN	NaN	NaN	NaN	NaN	NaN	NaN	NaN	NaN	NaN	NaN	NaN
O60486	O60486	Plexin-C1	PLXNC1	2	1	1	1.5	1		0							NaN	NaN	NaN	NaN	NaN	NaN	NaN	NaN	NaN	NaN	NaN	NaN	NaN	NaN	NaN	NaN	NaN	NaN
O60487	O60487	Myelin protein zero-like protein 2	MPZL2	1	1	1	4.7	0.00052604	3.4556	0							NaN	NaN	NaN	NaN	NaN	NaN	NaN	NaN	NaN	NaN	NaN	NaN	NaN	NaN	NaN	NaN	NaN	NaN
O60488	O60488	Long-chain-fatty-acid--CoA ligase 4	ACSL4	14	12	12	27.6	0	76.57	104	6.71924	6.60618	6.60899	6.65507	6.53874	6.08174	0.355015	-0.754715	-0.122589	-0.338398	-1.73849	-0.0309658	-0.398329	0.0423641	-1.34498	-0.656153	-0.192806	0.0280533	-0.316298	0.0458775	-0.946657	-0.63043	-2.12164	-1.5278
O60493	O60493	Sorting nexin-3	SNX3	15	15	13	72.2	0	95.004	341	7.96519	7.84901	7.93215	7.85118	7.90492	7.90102	2.16244	2.62619	2.5914	2.27873	2.67347	1.99344	2.0574	2.12489	2.48749	2.45683	2.10201	1.79825	2.10823	2.11618	2.58166	2.64425	2.9717	2.94564
O60499	O60499	Syntaxin-10	STX10	8	8	7	51.8	0	264.59	21	6.5318	6.46885	6.67756	6.42137	6.77015	6.16594	NaN	-2.03664	-1.46363	-2.04184	-1.78262	NaN	-2.22403	NaN	-1.06102	-2.67359	NaN	-2.39509	NaN	NaN	-0.851114	NaN	-2.61066	-2.54421
O60502	O60502	Protein O-GlcNAcase	MGEA5	17	17	17	25.2	0	68.727	141	6.51512	6.42147	6.52735	6.41001	6.28443	5.91767	-0.0796928	-0.594641	-0.359036	-0.275518	-2.04037	-0.547983	-0.297634	-0.50831	-1.0637	-1.00606	-0.681734	-0.433836	-0.863285	-0.425875	-0.777214	-0.33062	-1.38201	-0.749771
O60503	O60503	Adenylate cyclase type 9	ADCY9	5	5	5	5.9	0	12.357	4	5.8443	6.1199	6.16493	5.71079	4.61709	5.77417	NaN	NaN	-1.16619	NaN	NaN	NaN	NaN	NaN	NaN	NaN	NaN	NaN	NaN	NaN	NaN	NaN	NaN	NaN
O60504	O60504	Vinexin	SORBS3	10	10	10	15.6	0	249.72	2	5.64826	5.65025	5.57075	5.69515			NaN	-4.14196	NaN	NaN	NaN	NaN	NaN	NaN	NaN	NaN	NaN	NaN	NaN	NaN	NaN	NaN	NaN	NaN
O60506	O60506	Heterogeneous nuclear ribonucleoprotein Q	SYNCRIP	29	29	22	56.3	0	323.31	953	7.94235	7.80667	7.89761	7.90735	7.85311	7.66574	4.1732	3.28797	4.0314	4.039	2.57082	3.52401	4.34467	3.4704	3.82723	4.11242	3.90434	4.25693	4.49977	4.35781	4.10502	4.08321	3.87502	3.53929
O60508	O60508	Pre-mRNA-processing factor 17	CDC40	8	8	8	20.6	0	65.972	8	5.94096	5.84473	5.66908	5.5493	5.176		-2.20997	NaN	NaN	NaN	NaN	-2.90144	-2.97516	-2.67114	NaN	NaN	NaN	NaN	NaN	NaN	NaN	NaN	NaN	NaN
O60518	O60518	Ran-binding protein 6	RANBP6	3	1	1	3	1		1	4.74603	5.1831	4.83693	4.93009			NaN	-5.70716	NaN	NaN	NaN	NaN	NaN	NaN	NaN	NaN	NaN	NaN	NaN	NaN	NaN	NaN	NaN	NaN
O60524	O60524	Nuclear export mediator factor NEMF	NEMF	11	11	11	12.7	0	323.31	16	5.95854	5.96762	5.89025	5.56496	5.85952	6.07207	-1.87329	-1.51763	-1.86867	-2.07911	-2.94638	-1.65528	NaN	-2.17944	NaN	NaN	NaN	-2.01271	NaN	-1.50296	-1.76446	-0.75128	-0.488026	-1.60976
O60547	O60547	GDP-mannose 4,6 dehydratase	GMDS	5	5	5	13.4	0.00019131	6.2583	12	6.22483	5.98486	6.04776	6.08332	5.66547		-1.70501	NaN	NaN	-2.28684	-3.06091	NaN	-2.40557	-1.77861	NaN	-2.69685	NaN	-2.41831	NaN	NaN	NaN	NaN	NaN	NaN
O60548	O60548	Forkhead box protein D2	FOXD2	1	1	1	3.4	0.00052539	3.4276	0							NaN	NaN	NaN	NaN	NaN	NaN	NaN	NaN	NaN	NaN	NaN	NaN	NaN	NaN	NaN	NaN	NaN	NaN
O60563	O60563	Cyclin-T1	CCNT1	7	7	7	14.9	0	40.784	9	5.98958	5.96926	5.69676	5.86755	6.12176	6.23968	NaN	NaN	NaN	NaN	NaN	NaN	NaN	NaN	NaN	NaN	NaN	NaN	NaN	NaN	NaN	NaN	-0.783359	NaN
O60566	O60566	Mitotic checkpoint serine/threonine-protein kinase BUB1 beta	BUB1B	8	8	8	6.5	0	32.612	19	5.43901	5.17022	5.00426	5.20015	4.85076	5.05624	-2.81254	NaN	NaN	-3.6751	NaN	NaN	-3.93445	NaN	NaN	NaN	NaN	NaN	NaN	NaN	NaN	NaN	NaN	NaN
O60568	O60568	Procollagen-lysine,2-oxoglutarate 5-dioxygenase 3	PLOD3	18	18	18	31.3	0	187.63	196	6.73189	6.53075	6.6533	6.87534	6.88952	6.61724	1.00874	0.0502663	0.519556	0.284224	-1.07637	0.360283	0.626985	0.401083	-0.739035	0.572744	0.805622	1.05642	1.04281	0.91913	0.22447	1.01664	-0.449943	-0.287983
O60573	O60573	Eukaryotic translation initiation factor 4E type 2	EIF4E2	6	6	6	30.6	0	41.914	24	6.31751	5.9757	6.2062	5.85165	5.74032	5.4394	-2.48388	-3.11248	-2.89601	-2.95288	NaN	NaN	-2.69665	-3.14773	NaN	NaN	NaN	NaN	NaN	NaN	NaN	NaN	-3.98175	NaN
O60583	O60583	Cyclin-T2	CCNT2	1	1	1	2.3	0	121.52	0							NaN	NaN	NaN	NaN	NaN	NaN	NaN	NaN	NaN	NaN	NaN	NaN	NaN	NaN	NaN	NaN	NaN	NaN
O60610	O60610	Protein diaphanous homolog 1	DIAPH1	32	32	32	26.3	0	323.31	273	7.05672	6.83832	6.94805	6.87762	6.70518	6.00376	2.13085	1.17129	1.72225	1.44735	-0.0498505	1.54681	1.9291	1.76723	0.596138	1.02668	1.06491	1.86657	1.21402	1.14643	0.626144	0.458401	-1.34849	-1.76948
O60613	O60613	15 kDa selenoprotein	43358	4	4	4	25.9	0	80.047	82	6.85235	6.9405	6.95334	7.06937	7.09588	7.05954	-1.63143	NaN	NaN	-1.34566	-0.788496	-1.56928	-1.36756	-1.87322	-0.55969	-0.908758	NaN	-0.891056	-0.527698	-0.63574	-0.111275	-0.166943	-0.170988	0.0573883
O60637	O60637	Tetraspanin-3	TSPAN3	2	2	2	9.1	0.0033167	2.3239	15	7.08479	7.0539	6.97856	7.02657	7.00253	7.12253	NaN	NaN	-0.620251	-1.03682	NaN	NaN	-1.16122	-0.797232	NaN	NaN	NaN	NaN	NaN	NaN	NaN	NaN	NaN	NaN
O60658	O60658	High affinity cAMP-specific and IBMX-insensitive 3,5-cyclic phosphodiesterase 8A	PDE8A	2	1	1	2.9	0	8.0687	0							NaN	NaN	NaN	NaN	NaN	NaN	NaN	NaN	NaN	NaN	NaN	NaN	NaN	NaN	NaN	NaN	NaN	NaN
O60664	O60664	Perilipin-3	PLIN3	24	24	24	66.4	0	323.31	860	8.2168	8.21977	8.19714	8.03147	7.93465	7.80997	3.91757	4.6947	4.71769	4.31115	5.08843	3.98262	4.16508	4.08174	4.942	4.12881	3.9281	3.72457	3.54258	3.63261	4.17673	3.40991	3.7721	3.68043
O60671	O60671	Cell cycle checkpoint protein RAD1	RAD1	5	5	5	23.4	0	55.189	42	6.58287	6.37931	6.54846	6.49092	6.07248		-1.33014	-1.81768	-1.5929	-1.85798	NaN	-1.64645	-1.52054	-1.78606	-2.35954	NaN	-2.25634	-1.76868	-2.59213	-1.48486	NaN	NaN	NaN	NaN
O60675	O60675	Transcription factor MafK	MAFK	2	2	1	17.3	0	59.18	5	6.11052	5.9816	6.09283	6.0083	5.98692	5.83584	NaN	NaN	-3.66573	NaN	NaN	NaN	NaN	NaN	NaN	NaN	NaN	NaN	NaN	NaN	NaN	NaN	NaN	NaN
O60678	O60678	Protein arginine N-methyltransferase 3	PRMT3	4	4	4	10	0	17.394	34	6.09586	5.86014	5.95067	5.80505	5.48413	5.20974	-2.44566	-3.26216	-3.31887	-3.27349	NaN	-2.87944	-3.02913	-3.02008	-4.28989	NaN	-3.53078	-3.07356	-3.4202	NaN	NaN	-3.66045	NaN	-4.62811
O60684	O60684	Importin subunit alpha-7	KPNA6	10	10	5	20.1	0	253.04	190	7.19752	7.09066	7.08927	7.09905	7.05769	6.75576	1.31543	0.528648	1.09674	0.8221	-0.246544	0.84293	0.887258	0.84565	0.246952	0.294157	0.523088	0.970015	0.767511	0.744509	0.230587	0.700859	-0.272118	-0.0165787
O60701	O60701	UDP-glucose 6-dehydrogenase	UGDH	16	16	16	42.9	0	65.323	122	6.78356	6.58831	6.73879	6.71238	6.35319	5.77832	0.0584392	-0.64391	0.0262871	-0.290863	-3.49985	0.244112	0.0415955	-0.241856	-1.33151	-1.29455	-0.767208	-0.0447864	-1.19299	-0.507681	-2.05399	-1.34224	NaN	-2.69885
O60716	O60716	Catenin delta-1	CTNND1	31	31	31	32.5	0	323.31	170	6.69872	6.65659	6.61526	6.53107	6.47216	6.61046	0.478411	0.211582	0.628471	0.237108	-0.269516	0.243765	0.235275	0.341215	-0.237736	0.0581703	-0.00684357	-0.281286	-0.0912552	0.135525	0.0229721	0.925753	0.892116	0.913237
O60739	O60739	Eukaryotic translation initiation factor 1b	EIF1B	5	2	2	42.5	0	74.117	15	6.4927	6.23375	6.62731	6.3849	6.23536	6.1696	-3.17159	NaN	NaN	NaN	NaN	NaN	NaN	NaN	NaN	NaN	NaN	NaN	NaN	NaN	NaN	NaN	NaN	NaN
O60749	O60749	Sorting nexin-2	SNX2	22	20	20	41.2	0	228.71	237	7.19114	7.00244	7.05895	7.09413	6.92776	6.38317	1.23027	0.865148	1.12355	0.796181	-0.155884	0.784485	0.885557	1.06839	0.184597	0.688898	0.583841	1.05747	0.617792	0.601767	0.176355	0.223801	-0.957821	-0.319353
O60762	O60762	Dolichol-phosphate mannosyltransferase subunit 1	DPM1	7	7	7	25.8	0	82.191	28	6.18369	6.32811	6.09933	6.1778	5.81886	5.63728	NaN	-2.34044	NaN	-2.52728	NaN	NaN	-2.71966	NaN	NaN	NaN	NaN	-2.39973	NaN	NaN	-3.29999	-2.87234	NaN	NaN
O60763;REV__Q5VZ89	O60763	General vesicular transport factor p115	USO1	29	29	29	38.1	0	323.31	241	6.98056	6.91217	6.90862	7.00486	6.88901	6.61979	1.34699	1.02714	1.56815	1.0594	0.444647	1.31752	0.989256	1.23846	0.77346	1.10247	1.13586	1.14076	1.13704	1.03188	0.875097	0.641756	0.709095	0.567837
O60783	O60783	28S ribosomal protein S14, mitochondrial	MRPS14	1	1	1	11.7	0.00036134	4.172	3	6.19548		5.81576	6.17846	6.29966	6.06416	NaN	-4.56105	NaN	NaN	NaN	NaN	NaN	NaN	NaN	NaN	NaN	NaN	NaN	NaN	NaN	NaN	NaN	NaN
O60784	O60784	Target of Myb protein 1	TOM1	10	10	10	29.9	0	83.322	30	6.10241	6.32158	6.30725	6.40216	6.12091	5.76627	NaN	-1.98547	NaN	-1.99628	-2.34273	-2.67586	-2.18158	-1.95386	-2.28057	-1.95498	-2.26714	-2.19944	-2.5929	-2.51035	-2.34955	NaN	NaN	NaN
O60825;P16118	O60825	6-phosphofructo-2-kinase/fructose-2,6-bisphosphatase 2;6-phosphofructo-2-kinase;Fructose-2,6-bisphosphatase	PFKFB2	9	9	8	15.6	0	130.02	5	5.9774	5.94138	5.84669	5.9642		5.66132	NaN	NaN	-2.13059	NaN	NaN	NaN	NaN	NaN	NaN	NaN	NaN	NaN	NaN	NaN	NaN	NaN	NaN	NaN
O60826	O60826	Coiled-coil domain-containing protein 22	CCDC22	3	3	3	9.9	0.00018936	5.891	7	5.83623	5.69076	5.6707	5.19707	4.86301	4.85602	NaN	NaN	-2.9037	NaN	NaN	NaN	NaN	NaN	NaN	NaN	NaN	NaN	NaN	NaN	NaN	NaN	NaN	NaN
O60828	O60828	Polyglutamine-binding protein 1	PQBP1	9	9	9	43.4	0	189.98	196	7.6814	7.72513	7.69367	7.52316	7.38719	7.23747	1.09815	1.77389	1.72012	1.5219	2.13529	0.924305	1.25215	1.12037	1.84777	1.07114	0.763022	0.85758	0.620792	0.520416	1.06899	0.563072	0.433971	0.573957
O60830	O60830	Mitochondrial import inner membrane translocase subunit Tim17-B	TIMM17B	1	1	1	12.8	0	9.3643	1	6.10685	6.25091	5.9279	6.00224	5.91995	5.87514	NaN	-4.79716	NaN	NaN	NaN	NaN	NaN	NaN	NaN	NaN	NaN	NaN	NaN	NaN	NaN	NaN	NaN	NaN
O60832	O60832	H/ACA ribonucleoprotein complex subunit 4	DKC1	27	27	27	43.4	0	323.31	232	7.33974	7.13189	7.18699	7.26038	7.3354	6.45433	2.1616	1.43152	1.82278	1.5889	-0.184448	1.63613	1.67911	1.8444	0.623926	1.30308	1.64002	2.0182	1.96721	1.80533	0.843836	0.979761	0.285784	-0.0362625
O60841	O60841	Eukaryotic translation initiation factor 5B	EIF5B	72	72	72	48.4	0	323.31	765	7.60933	7.48561	7.54529	7.57824	7.47905	7.36034	3.67117	3.26349	3.56947	3.29689	2.55995	3.33414	3.57383	3.55575	2.81776	3.1731	3.33754	3.47702	3.3899	3.53649	3.19895	3.21121	3.59464	3.49583
O60869	O60869	Endothelial differentiation-related factor 1	EDF1	9	9	9	49.3	0	136.5	371	8.44228	8.41896	8.38931	8.26083	8.16361	7.95544	3.65891	4.1239	4.19941	3.65967	4.39236	3.58532	3.3897	3.50542	4.30491	3.53253	3.22411	3.15187	2.84958	3.1868	3.46529	2.58789	3.21953	3.13852
O60870	O60870	DNA/RNA-binding protein KIN17	KIN	3	3	3	8.1	0.00018727	5.4298	4	5.76617	5.31686	5.609	5.5194	5.43318	5.23899	NaN	NaN	NaN	NaN	NaN	NaN	NaN	NaN	NaN	NaN	NaN	NaN	-1.21259	NaN	NaN	NaN	NaN	NaN
O60884	O60884	DnaJ homolog subfamily A member 2	DNAJA2	16	16	16	52.2	0	245.09	377	7.52999	7.38598	7.47018	7.52733	7.54374	7.37394	2.43865	1.99191	2.38731	1.84219	0.945412	1.98639	2.08884	2.01506	1.53582	1.84543	1.91632	2.21349	2.39819	2.27099	1.91818	2.45686	1.78681	1.93621
O60885	O60885	Bromodomain-containing protein 4	BRD4	28	28	21	24.4	0	319.12	284	7.06204	7.05995	6.99495	6.90203	6.76704	6.74302	0.882685	1.7594	1.87769	1.42632	1.86659	0.955601	1.11045	1.00531	1.81112	1.56235	1.29113	0.94323	0.970671	1.02264	1.51687	1.14882	1.66392	1.55593
O60888	O60888	Protein CutA	CUTA	5	5	5	38.5	0	81.786	256	7.92065	7.84326	7.85716	7.8401	7.75937	7.50276	1.02372	1.66445	1.51487	1.49877	1.49382	0.918615	1.04868	1.38824	1.34051	1.44874	1.27417	0.758879	0.969418	1.36517	1.38781	0.585915	0.444832	0.853508
O60890	O60890	Oligophrenin-1	OPHN1	1	1	1	0.9	1		0							NaN	NaN	NaN	NaN	NaN	NaN	NaN	NaN	NaN	NaN	NaN	NaN	NaN	NaN	NaN	NaN	NaN	NaN
O60902	O60902	Short stature homeobox protein 2	SHOX2	1	1	1	2.7	1		0							NaN	NaN	NaN	NaN	NaN	NaN	NaN	NaN	NaN	NaN	NaN	NaN	NaN	NaN	NaN	NaN	NaN	NaN
O60907	O60907	F-box-like/WD repeat-containing protein TBL1X	TBL1X	4	1	1	12.3	0	31.699	1	6.11297			5.85995	5.44536		-2.62434	NaN	NaN	NaN	NaN	NaN	NaN	NaN	NaN	NaN	NaN	NaN	NaN	NaN	NaN	NaN	NaN	NaN
O60921	O60921	Checkpoint protein HUS1	HUS1	2	2	2	11.8	0.00035702	3.859	2	5.84718	5.72396			6.08767	6.28128	NaN	NaN	NaN	-4.83297	NaN	NaN	NaN	NaN	NaN	NaN	NaN	NaN	NaN	NaN	NaN	NaN	NaN	NaN
O60925	O60925	Prefoldin subunit 1	PFDN1	8	8	8	68	0	41.307	255	8.09064	8.05228	8.06116	7.86992	7.84733	7.74337	1.93818	2.80967	2.62232	2.32773	2.93847	2.01902	2.18601	2.04454	2.96928	2.22063	1.88882	1.67522	1.87146	1.928	2.15207	1.64762	2.01467	2.02872
O60927	O60927	Protein phosphatase 1 regulatory subunit 11	PPP1R11	5	5	5	73	0	81.75	19	6.9773	6.99554	7.0307	6.63284	6.43613	5.80114	-2.23453	-1.14871	-2.03757	-1.11082	-2.69154	-2.6998	-1.72474	-1.98364	NaN	-2.43728	-2.65268	-2.99346	NaN	NaN	-2.46459	NaN	NaN	NaN
O60930	O60930	Ribonuclease H1	RNASEH1	2	2	2	7.7	0	174.21	0							NaN	NaN	NaN	NaN	NaN	NaN	NaN	NaN	NaN	NaN	NaN	NaN	NaN	NaN	NaN	NaN	NaN	NaN
O60934	O60934	Nibrin	NBN	14	14	14	18.7	0	323.31	17	5.58293	5.83234	5.73735	5.48338	5.33736	5.56025	NaN	NaN	NaN	-2.55145	-2.60132	-2.81115	-2.5509	-2.5247	NaN	NaN	NaN	NaN	NaN	NaN	NaN	-2.53424	NaN	NaN
O60936	O60936	Nucleolar protein 3	NOL3	7	7	7	51.9	0	105.82	97	7.18	7.15353	7.16325	6.95566	6.82775	6.75725	-1.30207	-0.168144	-0.0387802	-0.810766	0.0799961	-1.00765	-0.775433	-0.910503	-0.252438	-0.974329	-1.21542	-1.66088	-1.51116	-1.74537	-0.802055	-1.38713	-1.12526	-1.17798
O60941	O60941	Dystrobrevin beta	DTNB	2	2	1	4.8	0	43.913	0							NaN	NaN	NaN	NaN	NaN	NaN	NaN	NaN	NaN	NaN	NaN	NaN	NaN	NaN	NaN	NaN	NaN	NaN
O75027	O75027	ATP-binding cassette sub-family B member 7, mitochondrial	ABCB7	2	2	2	3.1	0.00035651	3.8323	3	5.58079	5.38553	5.20211	5.49822	5.36715		-4.04271	NaN	NaN	NaN	NaN	NaN	NaN	NaN	NaN	NaN	NaN	-3.72498	NaN	NaN	NaN	NaN	NaN	NaN
O75030	O75030	Microphthalmia-associated transcription factor	MITF	5	4	3	11.4	0	94.264	8	5.73589	5.73165	5.63499		5.36685	5.55936	NaN	NaN	-4.12942	NaN	NaN	NaN	NaN	NaN	NaN	NaN	NaN	NaN	NaN	NaN	NaN	NaN	NaN	NaN
O75037	O75037	Kinesin-like protein KIF21B	KIF21B	3	2	2	2	1		15	7.04282	6.69197	6.94003	6.01483	7.01511	5.55028	2.4539	2.67767	NaN	NaN	NaN	2.2048	NaN	2.44084	2.35293	NaN	NaN	NaN	2.78173	2.54545	NaN	NaN	NaN	NaN
O75038	O75038	1-phosphatidylinositol 4,5-bisphosphate phosphodiesterase eta-2	PLCH2	3	3	3	2.3	0.0092416	1.6601	8	5.47925	5.68091	5.68927	5.58965	5.49431	5.19055	NaN	NaN	-2.9284	NaN	NaN	NaN	NaN	NaN	NaN	NaN	NaN	NaN	NaN	NaN	NaN	NaN	NaN	NaN
O75044;P0DMP2;P0DJJ0	O75044	SLIT-ROBO Rho GTPase-activating protein 2	SRGAP2	14	14	13	16.8	0	232.05	4	5.41462	5.37177	4.54032	4.63283	4.63497	4.9237	-3.26607	NaN	NaN	NaN	NaN	NaN	NaN	NaN	NaN	NaN	NaN	NaN	NaN	NaN	NaN	NaN	NaN	NaN
O75052	O75052	Carboxyl-terminal PDZ ligand of neuronal nitric oxide synthase protein	NOS1AP	1	1	1	2.8	0.00052484	3.4109	0							NaN	NaN	NaN	NaN	NaN	NaN	NaN	NaN	NaN	NaN	NaN	NaN	NaN	NaN	NaN	NaN	NaN	NaN
O75054	O75054	Immunoglobulin superfamily member 3	IGSF3	7	7	7	7.9	0	21.744	41	5.83354	5.53673	5.79147	5.92879	5.70552	5.33469	-2.16759	-2.80642	-1.93541	NaN	-3.34316	-2.18551	-2.39081	-2.40986	-3.31901	-2.20367	-2.52127	-1.86677	-2.11804	-2.33834	-2.34009	-2.21842	-2.4946	-2.26544
O75061	O75061	Putative tyrosine-protein phosphatase auxilin	DNAJC6	3	3	3	3.3	0	41.259	4	5.39327	5.06408	5.26011	5.41444	5.37224	5.31751	NaN	NaN	-4.14039	NaN	NaN	NaN	NaN	NaN	NaN	NaN	NaN	NaN	NaN	NaN	NaN	NaN	NaN	NaN
O75063	O75063	Glycosaminoglycan xylosylkinase	FAM20B	2	2	2	7.1	0.00019073	6.1202	3	5.424	5.68966	5.63058	5.70763	5.82033	5.12887	NaN	NaN	NaN	NaN	NaN	NaN	NaN	NaN	NaN	-3.53886	NaN	NaN	NaN	NaN	NaN	NaN	NaN	NaN
O75071	O75071	EF-hand calcium-binding domain-containing protein 14	EFCAB14	2	2	2	5.3	0.00019062	6.1014	3	5.0865	5.12001	4.99416	5.07518	4.81405	6.77834	NaN	NaN	NaN	NaN	NaN	NaN	NaN	NaN	NaN	NaN	NaN	NaN	NaN	NaN	NaN	2.04016	NaN	NaN
O75083	O75083	WD repeat-containing protein 1	WDR1	18	18	18	40.1	0	120.85	351	7.55038	7.36676	7.42467	7.38777	7.22624	6.67133	2.75865	2.00361	2.46646	2.03145	0.906799	2.38621	2.26696	2.42158	1.14913	1.63851	2.07981	2.39684	1.95504	1.9889	1.30172	1.30261	-0.182238	-0.217745
O75113	O75113	NEDD4-binding protein 1	N4BP1	5	5	5	7.6	0	49.599	0							NaN	NaN	NaN	NaN	NaN	NaN	NaN	NaN	NaN	NaN	NaN	NaN	NaN	NaN	NaN	NaN	NaN	NaN
O75116	O75116	Rho-associated protein kinase 2	ROCK2	28	28	24	25.3	0	201.17	187	6.66851	6.52426	6.5493	6.52677	6.40001	5.88737	1.09037	0.502922	0.966234	0.719166	-0.725699	0.865019	0.698557	0.64513	0.0761242	0.440786	0.611385	0.758143	0.574644	0.631071	-0.0315189	0.0651608	-0.704359	-0.856669
O75122	O75122	CLIP-associating protein 2	CLASP2	16	15	15	17	0	160.98	2	4.80239	4.75539	5.04862	5.24911	5.01322		NaN	NaN	NaN	NaN	NaN	NaN	NaN	NaN	NaN	NaN	NaN	-3.61906	NaN	NaN	NaN	NaN	NaN	NaN
O75127	O75127	Pentatricopeptide repeat-containing protein 1, mitochondrial	PTCD1	3	3	3	4.6	0.001361	2.8396	7	5.91188	5.82305	5.905	5.8894	5.71455	5.46444	NaN	NaN	NaN	NaN	-3.44832	-2.55158	NaN	-2.47599	-3.28341	-2.5718	NaN	-2.235	NaN	-2.48263	NaN	NaN	NaN	NaN
O75128	O75128	Protein cordon-bleu	COBL	13	13	13	15.8	0	140.11	5	5.28811	5.41758	5.37908	5.35774	5.2963	5.32033	NaN	NaN	NaN	NaN	-3.38118	NaN	NaN	NaN	NaN	-3.38047	NaN	NaN	NaN	NaN	NaN	NaN	-2.27218	NaN
O75131;Q96FN4;Q8IYJ1;Q96A23;O95741;Q9HCH3;Q9UBL6	O75131	Copine-3	CPNE3	12	12	11	22.2	0	232.5	129	7.2218	6.98867	7.05821	7.03752	6.9663	6.63163	1.21317	0.452875	0.808964	0.433344	-1.21697	0.638376	0.779743	0.981646	-0.261375	0.408218	0.599529	0.984877	0.921022	0.846434	-0.346098	0.594427	-0.927521	-0.949839
O75132	O75132	Zinc finger BED domain-containing protein 4	ZBED4	3	3	3	2.3	0.00035373	3.6419	0							NaN	NaN	NaN	NaN	NaN	NaN	NaN	NaN	NaN	NaN	NaN	NaN	NaN	NaN	NaN	NaN	NaN	NaN
O75140	O75140	DEP domain-containing protein 5	DEPDC5	1	1	1	1	0.0005212	3.2823	0							NaN	NaN	NaN	NaN	NaN	NaN	NaN	NaN	NaN	NaN	NaN	NaN	NaN	NaN	NaN	NaN	NaN	NaN
O75143	O75143	Autophagy-related protein 13	ATG13	2	2	2	6.2	0.003011	2.5092	0							NaN	NaN	NaN	NaN	NaN	NaN	NaN	NaN	NaN	NaN	NaN	NaN	NaN	NaN	NaN	NaN	NaN	NaN
O75145	O75145	Liprin-alpha-3	PPFIA3	4	4	4	5.9	0	9.0069	0							NaN	NaN	NaN	NaN	NaN	NaN	NaN	NaN	NaN	NaN	NaN	NaN	NaN	NaN	NaN	NaN	NaN	NaN
O75146	O75146	Huntingtin-interacting protein 1-related protein	HIP1R	3	3	3	3	0	7.9623	1							NaN	NaN	NaN	NaN	NaN	NaN	NaN	NaN	NaN	NaN	NaN	NaN	NaN	NaN	NaN	NaN	NaN	NaN
O75147	O75147	Obscurin-like protein 1	OBSL1	6	6	6	4.2	0.00019489	7.0046	5	6.24194	5.98187	5.06435	5.07706	5.12609		NaN	NaN	0.117195	NaN	NaN	NaN	NaN	NaN	NaN	NaN	NaN	NaN	NaN	NaN	NaN	NaN	NaN	NaN
O75150	O75150	E3 ubiquitin-protein ligase BRE1B	RNF40	15	13	13	19.6	0	29.502	46	6.20714	6.35017	6.26335	6.23481	6.01945	5.90905	-0.440163	-1.14102	-0.982161	-0.842546	-1.4182	-1.02227	-0.928959	-1.40155	-1.58886	-1.06464	-1.3245	-0.922356	-1.02484	-0.995943	-1.38455	-1.14179	-1.83656	-1.3343
O75151	O75151	Lysine-specific demethylase PHF2	PHF2	10	10	9	8.9	0	42.993	0							NaN	NaN	NaN	NaN	NaN	NaN	NaN	NaN	NaN	NaN	NaN	NaN	NaN	NaN	NaN	NaN	NaN	NaN
O75152	O75152	Zinc finger CCCH domain-containing protein 11A	ZC3H11A	24	24	24	35.3	0	323.31	133	6.81975	6.51157	6.58796	6.76699	6.76821	6.68736	0.228977	0.176144	0.640648	-0.0377255	-0.261074	0.205292	0.0559158	0.187071	-0.0792084	0.668856	0.669819	0.463501	0.423767	0.411375	0.801292	0.77998	0.965563	0.873501
O75153;Q9Y5I4	O75153	Clustered mitochondria protein homolog	CLUH	31	31	31	31.2	0	323.31	316	7.00089	6.84152	6.87471	6.80124	6.67259	6.14572	2.10077	1.40965	2.01185	1.41905	0.309484	1.69542	1.63801	1.58335	0.789591	0.975153	1.30423	1.50712	1.11918	1.32847	0.739836	0.599304	-0.610806	0.219454
O75154	O75154	Rab11 family-interacting protein 3	RAB11FIP3	1	1	1	1.6	0.00036819	4.778	0							NaN	NaN	NaN	NaN	NaN	NaN	NaN	NaN	NaN	NaN	NaN	NaN	NaN	NaN	NaN	NaN	NaN	NaN
O75164	O75164	Lysine-specific demethylase 4A	KDM4A	3	3	3	5.6	0	79.396	0							NaN	NaN	NaN	NaN	NaN	NaN	NaN	NaN	NaN	NaN	NaN	NaN	NaN	NaN	NaN	NaN	NaN	NaN
O75165	O75165	DnaJ homolog subfamily C member 13	DNAJC13	7	7	7	3.6	0.00085793	2.9972	8	5.65295	5.74107	4.347	4.73217	5.07592	4.33298	NaN	NaN	-0.959242	NaN	NaN	-1.58629	NaN	NaN	NaN	NaN	NaN	NaN	NaN	NaN	NaN	NaN	NaN	NaN
O75167	O75167	Phosphatase and actin regulator 2	PHACTR2	5	5	5	9.9	0	200.28	0							NaN	NaN	NaN	NaN	NaN	NaN	NaN	NaN	NaN	NaN	NaN	NaN	NaN	NaN	NaN	NaN	NaN	NaN
O75170	O75170	Serine/threonine-protein phosphatase 6 regulatory subunit 2	PPP6R2	3	3	3	3.4	0	127.85	0							NaN	NaN	NaN	NaN	NaN	NaN	NaN	NaN	NaN	NaN	NaN	NaN	NaN	NaN	NaN	NaN	NaN	NaN
O75175	O75175	CCR4-NOT transcription complex subunit 3	CNOT3	10	10	10	13.7	0	108.58	31	6.50162	6.13475	6.25918	6.27247	6.18359	6.21105	-1.84557	-1.99621	-1.88326	-2.11907	-2.32265	-2.24324	-1.95131	-2.4061	NaN	-3.06886	-2.12968	-2.02512	-2.16769	-2.38703	-1.97164	-2.13442	-2.32027	-1.72092
O75179	O75179	Ankyrin repeat domain-containing protein 17	ANKRD17	22	22	18	12.4	0	230.92	52	5.85159	5.89018	5.76624	5.49633	5.63961	5.33	-0.980532	-1.63636	-1.0751	-1.81565	-2.41938	-1.36924	-1.79665	-1.76646	-2.12849	-2.26653	-1.85259	-1.62366	-2.31488	-1.75497	-2.21565	-2.50307	-2.82685	-2.96634
O75182	O75182	Paired amphipathic helix protein Sin3b	SIN3B	4	4	4	5.7	0	12.668	1							NaN	NaN	NaN	NaN	NaN	NaN	NaN	NaN	NaN	NaN	NaN	NaN	NaN	NaN	NaN	NaN	NaN	NaN
O75190;Q8WWF6;Q7Z6W7	O75190	DnaJ homolog subfamily B member 6	DNAJB6	7	7	7	29.1	0	146.75	17	6.21773	6.38113	6.1194	5.87591	5.8107		-2.30386	NaN	NaN	-2.51732	-2.61303	-2.39719	NaN	NaN	NaN	NaN	NaN	NaN	NaN	NaN	NaN	NaN	NaN	NaN
O75208	O75208	Ubiquinone biosynthesis protein COQ9, mitochondrial	COQ9	6	6	6	31.8	0	186.82	107	6.73062	6.84832	6.71838	6.91051	6.90274	6.86432	-1.1619	-1.01416	-0.998268	-1.11241	-1.12351	-1.42903	-1.14772	-1.20422	-1.24617	-0.342688	-0.456213	-0.574562	-0.376911	-0.627399	-0.16016	-0.871904	-0.75905	-0.291456
O75223	O75223	Gamma-glutamylcyclotransferase	GGCT	9	9	9	64.4	0	61.172	131	7.3379	7.20967	7.26043	7.26267	7.10979	6.72417	0.702768	0.572216	0.888369	0.293255	-0.40447	0.509989	0.466505	0.611008	0.153936	0.191418	0.339331	0.483158	0.0169201	0.474899	-0.23135	-0.366064	-0.63084	-0.679161
O75251	O75251	NADH dehydrogenase [ubiquinone] iron-sulfur protein 7, mitochondrial	NDUFS7	2	2	2	7.5	0.0051973	2.0266	26	6.94515	6.75421	6.83776	6.74201	6.39274	6.09346	-1.05696	-1.39645	-1.16888	-1.54585	NaN	-1.2875	-1.42382	-0.643416	-1.93276	-1.61594	-1.39014	NaN	NaN	NaN	-1.97833	NaN	NaN	-2.54839
O75306	O75306	NADH dehydrogenase [ubiquinone] iron-sulfur protein 2, mitochondrial	NDUFS2	10	10	10	28.7	0	29.41	87	6.7011	6.5381	6.61474	6.72829	6.60733	6.05476	0.0128059	-0.854961	-0.386038	-0.806452	-2.7087	-0.731008	-0.661118	-0.855818	-2.09974	-0.840496	-0.433601	0.146025	-0.270142	-0.676098	-1.70254	-1.1633	-2.48211	-2.88629
O75312	O75312	Zinc finger protein ZPR1	ZPR1	17	17	17	45.8	0	269.36	263	7.17731	7.22903	7.2043	6.98517	6.88083	6.75474	0.574909	1.5119	1.50544	1.00972	1.98667	0.788294	0.86437	0.857145	1.71362	0.686186	0.594341	0.320517	0.345793	0.245964	0.929054	0.334248	0.730274	0.456202
O75330	O75330	Hyaluronan mediated motility receptor	HMMR	6	6	6	9.7	0	18.659	15	5.59955	5.89612	5.46836	6.05169	6.09137	5.66757	-2.98134	-1.8285	NaN	-2.62818	-1.40322	-1.86419	-3.88913	NaN	NaN	NaN	NaN	NaN	NaN	NaN	NaN	-3.6955	NaN	-3.57185
O75340	O75340	Programmed cell death protein 6	PDCD6	10	10	10	67	0	150.87	420	8.10158	7.91081	7.94046	7.89548	7.77799	7.56668	3.14881	2.42325	2.76725	2.38773	1.29821	2.78014	2.65191	2.72856	1.4444	2.25086	2.36099	2.55452	2.29934	2.51455	2.0229	2.42821	1.48204	1.69557
O75347	O75347	Tubulin-specific chaperone A	TBCA	12	12	12	55.6	0	54.323	431	8.96186	8.86832	8.87444	8.78522	8.69927	8.46157	5.16057	5.22508	5.08834	4.80722	5.22866	4.6901	4.55552	4.57918	5.37281	4.86163	4.39621	4.42247	4.58046	4.15159	4.95101	3.85256	4.32718	4.15124
O75348;O95670	O75348	V-type proton ATPase subunit G 1	ATP6V1G1	6	6	6	49.2	0	323.31	100	7.55674	7.57117	7.47729	7.35995	7.36821	7.41525	-0.179194	0.963345	0.735386	0.33501	1.14874	0.0214443	0.0466137	-0.161326	0.57143	-0.0122185	-0.260897	-0.243576	-0.227369	-0.303623	0.652809	0.309912	0.564465	0.661165
O75351	O75351	Vacuolar protein sorting-associated protein 4B	VPS4B	17	17	15	41.4	0	323.31	201	7.11067	7.09789	7.1043	7.00933	7.00639	7.21799	0.575302	1.08713	1.37676	0.89786	1.10783	0.58621	0.457373	0.64353	0.989288	0.904736	0.742153	0.229019	0.766243	0.685282	1.08298	1.7505	1.78852	1.83742
O75352	O75352	Mannose-P-dolichol utilization defect 1 protein	MPDU1	4	4	4	13.8	0.00018822	5.6819	37	6.97623	6.90077	6.98778	7.01608	6.93628	6.67123	-1.68284	-2.77005	-2.21202	NaN	-4.13249	-1.76148	-2.19383	-2.19252	-3.21558	-2.29262	-1.83492	-1.78129	-2.01819	-1.66317	-2.80152	-2.27508	-3.03814	-3.53863
O75362	O75362	Zinc finger protein 217	ZNF217	7	7	7	11	0	101.75	1	5.53685	5.34175	5.67697	5.57307	5.24458	5.21373	NaN	NaN	-3.73851	NaN	NaN	NaN	NaN	NaN	NaN	NaN	NaN	NaN	NaN	NaN	NaN	NaN	NaN	NaN
O75367;Q9P0M6	O75367	Core histone macro-H2A.1	H2AFY	12	12	12	49.7	0	314.66	185	7.26721	7.18267	7.1929	7.34579	7.13766	6.80395	1.56735	0.347164	0.840685	0.605083	-1.31973	0.913176	0.927124	1.14032	-0.436077	0.588751	0.973673	1.39567	0.944048	1.17961	0.144918	0.627386	-0.313858	-0.870468
O75368	O75368	SH3 domain-binding glutamic acid-rich-like protein	SH3BGRL	5	5	5	56.1	0	23.314	84	7.55486	7.54999	7.48134	7.44038	7.33043	6.83236	-0.0105629	0.855638	1.09271	0.349077	0.965572	0.459307	0.554651	0.438709	1.25271	0.347443	0.24729	0.101168	-0.175489	0.214292	0.261187	-0.559151	-0.547222	-0.422663
O75369	O75369	Filamin-B	FLNB	99	91	89	50.3	0	323.31	1405	7.35263	7.20067	7.26678	7.21305	7.08547	6.78383	4.22402	3.68544	4.14437	3.80545	2.79001	3.93409	3.93744	3.92012	3.19541	3.49716	3.7375	3.94087	3.59928	3.71705	3.3147	3.32956	2.88486	2.97113
O75376	O75376	Nuclear receptor corepressor 1	NCOR1	49	48	48	29.5	0	323.31	28	5.95225	5.84775	5.89279	5.82081	5.66672	5.4922	-0.98365	-0.767656	-0.462332	-1.04458	-0.569853	-1.11217	-1.42478	-1.04279	-1.32641	-0.645935	-1.31618	-1.65309	-0.913618	-1.21714	-1.1608	-1.47987	-1.1215	-0.835867
O75379	O75379	Vesicle-associated membrane protein 4	VAMP4	1	1	1	16.3	0	95.056	0							NaN	NaN	NaN	NaN	NaN	NaN	NaN	NaN	NaN	NaN	NaN	NaN	NaN	NaN	NaN	NaN	NaN	NaN
O75380	O75380	NADH dehydrogenase [ubiquinone] iron-sulfur protein 6, mitochondrial	NDUFS6	3	3	3	32.3	0	234.79	112	7.89686	7.89084	7.83043	7.84768	7.82609	7.94558	1.1061	2.28818	2.31166	1.75897	2.61085	1.52137	1.24143	1.38329	2.51418	2.09498	1.71708	1.19443	1.76032	1.67417	2.21067	2.25322	2.71987	2.75155
O75381	O75381	Peroxisomal membrane protein PEX14	PEX14	12	12	12	44	0	323.31	151	7.09638	7.11511	7.2109	7.19041	7.19439	7.25579	-0.421749	0.505795	0.614491	0.0317631	0.758568	-0.136446	-0.151428	-0.00684166	0.830532	0.808187	0.336266	0.0936031	0.512808	0.408678	1.00272	1.02636	1.3087	1.53476
O75382	O75382	Tripartite motif-containing protein 3	TRIM3	7	7	7	8.1	0	124.66	0							NaN	NaN	NaN	NaN	NaN	NaN	NaN	NaN	NaN	NaN	NaN	NaN	NaN	NaN	NaN	NaN	NaN	NaN
O75385	O75385	Serine/threonine-protein kinase ULK1	ULK1	6	6	6	7.8	0	26.812	0							NaN	NaN	NaN	NaN	NaN	NaN	NaN	NaN	NaN	NaN	NaN	NaN	NaN	NaN	NaN	NaN	NaN	NaN
O75387	O75387	Large neutral amino acids transporter small subunit 3	SLC43A1	1	1	1	3.9	1		0							NaN	NaN	NaN	NaN	NaN	NaN	NaN	NaN	NaN	NaN	NaN	NaN	NaN	NaN	NaN	NaN	NaN	NaN
O75390	O75390	Citrate synthase, mitochondrial	CS	14	14	14	42.3	0	231.18	378	7.70835	7.5646	7.60138	7.72141	7.53788	6.93874	3.0492	2.20283	2.4372	1.9717	0.726502	2.44951	2.48101	2.46182	1.50845	2.21258	2.39185	2.93918	2.29611	2.48893	1.22349	1.156	0.0220451	-0.144562
O75391	O75391	Sperm-associated antigen 7	SPAG7	15	15	15	55.5	0	323.31	76	7.20648	7.0558	7.17001	6.91062	6.76354	6.29187	-1.37166	0.336418	0.554152	NaN	0.337147	-0.0632019	-1.17355	-0.906826	0.717369	-0.454224	-0.622171	-1.36819	-0.858545	-1.17945	-1.53446	-1.77347	-0.592386	-0.980963
O75396	O75396	Vesicle-trafficking protein SEC22b	SEC22B	14	14	14	52.1	0	264.46	334	7.72357	7.59823	7.6251	7.73839	7.62171	7.31465	2.42164	1.68963	1.61014	1.84945	0.157459	1.58823	1.86013	1.81919	0.278805	1.62721	1.68951	2.25768	1.96696	1.69776	1.35503	1.57104	0.665525	0.742233
O75398	O75398	Deformed epidermal autoregulatory factor 1 homolog	DEAF1	2	2	2	6	0	33.963	0							NaN	NaN	NaN	NaN	NaN	NaN	NaN	NaN	NaN	NaN	NaN	NaN	NaN	NaN	NaN	NaN	NaN	NaN
O75400	O75400	Pre-mRNA-processing factor 40 homolog A	PRPF40A	30	30	29	27.5	0	323.31	296	7.17907	7.06426	7.1219	7.19912	7.15003	7.18043	1.44881	1.63354	1.75228	1.34536	1.86998	1.23031	1.39478	1.30679	1.56383	1.82981	1.52113	1.48156	1.50909	1.64128	1.96868	1.65774	1.84834	1.97364
O75410	O75410	Transforming acidic coiled-coil-containing protein 1	TACC1	9	7	7	19.4	0	88.375	2	5.40618	5.48719					NaN	-3.86932	NaN	NaN	NaN	NaN	NaN	NaN	NaN	NaN	NaN	NaN	NaN	NaN	NaN	NaN	NaN	NaN
O75420	O75420	PERQ amino acid-rich with GYF domain-containing protein 1	GIGYF1	8	8	8	12.7	0	33.594	0							NaN	NaN	NaN	NaN	NaN	NaN	NaN	NaN	NaN	NaN	NaN	NaN	NaN	NaN	NaN	NaN	NaN	NaN
O75427	O75427	Leucine-rich repeat and calponin homology domain-containing protein 4	LRCH4	2	2	2	7.3	0	53.437	0							NaN	NaN	NaN	NaN	NaN	NaN	NaN	NaN	NaN	NaN	NaN	NaN	NaN	NaN	NaN	NaN	NaN	NaN
O75431	O75431	Metaxin-2	MTX2	5	5	5	25.1	0	12.463	22	6.57256	6.23911	6.3166	6.57518	6.66929	6.41459	-2.11163	NaN	-2.03367	-2.23858	NaN	-2.12956	-2.36518	NaN	NaN	-2.24301	-2.1234	-2.29744	-1.7154	-1.43847	-2.51348	-1.31123	-2.49593	-2.42941
O75436	O75436	Vacuolar protein sorting-associated protein 26A	VPS26A	16	16	15	56.3	0	241.93	298	7.61464	7.46152	7.51063	7.33548	7.13569	6.55244	2.22753	1.56575	1.85409	1.69652	0.140745	1.81467	1.68168	1.79161	0.613949	1.18636	1.24127	1.85423	1.2894	1.37896	0.524925	0.728273	-0.470203	-0.729704
O75438	O75438	NADH dehydrogenase [ubiquinone] 1 beta subcomplex subunit 1	NDUFB1	4	4	4	36.2	0	9.7544	51	7.37007	7.3227	7.2894	7.49265	7.57335	7.63929	-1.03705	-0.966316	NaN	NaN	NaN	NaN	-1.42475	NaN	-1.42335	-0.336027	NaN	-0.806927	-0.748503	-1.00797	NaN	0.145702	0.158665	0.229878
O75439	O75439	Mitochondrial-processing peptidase subunit beta	PMPCB	10	9	9	27.6	0	135.58	87	6.6357	6.49937	6.48792	6.6574	6.59547	6.02237	-0.538984	-0.978161	-0.530256	-1.0943	-2.25965	-0.84655	-0.953976	-0.878401	-1.67995	-0.713266	-0.572619	-0.431314	-0.494152	-0.435669	-1.16737	-1.18092	-1.85506	-2.4768
O75446	O75446	Histone deacetylase complex subunit SAP30	SAP30	1	1	1	5	0.00035836	3.9598	5	6.02185	5.75303	5.9042	6.01129		5.86994	-4.68192	NaN	NaN	NaN	NaN	NaN	NaN	NaN	NaN	NaN	NaN	NaN	NaN	NaN	NaN	NaN	NaN	NaN
O75448	O75448	Mediator of RNA polymerase II transcription subunit 24	MED24	2	2	2	3.2	0	271.66	0		4.59863				4.19293	NaN	NaN	NaN	-6.59924	NaN	NaN	NaN	NaN	NaN	NaN	NaN	NaN	NaN	NaN	NaN	NaN	NaN	NaN
O75449	O75449	Katanin p60 ATPase-containing subunit A1	KATNA1	3	3	3	9	0	24.013	1	6.59904						NaN	NaN	-0.362181	NaN	NaN	NaN	NaN	NaN	NaN	NaN	NaN	NaN	NaN	NaN	NaN	NaN	NaN	NaN
O75459	O75459	P antigen family member 1	PAGE1	9	9	9	68.5	0	323.31	43	7.48468	7.47281	7.52892	7.17001	7.03642	6.77907	-0.212952	0.268421	-0.000326157	-0.303938	0.457952	-0.309181	-0.0325241	0.139515	0.419865	-0.831558	NaN	0.430006	NaN	NaN	NaN	NaN	NaN	NaN
O75475	O75475	PC4 and SFRS1-interacting protein	PSIP1	35	35	34	59.8	0	323.31	489	7.69726	7.63797	7.68315	7.66807	7.62462	7.42634	2.54815	3.09651	3.28127	2.81571	3.10834	2.56609	2.85669	2.68428	3.10639	3.12915	3.00183	2.6542	2.90864	2.86969	3.18285	2.56265	2.78613	2.75408
O75477	O75477	Erlin-1	ERLIN1	11	11	8	34.7	0	37.904	106	7.00061	7.32644	7.48504	7.36616	7.10355	6.7888	1.12381	0.431961	0.948576	0.684339	-0.594557	0.76033	0.723839	0.766501	-0.0387325	1.00372	1.12362	1.19684	1.58714	1.55837	0.778482	1.78841	0.738495	0.800972
O75489	O75489	NADH dehydrogenase [ubiquinone] iron-sulfur protein 3, mitochondrial	NDUFS3	14	14	14	50.8	0	73.604	245	7.05115	6.95608	7.00889	7.1721	7.1518	7.09749	0.481178	-0.232706	0.656614	0.0426121	-1.05243	0.257051	0.275558	0.288858	-0.762919	0.560806	0.484276	0.579349	0.788334	0.675703	0.185202	1.04336	0.399355	0.565313
O75494;Q8WXF0	O75494	Serine/arginine-rich splicing factor 10	SRSF10	19	19	19	44.3	0	176.39	236	7.76999	7.80217	7.69508	7.74175	7.58036	7.32961	1.41759	1.70807	2.1955	1.63063	1.93975	1.56114	1.4318	1.49526	1.888	1.52894	1.60369	1.81342	1.12863	1.29128	1.49064	0.46883	0.425018	0.741554
O75496	O75496	Geminin	GMNN	8	8	8	45.9	0	71.071	54	7.23368	7.33501	7.13803	6.93181	6.5989	6.37605	NaN	0.0465336	-0.323852	-0.359602	-0.128612	-1.23846	-0.863928	-1.1315	-1.18311	-1.14551	-1.27757	-1.1749	-1.68014	-1.61376	-1.04931	-2.08184	-2.41502	-1.21038
O75506	O75506	Heat shock factor-binding protein 1	HSBP1	4	4	4	72.4	0	323.31	144	7.7839	7.67673	7.53269	7.42865	7.34018	7.24279	-0.00926781	0.425589	0.219381	-0.306616	0.619469	-0.484184	-0.84819	-0.760397	0.318403	-0.645128	-0.92141	-1.22318	-0.719561	-1.01716	-0.486336	-0.927298	-0.226808	-0.80559
O75509	O75509	Tumor necrosis factor receptor superfamily member 21	TNFRSF21	1	1	1	2.4	0	7.7462	0							NaN	NaN	NaN	NaN	NaN	NaN	NaN	NaN	NaN	NaN	NaN	NaN	NaN	NaN	NaN	NaN	NaN	NaN
O75521	O75521	Enoyl-CoA delta isomerase 2, mitochondrial	ECI2	9	9	9	26.9	0	78.398	168	7.11483	7.03215	7.05402	7.16721	7.18287	6.96566	0.723171	0.306641	0.363648	0.203882	-0.575767	0.31826	0.55872	0.266419	-0.428814	0.728048	0.606106	0.667698	0.919573	0.75255	0.629049	0.936342	0.354677	0.504166
O75528	O75528	Transcriptional adapter 3	TADA3	9	9	9	29.4	0	22.929	20	6.70929	6.25962	6.69935	6.02821	5.86037	5.92927	-2.067	-1.22652	-1.04391	-1.70958	-0.404806	-1.81721	-1.76142	-1.29797	-0.839733	-1.80582	-1.14094	-1.77666	-2.24747	-2.18217	-1.58246	-2.06438	-1.84189	-1.63991
O75530	O75530	Polycomb protein EED	EED	4	4	4	9.1	0.00036252	4.2552	17	5.90106	5.74533	5.71983	5.87267	5.66053	5.34792	-2.79653	-3.34115	-3.29884	NaN	NaN	-3.18621	-3.34123	-3.48185	-4.65211	-3.70097	-3.26488	-3.18248	-3.58276	-3.50901	-4.28472	NaN	NaN	NaN
O75531	O75531	Barrier-to-autointegration factor;Barrier-to-autointegration factor, N-terminally processed	BANF1	14	14	14	70.8	0	157.29	848	8.78698	8.75011	8.795	8.76905	8.62494	8.61611	4.74869	4.5136	4.4817	4.71026	4.33561	4.08389	4.67435	4.62395	4.69051	4.8156	4.50649	4.69527	4.40946	4.05158	4.59928	4.86515	4.97114	4.74729
O75533	O75533	Splicing factor 3B subunit 1	SF3B1	52	52	52	45.7	0	323.31	354	7.05981	6.90334	6.96879	6.93591	6.74954	6.40801	2.3035	1.25846	1.74639	1.63654	0.17263	1.81762	1.69931	1.71327	0.554016	1.00367	1.36413	1.75584	1.10762	1.39757	0.831602	1.03794	1.09391	1.15564
O75534	O75534	Cold shock domain-containing protein E1	CSDE1	37	37	37	48.9	0	323.31	570	7.62018	7.48444	7.50604	7.40954	7.2822	6.82637	3.69692	2.967	3.39296	3.02406	1.80285	3.10128	3.22229	3.24283	2.27581	2.64359	2.81893	3.13153	2.80452	2.90946	2.14585	2.37784	1.09246	1.22071
O75554	O75554	WW domain-binding protein 4	WBP4	6	6	6	22.9	0	124.16	41	6.69361	6.78423	6.70866	6.39622	6.17057	6.44615	-2.49011	-1.37607	-1.69013	-1.20081	-0.807137	-1.84069	-1.92003	NaN	-1.20802	-1.91907	-2.33797	-1.76978	-1.98827	NaN	-1.20661	-1.49226	-1.4032	-0.804455
O75569	O75569	Interferon-inducible double-stranded RNA-dependent protein kinase activator A	PRKRA	5	5	5	21.7	0	95.765	1	5.75846	5.42187	5.65668	5.66045	5.78317	5.57638	-3.84266	NaN	NaN	NaN	NaN	NaN	NaN	NaN	NaN	NaN	NaN	NaN	NaN	NaN	NaN	NaN	NaN	NaN
O75581	O75581	Low-density lipoprotein receptor-related protein 6	LRP6	2	2	2	2.4	0	28.602	0							NaN	NaN	NaN	NaN	NaN	NaN	NaN	NaN	NaN	NaN	NaN	NaN	NaN	NaN	NaN	NaN	NaN	NaN
O75592	O75592	E3 ubiquitin-protein ligase MYCBP2	MYCBP2	17	17	17	4.5	0	228.56	0							NaN	NaN	NaN	NaN	NaN	NaN	NaN	NaN	NaN	NaN	NaN	NaN	NaN	NaN	NaN	NaN	NaN	NaN
O75607	O75607	Nucleoplasmin-3	NPM3	2	2	2	17.4	0	177.87	193	7.76596	7.74765	7.7507	7.73444	7.68822	7.60071	1.61734	1.90773	2.30344	2.12604	1.64656	1.74121	1.56806	1.88173	2.03503	2.19114	1.71562	1.57141	1.7546	1.94206	2.00238	2.13638	2.42168	2.28602
O75608	O75608	Acyl-protein thioesterase 1	LYPLA1	5	5	5	35.2	0	37.886	46	6.93773	6.77991	6.88145	6.85647	6.74653	5.71449	-0.752169	-0.394558	-0.709185	-1.18409	-1.694	-0.939234	-0.919315	-0.710102	-1.34343	-1.19194	-1.17355	-0.805366	-1.11201	-0.809328	-0.674625	NaN	NaN	NaN
O75616	O75616	GTPase Era, mitochondrial	ERAL1	7	7	7	22	0	64.607	20	6.21254	5.96364	6.28152	6.28222	6.25317	5.96904	-2.02527	-2.30423	-2.07873	-2.70158	NaN	NaN	-2.28809	-1.52257	NaN	NaN	-1.91053	-1.27013	-1.94208	-1.41664	NaN	-2.54663	NaN	NaN
O75626	O75626	PR domain zinc finger protein 1	PRDM1	1	1	1	2.9	0.0066001	1.8595	0							NaN	NaN	NaN	NaN	NaN	NaN	NaN	NaN	NaN	NaN	NaN	NaN	NaN	NaN	NaN	NaN	NaN	NaN
O75629	O75629	Protein CREG1	CREG1	2	2	2	15	0	9.0838	56	6.74925	6.671	6.72202	6.94544	6.90329	6.64415	-1.5972	-2.45214	-1.8774	-1.84419	-2.87473	-1.91105	-1.81292	-1.37263	-2.58949	-1.3813	-1.29617	-1.02012	-1.38393	-0.959286	-1.1825	-1.16203	NaN	-1.32791
O75638	O75638	Cancer/testis antigen 2	CTAG2	6	6	6	53.8	0	45.231	45	6.86869	6.6579	6.8662	6.89253	6.81007	6.28272	-0.941267	-2.1042	-2.14967	NaN	NaN	-1.97345	-1.10498	-1.76469	NaN	-1.26684	-1.59761	-1.46713	-1.40849	-1.80333	-1.70531	-2.41228	NaN	NaN
O75643	O75643	U5 small nuclear ribonucleoprotein 200 kDa helicase	SNRNP200	70	70	70	38.2	0	323.31	1068	7.26423	7.12599	7.15379	7.1512	6.94126	6.55705	3.90029	3.06405	3.50181	3.24858	1.77364	3.45708	3.39231	3.45519	2.24378	2.70344	3.10232	3.49296	2.93132	3.09301	2.19891	2.75447	1.60065	1.32843
O75663	O75663	TIP41-like protein	TIPRL	8	8	8	46.7	0	39.328	67	6.7733	6.50644	6.51685	6.64326	6.57862	6.31116	-0.62137	-1.52286	-0.670015	-1.05185	-2.0606	-1.17525	-1.13196	-1.57731	NaN	-1.55617	-1.76828	-1.45995	-1.50656	-1.58455	-1.60782	-1.51854	-1.55705	NaN
O75665	O75665	Oral-facial-digital syndrome 1 protein	OFD1	5	5	5	7.5	0	29.733	0							NaN	NaN	NaN	NaN	NaN	NaN	NaN	NaN	NaN	NaN	NaN	NaN	NaN	NaN	NaN	NaN	NaN	NaN
O75674	O75674	TOM1-like protein 1	TOM1L1	2	2	2	6.7	0	70.597	1							NaN	NaN	NaN	NaN	NaN	NaN	NaN	NaN	NaN	NaN	NaN	NaN	NaN	NaN	NaN	NaN	NaN	NaN
O75676	O75676	Ribosomal protein S6 kinase alpha-4	RPS6KA4	3	3	3	6.1	0	19.484	0							NaN	NaN	NaN	NaN	NaN	NaN	NaN	NaN	NaN	NaN	NaN	NaN	NaN	NaN	NaN	NaN	NaN	NaN
O75683	O75683	Surfeit locus protein 6	SURF6	12	12	12	35.2	0	198.22	75	7.28121	7.26928	7.22989	6.93086	6.57229	6.90126	0.0387669	0.932323	0.506218	0.243946	1.20647	-0.210875	0.317518	0.383774	1.08152	-0.549017	-0.562937	0.0721474	-0.681509	-1.33178	-0.566368	0.454639	0.442213	0.256632
O75688	O75688	Protein phosphatase 1B	PPM1B	6	6	4	15.4	0	21.696	36	6.2267	6.16656	6.0517	6.17096	6.08814	6.10772	NaN	-1.6311	-1.7851	NaN	-1.47294	-2.90404	NaN	NaN	-1.96168	-1.86546	-2.40461	NaN	NaN	-2.27061	-2.42996	NaN	-1.88183	-2.2412
O75691	O75691	Small subunit processome component 20 homolog	UTP20	17	17	17	9.3	0	145.44	40	5.46071	5.26591	5.30007	5.23821	4.93775	4.76444	-1.87277	-2.97325	-2.64903	-3.24772	NaN	-2.61889	-2.52503	-2.60961	-4.00585	-4.01035	-3.13486	-2.22304	-3.94527	-2.93195	NaN	-3.25968	NaN	NaN
O75694	O75694	Nuclear pore complex protein Nup155	NUP155	30	30	30	29.4	0	323.31	450	7.09288	6.94582	6.94158	7.07567	6.99798	6.68006	2.45252	1.68454	1.94438	1.97378	0.30586	1.91173	1.98013	1.97506	0.861584	1.85156	2.04926	2.23771	2.16664	2.1519	1.52486	1.95077	1.43478	1.15105
O75695	O75695	Protein XRP2	RP2	4	4	4	10.9	0	10.755	18	6.44568	6.08742	6.40566	6.53558	6.37717	6.51375	-1.69169	-2.24107	-1.33845	-2.22709	NaN	NaN	-1.84609	-1.68301	NaN	-2.12478	-2.05884	-1.4522	-1.65422	-1.98788	NaN	-1.5133	NaN	NaN
O75717	O75717	WD repeat and HMG-box DNA-binding protein 1	WDHD1	18	18	18	20.6	0	323.31	26	6.03691	6.00629	6.1484	6.07438	5.6366	5.03299	-0.985619	-1.64043	-1.21856	-1.34156	NaN	-1.19312	-1.24194	-1.53919	-2.00462	-1.54126	-1.64244	-1.32427	-1.55872	-1.79955	-2.15243	NaN	NaN	NaN
O75718	O75718	Cartilage-associated protein	CRTAP	11	11	11	25.4	0	95.301	229	7.07133	6.95665	6.89906	7.08998	7.10906	7.03288	0.854441	0.434107	0.692793	0.364311	-0.693455	0.54319	0.510113	0.521269	-0.263235	0.800451	0.866415	0.777218	1.08864	1.02712	0.618204	1.35278	0.922918	1.01952
O75746	O75746	Calcium-binding mitochondrial carrier protein Aralar1	SLC25A12	6	3	3	10.3	0.00052632	3.4718	2	5.22868	5.04336		5.27381	5.30352	4.88289	NaN	NaN	NaN	NaN	NaN	NaN	NaN	NaN	NaN	NaN	NaN	NaN	NaN	-3.7348	NaN	NaN	NaN	NaN
O75781;Q8IXS6	O75781	Paralemmin-1	PALM	15	15	15	40.3	0	323.31	49	6.75325	6.77478	6.71852	6.55127	6.39139	6.30655	-1.42442	-0.105308	-0.177246	-0.699768	0.551863	-1.08537	-1.44408	-1.4422	0.167156	-0.795023	-1.04742	-1.2577	-1.13092	-1.06852	-0.457989	NaN	-0.602303	-1.00115
O75787	O75787	Renin receptor	ATP6AP2	5	5	5	19.7	0	27.375	8	5.73625	5.5524	5.56337	5.8454	5.92708	5.43234	NaN	NaN	NaN	NaN	NaN	NaN	NaN	NaN	NaN	NaN	-3.47555	NaN	-3.2464	-3.34342	NaN	NaN	NaN	NaN
O75792	O75792	Ribonuclease H2 subunit A	RNASEH2A	7	7	7	29.4	0	47.223	52	6.55101	6.53534	6.45613	6.02925	6.29167	6.46032	-2.43494	-1.06558	-0.91408	-1.45042	-1.27358	-1.81436	NaN	-2.32992	-2.34501	-1.89489	NaN	-2.60227	-2.36812	-2.05898	-1.86808	-1.95686	-1.4541	-1.47554
O75794	O75794	Cell division cycle protein 123 homolog	CDC123	12	12	12	36.3	0	47.766	265	7.46065	7.31003	7.31222	7.27186	7.18498	7.19328	1.30435	1.05832	1.46048	0.813381	0.737913	1.04626	0.922529	1.07513	1.00578	0.772984	0.889153	0.554342	0.647215	0.936611	0.864437	1.09968	1.08306	0.993938
O75815	O75815	Breast cancer anti-estrogen resistance protein 3	BCAR3	5	5	5	6.4	0	47.749	0							NaN	NaN	NaN	NaN	NaN	NaN	NaN	NaN	NaN	NaN	NaN	NaN	NaN	NaN	NaN	NaN	NaN	NaN
O75818	O75818	Ribonuclease P protein subunit p40	RPP40	3	3	3	13.2	0	11.459	16	5.57488	5.68713	5.68981	5.68518	5.38539	4.84739	NaN	-4.44429	NaN	NaN	NaN	NaN	NaN	NaN	NaN	NaN	-4.45415	-4.08944	NaN	-4.38764	NaN	NaN	NaN	NaN
O75820	O75820	Zinc finger protein 189	ZNF189	2	2	2	3.4	0.0051999	2.0309	4	5.87063	6.04883		5.57199	6.86198	6.81149	NaN	NaN	NaN	NaN	NaN	NaN	NaN	NaN	NaN	NaN	NaN	NaN	NaN	1.00148	NaN	NaN	NaN	NaN
O75821	O75821	Eukaryotic translation initiation factor 3 subunit G	EIF3G	15	15	15	54.1	0	323.31	222	7.74587	7.65881	7.67002	7.55775	7.60267	7.60292	2.72306	2.22389	2.54857	2.39584	1.62604	2.32114	2.43938	2.27987	1.80037	2.306	2.20455	2.05687	2.36648	2.64467	2.39134	2.48384	2.70481	2.67961
O75822	O75822	Eukaryotic translation initiation factor 3 subunit J	EIF3J	23	23	23	65.1	0	323.31	354	8.20582	8.20413	8.19809	8.02084	7.90243	7.73037	3.67007	4.1466	3.91506	3.71728	4.24841	3.43115	3.68882	3.49252	4.24566	3.29166	2.98828	3.07663	2.89525	2.95531	3.39568	2.68635	2.89947	2.66956
O75828	O75828	Carbonyl reductase [NADPH] 3	CBR3	10	8	8	42.6	0	22.669	83	7.2327	7.10379	7.12057	7.2541	6.94584	6.79816	0.128578	0.47287	0.600285	0.153402	0.652683	-0.233501	0.1705	-0.0717392	0.501572	0.172415	-0.0615196	-0.132034	-0.3314	-0.399853	0.184696	-0.273117	-0.144268	-0.444597
O75832	O75832	26S proteasome non-ATPase regulatory subunit 10	PSMD10	9	9	9	40.7	0	48.079	151	7.92203	7.89739	7.92253	7.82737	7.80343	7.64719	2.94407	2.49928	2.58059	2.60541	2.29543	2.36601	2.89443	2.69386	1.78885	2.41905	2.25956	2.26076	2.44307	2.25682	2.38351	2.49703	1.62695	2.42288
O75844	O75844	CAAX prenyl protease 1 homolog	ZMPSTE24	11	11	11	29.7	0	26.678	81	6.98312	6.78601	6.79446	7.0077	6.92295	6.54178	0.464069	-0.831375	-0.331985	-0.591883	-1.98481	-0.106634	-0.0122261	-0.344511	-2.89927	-0.47065	0.188677	0.376579	0.340534	-0.129858	-0.669832	-0.0805702	-1.51659	-1.55419
O75864	O75864	Protein phosphatase 1 regulatory subunit 37	PPP1R37	1	1	1	1.6	0.0090924	1.6883	0							NaN	NaN	NaN	NaN	NaN	NaN	NaN	NaN	NaN	NaN	NaN	NaN	NaN	NaN	NaN	NaN	NaN	NaN
O75874	O75874	Isocitrate dehydrogenase [NADP] cytoplasmic	IDH1	20	20	19	52.4	0	157.39	536	7.69595	7.58483	7.55794	7.64333	7.58647	7.29333	3.1106	2.58333	2.96122	2.6424	1.7371	2.72255	2.71915	2.71278	2.0787	2.63401	2.59083	2.70547	2.52233	2.62803	2.65276	2.11129	2.00509	2.38063
O75880	O75880	Protein SCO1 homolog, mitochondrial	SCO1	5	5	5	20.3	0	31.497	188	7.37377	7.33265	7.35535	7.47762	7.43125	7.45122	1.20924	1.21255	1.56635	1.07636	1.47187	0.878258	1.02957	1.07454	1.35872	2.0097	2.03411	1.3144	1.7573	1.92337	1.83549	2.14424	2.20605	2.4429
O75886	O75886	Signal transducing adapter molecule 2	STAM2	8	7	7	18.7	0	42.612	79	6.35668	6.59245	6.4487	6.29325	6.25819	6.25731	-1.88503	-1.03396	-1.02293	-1.62447	-0.823456	-1.19631	-1.70143	-1.60675	-0.69413	-1.38482	-1.93378	-1.77144	-1.47707	-1.82605	-1.23388	-1.61603	-1.34405	-1.31474
O75896	O75896	Tumor suppressor candidate 2	TUSC2	1	1	1	10.9	0.0023581	2.6068	13	5.996	5.96713	6.02333	5.8601	5.90868	5.87219	NaN	NaN	-4.43008	NaN	NaN	NaN	NaN	NaN	NaN	NaN	NaN	NaN	NaN	NaN	NaN	NaN	NaN	NaN
O75899	O75899	Gamma-aminobutyric acid type B receptor subunit 2	GABBR2	1	1	1	1.3	0.008009	1.7476	0							NaN	NaN	NaN	NaN	NaN	NaN	NaN	NaN	NaN	NaN	NaN	NaN	NaN	NaN	NaN	NaN	NaN	NaN
O75909	O75909	Cyclin-K	CCNK	6	6	6	14	0	139.14	2					6.15464	6.05042	NaN	NaN	NaN	NaN	NaN	NaN	NaN	NaN	NaN	NaN	NaN	NaN	NaN	NaN	-2.2201	NaN	NaN	NaN
O75915	O75915	PRA1 family protein 3	ARL6IP5	4	4	4	21.3	0	51.695	111	7.28404	7.11329	7.26063	7.28408	7.27823	7.082	-0.63273	-1.48757	-1.05272	-1.1842	-2.30812	-1.44049	-1.01852	-1.17199	-2.13273	-1.10479	-1.16516	-0.682928	-0.786034	-1.03609	-1.05806	-0.715462	-1.91367	-2.05645
O75925	O75925	E3 SUMO-protein ligase PIAS1	PIAS1	3	3	3	4.5	0	80.651	0							NaN	NaN	NaN	NaN	NaN	NaN	NaN	NaN	NaN	NaN	NaN	NaN	NaN	NaN	NaN	NaN	NaN	NaN
O75928	O75928	E3 SUMO-protein ligase PIAS2	PIAS2	1	1	1	2.1	0	16.157	0							NaN	NaN	NaN	NaN	NaN	NaN	NaN	NaN	NaN	NaN	NaN	NaN	NaN	NaN	NaN	NaN	NaN	NaN
O75934	O75934	Pre-mRNA-splicing factor SPF27	BCAS2	12	12	12	53.3	0	122.18	303	7.78957	7.67971	7.67136	7.59371	7.39173	7.35747	1.84053	2.11406	2.24053	1.9985	2.15659	1.50822	1.86907	1.56363	1.95255	1.72667	1.38562	1.58662	1.07576	1.05595	1.87335	1.06053	1.19383	1.62758
O75935	O75935	Dynactin subunit 3	DCTN3	4	4	4	19.9	0.00052338	3.3548	20	6.29757	6.52777	6.60251	6.59997	6.5228	6.21453	NaN	-2.40429	NaN	-2.22033	-2.88695	-1.69597	-2.16002	-1.8246	-2.5354	-2.25311	-2.24566	-1.89783	-2.08142	-2.01658	-2.67765	-2.28966	-2.83065	-2.83475
O75937	O75937	DnaJ homolog subfamily C member 8	DNAJC8	16	16	16	59.3	0	268.42	598	8.2823	8.23707	8.24414	8.05334	7.98108	7.78228	3.19692	4.23274	4.08177	3.58455	4.23274	3.32147	3.4296	3.35077	4.30121	3.3879	3.29342	2.68927	2.90773	3.02322	3.55219	2.71359	3.14171	3.03533
O75940	O75940	Survival of motor neuron-related-splicing factor 30	SMNDC1	8	8	8	39.9	0	314.55	86	7.5698	7.45766	7.43952	7.18768	7.1256	6.98857	0.195871	1.31671	0.858337	0.0104065	1.42807	0.446032	0.215841	0.0447903	1.09474	0.0731678	-0.30365	-0.327282	-0.578955	-0.277588	0.349197	-0.481413	0.313984	0.139738
O75947	O75947	ATP synthase subunit d, mitochondrial	ATP5H	15	15	15	74.5	0	266.59	947	8.53239	8.57509	8.5514	8.62157	8.63774	8.75942	4.11425	4.78016	4.84303	4.35321	5.16626	4.03865	4.31302	4.10591	4.77935	4.96162	4.70055	4.51	4.81044	4.60856	5.37086	5.70278	5.7941	5.91267
O75955	O75955	Flotillin-1	FLOT1	21	21	21	64.4	0	126.58	173	7.03117	6.83037	6.90939	6.96499	6.82351	6.45406	0.953356	0.168911	0.475981	0.202427	-0.883093	0.608461	0.463345	0.523157	-0.51482	-0.0338192	0.398047	0.747862	0.373241	0.495588	-0.473417	0.289993	-0.818035	-0.978176
O75962	O75962	Triple functional domain protein	TRIO	10	10	8	5.6	0	16.122	3	5.21467	5.222	5.14894	4.9505	4.9357	3.73827	NaN	NaN	-4.04551	NaN	NaN	NaN	NaN	NaN	NaN	NaN	NaN	NaN	NaN	NaN	NaN	NaN	NaN	NaN
O75964	O75964	ATP synthase subunit g, mitochondrial	ATP5L	5	5	5	45.6	0	19.018	101	7.60505	7.51065	7.55239	7.66602	7.56452	7.12829	0.683966	0.0753193	0.386766	0.202255	-1.01048	0.378872	0.553545	0.352362	-0.624866	0.283178	0.580641	0.766523	0.766878	0.732733	-0.403545	0.368071	-0.623714	-1.44303
O75970	O75970	Multiple PDZ domain protein	MPDZ	6	6	6	3.5	0	188.79	0							NaN	NaN	NaN	NaN	NaN	NaN	NaN	NaN	NaN	NaN	NaN	NaN	NaN	NaN	NaN	NaN	NaN	NaN
O75971	O75971	snRNA-activating protein complex subunit 5	SNAPC5	2	2	2	30.6	0	61.088	1							NaN	NaN	NaN	NaN	NaN	NaN	NaN	NaN	NaN	NaN	NaN	NaN	NaN	NaN	NaN	NaN	NaN	NaN
O75976	O75976	Carboxypeptidase D	CPD	12	12	12	11.4	0	132.5	37	5.94981	5.78422	5.76079	5.68802	5.55841	5.66007	-1.96477	-1.74194	-1.54042	-2.12121	-2.04658	-1.72652	-1.98533	-2.05594	-2.10762	-2.37515	-2.23114	-2.15431	-2.06257	-2.09259	-2.26024	-1.58558	-2.02099	-1.74008
O76003	O76003	Glutaredoxin-3	GLRX3	16	16	16	51.3	0	247.22	516	7.77918	7.7363	7.73443	7.73462	7.69083	7.60142	2.84045	2.82418	3.05854	2.81697	2.45159	2.63105	2.6648	2.74484	2.40387	2.92991	2.6986	2.44245	2.74165	2.82385	2.77954	2.54775	2.57039	2.83209
O76021	O76021	Ribosomal L1 domain-containing protein 1	RSL1D1	16	16	16	38.4	0	323.31	240	7.4552	7.28932	7.27979	7.36533	7.17069	6.70847	2.21572	1.15617	1.51692	1.37893	-0.108948	1.77062	1.54703	1.55784	0.496733	0.890766	1.47298	1.86993	1.31517	1.34016	0.329651	0.795254	-0.573837	-0.610605
O76031	O76031	ATP-dependent Clp protease ATP-binding subunit clpX-like, mitochondrial	CLPX	18	18	18	36.8	0	215	220	6.785	6.64187	6.70292	6.86687	6.81211	6.58377	0.46678	0.212137	0.533855	0.10531	-0.47294	0.291758	0.200562	0.353096	-0.166599	0.621082	0.80632	0.66835	0.935867	0.754492	0.286539	0.490122	0.315155	0.164511
O76039	O76039	Cyclin-dependent kinase-like 5	CDKL5	1	1	1	1.4	0.0034762	2.2967	0							NaN	NaN	NaN	NaN	NaN	NaN	NaN	NaN	NaN	NaN	NaN	NaN	NaN	NaN	NaN	NaN	NaN	NaN
O76070	O76070	Gamma-synuclein	SNCG	10	10	10	77.2	0	323.31	449	8.61809	8.61715	8.63377	8.41029	8.33853	8.26739	3.85284	4.61024	4.8467	4.31927	4.97674	4.04419	4.19641	4.0065	4.98952	4.26767	3.77721	3.45675	3.78913	3.58479	4.22385	3.29485	3.8894	3.86896
O76071	O76071	Probable cytosolic iron-sulfur protein assembly protein CIAO1	CIAO1	3	3	3	11.2	0	11.585	29	6.62444	6.68264	6.61426	6.62894	6.3883	6.00685	-0.900728	NaN	-1.02169	-1.47963	NaN	-1.20235	-1.55503	-1.17842	NaN	-1.57736	-1.44271	-1.2568	-1.47115	-1.33001	NaN	-1.8822	NaN	NaN
O76080	O76080	AN1-type zinc finger protein 5	ZFAND5	4	4	4	33.8	0	214.83	0							NaN	NaN	NaN	NaN	NaN	NaN	NaN	NaN	NaN	NaN	NaN	NaN	NaN	NaN	NaN	NaN	NaN	NaN
O76094	O76094	Signal recognition particle subunit SRP72	SRP72	17	17	17	31.3	0	173.97	103	6.58657	6.75994	6.49647	6.62007	6.55617	6.06484	0.0035038	-0.207722	-0.400385	-0.232525	-2.0419	0.169691	-0.0410576	-0.304447	-1.42587	-0.980333	-0.48559	-0.390076	-0.678743	-0.218407	-1.45307	-0.461599	-1.78799	-2.10954
O94760	O94760	N(G),N(G)-dimethylarginine dimethylaminohydrolase 1	DDAH1	15	15	14	50.5	0	148.57	339	7.79267	7.72899	7.72642	7.66553	7.55182	7.42812	2.35757	2.8938	2.95416	2.24395	3.11587	2.02672	2.28175	2.2258	2.9577	2.28526	2.39803	1.86595	2.06523	1.91964	2.60597	1.60389	2.10648	2.13327
O94761	O94761	ATP-dependent DNA helicase Q4	RECQL4	2	2	2	2.5	0	10.443	1	6.70173	6.57743	6.65359	6.58262	6.55286	6.36484	NaN	NaN	0.344782	NaN	NaN	NaN	NaN	NaN	NaN	NaN	NaN	NaN	NaN	NaN	NaN	NaN	NaN	NaN
O94762	O94762	ATP-dependent DNA helicase Q5	RECQL5	3	3	3	4.1	0	209.36	0							NaN	NaN	NaN	NaN	NaN	NaN	NaN	NaN	NaN	NaN	NaN	NaN	NaN	NaN	NaN	NaN	NaN	NaN
O94763	O94763	Unconventional prefoldin RPB5 interactor 1	URI1	16	16	16	42.6	0	295.82	90	6.79901	6.76202	6.60723	6.52225	6.23375	6.21191	-1.06579	-0.528723	-0.437067	-0.819502	-0.201765	-0.955782	-1.16791	-1.43112	-0.616312	-0.911838	-1.08409	-1.57113	-1.99783	-1.09586	-0.987536	-1.30746	-1.69702	-1.51677
O94766	O94766	Galactosylgalactosylxylosylprotein 3-beta-glucuronosyltransferase 3	B3GAT3	1	1	1	2.7	0.0075429	1.8024	4		5.78607	5.48752		6.09503	5.74245	NaN	NaN	NaN	NaN	NaN	NaN	NaN	NaN	NaN	NaN	NaN	NaN	NaN	-2.86354	NaN	NaN	NaN	NaN
O94776	O94776	Metastasis-associated protein MTA2	MTA2	16	16	14	28.7	0	159.89	95	6.60779	6.4303	6.51704	6.45095	6.10561	5.75165	0.307424	-0.493675	-0.191437	-0.28437	-2.18969	-0.107851	-0.244268	-0.246176	-1.60909	-1.2053	-0.559553	-0.0851612	-0.963091	-0.801851	-1.40458	-1.13403	-2.66244	-2.45759
O94782	O94782	Ubiquitin carboxyl-terminal hydrolase 1	USP1	21	21	21	23.7	0	323.31	8	6.37958	6.0434	6.00062	5.96348	5.74853	5.27005	-1.62846	-1.03581	-1.81333	-2.66244	-1.70936	NaN	-2.26679	NaN	-1.60914	-2.49906	-2.28714	NaN	NaN	-2.2869	-2.37508	NaN	NaN	NaN
O94804	O94804	Serine/threonine-protein kinase 10	STK10	15	14	14	20.6	0	323.31	19	5.4216	5.35418	5.25897	5.53415	5.61591	5.98098	NaN	NaN	NaN	NaN	NaN	NaN	NaN	NaN	NaN	NaN	NaN	NaN	NaN	-1.76006	NaN	-1.32678	-1.77891	-1.20135
O94806;Q15139	O94806	Serine/threonine-protein kinase D3	PRKD3	10	10	10	16.5	0	113.86	0							NaN	NaN	NaN	NaN	NaN	NaN	NaN	NaN	NaN	NaN	NaN	NaN	NaN	NaN	NaN	NaN	NaN	NaN
O94808	O94808	Glutamine--fructose-6-phosphate aminotransferase [isomerizing] 2	GFPT2	4	2	2	7.5	0.00019354	6.7008	3	5.68181	5.7269	5.68904	5.67264	5.72119	5.5622	NaN	NaN	-2.65042	NaN	NaN	NaN	NaN	NaN	NaN	NaN	NaN	NaN	NaN	NaN	NaN	NaN	NaN	NaN
O94811	O94811	Tubulin polymerization-promoting protein	TPPP	1	1	1	6.8	0	10.509	0							NaN	NaN	NaN	NaN	NaN	NaN	NaN	NaN	NaN	NaN	NaN	NaN	NaN	NaN	NaN	NaN	NaN	NaN
O94822	O94822	E3 ubiquitin-protein ligase listerin	LTN1	1	1	1	0.7	0.0044459	2.2087	1	4.86961	4.71165	4.78235		4.59083		NaN	-5.54526	NaN	NaN	NaN	NaN	NaN	NaN	NaN	NaN	NaN	NaN	NaN	NaN	NaN	NaN	NaN	NaN
O94826	O94826	Mitochondrial import receptor subunit TOM70	TOMM70A	28	28	28	45.9	0	323.31	517	7.40418	7.36124	7.41942	7.66069	7.72739	7.72212	2.7386	2.66392	2.77805	2.56134	2.74338	2.22156	2.55062	2.51151	2.4331	3.45982	3.13017	2.97499	3.5177	3.30199	3.66044	3.87441	4.10916	4.11547
O94842;O15405;Q96NM4;O94900	O94842;O15405	TOX high mobility group box family member 4;TOX high mobility group box family member 3	TOX4;TOX3	8	8	8	17.9	0	108.85	90	6.88798	7.25365	6.99147	6.75407	6.67667	6.51802	-0.464386	0.396391	0.274633	-0.0228367	0.775129	-0.219572	-0.1698	-0.421705	0.602581	-0.169239	-0.505837	-0.465149	-0.645035	-0.66832	-0.210318	-0.78031	-0.625711	-0.514677
O94854	O94854	Uncharacterized protein KIAA0754	KIAA0754	4	4	4	3.2	0	14.085	3		5.59731			4.77509	5.13259	NaN	NaN	NaN	NaN	NaN	NaN	NaN	NaN	NaN	NaN	NaN	NaN	NaN	NaN	NaN	NaN	NaN	-4.0413
O94855	O94855	Protein transport protein Sec24D	SEC24D	2	2	2	2.4	0.00069288	3.206	9	5.57179	5.53826	5.44895	5.47405	5.64503		NaN	NaN	-3.77983	NaN	NaN	NaN	NaN	NaN	NaN	NaN	NaN	NaN	NaN	NaN	NaN	NaN	NaN	NaN
O94868	O94868	F-BAR and double SH3 domains protein 2	FCHSD2	4	4	4	8.1	0	12.203	0							NaN	NaN	NaN	NaN	NaN	NaN	NaN	NaN	NaN	NaN	NaN	NaN	NaN	NaN	NaN	NaN	NaN	NaN
O94874	O94874	E3 UFM1-protein ligase 1	UFL1	13	13	13	20.3	0	26.979	50	6.0152	5.76621	5.83938	6.0536	5.99012	5.51498	-1.66248	-2.57398	-2.19945	-2.40006	-3.50033	-2.34855	-2.43237	-2.36654	-3.23271	-2.0555	-2.2524	-1.58274	-1.75461	-1.40274	-2.33859	-1.9066	-2.47054	NaN
O94875	O94875	Sorbin and SH3 domain-containing protein 2	SORBS2	21	21	21	26.5	0	323.31	100	6.33133	6.23879	6.4066	6.58871	6.23258	6.28042	-0.166143	-0.374538	-0.0302334	-0.224215	-0.297636	-0.662411	-0.283243	-0.560799	-0.301279	0.0716572	-0.437599	-0.650381	-0.395243	-0.382538	-0.0944576	-0.467833	-0.292589	-0.367777
O94876	O94876	Transmembrane and coiled-coil domains protein 1	TMCC1	5	5	5	7.4	0	158.27	0							NaN	NaN	NaN	NaN	NaN	NaN	NaN	NaN	NaN	NaN	NaN	NaN	NaN	NaN	NaN	NaN	NaN	NaN
O94880	O94880	PHD finger protein 14	PHF14	17	17	17	24.1	0	323.31	10	4.97423	4.92769	5.18685	5.78368	5.69085	5.12364	NaN	NaN	NaN	NaN	NaN	NaN	NaN	NaN	-4.29961	-3.63026	NaN	-2.71445	NaN	NaN	NaN	NaN	NaN	NaN
O94885	O94885	SAM and SH3 domain-containing protein 1	SASH1	7	7	7	8.7	0	32.448	0							NaN	NaN	NaN	NaN	NaN	NaN	NaN	NaN	NaN	NaN	NaN	NaN	NaN	NaN	NaN	NaN	NaN	NaN
O94886	O94886	CSC1-like protein 1	TMEM63A	2	2	2	4.7	0.00037154	5.137	9	6.9667	6.84591	6.925	6.81935	6.71127	6.11711	NaN	NaN	0.362026	NaN	NaN	NaN	NaN	NaN	NaN	NaN	NaN	NaN	NaN	NaN	NaN	NaN	NaN	NaN
O94887	O94887	FERM, RhoGEF and pleckstrin domain-containing protein 2	FARP2	4	4	4	4.7	0	54.748	2			6.34936		6.30201		NaN	NaN	NaN	NaN	NaN	NaN	NaN	NaN	NaN	NaN	NaN	NaN	NaN	0.450542	NaN	NaN	NaN	NaN
O94888	O94888	UBX domain-containing protein 7	UBXN7	18	18	18	41.1	0	323.31	242	7.17642	7.36826	7.24622	7.04541	7.00195	6.81849	0.78352	1.46765	1.58893	1.14023	1.90563	1.01247	1.06059	1.10534	1.75777	1.02585	0.646572	0.626823	0.493708	0.450018	0.966038	0.446407	0.750666	0.681002
O94901	O94901	SUN domain-containing protein 1	SUN1	4	4	4	6.4	0.00069085	3.1257	6	5.37277	5.62384	5.18296	5.68592	5.58664	5.5294	-3.3821	NaN	NaN	NaN	NaN	NaN	NaN	NaN	NaN	-2.98231	-3.1844	-2.99205	-2.92652	NaN	-3.12319	-2.83575	NaN	NaN
O94903	O94903	Proline synthase co-transcribed bacterial homolog protein	PROSC	8	8	8	30.9	0	14.185	47	6.46946	6.61829	6.63164	6.39737	6.44887	6.59709	-1.57146	-0.925659	-1.6276	-0.740664	-1.23716	NaN	-1.40503	-1.38142	-1.12081	-1.35868	NaN	-1.36039	NaN	NaN	-0.811947	-1.9617	-2.11848	-1.47317
O94905	O94905	Erlin-2	ERLIN2	10	7	7	33.6	0	57.235	65	6.36947	6.21674	6.20111	6.43708	6.43238	6.491	-1.41403	-2.03629	-1.6588	-1.82756	NaN	-1.79802	-1.80393	-1.98619	-2.87752	-1.59826	-1.41083	-0.939566	-1.01513	-1.18259	-1.49315	-0.966538	-1.53533	-1.68286
O94906	O94906	Pre-mRNA-processing factor 6	PRPF6	11	11	11	14	0	64.487	41	6.36332	6.10491	6.11641	6.20228	6.09219	5.67782	1.27213	0.296808	NaN	NaN	NaN	0.675093	0.376535	0.431385	-0.331491	NaN	0.00274849	0.757774	0.414965	0.317593	NaN	0.413355	-0.836371	-0.788658
O94913	O94913	Pre-mRNA cleavage complex 2 protein Pcf11	PCF11	19	19	19	14.9	0	158.17	22	5.67455	5.44627	5.70817	5.74754	5.77581	5.85786	-1.72509	-1.91948	NaN	-2.54735	NaN	NaN	-1.65977	-1.88838	-2.28159	-1.53915	-2.20878	-1.79797	-1.512	-1.64232	-1.83568	-1.55175	-0.66816	-0.771784
O94915	O94915	Protein furry homolog-like	FRYL	12	12	12	3.5	0	114.17	5	5.57225	5.25824	5.31556	5.4513	5.00162	5.14243	NaN	NaN	NaN	NaN	NaN	NaN	NaN	NaN	NaN	NaN	-2.80396	NaN	NaN	NaN	NaN	NaN	NaN	NaN
O94916	O94916	Nuclear factor of activated T-cells 5	NFAT5	2	2	2	2.9	0	71.302	0							NaN	NaN	NaN	NaN	NaN	NaN	NaN	NaN	NaN	NaN	NaN	NaN	NaN	NaN	NaN	NaN	NaN	NaN
O94919	O94919	Endonuclease domain-containing 1 protein	ENDOD1	5	5	5	12.4	0.00018968	5.9194	19	5.37865	5.84807	5.60891	5.87108	5.93357	5.82925	-3.33308	NaN	NaN	-3.28776	NaN	-3.50679	-2.98709	-3.64542	NaN	-3.41703	-3.56679	-2.49461	-2.75979	-3.00655	NaN	-2.89384	-3.60484	-3.18921
O94925	O94925	Glutaminase kidney isoform, mitochondrial	GLS	7	7	7	17.8	0	83.572	77	6.42359	6.18583	6.31081	6.57912	6.4055	6.08386	-0.777344	-1.52739	-0.757118	-1.41884	-2.28158	-0.970749	-1.03445	-1.0266	-1.76255	-0.797869	-0.894335	-0.465435	-0.720417	-0.822805	-1.00959	-1.32172	-1.60179	-1.72997
O94964	O94964	Protein SOGA1;N-terminal form;C-terminal 80 kDa form	SOGA1	3	3	3	3.2	0	65.581	0							NaN	NaN	NaN	NaN	NaN	NaN	NaN	NaN	NaN	NaN	NaN	NaN	NaN	NaN	NaN	NaN	NaN	NaN
O94966	O94966	Ubiquitin carboxyl-terminal hydrolase 19	USP19	7	7	7	10.1	0	14.639	22	5.57581	5.57781	5.59239	5.47645	5.67401	5.25395	-2.72312	-3.12749	-2.73955	-2.90052	NaN	-2.85711	-2.87881	-2.85821	NaN	-3.0907	-3.18329	-3.23505	-2.66579	-2.48206	NaN	-3.29526	NaN	NaN
O94967	O94967	WD repeat-containing protein 47	WDR47	3	3	3	3.7	0	26.064	0							NaN	NaN	NaN	NaN	NaN	NaN	NaN	NaN	NaN	NaN	NaN	NaN	NaN	NaN	NaN	NaN	NaN	NaN
O94972	O94972	E3 ubiquitin-protein ligase TRIM37	TRIM37	2	2	2	2.3	0.00069396	3.2486	0							NaN	NaN	NaN	NaN	NaN	NaN	NaN	NaN	NaN	NaN	NaN	NaN	NaN	NaN	NaN	NaN	NaN	NaN
O94973	O94973	AP-2 complex subunit alpha-2	AP2A2	8	4	4	14.5	0	31.587	13	5.57015	5.46702	5.39409	5.25146	5.46994		-3.46194	NaN	NaN	NaN	NaN	NaN	NaN	NaN	NaN	NaN	NaN	NaN	NaN	NaN	NaN	NaN	NaN	NaN
O94979	O94979	Protein transport protein Sec31A	SEC31A	34	34	34	33.4	0	323.31	417	7.33012	7.18311	7.26593	7.28466	7.16957	6.94608	3.173	2.56041	2.92498	2.56908	1.72481	2.89226	2.8522	2.92156	2.00671	2.50215	2.62887	2.84434	2.65247	2.63099	2.4125	2.20751	1.92437	1.82404
O94986	O94986	Centrosomal protein of 152 kDa	CEP152	2	2	2	2	0	47.225	0							NaN	NaN	NaN	NaN	NaN	NaN	NaN	NaN	NaN	NaN	NaN	NaN	NaN	NaN	NaN	NaN	NaN	NaN
O94988	O94988	Protein FAM13A	FAM13A	7	7	7	8.8	0	164.47	0							NaN	NaN	NaN	NaN	NaN	NaN	NaN	NaN	NaN	NaN	NaN	NaN	NaN	NaN	NaN	NaN	NaN	NaN
O94992	O94992	Protein HEXIM1	HEXIM1	16	16	15	59.9	0	225.39	370	7.89862	7.88019	7.82751	7.63157	7.60557	7.48816	2.05588	2.76371	2.74033	2.34823	2.93737	1.83889	1.97141	1.91342	2.59392	1.95953	1.78988	1.65088	1.64925	1.47832	2.11818	1.71044	2.02523	1.82801
O95049	O95049	Tight junction protein ZO-3	TJP3	10	10	10	12.2	0	323.31	0							NaN	NaN	NaN	NaN	NaN	NaN	NaN	NaN	NaN	NaN	NaN	NaN	NaN	NaN	NaN	NaN	NaN	NaN
O95071	O95071	E3 ubiquitin-protein ligase UBR5	UBR5	33	33	33	15.7	0	161.4	74	5.86638	5.80267	5.97332	5.81422	5.74571	5.71617	-0.41634	-0.411005	-0.33169	-0.513235	-1.36248	-0.571905	-0.611294	-0.538359	NaN	-0.914402	-0.469557	-0.507032	-0.738421	-0.478373	-0.523188	-0.281162	-0.271532	-0.46777
O95084	O95084	Serine protease 23	PRSS23	2	2	2	9.1	0.0053338	1.9422	1	5.5773	5.43977		5.67314		5.97914	NaN	NaN	-4.48566	NaN	NaN	NaN	NaN	NaN	NaN	NaN	NaN	NaN	NaN	NaN	NaN	NaN	NaN	NaN
O95104	O95104	Splicing factor, arginine/serine-rich 15	SCAF4	3	2	2	4.3	0	89.619	0							NaN	NaN	NaN	NaN	NaN	NaN	NaN	NaN	NaN	NaN	NaN	NaN	NaN	NaN	NaN	NaN	NaN	NaN
O95139	O95139	NADH dehydrogenase [ubiquinone] 1 beta subcomplex subunit 6	NDUFB6	3	3	3	25	0.0003641	4.394	33	6.75966	6.33092	6.23502	6.67241	6.51565	6.33787	-1.82339	-2.31242	NaN	NaN	NaN	-2.54276	NaN	NaN	-3.39441	NaN	NaN	-2.07982	-2.36327	-2.37673	-2.97829	-2.30493	-2.64811	NaN
O95140	O95140	Mitofusin-2	MFN2	2	2	2	5.3	0	10.758	4	4.8099	5.10429	4.85866	4.86954	4.95817		NaN	NaN	NaN	-4.76323	NaN	NaN	NaN	NaN	NaN	NaN	NaN	NaN	NaN	NaN	NaN	NaN	NaN	NaN
O95149	O95149	Snurportin-1	SNUPN	3	3	3	7.2	0	30.838	1	5.97409	5.51014	5.90546	5.84048	5.76711	5.53286	NaN	-3.37357	NaN	NaN	NaN	NaN	NaN	NaN	NaN	NaN	NaN	NaN	NaN	NaN	NaN	NaN	NaN	NaN
O95155	O95155	Ubiquitin conjugation factor E4 B	UBE4B	7	7	7	9.6	0	323.31	0							NaN	NaN	NaN	NaN	NaN	NaN	NaN	NaN	NaN	NaN	NaN	NaN	NaN	NaN	NaN	NaN	NaN	NaN
O95163	O95163	Elongator complex protein 1	IKBKAP	28	28	28	30.5	0	240.66	153	6.56567	6.35617	6.45836	6.41014	6.28784	6.0646	0.264067	-0.458651	0.0653114	-0.597626	-1.98237	0.11027	0.128612	0.0109539	-1.20311	-0.487402	0.034935	-0.245667	-0.0397282	-0.0152779	-0.0996666	-0.101387	-0.164534	-0.210491
O95167	O95167	NADH dehydrogenase [ubiquinone] 1 alpha subcomplex subunit 3	NDUFA3	2	2	2	50	0	17.175	60	7.48736	7.25251	7.35701	7.44855	7.32658	7.32412	-0.352434	-1.39304	NaN	-0.883505	NaN	NaN	-0.733521	NaN	NaN	-0.866976	-1.14168	NaN	-0.792934	NaN	NaN	-0.806658	NaN	-1.25075
O95168	O95168	NADH dehydrogenase [ubiquinone] 1 beta subcomplex subunit 4	NDUFB4	4	4	4	41.1	0	8.662	37	7.26323	7.18584	7.13003	7.23995	7.18428	7.1629	-0.826019	-1.16896	-0.940582	-1.43633	-1.84868	-1.1775	-1.61548	-1.06907	-1.61743	-1.17246	-0.739906	NaN	-0.785036	-0.71122	-0.922239	-0.713554	-0.443876	-0.694716
O95169	O95169	NADH dehydrogenase [ubiquinone] 1 beta subcomplex subunit 8, mitochondrial	NDUFB8	5	5	5	31.7	0	18.302	50	6.42308	6.72171	6.15205	6.93605	6.98648	7.11218	-2.03549	NaN	NaN	-1.41314	-1.57239	NaN	NaN	NaN	NaN	-0.746065	-1.8015	-1.22906	-0.794432	-1.21498	-0.685259	-0.396929	-0.856085	0
O95178	O95178	NADH dehydrogenase [ubiquinone] 1 beta subcomplex subunit 2, mitochondrial	NDUFB2	2	2	2	19	0.0006936	3.2384	24	6.97136	6.92938	6.81307	6.99873	7.09996	7.38216	NaN	NaN	NaN	NaN	-1.07272	NaN	NaN	NaN	NaN	NaN	NaN	-1.39111	NaN	NaN	-0.923815	-0.385323	0.308506	0.433052
O95182	O95182	NADH dehydrogenase [ubiquinone] 1 alpha subcomplex subunit 7	NDUFA7	9	9	9	63.7	0	41.306	124	7.59799	7.66909	7.7247	7.69849	7.7891	7.84777	0.819416	1.31567	1.30048	0.743082	1.52562	0.52647	1.02783	0.801365	1.54304	1.73866	1.16529	0.707828	1.67678	1.18812	1.95428	1.88062	2.30591	1.93695
O95197	O95197	Reticulon-3	RTN3	7	7	7	10.3	0	134.28	25	5.65659	5.57429	5.721	5.69871	5.62939	5.73655	NaN	NaN	-3.46409	NaN	NaN	NaN	NaN	NaN	NaN	NaN	NaN	NaN	NaN	NaN	NaN	NaN	NaN	NaN
O95202	O95202	LETM1 and EF-hand domain-containing protein 1, mitochondrial	LETM1	25	25	25	42.8	0	206.88	528	7.27131	7.17334	7.23469	7.40932	7.40509	7.35488	2.20386	1.97048	2.17336	1.93068	1.60282	1.93452	2.0746	2.02506	1.60369	2.47161	2.39613	2.53308	2.8003	2.65319	2.55533	3.02375	2.62677	2.7719
O95208	O95208	Epsin-2	EPN2	3	3	3	5.9	0	19.22	17	5.6815	5.76436	5.97104	5.86467	5.51602	5.34003	NaN	NaN	NaN	NaN	-2.9921	NaN	-2.71852	NaN	-3.02504	NaN	NaN	-3.56636	NaN	NaN	NaN	NaN	NaN	NaN
O95210	O95210	Starch-binding domain-containing protein 1	STBD1	2	2	2	8.4	0.00035587	3.7635	1					5.2917	5.5284	NaN	NaN	NaN	NaN	NaN	NaN	NaN	NaN	NaN	NaN	NaN	NaN	NaN	NaN	-4.8118	NaN	NaN	NaN
O95218	O95218	Zinc finger Ran-binding domain-containing protein 2	ZRANB2	19	19	19	42.7	0	323.31	89	7.18878	7.27694	7.29872	7.17097	6.98783	7.04609	0.154024	0.934626	0.928991	0.40773	1.41433	0.418652	0.602608	0.402109	1.25897	0.461929	0.142801	-0.0726681	-0.0126591	-0.56007	-0.0968037	0.182156	0.30772	-0.44261
O95219	O95219	Sorting nexin-4	SNX4	2	2	2	7.3	0.00052789	3.5233	0							NaN	NaN	NaN	NaN	NaN	NaN	NaN	NaN	NaN	NaN	NaN	NaN	NaN	NaN	NaN	NaN	NaN	NaN
O95229	O95229	ZW10 interactor	ZWINT	6	6	6	20.6	0	104.1	35	6.56735	6.5269	6.36192	6.25534	6.18247	6.30188	-1.84949	-1.51398	-0.893591	-1.89678	-0.719694	-1.7276	-1.96526	-2.27104	-1.88927	-2.2507	-2.28128	NaN	-3.32551	NaN	NaN	-2.98476	-2.66952	-2.28687
O95232	O95232	Luc7-like protein 3	LUC7L3	17	17	17	34.5	0	323.31	442	7.87376	7.88963	7.86333	7.77917	7.65094	7.28449	2.75707	3.20806	3.19465	2.83309	3.53249	2.50541	2.8036	2.67763	3.24628	2.95485	2.41404	2.22467	2.36941	2.14509	2.90097	1.98315	2.27261	2.17318
O95235	O95235	Kinesin-like protein KIF20A	KIF20A	3	3	3	7.2	0	96.081	0							NaN	NaN	NaN	NaN	NaN	NaN	NaN	NaN	NaN	NaN	NaN	NaN	NaN	NaN	NaN	NaN	NaN	NaN
O95239;Q2VIQ3;Q9Y496	O95239	Chromosome-associated kinesin KIF4A	KIF4A	25	25	24	20.2	0	293.93	95	6.39681	6.26025	6.25359	6.20337	6.10965	5.81208	-0.235214	-0.630484	-0.302425	-0.559046	-1.54413	-0.611767	-0.748493	-0.616291	-1.33296	-1.17101	-0.928394	-0.635057	-0.921995	-0.786467	-1.36339	-0.911085	-1.41895	-1.2646
O95243	O95243	Methyl-CpG-binding domain protein 4	MBD4	8	8	8	9.7	0	87.371	11	4.83306	4.78941	4.70222	4.83037	4.75715	4.59462	NaN	NaN	-5.67376	NaN	NaN	NaN	NaN	NaN	NaN	NaN	NaN	NaN	NaN	NaN	NaN	NaN	NaN	NaN
O95248	O95248	Myotubularin-related protein 5	SBF1	1	1	1	0.6	0	23.937	0							NaN	NaN	NaN	NaN	NaN	NaN	NaN	NaN	NaN	NaN	NaN	NaN	NaN	NaN	NaN	NaN	NaN	NaN
O95249	O95249	Golgi SNAP receptor complex member 1	GOSR1	3	3	3	18	0	10.229	1	6.26626		5.67756		5.6023		-2.86995	NaN	NaN	NaN	NaN	NaN	NaN	NaN	NaN	NaN	NaN	NaN	NaN	NaN	NaN	NaN	NaN	NaN
O95251	O95251	Histone acetyltransferase KAT7	KAT7	14	14	13	29.3	0	323.31	10	5.45676	5.30205	5.32301	5.43791	5.02518	4.88957	-3.843	NaN	NaN	NaN	NaN	-4.19832	NaN	-4.24056	NaN	NaN	NaN	-3.47827	NaN	NaN	NaN	NaN	NaN	NaN
O95260	O95260	Arginyl-tRNA--protein transferase 1	ATE1	3	3	3	7.1	0	7.9251	3	6.81427	7.0969	6.8683	5.44036	6.82899	6.31262	NaN	NaN	-4.26537	NaN	NaN	NaN	NaN	NaN	NaN	NaN	NaN	NaN	NaN	NaN	NaN	NaN	NaN	NaN
O95263	O95263	High affinity cAMP-specific and IBMX-insensitive 3,5-cyclic phosphodiesterase 8B	PDE8B	2	2	1	2.6	0	30.663	0							NaN	NaN	NaN	NaN	NaN	NaN	NaN	NaN	NaN	NaN	NaN	NaN	NaN	NaN	NaN	NaN	NaN	NaN
O95292	O95292	Vesicle-associated membrane protein-associated protein B/C	VAPB	12	11	11	42	0	323.31	183	7.44041	7.58177	7.54514	7.62001	7.68201	7.79325	1.19004	1.85715	2.06541	1.98982	2.31689	1.24697	1.5613	1.5345	2.1874	2.46815	2.02418	1.79093	2.21772	1.80963	2.45279	2.92415	3.06275	3.04629
O95295	O95295	SNARE-associated protein Snapin	SNAPIN	7	7	7	50.7	0	240.21	51	7.19573	7.24715	7.19507	6.77825	6.85295	6.81613	NaN	0.190216	0.171568	-0.567678	0.57369	-0.784367	-0.926008	-0.510849	0.214933	-2.02789	-0.89352	NaN	-1.44234	-0.941391	-0.664677	-0.551834	-0.589947	-0.392612
O95297	O95297	Myelin protein zero-like protein 1	MPZL1	12	12	12	36.1	0	323.31	106	7.19687	7.16521	7.14882	7.04886	6.9168	6.8552	-0.546719	-0.0443211	-0.224535	-0.117554	0.298586	-0.851356	-0.601025	-0.569233	-0.122044	-0.346472	-1.02243	-0.586899	-0.734367	-1.06963	-0.165934	-0.612982	-0.832951	-0.679031
O95299	O95299	NADH dehydrogenase [ubiquinone] 1 alpha subcomplex subunit 10, mitochondrial	NDUFA10	8	8	8	29.6	0	46.334	66	6.42323	6.18475	6.27047	6.4228	6.14313	6.19283	-1.34592	-2.93896	-1.93776	-2.37163	NaN	-1.90389	-1.63678	-1.71488	NaN	-2.92883	-2.04591	-1.41285	-2.1516	-2.2926	-2.7411	-1.57453	-2.09515	-1.6728
O95302;Q75LS8	O95302	Peptidyl-prolyl cis-trans isomerase FKBP9	FKBP9	13	13	13	28.2	0	81.535	255	7.27784	7.44396	7.22427	7.37973	7.31692	7.36312	1.4093	1.30885	1.61287	1.34435	1.28271	1.10989	1.24669	1.18757	1.3644	1.85111	1.65708	1.40283	1.93016	1.8955	2.03823	2.17886	2.30515	2.31589
O95336	O95336	6-phosphogluconolactonase	PGLS	9	9	9	54.3	0	41.051	123	7.10078	6.91219	7.1017	7.04908	6.92075	6.50096	0.168247	-0.428621	0.0938091	-0.311009	-1.09597	-0.0117989	-0.161039	-0.0989399	-0.987522	-0.539644	-0.302771	-0.451748	-0.781019	-0.546703	-1.07238	-1.1827	-1.77207	-1.31749
O95340	O95340	Bifunctional 3-phosphoadenosine 5-phosphosulfate synthase 2;Sulfate adenylyltransferase;Adenylyl-sulfate kinase	PAPSS2	18	18	18	33.7	0	75.917	230	7.22045	7.08758	7.07445	6.93639	6.7642	6.28077	1.70553	1.05801	1.25499	1.03916	-0.516945	1.27557	1.14136	1.32338	0.0297909	0.366985	0.625523	1.16063	0.550402	0.553007	-0.0316181	0.392016	-1.29986	-1.15961
O95347	O95347	Structural maintenance of chromosomes protein 2	SMC2	38	38	38	35.3	0	144.81	464	7.14295	6.95175	7.04561	7.00347	6.85025	6.47875	2.4618	1.9261	2.29984	1.88495	0.709679	2.15753	2.0294	2.16718	1.29703	1.57924	1.86202	1.98906	1.75617	1.85172	1.05131	1.68357	0.556398	0.435396
O95352	O95352	Ubiquitin-like modifier-activating enzyme ATG7	ATG7	4	4	4	8.8	0	12.239	7	5.77669	5.7048	6.02459	5.65649	5.5289		-2.004	NaN	-2.1543	-2.74338	NaN	-2.7767	-2.66176	-2.71886	NaN	-3.22506	NaN	-2.8637	NaN	-2.90763	NaN	NaN	NaN	NaN
O95359	O95359	Transforming acidic coiled-coil-containing protein 2	TACC2	113	113	111	53.8	0	323.31	935	7.23372	7.24209	7.22772	7.05069	6.93625	6.93739	3.15578	4.11067	3.93888	3.62128	4.38825	3.28949	3.44505	3.39007	4.30556	3.49364	3.18543	3.05457	3.02685	2.95161	3.63822	2.97475	3.39717	3.33067
O95361;Q309B1	O95361	Tripartite motif-containing protein 16	TRIM16	12	12	12	29.8	0	323.31	62	6.34941	6.23328	6.31124	6.14339	6.11662	6.05934	-1.00623	-1.89646	-1.36725	-2.10058	-3.43884	-1.69427	-1.33124	-1.63606	-2.8147	-2.74652	-2.35554	-1.51422	-2.31083	-2.37355	-2.74698	-2.49973	NaN	NaN
O95365	O95365	Zinc finger and BTB domain-containing protein 7A	ZBTB7A	9	9	9	20	0	323.31	10	6.18952	5.99282		6.08886	5.72426	5.77779	-2.87697	NaN	NaN	NaN	NaN	NaN	NaN	NaN	NaN	NaN	NaN	NaN	NaN	NaN	NaN	NaN	NaN	NaN
O95372	O95372	Acyl-protein thioesterase 2	LYPLA2	3	3	3	25.5	0	68.239	42	6.75423	6.48517	6.58852	6.63492	6.54404	6.18198	-1.15085	-1.95934	-1.47529	-1.68438	NaN	-1.80758	-1.40034	-1.55142	NaN	-2.14002	-1.4953	-1.70861	-1.96265	-1.27348	-2.21689	-2.43001	NaN	-3.51004
O95373	O95373	Importin-7	IPO7	23	23	23	28.1	0	323.31	805	7.614	7.49329	7.60667	7.45667	7.35971	6.96486	3.63416	2.95377	3.3382	3.06206	1.58981	3.14033	3.37667	3.18785	2.43652	2.59503	2.86109	3.07022	2.77042	2.90414	2.41839	2.23285	1.38576	1.36835
O95376	O95376	E3 ubiquitin-protein ligase ARIH2	ARIH2	3	3	3	8.1	0.00019342	6.6809	3	5.25544	5.29327	5.59659	5.61994	5.52578	5.51493	NaN	NaN	NaN	NaN	NaN	NaN	-3.50238	NaN	NaN	NaN	NaN	NaN	NaN	NaN	NaN	NaN	NaN	NaN
O95379	O95379	Tumor necrosis factor alpha-induced protein 8	TNFAIP8	1	1	1	9.6	0.0064527	1.8933	0							NaN	NaN	NaN	NaN	NaN	NaN	NaN	NaN	NaN	NaN	NaN	NaN	NaN	NaN	NaN	NaN	NaN	NaN
O95391	O95391	Pre-mRNA-splicing factor SLU7	SLU7	9	9	9	21.2	0	70.232	18	5.96225	6.12158	6.221	6.20241	6.00848	6.08681	-1.95821	NaN	-1.38379	-2.25584	-1.64859	-1.79985	NaN	-2.03056	-1.67245	-1.89294	-1.97085	-1.55495	-1.82513	NaN	-1.80149	-1.66305	-1.78481	NaN
O95394	O95394	Phosphoacetylglucosamine mutase	PGM3	12	12	12	27.5	0	323.31	57	6.65987	6.4876	6.52476	6.37088	6.50265	6.06588	-0.30805	-0.879827	-0.493965	-0.678265	-1.61868	-0.644556	-0.555422	-0.538359	-1.48838	-1.5833	-1.02357	-0.5685	-1.21828	-1.00686	-1.65254	-1.62061	-1.32063	-1.9241
O95400	O95400	CD2 antigen cytoplasmic tail-binding protein 2	CD2BP2	16	16	16	53.1	0	323.31	136	7.10378	7.29198	7.22651	6.95164	6.9488	7.04544	-0.507275	0.424789	0.687784	0.253565	0.783167	0.0534458	-0.0893478	-0.193977	0.733696	-0.411051	-0.220085	-0.488791	-0.539911	-0.726648	0.274353	-0.175663	0.0875607	0.0993786
O95402	O95402	Mediator of RNA polymerase II transcription subunit 26	MED26	8	8	8	20.2	0	295.8	0							NaN	NaN	NaN	NaN	NaN	NaN	NaN	NaN	NaN	NaN	NaN	NaN	NaN	NaN	NaN	NaN	NaN	NaN
O95425	O95425	Supervillin	SVIL	20	20	20	12.6	0	323.31	15	5.20126	4.95884	4.9098	5.10254	5.22287	5.26083	NaN	-2.61307	-2.41648	-2.82013	NaN	NaN	NaN	NaN	NaN	NaN	NaN	NaN	NaN	NaN	-2.08173	-2.62056	-2.57753	-2.3073
O95429	O95429	BAG family molecular chaperone regulator 4	BAG4	6	6	6	23.9	0	15.369	12	6.57017	5.79094	6.42698	6.377	5.33165	5.17883	NaN	NaN	NaN	NaN	-3.06544	NaN	NaN	NaN	NaN	NaN	NaN	NaN	NaN	NaN	NaN	NaN	NaN	NaN
O95433	O95433	Activator of 90 kDa heat shock protein ATPase homolog 1	AHSA1	18	18	18	65.1	0	182.58	350	7.56758	7.50026	7.54165	7.97917	7.37544	6.86632	2.6776	2.28612	2.62948	2.44513	1.15271	2.50294	2.58112	2.52732	1.36469	2.0245	2.20369	2.51564	2.17324	2.27114	1.69548	1.56989	0.64176	0.671091
O95453	O95453	Poly(A)-specific ribonuclease PARN	PARN	16	16	16	26.1	0	323.31	26	6.19533	6.16415	6.05266	6.22848	5.78242	5.58561	-2.06386	-2.47396	-1.76392	-2.24739	NaN	-1.86636	-2.31671	-2.25443	-2.55398	-2.01062	-2.14767	-2.40637	-2.49139	-2.3231	NaN	-2.82513	NaN	NaN
O95456	O95456	Proteasome assembly chaperone 1	PSMG1	7	7	7	22.9	0	239.74	60	6.6651	6.60411	6.60733	6.49038	6.32436	5.93969	-1.253	-1.56605	-1.46593	-1.81648	-2.24345	-1.19523	-1.04135	-1.47907	-2.04117	-2.5229	-2.36585	-1.51093	-2.21796	-1.73838	-2.5375	-2.58246	NaN	NaN
O95466	O95466	Formin-like protein 1	FMNL1	10	10	10	9.8	0	172.3	20	5.73422	5.60172	5.60483	5.53159	5.49708	5.02153	-2.39263	-3.04561	-2.79566	-2.25499	NaN	-2.99023	-2.53965	-3.1221	NaN	-3.29901	-2.84598	-2.74411	-2.91649	-2.78449	-2.85786	NaN	NaN	-3.53892
O95476	O95476	CTD nuclear envelope phosphatase 1	CTDNEP1	1	1	1	3.7	1		0							NaN	NaN	NaN	NaN	NaN	NaN	NaN	NaN	NaN	NaN	NaN	NaN	NaN	NaN	NaN	NaN	NaN	NaN
O95478	O95478	Ribosome biogenesis protein NSA2 homolog	NSA2	1	1	1	5	0	7.6699	6	6.54229	6.04813	6.10267	6.16947	6.1087	5.98631	-2.49359	NaN	NaN	NaN	NaN	NaN	NaN	NaN	NaN	NaN	NaN	NaN	NaN	NaN	NaN	NaN	NaN	NaN
O95486	O95486	Protein transport protein Sec24A	SEC24A	4	4	4	4.3	0	10.458	27	5.77947	5.70765	5.57953	5.44842	5.46536	5.40367	-2.82757	-3.47939	-3.00294	-3.20685	NaN	-3.05069	-3.37399	-3.447	-4.11112	-4.43012	NaN	-3.5017	NaN	-3.6817	NaN	NaN	NaN	NaN
O95487	O95487	Protein transport protein Sec24B	SEC24B	5	5	5	7.5	0	19.963	19	6.22848	6.19374	6.18324	6.29858	6.21632	5.87372	-1.6985	-1.39563	-1.04563	-1.68564	-2.02893	-1.53506	-1.41533	-1.52056	NaN	-1.4994	-1.27883	-1.25013	-1.37862	-1.39473	NaN	-1.63174	NaN	NaN
O95544	O95544	NAD kinase	NADK	3	3	3	6.3	0	48.828	0							NaN	NaN	NaN	NaN	NaN	NaN	NaN	NaN	NaN	NaN	NaN	NaN	NaN	NaN	NaN	NaN	NaN	NaN
O95551	O95551	Tyrosyl-DNA phosphodiesterase 2	TDP2	2	2	2	7.7	0.00019286	6.5807	5	6.03395	5.87244	5.89785	6.17984	5.8056		NaN	NaN	NaN	NaN	NaN	NaN	NaN	NaN	NaN	NaN	NaN	-1.72327	NaN	NaN	NaN	NaN	NaN	NaN
O95571	O95571	Persulfide dioxygenase ETHE1, mitochondrial	ETHE1	4	4	4	18.5	0	8.8447	45	7.12503	6.19229	6.46528	6.5768	6.5721	6.37867	-2.10452	-2.36128	NaN	-2.15877	NaN	NaN	-2.1657	-2.07575	-2.26804	-1.11302	-1.72735	-1.77144	-1.19155	-1.598	-1.41	-1.78559	-1.56965	-1.80616
O95573	O95573	Long-chain-fatty-acid--CoA ligase 3	ACSL3	17	17	15	33.2	0	61.248	89	6.71504	6.54414	6.59093	6.69513	6.54581	6.26844	0.404356	-0.765705	-0.112406	-0.472891	-1.67326	-0.0611668	-0.360586	-0.122345	-1.47388	-0.689697	-0.246317	0.586622	-0.186386	-0.0644054	-1.15163	-0.886658	-1.35672	-1.54488
O95602	O95602	DNA-directed RNA polymerase I subunit RPA1	POLR1A	10	10	10	8.4	0	15.997	26	5.84877	5.73268	5.74106	5.79069	5.47078	4.87264	-1.26108	-2.12655	-1.50469	-1.72646	NaN	-1.81833	-1.73572	-1.79136	-1.80657	-1.91061	-1.81974	-1.47819	-1.94687	-1.84813	-1.83248	NaN	NaN	NaN
O95613	O95613	Pericentrin	PCNT	10	10	10	3.6	0	21.927	8	4.02073	5.18436	5.00179	4.71748	4.73	4.67886	NaN	NaN	NaN	NaN	NaN	NaN	NaN	NaN	-3.90903	NaN	NaN	NaN	NaN	NaN	NaN	NaN	NaN	NaN
O95628	O95628	CCR4-NOT transcription complex subunit 4	CNOT4	2	2	2	8	0	107.66	0							NaN	NaN	NaN	NaN	NaN	NaN	NaN	NaN	NaN	NaN	NaN	NaN	NaN	NaN	NaN	NaN	NaN	NaN
O95633	O95633	Follistatin-related protein 3	FSTL3	1	1	1	9.5	0	20.728	0							NaN	NaN	NaN	NaN	NaN	NaN	NaN	NaN	NaN	NaN	NaN	NaN	NaN	NaN	NaN	NaN	NaN	NaN
O95639	O95639	Cleavage and polyadenylation specificity factor subunit 4	CPSF4	3	3	3	14.5	0	126.36	4	5.91037	5.53316	5.76047	5.74506	5.56811	5.47022	NaN	-4.20492	NaN	NaN	NaN	NaN	NaN	NaN	NaN	NaN	NaN	NaN	NaN	NaN	NaN	NaN	NaN	NaN
O95671	O95671	N-acetylserotonin O-methyltransferase-like protein	ASMTL	7	7	7	12.2	0	323.31	13	6.39779	6.35812	6.5038	6.14799	6.36079	6.2814	NaN	-1.08772	NaN	-0.917431	NaN	NaN	-1.33009	-1.20101	NaN	-1.42835	-1.33776	NaN	NaN	NaN	NaN	NaN	NaN	NaN
O95672	O95672	Endothelin-converting enzyme-like 1	ECEL1	1	1	1	1.8	0.00035689	3.8474	0							NaN	NaN	NaN	NaN	NaN	NaN	NaN	NaN	NaN	NaN	NaN	NaN	NaN	NaN	NaN	NaN	NaN	NaN
O95674	O95674	Phosphatidate cytidylyltransferase 2	CDS2	3	3	3	11.2	0	43.965	0							NaN	NaN	NaN	NaN	NaN	NaN	NaN	NaN	NaN	NaN	NaN	NaN	NaN	NaN	NaN	NaN	NaN	NaN
O95677	O95677	Eyes absent homolog 4	EYA4	2	2	2	4.2	0	86.29	0							NaN	NaN	NaN	NaN	NaN	NaN	NaN	NaN	NaN	NaN	NaN	NaN	NaN	NaN	NaN	NaN	NaN	NaN
O95684	O95684	FGFR1 oncogene partner	FGFR1OP	9	9	9	27.6	0	203.06	44	6.78268	6.6442	6.69106	6.47131	6.34998	6.22495	-1.57313	-0.585875	-0.612059	-1.54416	-0.434464	-1.68355	-1.43846	-1.31201	-0.655142	-1.47371	-1.74169	-2.09606	-2.28953	-2.13179	-2.00775	NaN	-1.95565	NaN
O95685	O95685	Protein phosphatase 1 regulatory subunit 3D	PPP1R3D	3	3	3	17.4	0	10.492	0							NaN	NaN	NaN	NaN	NaN	NaN	NaN	NaN	NaN	NaN	NaN	NaN	NaN	NaN	NaN	NaN	NaN	NaN
O95696	O95696	Bromodomain-containing protein 1	BRD1	6	6	6	6.9	0	59.961	0							NaN	NaN	NaN	NaN	NaN	NaN	NaN	NaN	NaN	NaN	NaN	NaN	NaN	NaN	NaN	NaN	NaN	NaN
O95714;Q9BVR0	O95714	E3 ubiquitin-protein ligase HERC2	HERC2	8	8	8	2.9	0	89.084	2	5.66908	4.68568	4.6081	4.70066	5.35503	3.95945	NaN	NaN	NaN	NaN	NaN	NaN	NaN	NaN	NaN	NaN	NaN	NaN	NaN	NaN	NaN	NaN	NaN	NaN
O95716;P20336	O95716;P20336	Ras-related protein Rab-3D;Ras-related protein Rab-3A	RAB3D;RAB3A	3	2	2	19.2	0	37.273	15	5.69908	5.85805	5.77346	5.87457	5.91252	5.76049	NaN	NaN	NaN	-3.98028	NaN	NaN	-3.65875	NaN	NaN	NaN	NaN	NaN	NaN	NaN	NaN	NaN	NaN	NaN
O95721	O95721	Synaptosomal-associated protein 29	SNAP29	10	10	10	48.1	0	78.189	154	7.48752	7.34326	7.32497	7.18544	6.95942	6.87496	0.0376282	0.965872	1.13636	0.553192	1.41705	0.334141	0.228191	0.193283	1.3678	-0.0983982	0.00101852	-0.0662441	-0.425224	-0.567164	0.461222	-0.275682	0.182463	-0.0585823
O95747;Q9UEW8	O95747	Serine/threonine-protein kinase OSR1	OXSR1	14	14	14	33.4	0	323.31	114	6.78527	6.61772	6.77912	6.71516	6.61548	6.31882	-0.119663	-0.611502	-0.0499382	-0.523253	-1.36139	-0.43119	-0.463141	-0.418778	-0.819647	-0.726456	-0.595394	-0.345623	-0.595224	-0.492556	-0.789162	-0.325413	-0.878582	-1.12913
O95749	O95749	Geranylgeranyl pyrophosphate synthase	GGPS1	3	3	3	9.7	0.0028514	2.5285	14	6.07759	5.6287	5.81364	5.73347	5.67919	5.83695	NaN	-3.10425	-2.80756	NaN	NaN	NaN	NaN	NaN	NaN	NaN	NaN	NaN	NaN	NaN	NaN	-3.21388	-3.3231	-3.00271
O95757	O95757	Heat shock 70 kDa protein 4L	HSPA4L	34	30	30	45.8	0	287.99	477	7.29488	7.14006	7.19331	7.16548	7.06037	6.84318	2.53002	2.07091	2.4483	2.05539	1.13401	2.17933	2.23351	2.3385	1.55501	1.80025	1.93944	2.20954	1.90501	2.06645	1.81427	1.63307	1.88978	1.73657
O95758	O95758	Polypyrimidine tract-binding protein 3	PTBP3	7	3	3	14.1	0	39.862	5	6.26896	6.09553	6.16071	5.80526		5.744	-2.97599	NaN	NaN	NaN	NaN	NaN	NaN	NaN	NaN	NaN	NaN	NaN	NaN	NaN	NaN	NaN	NaN	NaN
O95760	O95760	Interleukin-33;Interleukin-33 (95-270);Interleukin-33 (99-270);Interleukin-33 (109-270)	IL33	1	1	1	3.7	0.0056525	1.9286	0							NaN	NaN	NaN	NaN	NaN	NaN	NaN	NaN	NaN	NaN	NaN	NaN	NaN	NaN	NaN	NaN	NaN	NaN
O95772	O95772	MLN64 N-terminal domain homolog	STARD3NL	5	5	5	13.2	0	8.9747	1			7.43629		7.15644	6.55941	NaN	NaN	NaN	NaN	NaN	NaN	NaN	NaN	NaN	NaN	NaN	NaN	NaN	NaN	-0.483395	NaN	NaN	NaN
O95777	O95777	U6 snRNA-associated Sm-like protein LSm8	LSM8	8	8	8	99	0	195.13	240	7.87582	7.88489	7.84933	7.84098	7.81434	7.62723	1.43664	1.65947	1.87975	1.51713	1.88936	1.29281	1.44005	1.3051	1.83813	1.74427	1.51616	1.25573	1.3004	1.57406	1.9823	1.3763	1.55116	1.51093
O95782	O95782	AP-2 complex subunit alpha-1	AP2A1	21	21	17	31.7	0	130.57	173	6.75639	6.52988	6.59086	6.55167	6.31395	5.8122	1.03922	-0.127747	0.700834	0.0199585	-1.65236	0.57468	0.230354	0.349011	-0.877005	-0.536846	0.128611	0.610605	-0.229784	-0.0381069	-1.06293	-0.709312	-2.75304	-2.16884
O95785	O95785	Protein Wiz	WIZ	17	17	17	10.8	0	323.31	3	4.80084	4.75891		4.98797	4.82298	4.88408	NaN	NaN	-5.33946	NaN	NaN	NaN	NaN	NaN	NaN	NaN	NaN	NaN	NaN	NaN	NaN	NaN	NaN	NaN
O95793	O95793	Double-stranded RNA-binding protein Staufen homolog 1	STAU1	5	5	5	13.3	0	12.913	7	5.59957	5.77791	5.39008	5.32662		4.42001	NaN	-2.69563	NaN	NaN	-2.6517	-3.90855	NaN	NaN	NaN	NaN	NaN	NaN	NaN	NaN	NaN	NaN	NaN	NaN
O95801	O95801	Tetratricopeptide repeat protein 4	TTC4	8	8	8	23.5	0	14.989	32	6.4078	6.25939	6.29074	6.32052	6.27913	6.29951	-1.8923	-1.81082	-1.41749	-1.75431	-1.90995	-1.46595	-1.77458	-1.97157	-2.18834	-1.99453	-2.20197	-2.06182	-2.11167	-1.84405	-1.71387	-1.98962	-1.69257	-1.48817
O95807	O95807	Transmembrane protein 50A	TMEM50A	1	1	1	5.1	0.0053381	1.952	20	6.35562	6.18743	6.25416	6.33757	6.26896	6.12151	NaN	NaN	-3.31458	NaN	NaN	NaN	NaN	NaN	NaN	NaN	NaN	NaN	NaN	NaN	NaN	NaN	NaN	NaN
O95810	O95810	Serum deprivation-response protein	SDPR	4	4	4	9.2	0	14.514	4	5.78417	6.95007				6.86134	NaN	NaN	NaN	NaN	1.293	NaN	NaN	NaN	NaN	NaN	NaN	NaN	NaN	NaN	NaN	NaN	NaN	NaN
O95816	O95816	BAG family molecular chaperone regulator 2	BAG2	18	18	18	66.4	0	230.88	361	8.19656	8.29516	8.24276	8.24409	8.30403	8.16656	4.14828	4.1727	4.12567	3.86616	4.86345	3.4029	3.68953	3.98488	4.51688	4.38496	3.9589	3.91048	4.22187	3.91341	4.81678	4.29452	4.58395	4.57927
O95817	O95817	BAG family molecular chaperone regulator 3	BAG3	46	46	46	88.3	0	323.31	555	7.85756	7.82687	7.78089	7.70392	7.57066	7.41305	3.33311	3.95197	4.10408	3.70161	4.13502	3.42848	3.46669	3.40008	4.09656	3.56193	3.21931	3.01648	2.99742	3.10221	3.57497	2.99386	3.3043	3.25852
O95819;Q9UKE5	O95819	Mitogen-activated protein kinase kinase kinase kinase 4	MAP4K4	12	12	10	15.4	0	323.31	13	5.7987	5.84584	5.82307	5.78902	4.8641		-1.81633	-1.9808	NaN	-2.17243	NaN	-2.03353	-2.13815	-1.83833	NaN	NaN	NaN	-1.9983	NaN	NaN	NaN	NaN	NaN	NaN
O95822	O95822	Malonyl-CoA decarboxylase, mitochondrial	MLYCD	1	1	1	1.6	1		49	7.18583	7.15857	7.19745	7.00573	6.93932	6.75267	NaN	NaN	1.37646	NaN	NaN	NaN	NaN	NaN	NaN	NaN	NaN	NaN	NaN	NaN	NaN	NaN	NaN	NaN
O95825	O95825	Quinone oxidoreductase-like protein 1	CRYZL1	1	1	1	5.7	0.00069228	3.1924	1	5.92929	5.75433					NaN	-3.30986	NaN	NaN	NaN	NaN	NaN	NaN	NaN	NaN	NaN	NaN	NaN	NaN	NaN	NaN	NaN	NaN
O95831	O95831	Apoptosis-inducing factor 1, mitochondrial	AIFM1	30	30	30	49.9	0	323.31	518	7.60557	7.44981	7.57561	7.75625	7.71502	7.13162	3.19628	2.48801	2.92635	2.65642	1.36944	2.91367	2.93969	2.88929	1.97695	3.07631	3.21942	3.40695	3.55815	3.46692	2.77047	2.78368	1.96249	2.08113
O95833	O95833	Chloride intracellular channel protein 3	CLIC3	3	3	3	19.1	0	10.324	16	5.45159	5.62043	5.70827	5.4943	5.58749	5.35978	NaN	NaN	NaN	-4.38061	NaN	NaN	NaN	NaN	-3.70792	NaN	NaN	NaN	NaN	NaN	-3.84237	NaN	NaN	NaN
O95834	O95834	Echinoderm microtubule-associated protein-like 2	EML2	9	9	9	19.3	0	23.899	54	6.60853	6.49016	6.60479	6.55908	6.25648	5.92459	-0.410856	-0.986551	-0.724935	-1.03484	-1.7762	-0.700798	-0.575645	-0.632841	-1.37741	-1.24862	-0.893597	-0.675318	-0.854158	-1.08293	-2.15967	-1.47297	-1.95211	NaN
O95835	O95835	Serine/threonine-protein kinase LATS1	LATS1	6	6	6	3.1	0	19.129	0							NaN	NaN	NaN	NaN	NaN	NaN	NaN	NaN	NaN	NaN	NaN	NaN	NaN	NaN	NaN	NaN	NaN	NaN
O95861	O95861	3(2),5-bisphosphate nucleotidase 1	BPNT1	7	7	7	34.1	0	76.067	78	6.761	6.76174	6.69403	6.78619	6.47639	5.71755	-0.232464	-0.766817	-0.434353	-0.680393	-2.22363	-0.455473	-0.612349	-0.400503	-1.18602	-1.38355	-0.824255	-0.526031	-0.974438	-0.993454	-1.75231	-2.44695	-2.69849	NaN
O95863	O95863	Zinc finger protein SNAI1	SNAI1	1	1	1	5.3	0.00036523	4.4987	0							NaN	NaN	NaN	NaN	NaN	NaN	NaN	NaN	NaN	NaN	NaN	NaN	NaN	NaN	NaN	NaN	NaN	NaN
O95865	O95865	N(G),N(G)-dimethylarginine dimethylaminohydrolase 2	DDAH2	6	5	5	28.4	0	68.105	22	6.81977	6.75911	6.66754	6.56301	6.44777	6.38634	NaN	-0.30241	-1.03576	-1.05696	-0.148359	NaN	-0.745514	NaN	-0.459089	-1.58027	NaN	-0.932896	NaN	-1.67101	-1.32267	NaN	-1.39436	NaN
O95870	O95870	Abhydrolase domain-containing protein 16A	ABHD16A	3	3	3	7.2	0	32.771	6		5.53576	6.26475	4.96407	6.11784	5.73341	NaN	NaN	NaN	NaN	NaN	NaN	NaN	NaN	NaN	NaN	NaN	NaN	NaN	NaN	-2.52327	NaN	NaN	NaN
O95881	O95881	Thioredoxin domain-containing protein 12	TXNDC12	7	7	7	62.8	0	193.67	326	7.76371	7.64012	7.68275	7.74836	7.72013	7.83961	1.56099	1.91991	2.07419	1.64519	1.92766	1.33869	1.68821	1.40309	1.82766	2.30796	1.85601	1.71097	2.06268	1.78332	2.41731	2.515	2.86877	2.66547
O95900	O95900	Probable tRNA pseudouridine synthase 2	TRUB2	2	2	2	6.3	0.0053441	1.9604	2	6.03549		6.01237	6.25498			NaN	-2.79001	NaN	NaN	NaN	NaN	NaN	NaN	NaN	NaN	NaN	NaN	NaN	NaN	NaN	NaN	NaN	NaN
O95905	O95905	Protein SGT1	ECD	3	3	3	9.6	0	17.654	16	5.64141	5.77068	5.91599	5.46805	5.52884	5.3514	NaN	NaN	NaN	NaN	NaN	NaN	-3.17286	NaN	NaN	NaN	NaN	NaN	NaN	NaN	NaN	NaN	NaN	NaN
O95926	O95926	Pre-mRNA-splicing factor SYF2	SYF2	8	8	8	35	0	24.494	21	6.86229	7.07951	6.85279	6.86717	6.60408	5.63436	-1.72632	-0.918201	-0.768753	-1.39772	-0.551256	-1.33311	-1.65092	-1.66525	-0.798489	NaN	-1.5471	NaN	-1.17038	NaN	-1.75398	NaN	NaN	NaN
O95983	O95983	Methyl-CpG-binding domain protein 3	MBD3	13	13	13	32.6	0	64.204	144	7.25681	7.07603	7.23693	7.12432	6.94014	6.89322	0.171989	0.386007	0.482994	0.177208	0.614723	0.0321236	0.477623	0.0301685	0.723568	0.0647392	-0.114595	0.0640316	-0.349907	-0.323977	0.272614	-0.415499	0.115543	-0.387186
O95989	O95989	Diphosphoinositol polyphosphate phosphohydrolase 1	NUDT3	2	2	2	12.2	0.0050695	2.103	3	6.68034						-2.3245	NaN	NaN	NaN	NaN	NaN	NaN	NaN	NaN	NaN	NaN	NaN	NaN	NaN	NaN	NaN	NaN	NaN
O95994;Q8TD06	O95994	Anterior gradient protein 2 homolog	AGR2	7	7	7	46.9	0	76.973	321	7.67336	7.61758	7.61106	7.78425	7.79536	7.88127	0.813639	0.890474	1.05286	0.889694	1.06406	0.485859	0.715769	0.696325	1.02334	1.65495	1.31889	0.961941	1.4393	1.35372	1.94027	1.77832	2.24846	2.29676
O95999	O95999	B-cell lymphoma/leukemia 10	BCL10	8	8	8	42.1	0	134.35	142	7.41297	7.43071	7.36859	7.20657	7.1149	7.28769	0.570349	0.850473	0.707398	0.607607	1.10586	-0.0404358	0.421389	-0.0515079	1.14538	0.34416	0.0510578	-0.134994	-0.145451	-0.0905361	0.480102	0.256352	0.599817	0.617638
O96000	O96000	NADH dehydrogenase [ubiquinone] 1 beta subcomplex subunit 10	NDUFB10	9	9	9	45.3	0	47.891	205	7.57276	7.52859	7.47846	7.58514	7.70798	7.77446	1.71682	1.59334	1.71956	1.65967	1.69775	1.36028	1.22819	1.24802	1.52642	2.2114	1.92944	1.63743	2.38915	2.22633	2.40642	2.80876	3.0936	2.78126
O96005	O96005	Cleft lip and palate transmembrane protein 1	CLPTM1	10	10	10	23.6	0	78.321	138	6.9462	6.78421	6.78935	7.02493	7.04803	6.93218	0.560392	0.154724	0.420177	0.311152	-0.705547	0.21213	0.0495586	0.0249519	-0.328968	0.400789	0.572647	0.654047	0.834997	0.937574	0.395231	1.29871	0.638695	0.387968
O96006	O96006	Zinc finger BED domain-containing protein 1	ZBED1	4	4	4	6.9	0	8.9111	25	5.9787	6.08632	5.7987	5.69514	5.7904	5.47374	-2.59663	-2.94094	-2.59148	-3.07648	NaN	-2.51938	-2.88053	-2.81584	-3.14425	NaN	-2.77346	-2.7398	-2.94377	-2.84475	-3.05692	-2.79423	NaN	NaN
O96007	O96007	Molybdopterin synthase catalytic subunit	MOCS2	3	3	3	28.2	0	19.238	2	5.67071	5.74309	5.82762	5.76621	5.80282	5.3262	NaN	NaN	-4.63628	NaN	NaN	NaN	NaN	NaN	NaN	NaN	NaN	NaN	NaN	NaN	NaN	NaN	NaN	NaN
O96008	O96008	Mitochondrial import receptor subunit TOM40 homolog	TOMM40	12	12	12	52.4	0	214.12	269	7.67324	7.65723	7.65912	7.93577	7.69898	7.05486	1.90793	0.924604	1.15498	1.38592	-0.573248	1.11951	1.4747	1.53371	-0.0816193	1.44313	1.55125	2.12146	1.98449	1.66102	1.13295	1.69478	0.339472	0.603813
O96013	O96013	Serine/threonine-protein kinase PAK 4	PAK4	7	7	7	21.5	0	104.91	0							NaN	NaN	NaN	NaN	NaN	NaN	NaN	NaN	NaN	NaN	NaN	NaN	NaN	NaN	NaN	NaN	NaN	NaN
O96017	O96017	Serine/threonine-protein kinase Chk2	CHEK2	4	4	4	7.9	0	13.616	0							NaN	NaN	NaN	NaN	NaN	NaN	NaN	NaN	NaN	NaN	NaN	NaN	NaN	NaN	NaN	NaN	NaN	NaN
O96019;O94805	O96019	Actin-like protein 6A	ACTL6A	15	15	15	42.7	0	233.03	150	7.28932	7.1736	7.24219	7.20626	7.12752	6.59657	1.22608	0.827875	1.10142	1.04734	-0.466963	0.921816	1.23928	0.96871	0.217133	0.545095	0.840868	1.13973	0.598616	0.771378	0.216932	0.0721931	-0.448507	-0.62945
O96020	O96020	G1/S-specific cyclin-E2	CCNE2	1	1	1	5	0	19.05	0							NaN	NaN	NaN	NaN	NaN	NaN	NaN	NaN	NaN	NaN	NaN	NaN	NaN	NaN	NaN	NaN	NaN	NaN
O96028	O96028	Histone-lysine N-methyltransferase NSD2	WHSC1	4	4	4	3.4	0	323.31	0							NaN	NaN	NaN	NaN	NaN	NaN	NaN	NaN	NaN	NaN	NaN	NaN	NaN	NaN	NaN	NaN	NaN	NaN
P00338;P07864	P00338	L-lactate dehydrogenase A chain	LDHA	17	16	16	45.8	0	213.06	885	8.78982	8.63628	8.69678	8.59863	8.41731	7.88082	6.5602	5.75488	6.09453	5.74007	4.28624	6.13084	6.0286	5.96979	5.07247	5.18281	5.40338	6.07505	5.30749	5.56938	4.74965	4.47523	3.41845	3.49107
P00367;P49448	P00367;P49448	Glutamate dehydrogenase 1, mitochondrial;Glutamate dehydrogenase 2, mitochondrial	GLUD1;GLUD2	17	17	17	34.4	0	77.354	276	7.26335	7.00646	7.11944	7.34668	7.17153	6.8973	1.87515	1.2496	1.46299	1.23334	0.10924	1.45306	1.57614	1.37757	0.71209	1.56608	1.75211	1.89058	2.04802	1.85972	1.2164	1.82772	0.616171	0.665522
P00374;Q86XF0	P00374	Dihydrofolate reductase	DHFR	7	7	7	48.7	0	52.278	65	7.02294	6.61249	6.96042	6.81056	6.80142	6.75486	-0.0958481	-0.875099	-0.402779	-0.906902	NaN	-0.828959	-0.491241	-0.543606	-1.48462	-0.964254	-0.975807	-0.751217	-1.09544	-0.791117	-0.997683	-0.627863	-1.13905	-0.735504
P00387	P00387	NADH-cytochrome b5 reductase 3;NADH-cytochrome b5 reductase 3 membrane-bound form;NADH-cytochrome b5 reductase 3 soluble form	CYB5R3	15	15	15	61.8	0	288.74	358	7.66021	7.55846	7.57586	7.73405	7.58897	7.34859	2.54392	1.81893	2.33494	2.13809	0.850702	2.22406	2.12838	2.27906	1.2811	2.14039	2.45718	3.13662	2.54569	2.57579	1.77845	2.62001	1.46704	1.3995
P00390	P00390	Glutathione reductase, mitochondrial	GSR	8	8	8	21.8	0	46.293	137	7.0155	6.9407	6.90024	6.91959	6.80992	6.28933	0.651875	0.196875	0.568287	0.45118	-1.01566	0.349689	0.443563	0.321001	-0.445362	-0.234127	-0.0455513	0.248102	-0.00259972	-0.0305615	-0.540028	-0.478327	-1.70481	-1.63237
P00403	P00403	Cytochrome c oxidase subunit 2	MT-CO2	6	6	6	27.8	0	89.334	236	7.83845	7.69688	7.76812	7.90601	7.86113	7.70673	2.49477	1.58063	2.02936	1.82808	0.368162	1.59613	2.16994	1.72328	0.940363	2.2655	2.13022	2.5856	2.42484	2.60729	1.96494	2.86058	2.21301	1.70608
P00414	P00414	Cytochrome c oxidase subunit 3	MT-CO3	1	1	1	5.4	0.0059726	1.9119	1	6.7982	6.82238	6.79955	6.79198	6.67231		NaN	NaN	-3.39884	NaN	NaN	NaN	NaN	NaN	NaN	NaN	NaN	NaN	NaN	NaN	NaN	NaN	NaN	NaN
P00441	P00441	Superoxide dismutase [Cu-Zn]	SOD1	9	9	9	70.8	0	321.53	326	8.77442	8.72844	8.72728	8.5981	8.47279	8.25975	5.044	5.48764	5.53828	4.67799	5.4908	5.07387	4.88865	4.6568	5.53261	4.64126	4.43748	4.50466	4.35816	4.97409	4.94439	3.9905	4.46125	4.63246
P00491	P00491	Purine nucleoside phosphorylase	PNP	15	15	15	66.4	0	207.6	354	7.73725	7.61124	7.62793	7.57968	7.40195	6.87408	2.56394	2.03148	2.31651	2.06143	0.723787	2.33098	2.36921	2.31588	1.25244	1.51416	1.82496	2.37089	1.65499	1.70958	1.16924	0.923372	0.0666943	0.270769
P00492	P00492	Hypoxanthine-guanine phosphoribosyltransferase	HPRT1	10	10	10	50.9	0	30.385	276	7.63667	7.50487	7.47635	7.48233	7.40202	7.32543	1.69603	1.32195	1.5999	1.2038	0.672253	1.16535	1.39196	1.44749	0.800106	1.35907	1.20636	1.25503	1.22904	1.20974	1.49397	1.19103	1.11543	1.30958
P00505	P00505	Aspartate aminotransferase, mitochondrial	GOT2	13	13	13	34.4	0	89.543	430	7.6373	7.48517	7.53722	7.6372	7.49698	6.83026	3.00951	2.09501	2.64755	2.35979	0.825949	2.56333	2.60666	2.64168	1.27967	2.31581	2.61787	2.98917	2.5672	2.54408	1.67929	1.43479	0.213434	-0.17156
P00519	P00519	Tyrosine-protein kinase ABL1	ABL1	5	5	5	6.5	0	60.221	0							NaN	NaN	NaN	NaN	NaN	NaN	NaN	NaN	NaN	NaN	NaN	NaN	NaN	NaN	NaN	NaN	NaN	NaN
P00533	P00533	Epidermal growth factor receptor	EGFR	21	21	20	21.3	0	323.31	167	6.49387	6.45125	6.42069	6.62965	6.50399	6.20834	0.191988	0.0540943	0.38347	-0.0307636	-0.344036	0.35355	0.20488	0.0836658	-0.142437	0.180414	0.198124	0.33004	0.265078	0.364372	-0.199202	0.0142193	-0.353115	-0.387716
P00558;P07205	P00558	Phosphoglycerate kinase 1	PGK1	26	26	26	66.4	0	323.31	1932	8.74695	8.60041	8.64598	8.61425	8.48639	8.14819	6.90393	6.25633	6.59013	6.51126	5.27387	6.36625	6.57604	6.56167	5.67259	5.97913	6.19559	6.49581	6.00262	6.05642	5.86914	5.5777	4.95854	5.04094
P00568;Q9Y6K8	P00568	Adenylate kinase isoenzyme 1	AK1	12	12	12	58.8	0	59.027	437	7.93938	7.89354	7.89355	7.82006	7.72803	7.72026	2.11833	2.81115	2.81548	2.41713	2.8005	2.29151	2.25532	2.26863	3.10597	2.53761	2.28798	1.91517	1.93743	2.1985	2.63483	2.18404	2.83436	2.3392
P00709	P00709	Alpha-lactalbumin	LALBA	1	1	1	10.6	0.00068835	3.0712	2	6.8126	5.61251		6.41649		5.92029	-2.24774	NaN	NaN	NaN	NaN	NaN	NaN	NaN	NaN	NaN	NaN	NaN	NaN	NaN	NaN	NaN	NaN	NaN
P00813	P00813	Adenosine deaminase	ADA	5	5	5	17.9	0	51.052	17	5.75744	5.55584	5.81788	5.52542	5.46639	5.11826	-3.03573	NaN	NaN	-4.06602	NaN	NaN	-3.48694	-3.31491	NaN	-3.75669	NaN	NaN	NaN	NaN	NaN	NaN	NaN	NaN
P00846	P00846	ATP synthase subunit a	MT-ATP6	1	1	1	4.4	0.00018695	5.3888	18	7.37505	7.27919	7.42529	7.47713	7.33182	7.12513	NaN	NaN	-2.10109	NaN	NaN	NaN	NaN	NaN	NaN	NaN	NaN	NaN	NaN	NaN	NaN	NaN	NaN	NaN
P00966	P00966	Argininosuccinate synthase	ASS1	24	24	24	65.3	0	323.31	917	8.25608	8.15378	8.17265	8.09035	7.91061	7.30706	5.20265	3.83172	3.76165	4.15966	2.04655	4.0842	4.44165	4.14059	3.01468	3.20124	3.58544	4.45689	3.50635	3.59761	2.44937	2.50366	0.700256	0.780365
P01100	P01100	Proto-oncogene c-Fos	FOS	3	3	3	12.1	0	89.72	5					5.60357	5.82477	NaN	NaN	NaN	NaN	NaN	NaN	NaN	NaN	NaN	NaN	NaN	NaN	NaN	NaN	-4.82505	NaN	NaN	NaN
P01106	P01106	Myc proto-oncogene protein	MYC	11	11	10	16.9	0	121.66	4		5.73191	5.49389	5.21236	5.09739	5.00864	NaN	NaN	NaN	NaN	NaN	NaN	NaN	NaN	NaN	NaN	NaN	NaN	NaN	NaN	-5.74419	NaN	NaN	NaN
P01111;P01112	P01111;P01112	GTPase NRas;GTPase HRas;GTPase HRas, N-terminally processed	NRAS;HRAS	9	9	5	48.1	0	98.382	152	7.2997	7.15956	7.24887	7.36267	7.32176	7.15386	0.134024	-0.27685	0.312286	0.0430908	-0.479298	-0.00467682	0.123127	0.0523491	-0.388617	0.35453	0.300552	0.257074	0.418419	0.55468	0.150005	0.577785	0.337168	0.383431
P01116	P01116	GTPase KRas;GTPase KRas, N-terminally processed	KRAS	5	1	1	32.8	0.00036397	4.3765	1	6.18645	6.00736	6.15709			5.94579	-3.96514	NaN	NaN	NaN	NaN	NaN	NaN	NaN	NaN	NaN	NaN	NaN	NaN	NaN	NaN	NaN	NaN	NaN
P01130	P01130	Low-density lipoprotein receptor	LDLR	10	10	9	13	0	56.097	141	6.50977	6.50502	6.41467	6.3063	6.27199	6.2898	-0.762091	-0.304131	-0.0315666	-0.508182	-0.0288048	-0.684113	-0.760164	-0.693203	-0.0578785	-0.725716	-0.59746	-1.10413	-0.966826	-0.66827	-0.255653	-0.722715	0.0875607	-0.243853
P01210	P01210	Proenkephalin-A;Synenkephalin;Met-enkephalin;PENK(114-133);PENK(143-183);Met-enkephalin-Arg-Gly-Leu;Leu-enkephalin;PENK(237-258);Met-enkephalin-Arg-Phe	PENK	1	1	1	3.7	1		0							NaN	NaN	NaN	NaN	NaN	NaN	NaN	NaN	NaN	NaN	NaN	NaN	NaN	NaN	NaN	NaN	NaN	NaN
P01213	P01213	Proenkephalin-B;Alpha-neoendorphin;Beta-neoendorphin;Big dynorphin;Dynorphin A(1-17);Dynorphin A(1-13);Dynorphin A(1-8);Leu-enkephalin;Rimorphin;Leumorphin	PDYN	1	1	1	2.8	1		0							NaN	NaN	NaN	NaN	NaN	NaN	NaN	NaN	NaN	NaN	NaN	NaN	NaN	NaN	NaN	NaN	NaN	NaN
P01242	P01242	Growth hormone variant	GH2	1	1	1	8.3	0.0033245	2.3705	0							NaN	NaN	NaN	NaN	NaN	NaN	NaN	NaN	NaN	NaN	NaN	NaN	NaN	NaN	NaN	NaN	NaN	NaN
P01891;P10316;P01892;P30457;P30453;P16190;P30450;P18462;P30459;P16189;P30512;P30456;P10314;Q09160	P01891;P10316;P01892;P30457;P30453	HLA class I histocompatibility antigen, A-68 alpha chain;HLA class I histocompatibility antigen, A-69 alpha chain;HLA class I histocompatibility antigen, A-2 alpha chain;HLA class I histocompatibility antigen, A-66 alpha chain;HLA class I histocompatibility antigen, A-34 alpha chain	HLA-A	13	13	5	43.3	0	323.31	266	7.70919	7.64892	7.63163	7.55541	7.50554	7.46545	2.19692	2.85329	2.85981	2.48793	2.95089	2.17547	2.16409	2.21706	2.79388	2.3403	2.11433	2.09959	2.04343	1.93378	2.57937	2.28101	2.49416	2.54876
P02511	P02511	Alpha-crystallin B chain	CRYAB	2	2	2	13.7	0.0075369	1.7943	1	5.45131	5.32046	5.43604	5.61304	5.51255	5.54238	NaN	-5.68619	NaN	NaN	NaN	NaN	NaN	NaN	NaN	NaN	NaN	NaN	NaN	NaN	NaN	NaN	NaN	NaN
P02545	P02545	Prelamin-A/C;Lamin-A/C	LMNA	94	94	93	86.9	0	323.31	3152	8.70138	8.64736	8.64632	8.82559	8.83049	8.74269	7.36007	7.19617	7.53616	7.11457	7.2946	6.88944	6.89541	6.90359	7.35327	7.94117	7.70472	7.79232	7.83138	7.77214	8.15115	7.91922	8.05431	7.98839
P02656	P02656	Apolipoprotein C-III	APOC3	1	1	1	16.2	0	108.97	41	6.72983	6.56241	6.58632	6.94321	7.24292	7.85106	-2.46742	-1.97308	-1.57554	-2.3865	NaN	-2.6285	-2.84467	-2.82822	-1.39582	-0.674112	-0.343307	-1.85843	0.411135	-0.130979	0.926243	3.06763	2.78284	3.05462
P02686	P02686	Myelin basic protein	MBP	5	5	5	34.2	0	72.405	0							NaN	NaN	NaN	NaN	NaN	NaN	NaN	NaN	NaN	NaN	NaN	NaN	NaN	NaN	NaN	NaN	NaN	NaN
P02751	P02751	Fibronectin;Anastellin;Ugl-Y1;Ugl-Y2;Ugl-Y3	FN1	1	1	1	1.1	0	37.331	0							NaN	NaN	NaN	NaN	NaN	NaN	NaN	NaN	NaN	NaN	NaN	NaN	NaN	NaN	NaN	NaN	NaN	NaN
P02786;Q9UP52	P02786	Transferrin receptor protein 1;Transferrin receptor protein 1, serum form	TFRC	37	37	37	51.8	0	323.31	1251	8.06978	7.96848	7.99644	8.09226	7.99273	7.82853	5.00873	4.34491	4.91497	4.70932	3.58351	4.77101	4.79499	4.7359	4.01259	4.65312	4.87443	5.09681	4.9683	4.95992	4.2928	5.02231	3.94363	3.83431
P02792	P02792	Ferritin light chain	FTL	3	3	3	17.7	0	30.9	62	6.85949	6.6346	6.64463	6.93057	6.9097	6.90335	-1.51643	-1.65241	-0.787691	-2.11621	-1.80716	NaN	-1.4555	NaN	-2.09055	-1.33492	-1.2819	-1.56081	-1.32748	-1.4242	-1.23443	-0.993744	-0.794685	-0.962015
P02794	P02794	Ferritin heavy chain;Ferritin heavy chain, N-terminally processed	FTH1	14	14	14	62.8	0	104.14	263	7.67249	7.51531	7.57572	7.56009	7.52619	7.59816	1.45642	1.65426	2.16065	1.72224	1.76034	1.43552	1.66686	1.46605	2.15958	2.10857	1.88651	1.41261	1.72423	1.66696	2.14559	2.14599	2.46246	2.37839
P03886	P03886	NADH-ubiquinone oxidoreductase chain 1	MT-ND1	1	1	1	6.3	0.00036443	4.4419	8	6.15748	5.94011	6.12003	6.14688	5.99187		NaN	NaN	-5.09843	NaN	NaN	NaN	NaN	NaN	NaN	NaN	NaN	NaN	NaN	NaN	NaN	NaN	NaN	NaN
P04040	P04040	Catalase	CAT	17	17	17	42.9	0	144.42	259	7.01506	6.94355	6.96387	7.14287	7.1397	7.0528	1.30638	0.780964	1.2569	0.989224	0.254717	0.956289	1.17401	0.952106	0.599634	1.4099	1.23058	1.28208	1.51532	1.53557	1.31457	1.74858	1.46827	1.86191
P04049	P04049	RAF proto-oncogene serine/threonine-protein kinase	RAF1	8	7	7	14.7	0	65.629	0							NaN	NaN	NaN	NaN	NaN	NaN	NaN	NaN	NaN	NaN	NaN	NaN	NaN	NaN	NaN	NaN	NaN	NaN
P04062	P04062	Glucosylceramidase	GBA	5	5	5	14.9	0	21.547	36	6.29911	6.08865	5.92857	6.24011	6.19843	5.70372	-1.25749	-2.37573	-1.73087	-1.66023	NaN	-1.87778	-2.1898	-1.73428	-2.86126	-2.25486	-2.38579	-1.63165	-2.07145	-2.2546	NaN	-2.22134	NaN	NaN
P04075;P05062	P04075	Fructose-bisphosphate aldolase A	ALDOA	27	27	25	73.4	0	323.31	1071	8.53204	8.3559	8.45974	8.38716	8.24406	7.85779	6.07653	5.37842	5.79437	5.68679	4.08364	5.58519	5.94023	5.84675	4.83719	5.16495	5.35848	5.86601	5.35907	5.28681	4.55703	4.64785	3.94037	3.91415
P04080	P04080	Cystatin-B	CSTB	7	7	7	55.1	0	48.809	186	8.21587	8.14018	8.2077	8.07224	7.85379	7.41569	2.64542	2.27657	2.65231	2.24072	1.45441	2.49107	2.4487	2.72032	1.73841	1.54121	1.91835	2.28161	1.70227	1.73523	1.04808	1.01564	0.677616	0.0933781
P04083	P04083	Annexin A1	ANXA1	26	26	26	66.5	0	323.31	1459	8.37498	8.26202	8.2742	8.38914	8.40978	8.40547	4.77001	4.52226	4.92376	4.60332	3.87892	4.70843	4.60951	4.36652	4.12737	4.95549	4.95703	4.9172	5.16905	5.28387	4.95594	5.6675	5.41489	5.6386
P04114	P04114	Apolipoprotein B-100;Apolipoprotein B-48	APOB	10	6	6	2.3	0.00018811	5.6328	28	5.6091	5.25871	5.35144	5.3889	5.14839	4.98058	-0.542166	-1.37146	-1.15419	-1.58347	-1.42616	-1.40704	-1.72119	-1.54353	-2.25705	NaN	NaN	-1.88647	-2.11269	-2.15498	NaN	-1.74087	-2.07579	NaN
P04150	P04150	Glucocorticoid receptor	NR3C1	9	9	9	17.6	0	44.703	18	6.0131	5.89313	5.87789	6.11344	6.00782	5.63755	-1.53065	-2.08966	-2.0325	NaN	-2.41323	-1.91144	-2.07647	-1.64575	NaN	-2.06495	-1.69027	-1.94004	-1.94767	-2.05893	-1.37139	NaN	-1.56867	NaN
P04156	P04156	Major prion protein	PRNP	2	2	2	7.9	0.00069432	3.2556	7	6.52961	6.50163	6.48915	6.34866	6.16369	6.03844	NaN	-1.25513	-1.70408	-2.26907	-0.996552	NaN	NaN	-2.21345	-1.18152	-2.57689	NaN	-2.51481	NaN	-2.89692	-2.81968	NaN	-2.66551	NaN
P04179	P04179	Superoxide dismutase [Mn], mitochondrial	SOD2	10	10	10	63.1	0	281.58	272	7.66947	7.63246	7.63697	7.87521	7.88267	7.61281	2.08012	2.03784	2.15515	1.7895	2.27406	1.79289	1.90803	1.95189	2.02706	2.9657	2.43556	2.35915	2.79917	2.76003	3.05034	2.49907	2.88387	2.78362
P04181	P04181	Ornithine aminotransferase, mitochondrial;Ornithine aminotransferase, hepatic form;Ornithine aminotransferase, renal form	OAT	11	11	11	37.6	0	37.994	44	6.55983	6.26546	6.51061	6.51016	6.01667	5.87745	-0.960005	-1.93182	-1.25792	-1.75667	-3.23236	-1.55022	-1.6743	-1.71666	-2.60606	-2.13744	-1.76655	-1.31311	-1.97016	-2.01526	-3.01271	-2.66419	NaN	NaN
P04183	P04183	Thymidine kinase, cytosolic	TK1	4	4	4	25.6	0	92.857	14	6.05812	5.88281	5.71399	5.96421	5.34371		NaN	NaN	-2.64169	NaN	NaN	NaN	NaN	NaN	NaN	NaN	-3.4297	NaN	NaN	NaN	NaN	NaN	NaN	NaN
P04198	P04198	N-myc proto-oncogene protein	MYCN	2	1	1	4.7	1		22	7.75959	7.64567	7.56294	7.39394	7.18138	6.50263	3.05737	NaN	NaN	NaN	NaN	NaN	NaN	NaN	NaN	NaN	NaN	NaN	NaN	NaN	NaN	NaN	NaN	NaN
P04350	P04350	Tubulin beta-4A chain	TUBB4A	24	1	1	53.6	0.00035733	3.8785	1							NaN	NaN	NaN	NaN	NaN	NaN	NaN	NaN	NaN	NaN	NaN	NaN	NaN	NaN	NaN	NaN	NaN	NaN
P04406;O14556	P04406	Glyceraldehyde-3-phosphate dehydrogenase	GAPDH	23	23	23	69.9	0	323.31	2407	9.25289	9.13462	9.17316	9.17964	9.03858	8.5378	7.42513	6.67273	6.8775	7.44564	5.10672	6.86904	7.33489	7.1749	5.81914	6.58697	6.79503	7.51319	6.79448	6.74659	6.24762	5.87856	4.77326	4.58761
P04626;Q15303	P04626	Receptor tyrosine-protein kinase erbB-2	ERBB2	9	8	8	9.5	0	20.666	5	5.31781	5.21877	5.01783	5.14669	4.87699		-3.7849	NaN	NaN	-4.57026	NaN	NaN	NaN	NaN	NaN	NaN	NaN	-4.30996	NaN	NaN	NaN	NaN	NaN	NaN
P04632;Q96L46	P04632	Calpain small subunit 1	CAPNS1	13	13	13	65.7	0	235.63	524	7.92343	7.85303	7.89083	7.8348	7.79689	7.72166	2.22468	2.10042	2.52128	1.73147	2.33839	2.01762	1.98344	2.1366	2.33093	2.29782	2.15953	1.87273	2.13987	2.28191	2.46616	2.26871	2.60419	2.46818
P04637	P04637	Cellular tumor antigen p53	TP53	2	2	2	6.4	0.00036576	4.5766	0							NaN	NaN	NaN	NaN	NaN	NaN	NaN	NaN	NaN	NaN	NaN	NaN	NaN	NaN	NaN	NaN	NaN	NaN
P04792	P04792	Heat shock protein beta-1	HSPB1	30	30	30	96.1	0	323.31	667	8.72177	8.62229	8.66042	8.72547	8.79877	8.7623	5.96147	5.50734	5.78113	5.39611	5.26485	5.45271	5.66688	5.77407	5.41976	5.83179	5.81572	5.96889	6.27545	6.36192	5.91666	6.74788	6.28266	6.51785
P04818	P04818	Thymidylate synthase	TYMS	11	11	11	41.2	0	93.508	119	7.05537	6.93927	7.0154	6.92603	6.81554	6.54365	0.544846	-0.275291	-0.148134	-0.117233	-1.49495	-0.0330658	-0.049221	0.00950432	-1.03232	-1.01178	-0.808142	-0.185076	-0.826376	-0.815096	-0.995338	-0.63143	-0.831654	-1.13936
P04843	P04843	Dolichyl-diphosphooligosaccharide--protein glycosyltransferase subunit 1	RPN1	34	34	34	63.4	0	313.43	912	7.75509	7.65522	7.66591	7.85276	7.82866	7.59114	4.02002	3.39266	3.84521	3.48434	1.92258	3.87404	3.66382	3.74253	2.50948	3.81602	4.04877	4.29839	4.3321	4.26925	3.34584	4.14923	2.98373	2.95006
P04844	P04844	Dolichyl-diphosphooligosaccharide--protein glycosyltransferase subunit 2	RPN2	17	17	17	40.9	0	296.3	543	7.53344	7.37587	7.42027	7.5783	7.50831	7.17028	2.63454	1.63602	2.09713	1.91303	0.19076	2.12366	2.14515	1.9963	0.808567	2.00045	2.18393	2.54692	2.39231	2.48418	1.39014	2.40612	0.678982	0.405117
P04899;P11488;P09471;P19087;A8MTJ3	P04899	Guanine nucleotide-binding protein G(i) subunit alpha-2	GNAI2	7	2	2	23.9	0	17.06	22	6.33108	6.32152	6.34909	6.21275	6.26982	5.68189	-2.30924	-2.27094	-2.18385	-2.58587	NaN	-2.31962	-2.36393	-2.27255	NaN	NaN	-2.29482	NaN	-2.24073	-2.4316	NaN	NaN	NaN	NaN
P04920;P48751	P04920	Anion exchange protein 2	SLC4A2	26	26	26	30	0	323.31	127	6.62033	6.4902	6.58851	6.56053	6.44289	6.23241	0.153395	0.087986	0.255213	-0.0960197	-0.450102	-0.0811138	0.0660286	-0.0391407	-0.311657	-0.0229797	0.0915031	-0.00989151	0.0597134	0.0793896	-0.0510731	0.027216	-0.351255	-0.23427
P05023;P13637;P50993;Q13733;P20648	P05023	Sodium/potassium-transporting ATPase subunit alpha-1	ATP1A1	40	40	36	41.2	0	323.31	1337	8.03294	7.96936	7.94818	8.0552	7.95449	7.80303	5.23499	4.3448	4.7934	4.67047	3.79898	4.45629	4.57289	4.64609	4.12632	4.64972	4.66154	4.79813	4.97346	4.64391	4.30435	5.21574	4.61433	4.72579
P05026	P05026	Sodium/potassium-transporting ATPase subunit beta-1	ATP1B1	8	8	8	30	0	61.305	155	7.40856	7.32736	7.43173	7.45469	7.31716	7.20149	0.883129	0.840326	1.08314	0.472139	0.274231	0.585049	0.762566	0.715683	0.546854	1.06868	0.919748	0.789337	0.82584	0.878515	0.877853	0.866814	1.08031	0.801857
P05067	P05067	Amyloid beta A4 protein;N-APP;Soluble APP-alpha;Soluble APP-beta;C99;Beta-amyloid protein 42;Beta-amyloid protein 40;C83;P3(42);P3(40);C80;Gamma-secretase C-terminal fragment 59;Gamma-secretase C-terminal fragment 57;Gamma-secretase C-terminal fragment 50;C31	APP	14	14	13	20.9	0	95.288	74	6.81846	6.79934	6.38333	6.07384	5.92015	6.00455	-0.539852	0.0712414	0.377262	0.0785999	0.278562	-0.608726	-0.972548	-0.91984	-0.247124	-0.64662	-2.00693	NaN	-0.693644	-1.41162	NaN	-1.59363	-1.21848	-1.71903
P05114	P05114	Non-histone chromosomal protein HMG-14	HMGN1	9	9	9	64	0	323.31	26	7.80432	7.81213	7.83395	7.67864	7.61156	7.3955	NaN	0.668402	0.708593	0.246855	1.65744	NaN	0.639805	0.358633	1.08686	0.145992	0.331415	0.0169182	0.157322	-0.198776	0.567236	0.24044	NaN	-0.283825
P05141;Q9H0C2	P05141	ADP/ATP translocase 2;ADP/ATP translocase 2, N-terminally processed	SLC25A5	15	5	5	40.6	0	11.143	212	7.61242	7.49107	7.50525	7.63608	7.50451	7.18543	2.99251	2.45763	2.63751	2.29225	0.864525	2.68764	2.46573	2.46984	1.90976	1.95598	2.64269	3.05757	2.64417	2.61026	1.69087	2.59162	1.29762	1.19785
P05186	P05186	Alkaline phosphatase, tissue-nonspecific isozyme	ALPL	2	2	2	6.3	1		1		6.12538	6.36144		6.15839	5.96072	NaN	NaN	NaN	NaN	NaN	NaN	NaN	NaN	NaN	NaN	NaN	NaN	NaN	NaN	-0.740696	NaN	NaN	NaN
P05187;P10696;P09923	P05187;P10696	Alkaline phosphatase, placental type;Alkaline phosphatase, placental-like	ALPP;ALPPL2	16	16	16	49.5	0	115.3	201	6.80903	6.82951	6.7051	6.77537	6.83312	6.8531	-0.0714359	-0.160334	0.462988	0.329298	0.0300636	-0.295008	-0.032835	-0.287811	0.0861263	0.426592	0.12282	-0.122402	0.190193	0.344521	0.436951	0.518974	0.634115	0.725487
P05198	P05198	Eukaryotic translation initiation factor 2 subunit 1	EIF2S1	19	19	19	55.2	0	323.31	523	7.77844	7.60995	7.67612	7.6928	7.54023	7.12279	3.02369	2.34862	2.58889	2.5696	1.3794	2.48285	2.64559	2.56451	1.73249	2.17833	2.39785	2.75828	2.45334	2.37465	2.02114	2.12592	1.17471	1.42458
P05204	P05204	Non-histone chromosomal protein HMG-17	HMGN2	4	2	2	36.7	0	9.8597	65	8.51561	8.584	8.55387	8.44823	8.65153	8.96271	2.69903	NaN	NaN	1.27456	NaN	1.45186	NaN	NaN	NaN	NaN	NaN	3.18876	NaN	NaN	NaN	NaN	NaN	4.55111
P05362	P05362	Intercellular adhesion molecule 1	ICAM1	13	13	13	23.9	0	75.042	218	7.09192	7.03607	7.03784	7.08361	6.99795	6.83126	0.789555	0.845945	1.08376	0.770019	0.890139	0.581966	0.701366	0.550882	0.859373	0.875902	0.746048	0.673759	0.668478	0.79952	0.684229	0.675512	0.525248	0.31282
P05386	P05386	60S acidic ribosomal protein P1	RPLP1	4	2	2	32.5	0	27.817	210	9.14246	9.15747	9.14125	8.98396	8.99828	8.88571	4.23604	4.76245	4.77171	4.18495	5.67976	4.01096	3.97998	4.11128	5.32837	4.5459	3.74139	3.90613	3.69464	4.09217	4.99134	3.96049	4.30925	4.57482
P05387	P05387	60S acidic ribosomal protein P2	RPLP2	12	12	10	97.4	0	323.31	744	9.45413	9.45753	9.47042	9.34333	9.26661	9.28691	6.90705	6.97304	6.94264	6.6295	7.43975	6.39848	6.58737	6.43959	7.26861	6.60637	6.35709	6.09975	6.18653	6.23574	6.63864	6.92067	6.83627	6.70615
P05388;Q8NHW5	P05388;Q8NHW5	60S acidic ribosomal protein P0;60S acidic ribosomal protein P0-like	RPLP0;RPLP0P6	16	16	16	58	0	323.31	764	8.68205	8.51331	8.52902	8.54482	8.41717	8.1282	5.3476	4.70564	5.29026	4.858	3.55916	4.87872	4.89565	4.89536	4.18326	4.38885	4.71591	5.0861	4.6341	4.7396	4.17415	4.53797	3.47369	3.45035
P05412	P05412	Transcription factor AP-1	JUN	4	3	3	16.6	0	85.422	0							NaN	NaN	NaN	NaN	NaN	NaN	NaN	NaN	NaN	NaN	NaN	NaN	NaN	NaN	NaN	NaN	NaN	NaN
P05413	P05413	Fatty acid-binding protein, heart	FABP3	1	1	1	6.8	0.0034745	2.2897	11	5.56656	5.38943	5.44408	5.63071	5.35323		-5.7349	NaN	NaN	NaN	NaN	NaN	NaN	NaN	NaN	NaN	NaN	NaN	NaN	NaN	NaN	NaN	NaN	NaN
P05455	P05455	Lupus La protein	SSB	28	28	28	48.5	0	323.31	593	7.70289	7.6874	7.66395	7.61522	7.53989	7.41858	2.66477	2.27404	2.87411	2.43722	1.92704	2.58145	2.48231	2.49005	2.19895	2.52186	2.60156	2.36351	2.46828	2.73834	2.44285	2.27331	2.44802	2.39255
P05549;Q6VUC0;Q92481	P05549	Transcription factor AP-2-alpha	TFAP2A	9	9	7	22.9	0	55.243	61	6.33177	6.43432	6.40408	6.40801	6.55285	6.43653	NaN	NaN	-1.494	-1.42621	-2.66435	-1.61565	-1.54588	-1.69181	-1.96303	NaN	NaN	-1.28717	-0.967728	NaN	-0.688332	NaN	-1.2493	-1.04341
P05556	P05556	Integrin beta-1	ITGB1	22	22	22	27.3	0	251.98	935	7.96491	7.98538	7.94084	7.95886	8.01961	8.0944	4.05681	4.61204	4.7012	4.25483	4.92594	3.95336	4.22262	3.67004	4.82173	4.73627	4.47274	4.411	4.88044	4.69754	5.09223	5.393	5.56194	5.55671
P05783;CON__H-INV:HIT000015463;CON__Q92764;CON__Q497I4;Q92764;CON__Q14525;CON__Q14532;CON__A2AB72;CON__O76015;CON__O76014;CON__Q2M2I5;Q14525;Q14532;O76014;O76015;Q2M2I5	P05783	Keratin, type I cytoskeletal 18	KRT18	58	58	43	87.7	0	323.31	2132	8.70113	8.59379	8.62454	8.98181	9.08252	9.05454	6.89668	6.22957	6.73154	6.38057	5.52358	6.45783	6.59788	6.46293	6.05208	7.70912	7.56306	7.45577	7.84296	8.01979	7.76105	8.19713	7.75869	7.84668
P05814	P05814	Beta-casein	CSN2	1	1	1	16.4	0	35.542	1							NaN	NaN	NaN	NaN	NaN	NaN	NaN	NaN	NaN	NaN	NaN	NaN	NaN	NaN	NaN	NaN	NaN	NaN
P05976;P08590	P05976;P08590	Myosin light chain 1/3, skeletal muscle isoform;Myosin light chain 3	MYL1;MYL3	1	1	1	6.2	0.0051956	2.0127	26	7.45257	7.5442	7.36246	7.25096	7.18282	7.19905	0.655815	NaN	NaN	NaN	NaN	NaN	NaN	NaN	NaN	NaN	NaN	NaN	NaN	NaN	NaN	NaN	NaN	NaN
P06132	P06132	Uroporphyrinogen decarboxylase	UROD	8	8	8	31.1	0	23.321	61	6.8705	6.7313	6.82308	6.72954	6.5514	5.9516	-0.260767	-0.958626	-0.743324	-0.465391	-2.10705	-1.0951	-0.623558	-0.476292	-2.07732	-1.02316	-1.36147	-0.876352	-1.55059	-1.48937	-1.31895	-2.50579	NaN	-2.19582
P06213	P06213	Insulin receptor;Insulin receptor subunit alpha;Insulin receptor subunit beta	INSR	3	2	2	2.4	0.0003657	4.5728	2	4.9321		4.75764	4.8005	4.61953	4.82507	NaN	NaN	-4.60787	NaN	NaN	NaN	NaN	NaN	NaN	NaN	NaN	NaN	NaN	NaN	NaN	NaN	NaN	NaN
P06239	P06239	Tyrosine-protein kinase Lck	LCK	2	1	1	3.9	1		3	6.68122	6.37943		6.11595		5.67026	-0.967943	NaN	NaN	NaN	NaN	NaN	NaN	NaN	NaN	NaN	NaN	NaN	NaN	NaN	NaN	NaN	NaN	NaN
P06241;P09769	P06241	Tyrosine-protein kinase Fyn	FYN	10	9	6	20.7	0	323.31	10	5.91875	5.94101	6.00077	5.76737	5.3557	5.51626	-2.81534	NaN	-2.7037	-3.008	NaN	-2.98746	-2.8985	-3.25528	NaN	NaN	-3.29848	-3.08814	NaN	NaN	-3.57815	-3.51688	NaN	NaN
P06280	P06280	Alpha-galactosidase A	GLA	3	3	3	8.4	0.0001912	6.2471	18	6.06765	5.8993	5.65478	5.98927	5.89448	5.89619	-2.16722	-2.51388	NaN	-2.42101	NaN	NaN	-2.98983	NaN	NaN	-2.21932	-2.97817	-2.89331	-2.67371	-2.56447	-2.33666	-2.15978	NaN	-2.90332
P06396	P06396	Gelsolin	GSN	7	7	2	14.5	0	45.738	13	5.68162	5.70696	5.44067	5.67089	5.57939	6.09234	NaN	NaN	NaN	NaN	NaN	NaN	NaN	NaN	NaN	NaN	NaN	NaN	NaN	NaN	NaN	-1.42228	-1.71298	-1.33461
P06400	P06400	Retinoblastoma-associated protein	RB1	11	11	11	17.2	0	181.35	0							NaN	NaN	NaN	NaN	NaN	NaN	NaN	NaN	NaN	NaN	NaN	NaN	NaN	NaN	NaN	NaN	NaN	NaN
P06454	P06454	Prothymosin alpha;Prothymosin alpha, N-terminally processed;Thymosin alpha-1	PTMA	9	9	9	40.5	0	323.31	263	9.90167	9.87371	9.90862	9.68302	9.5516	9.11044	6.4535	7.60059	7.47688	6.68053	7.99115	6.67347	6.76419	6.81213	7.95493	6.75035	6.3739	6.09886	5.81551	5.94488	6.58345	4.46926	5.26607	4.86259
P06493	P06493	Cyclin-dependent kinase 1	CDK1	18	17	16	57.6	0	323.31	145	7.34853	7.12866	7.15876	7.08036	6.9563	6.48772	1.16554	0.498146	0.786163	0.684156	-0.693317	0.747427	0.675621	0.758144	-0.443624	-0.0367718	0.190287	0.494249	0.0742283	0.276108	-0.747509	-0.554403	-1.25168	-1.52495
P06576	P06576	ATP synthase subunit beta, mitochondrial	ATP5B	25	25	25	67.9	0	323.31	2933	8.60531	8.47916	8.55102	8.71385	8.70029	8.60349	6.68966	5.77619	6.24326	6.32623	4.59157	6.06795	6.35095	6.2053	5.06995	6.63554	6.55138	6.74115	6.94337	6.85824	6.45187	7.30376	6.38196	6.55009
P06703	P06703	Protein S100-A6	S100A6	5	5	5	41.1	0	18.156	285	9.40383	9.42903	9.43056	9.31392	9.25182	9.20677	5.6391	6.46943	6.27187	6.20968	6.83373	5.83993	5.82847	5.69109	6.83198	5.95624	5.77951	5.67122	5.74513	5.68389	6.09352	5.76776	6.16138	6.10425
P06730;A6NMX2	P06730	Eukaryotic translation initiation factor 4E	EIF4E	8	8	8	41	0	73.837	235	7.73805	7.4592	7.4365	7.64546	7.6352	7.48146	1.66981	1.71249	2.13757	1.39655	1.25084	1.35371	1.10164	1.50116	1.17594	1.581	1.37533	1.29613	1.32953	1.27898	1.42683	1.15289	1.2802	1.22953
P06733	P06733	Alpha-enolase	ENO1	31	31	30	69.8	0	323.31	2363	9.00159	8.86669	8.91558	8.88846	8.79062	8.37877	8.06979	7.14549	7.35731	7.18796	6.26756	7.18331	7.34747	7.40138	6.76118	7.10376	7.15569	7.49334	7.1468	7.12486	6.8612	6.55154	6.08201	6.27136
P06737	P06737	Glycogen phosphorylase, liver form	PYGL	5	5	3	9.1	0	63.738	22	5.85225	5.61213	5.65317	5.68019	5.23075		-2.24941	-2.77981	-2.76423	-3.09345	NaN	-2.32367	-2.53047	-2.84295	NaN	NaN	-3.13361	-2.53909	-3.93206	-3.28181	-3.98132	NaN	NaN	NaN
P06744	P06744	Glucose-6-phosphate isomerase	GPI	30	30	24	59.1	0	323.31	1165	8.40948	8.2301	8.29777	8.23448	8.08917	7.49845	5.54355	4.83709	5.36017	4.92179	3.56889	5.14179	5.15464	5.28437	4.20405	4.37527	4.78329	5.06344	4.64802	4.71401	3.84426	3.65376	2.34767	2.32943
P06748	P06748	Nucleophosmin	NPM1	30	30	30	82	0	323.31	1532	9.4096	9.40768	9.3862	9.34185	9.28307	9.2113	7.74996	7.47179	8.11773	7.65553	7.98699	7.69091	8.03354	6.84323	8.05246	7.63873	7.42685	7.56353	7.21639	8.13348	8.22462	8.04096	7.98639	8.6439
P06753	P06753	Tropomyosin alpha-3 chain	TPM3	17	9	9	41.1	0	35.279	411	8.33418	8.32223	8.29856	8.13495	7.98885	7.86475	4.89542	4.41726	4.92131	4.2191	4.3082	4.88105	4.68097	4.41837	5.11305	3.82432	4.17577	4.29955	3.76516	4.04979	4.14573	3.91495	4.085	3.57175
P06756	P06756	Integrin alpha-V;Integrin alpha-V heavy chain;Integrin alpha-V light chain	ITGAV	25	25	25	27.9	0	186.11	243	6.71139	6.70733	6.70303	6.74773	6.42744	6.40038	0.556421	0.930018	1.18247	0.795954	0.740093	0.564583	0.650959	0.661629	0.90461	0.8951	0.690426	0.524717	0.208984	0.0506287	0.271744	0.501692	0.425018	0.536717
P06858	P06858	Lipoprotein lipase	LPL	1	1	1	3.6	0.00035505	3.7128	8	5.69085	5.50613	5.46676	5.49363		5.35653	NaN	NaN	-3.91882	NaN	NaN	NaN	NaN	NaN	NaN	NaN	NaN	NaN	NaN	NaN	NaN	NaN	NaN	NaN
P06865	P06865	Beta-hexosaminidase subunit alpha	HEXA	4	4	4	7.2	0.00018929	5.8785	19	6.13093	6.15334	6.30557	6.26479	6.02548	5.95036	-2.20554	NaN	-1.93491	-2.02554	NaN	-2.41503	-2.09378	-2.10039	NaN	-1.97937	-2.14452	-1.89802	-1.91626	-1.86429	NaN	-1.78785	NaN	NaN
P07099	P07099	Epoxide hydrolase 1	EPHX1	16	16	16	32.7	0	56.646	195	6.9654	6.79526	6.87776	7.01617	6.87969	6.49715	0.884079	-0.000429153	0.122234	0.171272	-1.80306	0.469868	0.428719	0.263817	-0.918469	-0.0213642	0.351601	0.954517	0.454659	0.353519	-0.591328	0.255424	-1.05782	-1.08607
P07108	P07108	Acyl-CoA-binding protein	DBI	7	7	7	73.6	0	247.9	480	9.00636	8.93789	8.9613	8.74622	8.66648	8.37621	4.53273	4.64405	4.83319	4.32306	4.57114	4.05387	3.89558	4.41979	4.55827	3.90936	4.11119	4.30879	3.93607	3.47496	4.22849	3.02432	3.62526	3.45391
P07195	P07195	L-lactate dehydrogenase B chain	LDHB	17	17	16	41.9	0	258.67	1339	9.0275	8.92596	8.96739	8.92933	8.79027	8.33779	7.31356	6.87713	7.15895	6.98596	5.73351	7.09147	7.07784	7.05579	6.27269	6.51319	6.7427	7.02347	6.70008	6.57549	5.87693	6.01386	5.01675	4.9271
P07199	P07199	Major centromere autoantigen B	CENPB	1	1	1	4	0	161.31	0							NaN	NaN	NaN	NaN	NaN	NaN	NaN	NaN	NaN	NaN	NaN	NaN	NaN	NaN	NaN	NaN	NaN	NaN
P07203	P07203	Glutathione peroxidase 1	GPX1	2	2	2	14.3	0.0001935	6.6987	14	5.98752	5.66675	5.96173	6.20624	6.04661	6.27041	-3.45949	NaN	NaN	NaN	-3.98532	NaN	-3.88147	NaN	-3.96719	-3.38223	-3.54059	-3.55815	NaN	-3.38089	-3.77181	-2.91586	-2.25929	-1.96247
P07237	P07237	Protein disulfide-isomerase	P4HB	46	46	46	75	0	323.31	2867	8.75728	8.72269	8.73298	8.76397	8.75602	8.7855	7.4959	7.33049	7.36863	7.223	7.61034	6.9229	7.10056	7.08625	7.6077	7.64033	7.32236	7.66753	7.63515	7.37905	7.81848	8.40851	8.32514	8.20815
P07311	P07311	Acylphosphatase-1	ACYP1	2	2	2	23.2	0.0030141	2.5167	4	5.63665		5.8029				NaN	-5.52997	NaN	NaN	NaN	NaN	NaN	NaN	NaN	NaN	NaN	NaN	NaN	NaN	NaN	NaN	NaN	NaN
P07339	P07339	Cathepsin D;Cathepsin D light chain;Cathepsin D heavy chain	CTSD	9	9	9	23.5	0	84.589	167	6.87507	6.80895	6.85045	6.97481	6.84425	6.51551	0.22047	-0.777237	-0.570093	-0.308445	-2.3706	-0.465075	-0.0559559	-0.353672	-1.72501	-0.261135	-0.297125	0.191439	-0.072155	-0.339949	-0.540165	-0.372734	-1.53327	-0.863583
P07355;A6NMY6	P07355;A6NMY6	Annexin A2;Putative annexin A2-like protein	ANXA2;ANXA2P2	32	32	32	67.6	0	323.31	1059	8.49474	8.36887	8.40473	8.46859	8.40913	8.11966	5.88936	5.06713	5.58623	5.29566	3.83891	5.49148	5.37816	5.42479	4.30098	5.25431	5.47269	5.52452	5.65339	5.68946	4.80292	5.52987	4.1946	4.41123
P07384	P07384	Calpain-1 catalytic subunit	CAPN1	6	6	6	11.8	0	17.729	27	6.10579	6.17656	6.01274	6.1643	5.79383		-1.2225	-1.81973	NaN	-1.74193	NaN	-1.42854	-1.56347	-1.6578	NaN	NaN	-1.97906	-1.42478	NaN	-1.75314	NaN	NaN	NaN	NaN
P07437;A6NNZ2	P07437	Tubulin beta chain	TUBB	31	7	6	60.8	0	323.31	342	7.99718	7.89862	7.89641	7.959	7.88391	7.77392	3.49672	2.88671	3.39159	3.04903	2.24332	3.08044	3.18663	2.77046	2.02323	3.17376	3.07355	3.245	2.75042	3.20943	3.39632	3.05825	2.55119	2.76308
P07602	P07602	Prosaposin;Saposin-A;Saposin-B-Val;Saposin-B;Saposin-C;Saposin-D	PSAP	14	14	14	24	0	88.124	543	7.83451	7.85009	7.78638	7.87436	7.84253	7.84796	2.66174	3.88648	3.61689	3.2763	4.20658	2.631	2.84502	2.79178	3.59486	3.99963	3.58331	3.67311	3.62113	3.32505	4.06832	4.43923	4.6949	4.37412
P07686	P07686	Beta-hexosaminidase subunit beta;Beta-hexosaminidase subunit beta chain B;Beta-hexosaminidase subunit beta chain A	HEXB	18	18	18	32.6	0	44.557	348	7.13926	7.1025	7.08023	7.30335	7.27093	7.30873	1.25425	1.25262	1.45307	1.20316	1.48306	1.03062	0.895245	1.12167	1.37499	1.91346	1.62013	1.38717	1.86366	1.82455	2.02883	2.44192	2.24787	2.49892
P07711	P07711	Cathepsin L1;Cathepsin L1 heavy chain;Cathepsin L1 light chain	CTSL	3	3	3	14.7	0	34.757	80	6.72227	6.72478	6.72822	6.82377	6.71601	6.54937	-1.94536	-2.01334	-1.4385	-1.72226	-2.11012	-1.97571	-1.71482	-3.09273	-1.85594	-1.85252	-1.33205	-1.4264	-3.06454	-1.83241	-1.01521	-1.94723	-1.79205	-1.36847
P07737;CON__P02584	P07737	Profilin-1	PFN1	13	13	13	92.1	0	155.03	816	9.01316	8.88198	8.93343	8.86873	8.74801	8.37304	6.03748	5.59173	5.94406	5.66717	4.73298	5.7739	5.71089	5.76762	4.95173	5.229	5.29767	5.53311	5.20391	5.36155	4.94798	4.73615	4.14231	4.07031
P07741	P07741	Adenine phosphoribosyltransferase	APRT	10	10	10	48.9	0	29.836	214	7.57424	7.38703	7.49953	7.53561	7.37232	7.11619	1.36199	1.07959	1.50401	1.1076	0.513725	1.30312	1.03428	1.1992	0.883108	0.713098	0.875496	1.14302	0.778933	0.927547	0.354435	0.75009	0.191067	0.211973
P07814	P07814	Bifunctional glutamate/proline--tRNA ligase;Glutamate--tRNA ligase;Proline--tRNA ligase	EPRS	62	62	61	47.6	0	323.31	1151	7.61622	7.47852	7.48745	7.4996	7.31632	6.75373	4.49744	3.61086	4.20903	3.96271	2.19322	4.28086	4.14641	3.96806	3.02704	3.29602	3.88729	4.45888	3.6817	4.00313	3.08226	3.03144	1.80712	2.22684
P07858	P07858	Cathepsin B;Cathepsin B light chain;Cathepsin B heavy chain	CTSB	4	4	4	15.3	0	126.85	122	6.94509	6.93548	6.9319	7.08566	7.05123	6.8498	0.0816116	-0.240793	-0.155129	-0.226633	-0.302742	-0.561371	-0.0645237	-0.377573	-0.421833	0.516769	-0.0639687	0.198057	0.315451	0.0733719	0.866692	0.370997	0.254173	0.584286
P07900;Q14568;Q58FG0	P07900	Heat shock protein HSP 90-alpha	HSP90AA1	57	41	41	59	0	323.31	1766	8.69894	8.57732	8.62716	8.56701	8.46812	8.20964	6.95553	6.4792	6.92901	6.43475	5.80329	6.69869	6.65799	6.73351	6.1079	6.27074	6.30197	6.561	6.36446	6.45211	6.04397	6.17334	5.64375	5.51953
P07910;B2RXH8	P07910	Heterogeneous nuclear ribonucleoproteins C1/C2	HNRNPC	30	30	21	71.6	0	323.31	920	8.62388	8.52571	8.50742	8.52289	8.39962	8.08016	5.88855	5.49911	5.93393	5.66453	4.44867	5.62517	5.5119	5.65675	4.93412	5.51115	5.44631	5.90013	5.41768	5.64685	5.06419	5.24277	4.52134	4.60909
P07919	P07919	Cytochrome b-c1 complex subunit 6, mitochondrial	UQCRH	3	3	3	42.9	0	52.37	86	7.33995	7.24314	7.27788	7.20212	7.19938	7.25807	0.384876	NaN	NaN	NaN	NaN	NaN	NaN	NaN	-0.282299	NaN	NaN	0.594822	0.296566	NaN	NaN	0.513042	0.785215	0.412151
P07942	P07942	Laminin subunit beta-1	LAMB1	18	18	18	12.2	0	111.68	98	6.19264	6.22231	6.08946	6.29764	6.38523	6.46806	-0.206055	-0.221411	0.149876	-0.649406	0.444149	-0.379271	-0.422735	-0.878382	-0.657011	0.12118	-0.349787	-0.27186	0.135878	0.0783234	0.145437	0.634886	0.588989	0.662705
P07947	P07947	Tyrosine-protein kinase Yes	YES1	8	4	4	18.2	0	90.664	7	5.88656	5.65177	5.62965	5.67304		5.17748	-2.87586	NaN	NaN	NaN	NaN	-3.55507	NaN	-3.56058	NaN	NaN	NaN	-3.40874	NaN	NaN	NaN	NaN	NaN	NaN
P07948	P07948	Tyrosine-protein kinase Lyn	LYN	11	11	9	21.3	0	92.477	41	6.3143	6.12834	6.17086	6.12264	6.09205	5.60995	-1.69934	-1.9618	-1.6911	-1.8553	NaN	-1.87688	-1.74885	-1.85909	-2.71246	-2.3856	-2.26817	-1.95308	-2.07471	-2.09858	NaN	-2.25937	NaN	NaN
P07951	P07951	Tropomyosin beta chain	TPM2	25	2	2	61.6	0.0050407	2.0435	34	7.2997	7.28885	7.22104	7.0109	6.95888	6.80645	NaN	1.12681	NaN	0.787476	NaN	NaN	NaN	NaN	NaN	NaN	NaN	NaN	NaN	NaN	0.573793	NaN	NaN	NaN
P07954	P07954	Fumarate hydratase, mitochondrial	FH	19	19	19	49.8	0	323.31	714	7.8752	7.78203	7.83712	7.9552	7.88034	7.58257	3.9983	3.23996	3.61955	3.53604	2.06268	3.41671	3.75974	3.66832	2.73153	3.74586	3.86648	4.1103	4.02751	3.97529	3.43533	3.81572	2.97983	2.96428
P08047	P08047	Transcription factor Sp1	SP1	3	3	3	5.9	0	154.16	22	6.85291	6.82724	6.84608			6.57419	-1.59922	NaN	NaN	NaN	NaN	NaN	NaN	NaN	NaN	NaN	NaN	NaN	NaN	NaN	NaN	NaN	NaN	NaN
P08048;P17010	P08048;P17010	Zinc finger Y-chromosomal protein;Zinc finger X-chromosomal protein	ZFY;ZFX	3	3	3	5.9	0	187.22	2							NaN	NaN	NaN	NaN	NaN	NaN	NaN	NaN	NaN	NaN	NaN	NaN	NaN	NaN	NaN	NaN	NaN	NaN
P08069	P08069	Insulin-like growth factor 1 receptor;Insulin-like growth factor 1 receptor alpha chain;Insulin-like growth factor 1 receptor beta chain	IGF1R	4	4	3	2.7	0.0010255	2.8998	3	5.27121	5.20152	4.98638	5.1946	4.71873	4.85805	NaN	NaN	-3.65927	NaN	NaN	NaN	NaN	NaN	NaN	NaN	NaN	NaN	NaN	NaN	NaN	NaN	NaN	NaN
P08133	P08133	Annexin A6	ANXA6	34	34	34	58.5	0	261.89	765	7.50709	7.37603	7.43831	7.57093	7.53675	7.24764	3.27232	2.68469	3.13516	2.72802	1.46928	2.93449	2.95678	2.98626	2.08503	2.94004	3.04495	3.2624	3.30531	3.28791	2.74035	3.24233	2.20131	2.29576
P08134	P08134	Rho-related GTP-binding protein RhoC	RHOC	8	3	3	44.6	0	8.6972	19	6.3034	6.41161	6.0952	6.33646	6.57432	6.58728	NaN	NaN	NaN	NaN	NaN	NaN	NaN	NaN	NaN	NaN	NaN	NaN	-0.629776	NaN	NaN	NaN	NaN	NaN
P08138	P08138	Tumor necrosis factor receptor superfamily member 16	NGFR	1	1	1	7	0	120.29	0							NaN	NaN	NaN	NaN	NaN	NaN	NaN	NaN	NaN	NaN	NaN	NaN	NaN	NaN	NaN	NaN	NaN	NaN
P08174	P08174	Complement decay-accelerating factor	CD55	9	9	9	33.6	0	22.17	207	6.77732	6.61943	6.67541	6.6951	6.54502	6.53093	3.06046	0.737566	NaN	NaN	0.698355	0.943005	0.986597	0.815411	2.07805	1.0808	1.47599	2.33126	1.74814	0.473795	0.974567	2.18737	1.6007	0.864431
P08195	P08195	4F2 cell-surface antigen heavy chain	SLC3A2	42	42	42	64	0	323.31	3157	9.04839	9.02076	9.01684	9.05754	8.94558	8.8238	7.9509	8.07955	8.23915	7.84641	8.23107	7.67538	7.81043	7.77355	7.9579	8.10867	7.92827	7.79493	7.69961	7.76774	7.95919	7.88399	7.78612	7.79505
P08236	P08236	Beta-glucuronidase	GUSB	1	1	1	1.4	0.0050596	2.0852	8	5.42647	5.23783	5.43556	5.33511	5.30918	5.13251	NaN	NaN	-4.50445	NaN	NaN	NaN	NaN	NaN	NaN	NaN	NaN	NaN	NaN	NaN	NaN	NaN	NaN	NaN
P08237	P08237	ATP-dependent 6-phosphofructokinase, muscle type	PFKM	17	16	16	30.5	0	254.23	208	7.12101	6.95134	7.028	6.98521	6.88408	6.17923	1.78087	0.587069	0.980244	0.918177	-0.927099	0.974789	1.18311	1.14758	-0.164553	0.0768471	0.533686	1.34943	0.505848	0.745546	-0.0890636	-0.216749	-2.77093	-2.25331
P08238;Q58FF7	P08238	Heat shock protein HSP 90-beta	HSP90AB1	69	69	41	74.3	0	323.31	4130	9.25992	9.15575	9.18509	9.16348	9.07898	8.80837	8.83748	8.49025	8.87894	8.58525	7.79554	8.58686	8.61242	8.57758	8.13431	8.30849	8.50203	8.50101	8.42653	8.51811	8.06898	8.21275	7.64106	7.61154
P08240	P08240	Signal recognition particle receptor subunit alpha	SRPR	20	20	20	42.6	0	210.87	163	6.95472	6.75159	6.82204	6.94582	6.84878	6.47617	0.823387	0.105436	0.546049	0.36002	-1.05032	0.322452	0.479225	0.484272	-0.411848	0.506737	0.504675	1.01152	0.802578	0.736977	0.227083	0.488743	-0.994032	-0.360355
P08243	P08243	Asparagine synthetase [glutamine-hydrolyzing]	ASNS	10	10	10	22.3	0	18.98	32	6.66701	6.45482	6.47349	6.34076	6.11059	5.52946	-0.127563	-1.16273	-1.3562	-1.02532	NaN	-1.09181	-0.292904	-1.18872	NaN	-2.54958	-1.51374	-0.68862	-1.88451	-1.62546	NaN	NaN	NaN	NaN
P08397	P08397	Porphobilinogen deaminase	HMBS	4	4	4	18	0.00018692	5.3858	3	6.04226	5.79444	6.00625	5.67079	5.68957	5.3815	-2.46206	NaN	NaN	NaN	NaN	NaN	NaN	NaN	NaN	NaN	NaN	NaN	NaN	NaN	NaN	NaN	NaN	NaN
P08473	P08473	Neprilysin	MME	13	13	13	20.5	0	42.35	38	5.34731	5.77922	5.28381	5.7755	5.71732	6.06034	NaN	NaN	-2.38005	-2.65114	NaN	-2.66001	NaN	-2.39126	NaN	-1.77014	-2.14002	NaN	-2.23702	-2.34894	-2.85828	-2.14535	-2.02658	-1.696
P08559	P08559	Pyruvate dehydrogenase E1 component subunit alpha, somatic form, mitochondrial	PDHA1	19	19	15	46.2	0	235.37	169	7.26565	7.14415	7.09442	7.37963	7.21833	6.8863	1.4074	0.868618	1.08136	0.919167	-0.467548	1.04183	0.999897	0.957052	-0.0105267	1.30151	1.35168	1.74074	1.61555	1.37865	1.02532	1.25797	-0.136509	0.413738
P08572	P08572	Collagen alpha-2(IV) chain;Canstatin	COL4A2	3	3	3	2.2	0.0003553	3.721	20	5.23349	5.26811	5.08399	5.38567	5.29223	5.45526	NaN	-3.82307	-3.12421	-3.35289	NaN	-3.1341	-3.84486	NaN	NaN	-2.97691	-3.32591	-3.12496	NaN	-2.51011	-3.38253	-1.64919	-2.53916	-2.33719
P08574	P08574	Cytochrome c1, heme protein, mitochondrial	CYC1	11	11	11	30.8	0	173.14	299	7.67157	7.62591	7.63042	7.72287	7.81526	7.90507	2.31452	2.47237	2.57939	2.21765	2.37831	2.14848	2.21096	2.14892	2.41727	3.10511	2.77272	3.19806	3.13554	3.01742	3.21909	3.72556	3.96057	3.89638
P08579	P08579	U2 small nuclear ribonucleoprotein B	SNRPB2	9	9	6	38.2	0	50.838	151	7.71801	7.65779	7.68186	7.64691	7.59097	7.21178	1.74772	1.20238	1.52201	1.14554	0.497333	1.42505	1.43781	1.51745	0.915337	1.20372	1.38136	1.62069	1.21707	1.38677	1.26644	0.823868	0.897165	0.287231
P08581;P42685	P08581	Hepatocyte growth factor receptor	MET	11	11	10	9.2	0	142.72	36	5.79505	5.79832	5.73112	5.15686	5.05929	4.70205	-1.57118	-2.17304	-1.442	-2.06836	NaN	-2.07051	-1.9357	-2.66545	NaN	NaN	-2.55447	NaN	NaN	NaN	NaN	NaN	NaN	NaN
P08621	P08621	U1 small nuclear ribonucleoprotein 70 kDa	SNRNP70	26	26	26	51.5	0	323.31	577	8.08471	8.04108	8.04915	7.96875	7.87114	7.60797	3.241	3.61716	3.73458	3.33312	3.54589	3.21352	3.25454	3.2066	3.73468	3.47303	3.17611	3.0722	2.94743	3.03301	3.3495	2.57982	2.62257	2.65055
P08631	P08631	Tyrosine-protein kinase HCK	HCK	3	1	1	7	1		0							NaN	NaN	NaN	NaN	NaN	NaN	NaN	NaN	NaN	NaN	NaN	NaN	NaN	NaN	NaN	NaN	NaN	NaN
P08648	P08648	Integrin alpha-5;Integrin alpha-5 heavy chain;Integrin alpha-5 light chain	ITGA5	2	2	2	2.7	0.00052256	3.3348	2	5.44376	5.36178	5.31773		5.23807	4.92289	NaN	-3.84879	NaN	NaN	NaN	NaN	NaN	NaN	NaN	NaN	NaN	NaN	NaN	NaN	NaN	NaN	NaN	NaN
P08651	P08651	Nuclear factor 1 C-type	NFIC	13	11	11	28.1	0	323.31	16	6.09066	6.21468	6.26088	6.09678	5.80073	5.60299	-1.72173	NaN	-2.16642	-2.01631	NaN	-1.94927	-1.67391	-1.91765	NaN	NaN	-2.41827	-2.13595	-2.09649	NaN	NaN	NaN	NaN	NaN
P08670;P17661;P41219;Q16352;P07197	P08670	Vimentin	VIM	80	80	74	96.1	0	323.31	4306	9.34332	9.29124	9.30897	9.41158	9.43575	9.28687	8.5637	8.96112	9.02905	8.67398	8.9219	8.43179	8.61768	8.58496	8.87368	9.36025	9.04285	8.93243	9.22256	9.06087	9.61129	8.90996	9.15316	9.1922
P08708	P08708	40S ribosomal protein S17	RPS17	8	8	8	62.2	0	323.31	528	8.79601	8.73095	8.77155	8.74782	8.6427	8.44305	4.17423	3.74688	4.14584	3.94439	3.41959	3.70048	4.25565	3.8194	3.90363	3.76169	3.87547	3.97003	3.76588	3.56314	3.77264	3.55979	3.38041	3.2743
P08754	P08754	Guanine nucleotide-binding protein G(k) subunit alpha	GNAI3	9	8	5	31.4	0	183.41	178	7.46779	7.37458	7.37269	7.38016	7.18461	6.71383	1.544	0.780338	1.26707	0.699402	-0.731447	1.30992	1.09742	1.27299	-0.235908	0.539639	0.967173	1.31068	1.07693	1.10226	0.0265388	0.673548	-0.835417	-1.31828
P08758	P08758	Annexin A5	ANXA5	28	28	28	83.1	0	323.31	1561	8.31692	8.25412	8.27358	8.44697	8.46978	8.64657	5.13826	4.68427	4.97784	4.78538	4.41242	4.68041	4.68065	4.69673	4.57168	5.75129	5.16095	4.95793	5.59527	5.47592	5.78148	6.45806	6.5337	6.88085
P08865	P08865	40S ribosomal protein SA	RPSA	15	15	15	54.6	0	323.31	1255	8.72385	8.60482	8.66242	8.63937	8.52726	8.28728	5.71159	5.0818	5.54058	5.27744	4.06587	5.29586	5.51034	5.47728	4.46066	5.16052	5.21948	5.41458	5.26128	5.12638	4.80028	4.7978	4.18991	4.26672
P08962	P08962	CD63 antigen	CD63	2	2	2	7.6	0	35.693	143	8.11834	8.16381	8.13548	8.13368	8.15908	8.23764	1.79529	2.14129	1.85877	2.26781	2.60265	1.27527	1.98632	1.79243	2.13742	2.47809	2.07522	1.01003	2.42022	1.77216	2.63138	2.58093	3.40048	2.34135
P09001	P09001	39S ribosomal protein L3, mitochondrial	MRPL3	7	7	7	27.3	0	17.598	45	6.59794	6.33995	6.48684	6.64181	6.4585	6.00075	-0.62326	-1.95929	-1.39736	-1.76914	NaN	-1.32486	-0.884344	-1.18289	NaN	-1.94512	-1.43253	-0.639219	-1.34166	-1.63302	-2.54635	-1.72985	NaN	NaN
P09012	P09012	U1 small nuclear ribonucleoprotein A	SNRPA	9	6	6	37.6	0	126.52	100	7.57095	7.47802	7.49009	7.45472	7.26813	6.77934	1.3367	0.589922	0.71385	1.23087	-0.159376	0.939959	1.3011	1.17982	0.300667	0.575413	0.754951	1.73233	0.737291	0.916204	0.379168	-0.344366	NaN	-0.618811
P09104	P09104	Gamma-enolase	ENO2	2	1	1	7.1	0.0051906	1.9916	3		7.88422	7.55056	7.75059			NaN	NaN	NaN	NaN	NaN	3.23396	NaN	NaN	NaN	NaN	NaN	NaN	NaN	NaN	NaN	NaN	NaN	NaN
P09110	P09110	3-ketoacyl-CoA thiolase, peroxisomal	ACAA1	3	3	3	10.1	0.00037044	4.9608	11	6.20964	5.83348	5.90765	6.15626	6.0532	5.86616	-2.77013	NaN	NaN	NaN	NaN	-2.58186	-2.86389	NaN	NaN	-2.8175	-2.91494	-2.83233	-2.31855	-2.57907	-3.10903	-2.07014	-2.77248	NaN
P09132	P09132	Signal recognition particle 19 kDa protein	SRP19	2	2	2	18.8	0	18.086	13	6.75938	6.67561	6.72772	6.60289	6.49479	6.4414	NaN	-2.18895	NaN	NaN	-2.34522	NaN	-2.42936	-1.66542	NaN	NaN	-2.19738	NaN	NaN	NaN	NaN	-2.64757	NaN	NaN
P09234	P09234	U1 small nuclear ribonucleoprotein C	SNRPC	4	4	4	25.2	0	323.31	100	8.05603	8.08431	8.05066	8.00654	7.91246	7.84405	1.09196	1.8321	1.86189	1.78367	2.49835	1.01135	1.20888	1.74013	1.84515	1.8338	1.41247	1.53356	1.4245	1.06023	2.07369	1.29819	1.72362	1.93752
P09382	P09382	Galectin-1	LGALS1	10	10	10	74.8	0	170.36	632	8.63758	8.65242	8.64983	8.57392	8.55844	8.446	5.40817	4.72186	4.80259	4.94334	5.03525	4.55892	4.9234	4.55911	5.45597	4.77742	4.80639	5.56193	5.11831	4.53432	4.83873	4.72067	4.49516	4.77211
P09417	P09417	Dihydropteridine reductase	QDPR	1	1	1	6.6	0.00069276	3.2037	1							NaN	NaN	NaN	NaN	NaN	NaN	NaN	NaN	NaN	NaN	NaN	NaN	NaN	NaN	NaN	NaN	NaN	NaN
P09429;B2RPK0	P09429;B2RPK0	High mobility group protein B1;Putative high mobility group protein B1-like 1	HMGB1;HMGB1P1	19	19	16	51.6	0	323.31	1092	9.08447	9.08483	9.0967	8.98588	8.91918	8.77333	5.90048	6.18476	6.10813	6.02151	5.99341	5.48086	5.74373	5.50002	6.19489	5.86784	5.50456	5.46455	5.47863	5.43931	5.87955	5.23975	5.53704	5.61762
P09493	P09493	Tropomyosin alpha-1 chain	TPM1	19	9	9	44.7	0	160.72	150	7.89745	7.79776	7.79686	7.58948	7.53941	7.32573	2.94162	3.38529	3.50146	2.90797	3.3572	2.93275	2.50888	2.56648	3.51325	2.54877	2.4378	2.52994	2.23048	2.42119	2.85314	2.43776	2.41507	2.5976
P09496	P09496	Clathrin light chain A	CLTA	10	10	10	23.4	0	80.957	166	8.48495	8.46059	8.47473	8.34966	8.23828	8.06962	3.29882	3.84178	3.77066	3.4036	4.21211	2.89419	3.1495	3.0982	4.175	3.20824	2.95424	2.81616	2.68837	2.69909	3.31403	2.5943	3.2319	3.10107
P09497	P09497	Clathrin light chain B	CLTB	10	10	10	24.9	0	21.796	186	8.03784	8.01068	8.01952	7.85016	7.82228	7.57568	1.81228	2.75619	2.64973	2.16349	3.11597	1.86262	2.12573	2.08679	2.96426	2.25912	1.99546	1.74167	1.6862	1.7132	2.27212	1.4543	2.09743	2.2125
P09525	P09525	Annexin A4	ANXA4	13	13	13	42.6	0	214.09	197	7.1325	7.00323	6.96897	7.10334	7.06927	6.77137	1.12515	0.424471	0.700113	0.53495	-0.802908	0.573301	0.498238	0.514719	-0.481327	0.424669	0.708561	0.942259	0.774983	0.884569	0.174917	0.827145	-1.10401	-0.125301
P09543	P09543	2,3-cyclic-nucleotide 3-phosphodiesterase	CNP	8	8	8	20.9	0	23.097	52	6.67127	6.2662	6.49662	6.66702	6.43938	6.01913	-0.553757	-0.877482	-0.403589	-1.48671	-2.16697	-0.659473	-1.26163	-0.860502	-1.8023	-0.961756	-0.891081	-0.628161	-0.697647	-0.817476	-1.22971	-1.26341	NaN	NaN
P09601	P09601	Heme oxygenase 1	HMOX1	4	4	4	21.9	0	17.638	5	6.86731	6.79869	6.68439	6.59337	6.70714	5.2102	NaN	-0.792128	NaN	NaN	NaN	NaN	NaN	NaN	NaN	NaN	NaN	NaN	NaN	NaN	NaN	NaN	NaN	NaN
P09622	P09622	Dihydrolipoyl dehydrogenase, mitochondrial	DLD	17	17	17	39.1	0	110.55	472	7.67335	7.51392	7.57257	7.74845	7.67418	7.33705	2.63219	2.17389	2.63633	2.23481	1.09061	2.41882	2.5496	2.46767	1.68148	2.66159	2.69699	2.94592	3.02251	3.06796	2.42734	2.61675	1.61342	1.87682
P09651	P09651	Heterogeneous nuclear ribonucleoprotein A1;Heterogeneous nuclear ribonucleoprotein A1, N-terminally processed	HNRNPA1	35	35	19	68.5	0	323.31	979	8.50466	8.39587	8.45039	8.48005	8.38679	8.0226	5.60075	4.60029	5.18812	4.96495	3.60794	5.12947	5.10804	5.20205	4.12648	4.81309	5.15346	5.24901	5.18305	5.2187	4.63684	4.38713	3.817	3.53642
P09661	P09661	U2 small nuclear ribonucleoprotein A	SNRPA1	17	17	17	58.8	0	323.31	365	7.91366	7.72128	7.72963	7.707	7.62796	7.54541	1.90518	1.86559	2.16922	1.79283	1.84943	1.78892	1.68256	1.75771	1.7702	1.74703	1.76215	1.48138	1.42252	1.54836	1.88343	1.65926	1.81841	1.83776
P09669	P09669	Cytochrome c oxidase subunit 6C	COX6C	4	4	4	40	0.0016926	2.7581	77	7.7771	7.61054	7.72795	7.85163	7.82402	7.65329	0.960764	0.544838	0.682188	0.275135	-0.188494	NaN	0.345093	0.550598	-0.191797	0.614805	0.907305	0.30212	1.09164	0.87846	0.344467	1.11811	0.547291	0.44067
P09874	P09874	Poly [ADP-ribose] polymerase 1	PARP1	46	46	46	49.9	0	323.31	875	7.70226	7.54462	7.59053	7.58804	7.51969	7.18195	4.13097	3.41616	3.82484	3.57764	1.98744	3.78667	3.71246	3.72246	2.57465	3.16725	3.57453	3.73481	3.51014	3.69257	2.93071	2.88375	1.94501	2.54514
P09884	P09884	DNA polymerase alpha catalytic subunit	POLA1	12	12	12	8.8	0	142.66	28	6.63823	6.6137	6.55666	6.40704	6.1888	6.31719	1.30875	-0.0308914	0.760305	0.432688	NaN	0.930187	0.61961	0.638182	NaN	-0.145861	0.116535	0.851267	0.420254	0.0608673	-0.308125	NaN	NaN	NaN
P09960	P09960	Leukotriene A-4 hydrolase	LTA4H	19	19	19	41.2	0	323.31	278	7.28993	7.15384	7.162	7.07683	6.89784	6.30797	2.14612	1.60343	1.66954	1.71275	-0.0952339	1.83522	1.66414	1.70897	0.553768	0.730146	1.13015	1.67027	1.05901	1.31278	0.201819	0.355299	-1.72313	-1.44579
P09972	P09972	Fructose-bisphosphate aldolase C	ALDOC	6	4	4	23.6	0	125.09	131	7.16807	7.15814	7.13881	7.23714	6.99963	6.37544	1.38765	1.10539	1.54153	0.600998	-0.0708523	1.33687	1.39223	1.16642	0.876417	0.769607	0.674295	1.24241	0.740875	0.757097	0.245726	-0.173374	NaN	-0.380722
P0C1Z6	P0C1Z6	TCF3 fusion partner	TFPT	10	10	10	26.5	0	119.51	3	6.1246	6.14814	6.00996				NaN	-3.90903	NaN	NaN	NaN	NaN	NaN	NaN	NaN	NaN	NaN	NaN	NaN	NaN	NaN	NaN	NaN	NaN
P0C7T5	P0C7T5	Ataxin-1-like	ATXN1L	4	4	4	11	0	74.765	0							NaN	NaN	NaN	NaN	NaN	NaN	NaN	NaN	NaN	NaN	NaN	NaN	NaN	NaN	NaN	NaN	NaN	NaN
P0CAP2;Q9BZD3	P0CAP2	DNA-directed RNA polymerase II subunit GRINL1A	POLR2M	6	6	6	16.8	0	41.743	1							NaN	NaN	NaN	NaN	NaN	NaN	NaN	NaN	NaN	NaN	NaN	NaN	NaN	NaN	NaN	NaN	NaN	NaN
P0CG12	P0CG12	Chromosome transmission fidelity protein 8 homolog isoform 2	CHTF8	2	2	2	3.4	0.0052007	2.0363	19	6.18093	6.20445	6.03856	5.15488	4.74198		NaN	-1.37613	-1.34904	NaN	-0.765139	NaN	NaN	NaN	-1.17683	NaN	NaN	NaN	NaN	NaN	NaN	NaN	NaN	NaN
P0CG24	P0CG24	Zinc finger protein 883	ZNF883	2	1	1	7.4	1		1	5.79171	5.82881	5.76007	5.80415	5.67607	5.49045	NaN	NaN	-3.58004	NaN	NaN	NaN	NaN	NaN	NaN	NaN	NaN	NaN	NaN	NaN	NaN	NaN	NaN	NaN
P0CG30;P0CG29	P0CG30;P0CG29	Glutathione S-transferase theta-2B;Glutathione S-transferase theta-2	GSTT2B;GSTT2	2	2	2	9.4	0.00019268	6.5398	6	6.25069	5.88304	5.82855	5.65443	5.62713		-2.62709	NaN	NaN	NaN	NaN	NaN	-4.93959	NaN	NaN	NaN	NaN	NaN	NaN	NaN	NaN	NaN	NaN	NaN
P0CW18	P0CW18	Serine protease 56	PRSS56	13	13	13	29.7	0	75.201	170	7.0917	6.97521	6.77681	6.77755	6.76765	6.50004	1.21886	0.490152	1.10688	0.71497	-0.274931	0.886332	0.170048	0.0624638	-0.651699	-0.264116	0.303198	0.242676	0.0502701	0.218521	-0.589315	0.0979195	-0.741356	-0.447805
P0DI83	P0DI83	Ras-related protein Rab-34, isoform NARR	RAB34	3	3	3	21.7	0	17.412	2	5.76591	5.75212	5.66905	5.49947	5.81178	5.50414	NaN	NaN	-3.93586	NaN	NaN	NaN	NaN	NaN	NaN	NaN	NaN	NaN	NaN	NaN	NaN	NaN	NaN	NaN
P0DJ93	P0DJ93	Small integral membrane protein 13	SMIM13	2	2	2	46.2	0	141.03	5	7.39124	7.41677	7.38354	7.37814	7.46723	7.4492	NaN	NaN	-1.37904	NaN	NaN	NaN	NaN	NaN	NaN	NaN	NaN	NaN	NaN	NaN	NaN	NaN	NaN	NaN
P0DJD0;P0DJD1	P0DJD0;P0DJD1	RANBP2-like and GRIP domain-containing protein 1;RANBP2-like and GRIP domain-containing protein 2	RGPD1;RGPD2	28	1	1	15.8	0	11.422	1							NaN	NaN	NaN	NaN	NaN	NaN	NaN	NaN	NaN	NaN	NaN	NaN	NaN	NaN	NaN	NaN	NaN	NaN
P0DKX0	P0DKX0	Zinc finger protein 728	ZNF728	1	1	1	1.6	0.0075393	1.796	0							NaN	NaN	NaN	NaN	NaN	NaN	NaN	NaN	NaN	NaN	NaN	NaN	NaN	NaN	NaN	NaN	NaN	NaN
P0DMN0;P0DMM9;P50226;P50225	P0DMN0;P0DMM9	Sulfotransferase 1A4;Sulfotransferase 1A3	SULT1A4;SULT1A3	4	4	4	23.1	0	24.203	18	6.17454	5.82871	6.05937	5.83173	5.99658	6.05733	-2.56515	NaN	-2.39212	NaN	NaN	NaN	-2.78074	NaN	-3.16308	NaN	NaN	-3.00075	-2.88992	-2.83873	NaN	-2.59661	-2.74672	-2.50437
P0DMV9;P0DMV8	P0DMV9;P0DMV8	Heat shock 70 kDa protein 1B;Heat shock 70 kDa protein 1A	HSPA1B;HSPA1A	37	34	21	56.3	0	323.31	3463	8.85089	8.74835	8.75098	8.83627	8.7666	8.62452	8.21432	7.43558	7.83045	7.55141	7.04296	7.43938	7.49625	7.52253	7.47485	7.92196	7.6254	7.84408	7.64597	7.69779	7.74569	7.67608	7.55581	7.65203
P10070	P10070	Zinc finger protein GLI2	GLI2	1	1	1	1	0.0028571	2.5525	0							NaN	NaN	NaN	NaN	NaN	NaN	NaN	NaN	NaN	NaN	NaN	NaN	NaN	NaN	NaN	NaN	NaN	NaN
P10074	P10074	Zinc finger and BTB domain-containing protein 48	ZBTB48	2	2	2	4.7	0.00035562	3.7476	4							NaN	NaN	NaN	NaN	NaN	NaN	NaN	NaN	NaN	NaN	NaN	NaN	NaN	NaN	NaN	NaN	NaN	NaN
P10109	P10109	Adrenodoxin, mitochondrial	FDX1	6	6	6	28.3	0	160.23	115	7.40031	7.38751	7.33446	7.25729	7.21519	6.86481	0.186655	1.19701	0.950804	0.681149	1.25262	0.412804	0.39208	0.11874	0.980301	0.748239	0.267832	0.28553	0.163641	-0.00929069	0.863232	-0.674318	-0.286852	-0.453577
P10155	P10155	60 kDa SS-A/Ro ribonucleoprotein	TROVE2	10	10	10	22.5	0	58.209	89	6.42535	6.30769	6.36673	6.28786	6.14701	5.70236	-0.912214	-1.58703	-1.32879	-1.37615	-3.12503	-1.13981	-1.29487	-1.26571	-2.45864	-2.35875	-1.66546	-1.24232	-1.73303	-1.41877	-2.55227	-2.16622	NaN	NaN
P10243	P10243	Myb-related protein A	MYBL1	2	2	2	6.1	0	42.651	0							NaN	NaN	NaN	NaN	NaN	NaN	NaN	NaN	NaN	NaN	NaN	NaN	NaN	NaN	NaN	NaN	NaN	NaN
P10244	P10244	Myb-related protein B	MYBL2	11	11	11	21.6	0	44.462	2		5.45498	5.44237			5.06228	NaN	NaN	NaN	NaN	NaN	NaN	NaN	NaN	-3.8044	NaN	NaN	NaN	NaN	NaN	NaN	NaN	NaN	NaN
P10301	P10301	Ras-related protein R-Ras	RRAS	5	3	3	32.6	0.00036657	4.6591	2		6.46262	5.52771	6.15307	6.19365	5.96716	NaN	NaN	NaN	NaN	NaN	NaN	NaN	NaN	NaN	NaN	NaN	-3.00249	NaN	NaN	NaN	NaN	NaN	NaN
P10321	P10321	HLA class I histocompatibility antigen, Cw-7 alpha chain	HLA-C	8	1	1	27.6	0	41.497	1							NaN	NaN	NaN	NaN	NaN	NaN	NaN	NaN	NaN	NaN	NaN	NaN	NaN	NaN	NaN	NaN	NaN	NaN
P10398	P10398	Serine/threonine-protein kinase A-Raf	ARAF	9	9	8	20.5	0	105.54	2	7.11618	7.03201	6.85418	7.51911		7.49112	NaN	NaN	1.54211	NaN	NaN	NaN	NaN	NaN	NaN	NaN	NaN	NaN	NaN	NaN	NaN	NaN	NaN	NaN
P10412;Q02539;P22492	P10412	Histone H1.4	HIST1H1E	16	14	5	32.9	0	245.4	691	9.12692	9.14959	9.1224	9.13687	9.16608	9.21714	6.52534	6.63665	6.53862	6.09504	7.17824	6.03709	6.12235	5.77081	7.0244	6.7104	6.62291	6.67221	6.64822	6.81327	7.14745	7.25184	7.66805	7.10967
P10515	P10515	Dihydrolipoyllysine-residue acetyltransferase component of pyruvate dehydrogenase complex, mitochondrial	DLAT	13	13	13	24.9	0	63.416	143	6.79819	6.60006	6.6603	6.91509	6.83992	6.63097	0.365854	-0.124003	0.281513	-0.217098	-1.25371	0.106842	0.0534744	-0.0816307	-0.821693	0.119993	0.601276	0.699034	0.636717	0.584673	0.102056	0.935957	-0.330246	-0.847551
P10586;P23468	P10586	Receptor-type tyrosine-protein phosphatase F	PTPRF	11	11	8	9.9	0	61.638	28	5.85134	5.65429	5.81143	4.7144	4.71441	4.66995	-0.978872	-1.9595	-1.10543	-1.63563	NaN	-1.39441	-1.15484	-1.10797	NaN	NaN	NaN	NaN	NaN	NaN	NaN	NaN	NaN	NaN
P10588	P10588	Nuclear receptor subfamily 2 group F member 6	NR2F6	2	2	2	11.4	0	55.832	1			5.46512	5.83784	5.55854	5.29839	NaN	NaN	NaN	NaN	NaN	NaN	NaN	NaN	NaN	NaN	NaN	NaN	NaN	NaN	-4.87045	NaN	NaN	NaN
P10599	P10599	Thioredoxin	TXN	8	8	8	52.4	0	79.162	557	9.4672	9.42172	9.41842	9.30038	9.18207	9.05923	6.80271	7.28481	7.21504	6.82263	7.6279	6.64504	6.57986	6.78044	7.32533	6.87483	6.46415	6.34851	6.37135	6.07628	7.12156	6.44404	6.0595	6.76788
P10606	P10606	Cytochrome c oxidase subunit 5B, mitochondrial	COX5B	9	9	9	51.2	0	45.531	388	8.19946	8.22958	8.17902	8.30937	8.29825	8.42327	2.94337	3.48759	3.73194	3.24182	3.82751	3.19672	2.9846	2.94286	3.65756	4.21927	3.76744	3.79151	3.86629	3.7435	4.24852	5.07084	5.04018	5.12588
P10619	P10619	Lysosomal protective protein;Lysosomal protective protein 32 kDa chain;Lysosomal protective protein 20 kDa chain	CTSA	7	7	7	16.7	0	35.459	55	6.73181	6.59261	6.67519	6.72701	6.59996	6.00852	-0.550825	-1.15111	-0.799736	-1.2476	-2.48831	-0.769226	-0.919718	-0.910034	-1.9658	-1.0205	-0.747261	-0.583241	-0.594719	-0.65197	-1.74192	-1.28509	NaN	NaN
P10620	P10620	Microsomal glutathione S-transferase 1	MGST1	2	2	2	18.1	0	15.496	33	7.18031	6.82972	7.24601	7.27372	6.71779	6.42308	-0.279381	NaN	NaN	-1.36315	NaN	NaN	-0.824587	-1.14485	NaN	-2.17239	NaN	0.148274	NaN	NaN	NaN	-3.29535	NaN	NaN
P10644	P10644	cAMP-dependent protein kinase type I-alpha regulatory subunit;cAMP-dependent protein kinase type I-alpha regulatory subunit, N-terminally processed	PRKAR1A	18	18	17	42.5	0	294.06	301	7.29112	7.23523	7.22414	7.27589	7.27273	7.31799	1.10632	1.13352	1.32847	1.09243	1.16778	0.714594	0.905245	0.955656	1.03202	1.31914	0.927912	0.753904	1.02846	1.05216	1.45938	1.47335	1.61305	1.87857
P10768	P10768	S-formylglutathione hydrolase	ESD	2	2	2	12.4	0	8.8191	11	6.52985	6.37961	6.35647	6.31729	6.25336	5.59321	NaN	NaN	NaN	NaN	NaN	NaN	NaN	-2.12146	NaN	NaN	NaN	NaN	NaN	NaN	NaN	NaN	NaN	NaN
P10809	P10809	60 kDa heat shock protein, mitochondrial	HSPD1	55	55	55	79.8	0	323.31	6560	8.93664	8.88169	8.89908	9.11917	9.14992	9.26797	8.29852	7.6273	8.02177	7.80089	7.55052	7.55168	7.78121	7.69308	7.78623	8.66508	8.54135	8.51967	8.83375	8.73215	8.81346	9.72287	9.50864	9.48584
P10909	P10909	Clusterin;Clusterin beta chain;Clusterin alpha chain	CLU	8	8	8	19.2	0	21.894	58	6.56594	6.53191	5.98165	5.96981	6.1227	6.36849	-1.5579	-1.19741	-1.12862	-1.44739	-0.804709	-1.74546	NaN	-2.49937	-2.26865	-2.56244	NaN	-2.53909	-2.65499	-2.56356	-2.12493	-1.89312	-1.31122	-1.52303
P11021	P11021	78 kDa glucose-regulated protein	HSPA5	51	51	50	59.2	0	323.31	5868	9.18055	9.1524	9.15891	9.26266	9.27729	9.35067	8.22186	8.52275	8.65123	8.37176	8.77306	8.00138	8.15408	8.14755	8.66405	9.0042	8.75948	8.43885	8.8554	8.81167	9.2763	9.59245	9.79078	9.70306
P11047;Q9Y6N6	P11047	Laminin subunit gamma-1	LAMC1	27	27	27	20.9	0	301.5	224	6.5138	6.48624	6.37908	6.45722	6.43078	6.63171	0.0934963	0.561138	0.828844	0.198999	0.815504	0.11084	0.0303154	-0.0475178	0.731667	0.582794	0.338444	0.133499	0.642447	0.423939	0.880709	1.02997	1.35597	1.29301
P11117	P11117	Lysosomal acid phosphatase	ACP2	7	7	7	18.9	0	42.754	84	6.67125	6.4161	6.66366	6.87069	6.7663	6.72537	-0.959618	-1.09384	-0.812685	-1.1687	-1.63649	-1.13979	-0.956493	-1.20833	-1.21458	-0.654839	-0.503883	-0.641226	-0.525579	-0.472113	-0.733438	-0.0448494	-0.467739	-0.388355
P11142	P11142	Heat shock cognate 71 kDa protein	HSPA8	46	44	33	73.4	0	323.31	4669	9.18212	9.06667	9.08314	9.16903	9.14086	8.99031	8.92038	8.5026	8.88926	8.53645	7.95293	8.47273	8.53716	8.54475	8.18852	8.83493	8.62759	8.78725	8.74089	8.77151	8.81212	8.60041	8.48611	8.67465
P11166	P11166	Solute carrier family 2, facilitated glucose transporter member 1	SLC2A1	13	13	13	18.3	0	197.05	222	7.5992	7.53954	7.47517	7.6475	7.49951	7.23572	1.63236	1.17301	1.59602	1.64978	0.35499	1.18471	1.29793	1.37693	0.924833	1.5396	1.41645	1.76607	1.62668	1.36107	0.993971	1.44224	0.823994	0.56789
P11169;Q8TDB8	P11169;Q8TDB8	Solute carrier family 2, facilitated glucose transporter member 3;Solute carrier family 2, facilitated glucose transporter member 14	SLC2A3;SLC2A14	8	8	8	13.9	0	173.01	100	7.58623	7.38835	7.4989	7.57906	7.48423	7.29239	1.02562	0.795555	1.16408	0.712267	0.0950489	0.854216	0.786993	1.0295	0.3892	0.84161	1.01117	1.16882	0.919416	1.06332	0.686485	0.853968	0.504349	0.450151
P11171	P11171	Protein 4.1	EPB41	16	16	16	22.5	0	323.31	33	5.7044	7.02591	7.16187	5.9401	6.94678	5.6231	0.585625	NaN	NaN	NaN	NaN	0.743448	NaN	-0.157717	-0.522661	-0.0518303	0.483475	0.482861	0.114923	0.978867	1.41753	NaN	0.907082	0.508169
P11172	P11172	Uridine 5-monophosphate synthase;Orotate phosphoribosyltransferase;Orotidine 5-phosphate decarboxylase	UMPS	13	13	13	35.2	0	128.77	134	6.92763	6.78607	6.84399	6.78003	6.53037	6.0102	0.523201	-0.184137	0.180798	-0.166578	-1.60045	0.172609	0.33588	0.258598	-0.851551	-0.691862	-0.391153	-0.0456428	-0.594706	-0.336456	-1.17934	-0.831495	-2.08654	-2.34085
P11177	P11177	Pyruvate dehydrogenase E1 component subunit beta, mitochondrial	PDHB	11	11	11	36.2	0	151.77	372	7.36509	7.34172	7.28771	7.43539	7.4328	7.18647	1.68691	1.04705	1.37193	1.24727	0.0133076	1.22611	1.48847	1.35705	0.491096	1.49846	1.57079	1.85695	1.99368	1.82508	1.31733	1.68764	0.992455	1.08949
P11182	P11182	Lipoamide acyltransferase component of branched-chain alpha-keto acid dehydrogenase complex, mitochondrial	DBT	19	19	19	41.7	0	60.023	235	6.8997	6.66074	6.73631	6.92417	6.92448	6.81625	0.470583	-0.360702	-0.0581932	0.15296	-1.08917	-0.342237	0.223854	-0.0479488	-1.16143	0.414642	0.304602	0.554625	0.611065	0.502106	0.415634	0.674068	0.0869522	0.588343
P11216	P11216	Glycogen phosphorylase, brain form	PYGB	4	3	3	6.5	0.00037092	5.0658	5	5.74881	5.58881	5.39395	5.55907	5.35125	5.13402	NaN	NaN	NaN	-3.89644	NaN	NaN	-3.18406	NaN	NaN	-4.12485	NaN	NaN	NaN	NaN	NaN	NaN	NaN	NaN
P11233	P11233	Ras-related protein Ral-A	RALA	8	8	4	50	0	57.98	105	7.33944	7.15072	7.1722	7.35791	7.29687	7.12491	0.0679531	-0.245363	-0.205423	-0.169788	-0.989931	-0.295763	-0.0323162	-0.147522	-1.04955	0.128014	0.0821953	0.199955	0.265894	0.114788	-0.152285	0.476934	-0.167257	0.135901
P11234	P11234	Ras-related protein Ral-B	RALB	6	2	2	41.7	0.00018889	5.8236	15	6.42243	6.34458	6.46429	6.40057	6.21821	6.2309	NaN	-2.74863	-2.42304	NaN	NaN	-2.5012	-2.29659	-2.50539	NaN	-2.80454	NaN	-2.39738	-2.42889	NaN	NaN	-2.45557	NaN	NaN
P11274	P11274	Breakpoint cluster region protein	BCR	8	8	7	9.4	0	42.811	9	5.26536	5.15111	5.25003	5.1226	5.22299	5.10682	NaN	NaN	-3.56446	NaN	NaN	NaN	NaN	NaN	NaN	NaN	NaN	NaN	NaN	NaN	NaN	NaN	NaN	NaN
P11277	P11277	Spectrin beta chain, erythrocytic	SPTB	6	2	2	3.6	0.0072405	1.8458	1							NaN	NaN	NaN	NaN	NaN	NaN	NaN	NaN	NaN	NaN	NaN	NaN	NaN	NaN	NaN	NaN	NaN	NaN
P11279	P11279	Lysosome-associated membrane glycoprotein 1	LAMP1	11	11	11	22.8	0	154.4	405	8.04552	8.02802	8.02409	8.09887	8.10995	8.09056	3.51974	3.67968	3.93565	3.59405	4.00376	3.53592	3.48692	3.36864	3.9993	4.16054	3.89471	3.75609	4.28733	3.93163	4.40306	4.60603	4.75182	4.47389
P11308	P11308	Transcriptional regulator ERG	ERG	1	1	1	4.5	0.00052595	3.4441	0							NaN	NaN	NaN	NaN	NaN	NaN	NaN	NaN	NaN	NaN	NaN	NaN	NaN	NaN	NaN	NaN	NaN	NaN
P11310	P11310	Medium-chain specific acyl-CoA dehydrogenase, mitochondrial	ACADM	15	15	15	35.9	0	148.52	324	7.57997	7.49248	7.54238	7.70242	7.58734	7.09551	2.53848	1.93972	2.44567	2.09236	0.920725	2.22187	2.25441	2.26638	1.37949	2.32426	2.69055	2.78033	2.59012	2.65606	1.88125	1.98801	0.98139	1.0867
P11387;Q969P6	P11387	DNA topoisomerase 1	TOP1	21	21	21	31.4	0	323.31	177	6.95941	6.88091	6.8489	6.9593	6.91141	6.57506	1.21368	0.805714	1.01395	0.921457	-0.320385	0.767885	1.19077	0.949356	-0.160368	0.806938	0.947807	0.991049	1.18027	1.06523	0.154388	0.901627	-0.116543	-0.193399
P11388	P11388	DNA topoisomerase 2-alpha	TOP2A	60	60	49	38.7	0	323.31	331	6.88317	6.76706	6.7504	6.79082	6.44796	5.86799	2.22623	1.31903	1.63734	1.67261	-0.968247	1.5884	1.52228	1.3959	0.0055542	1.05129	1.15072	1.88022	1.09518	1.19882	0.153873	0.463692	-4.44792	-0.779987
P11413	P11413	Glucose-6-phosphate 1-dehydrogenase	G6PD	24	24	24	46.2	0	185.2	548	7.66174	7.45612	7.4802	7.41253	7.16906	6.66759	3.11911	2.40541	2.90293	2.45269	0.984428	2.92533	2.71529	2.87203	1.80099	1.80907	2.24463	2.71053	2.05583	2.28896	1.4456	1.51178	0.594896	0.603546
P11441	P11441	Ubiquitin-like protein 4A	UBL4A	9	9	9	52.9	0	21.391	203	7.87475	7.78821	7.82525	7.73797	7.74029	7.61797	1.23336	2.10152	2.00945	1.41732	2.14924	1.21823	1.37481	1.43856	2.1862	1.62196	1.46399	1.06607	1.3966	1.34339	1.97578	1.30283	1.64931	1.59637
P11474;O95718	P11474;O95718	Steroid hormone receptor ERR1;Steroid hormone receptor ERR2	ESRRA;ESRRB	2	2	2	9.5	0.00035348	3.6306	2	4.8846	4.78655		4.76823			NaN	NaN	-6.50685	NaN	NaN	NaN	NaN	NaN	NaN	NaN	NaN	NaN	NaN	NaN	NaN	NaN	NaN	NaN
P11498	P11498	Pyruvate carboxylase, mitochondrial	PC	36	36	36	46.3	0	274.06	564	7.14164	6.9734	7.06735	7.24874	7.24358	6.8299	2.53773	1.78517	2.31941	2.04374	0.69224	2.11625	2.25496	2.12945	1.19328	2.25257	2.44845	2.715	2.7386	2.71898	1.98162	2.3478	1.48667	1.46099
P11532	P11532	Dystrophin	DMD	14	14	14	4.5	0	92.848	50	5.71011	5.34451	5.49556	5.35878	5.33357	5.30798	-0.873541	-1.46365	-1.24045	-1.42048	-2.21485	-1.42674	-1.25024	-1.2555	-1.93492	-1.8216	-1.92396	-1.12346	-1.39901	-1.64972	-2.66742	-1.99556	-2.1203	-2.01533
P11586	P11586	C-1-tetrahydrofolate synthase, cytoplasmic;Methylenetetrahydrofolate dehydrogenase;Methenyltetrahydrofolate cyclohydrolase;Formyltetrahydrofolate synthetase;C-1-tetrahydrofolate synthase, cytoplasmic, N-terminally processed	MTHFD1	39	39	39	51	0	283.37	627	7.50946	7.34817	7.39317	7.29159	7.09673	6.57421	3.33566	2.6736	2.97493	2.74752	1.30634	2.99483	2.89661	2.93034	2.03816	2.19654	2.56009	2.88515	2.40407	2.51854	1.67887	1.96793	0.597305	0.790401
P11717	P11717	Cation-independent mannose-6-phosphate receptor	IGF2R	21	21	21	10.6	0	319.8	179	6.28009	6.20183	6.14802	6.34315	6.40479	6.39546	0.63043	0.459286	0.912256	0.325373	0.306545	0.476301	0.441624	0.45735	0.186281	0.844047	0.824388	0.759798	1.13882	0.966143	0.844528	1.43261	1.08844	0.978279
P11766	P11766	Alcohol dehydrogenase class-3	ADH5	10	10	10	21.9	0	115.15	181	7.37201	7.21608	7.29433	7.20109	7.00398	6.40067	1.57074	0.985828	1.29183	1.01699	-0.106487	1.32044	1.3554	1.2791	-0.00566673	0.526251	0.785662	1.03733	0.776586	0.668898	-0.232359	0.0133057	-1.75596	-1.29458
P11802	P11802	Cyclin-dependent kinase 4	CDK4	6	5	5	26.7	0	14.156	27	6.70876	6.5683	6.63337	6.28789	6.12986	5.73903	-0.802271	-2.12178	-1.21929	-1.64271	NaN	-1.12259	-1.22436	-1.60358	-2.64313	NaN	-2.12852	-2.21912	-2.19209	NaN	-2.83547	-2.14148	-3.00456	NaN
P11831	P11831	Serum response factor	SRF	1	1	1	4.5	0	65.41	0							NaN	NaN	NaN	NaN	NaN	NaN	NaN	NaN	NaN	NaN	NaN	NaN	NaN	NaN	NaN	NaN	NaN	NaN
P11908	P11908	Ribose-phosphate pyrophosphokinase 2	PRPS2	8	8	5	34.9	0	111.85	175	7.58389	7.39072	7.46094	7.46629	7.39949	6.84895	2.15266	1.35049	1.84301	1.31729	-0.445484	1.71055	1.80409	1.90632	-0.00356102	0.919464	1.35076	1.50621	1.31888	1.23418	0.890633	0.746576	-1.20734	NaN
P11940;Q4VXU2;Q96DU9	P11940	Polyadenylate-binding protein 1	PABPC1	36	36	11	58.5	0	323.31	1031	7.9853	7.85104	7.95284	7.93195	7.77791	7.44649	4.60462	3.80673	4.1817	4.12168	2.38217	4.03564	4.31394	4.26148	3.18211	3.8615	3.79546	4.38695	3.823	3.69312	3.36821	3.49168	2.67242	2.50851
P12004	P12004	Proliferating cell nuclear antigen	PCNA	19	19	19	81.6	0	323.31	858	8.36231	8.30247	8.32958	8.31617	8.26961	8.11986	5.09413	4.68781	4.80156	4.19886	4.67722	4.22416	4.67248	4.4605	4.57387	4.76063	4.45514	4.50544	4.41513	4.14026	4.97765	3.95954	4.02094	3.9945
P12036	P12036	Neurofilament heavy polypeptide	NEFH	9	8	8	14.7	0	237.9	0							NaN	NaN	NaN	NaN	NaN	NaN	NaN	NaN	NaN	NaN	NaN	NaN	NaN	NaN	NaN	NaN	NaN	NaN
P12074	P12074	Cytochrome c oxidase subunit 6A1, mitochondrial	COX6A1	1	1	1	26.6	0	32.398	115	7.32259	7.27211	7.28207	7.53003	7.69807	7.11766	-0.482342	NaN	0.317945	-0.72793	-2.86428	0.139914	-0.0942135	-0.0944824	NaN	NaN	NaN	0.496458	0.772228	1.23679	0.552141	-0.485279	-0.788101	-0.377342
P12081	P12081	Histidine--tRNA ligase, cytoplasmic	HARS	16	16	12	36.3	0	106.87	181	7.34465	7.09899	7.27485	7.17261	7.11033	6.50421	2.26231	1.35057	1.74871	1.30992	0.131041	1.67946	1.40067	1.67046	0.75174	0.730146	1.14359	1.4443	1.07558	1.30795	0.654388	0.361986	-0.907892	-1.66205
P12235	P12235	ADP/ATP translocase 1	SLC25A4	11	3	3	34.2	0.00018875	5.8019	34	6.30992	6.11226	6.20507	6.26865	6.10726	5.78974	-1.69827	-2.85898	-2.33957	-3.15846	-4.3769	-2.31716	-2.34932	-2.01573	-4.43811	-2.9561	-2.26576	-1.715	-2.41099	-2.26077	-3.60416	-2.0827	-3.94278	NaN
P12236	P12236	ADP/ATP translocase 3;ADP/ATP translocase 3, N-terminally processed	SLC25A6	16	16	5	45.6	0	38.988	600	8.2794	8.11103	8.17763	8.26597	8.09207	7.71411	5.17005	4.31881	4.67096	4.61711	2.86592	4.78127	4.69189	4.83657	3.53992	4.2128	4.61127	5.31123	4.80543	4.69506	3.75775	4.39762	2.97695	2.83926
P12268	P12268	Inosine-5-monophosphate dehydrogenase 2	IMPDH2	23	23	22	43	0	152.65	414	7.7157	7.5387	7.58682	7.48532	7.37471	7.20936	3.45542	2.56479	3.09032	2.74633	1.48982	3.05065	2.89974	3.04363	2.25102	2.18787	2.38607	2.8689	2.54133	2.76931	1.80307	3.40182	2.58947	1.88559
P12270	P12270	Nucleoprotein TPR	TPR	128	128	128	51	0	323.31	2861	7.89285	7.92114	7.88032	7.93177	7.94403	7.93166	5.35476	5.94666	6.22262	5.57815	6.36277	5.17396	5.28395	5.28359	6.21762	6.05444	5.69749	5.57444	5.81567	5.92703	6.27081	6.30964	6.72478	6.63783
P12277;P06732	P12277	Creatine kinase B-type	CKB	19	19	19	61.4	0	323.31	1070	8.24177	8.18834	8.16843	8.14871	8.04322	7.8318	4.09056	3.78417	4.05151	4.08929	3.41912	3.51802	3.8244	3.8711	3.30523	3.84064	3.59416	3.71764	3.58872	3.69462	3.72519	3.37843	3.20442	3.15867
P12429	P12429	Annexin A3	ANXA3	20	20	20	60.1	0	143.36	381	7.26547	7.15561	7.12005	7.30658	7.38435	7.60287	1.55594	1.11215	1.42363	1.01348	0.134283	1.25546	1.04598	1.2348	0.518673	1.57545	1.43183	1.36289	1.84944	2.03173	1.8436	2.77252	2.60924	2.85584
P12532;P17540	P12532	Creatine kinase U-type, mitochondrial	CKMT1A	10	10	10	25.9	0	178.85	127	6.90401	6.77398	6.78993	7.05504	6.84031	6.35847	-0.0767288	-0.33518	-0.204403	-0.605774	-0.64554	-0.339638	-0.428049	-0.309862	-0.734352	0.339378	0.0808468	0.0920467	-0.304861	-0.209742	-0.124226	-0.911743	-0.601566	-0.80559
P12694	P12694	2-oxoisovalerate dehydrogenase subunit alpha, mitochondrial	BCKDHA	10	10	10	25.6	0	164.86	29	5.89617	6.03894	6.02325	6.29607	6.18607	5.9503	-2.18524	-2.44856	NaN	-2.64084	NaN	-2.54114	NaN	-1.99307	NaN	-1.72134	-2.23239	NaN	-1.64355	-1.94675	-1.91437	-2.24173	NaN	-2.14397
P12814;P35609	P12814	Alpha-actinin-1	ACTN1	42	25	25	56.1	0	323.31	737	7.49499	7.3574	7.40215	7.43761	7.31765	7.01367	3.73755	2.83581	3.45085	2.8729	2.13075	3.03082	3.08772	3.29982	2.35917	3.01261	3.05639	3.10934	2.78045	3.23629	2.86996	2.66771	2.12153	2.65261
P12955	P12955	Xaa-Pro dipeptidase	PEPD	8	8	8	17.2	0	24.635	78	6.73556	6.53043	6.59965	6.42508	6.26581	5.67775	-0.69651	-0.940834	-0.446844	-1.06787	-2.23475	-1.11148	-0.744951	-0.878324	-1.80033	-1.52845	-1.13634	-1.15336	-1.40135	-1.18939	-2.04572	-2.18249	-2.91206	-2.7837
P12956	P12956	X-ray repair cross-complementing protein 6	XRCC6	39	39	39	58.1	0	323.31	1099	7.80519	7.66499	7.68965	7.67133	7.58517	7.40125	3.70967	2.9839	3.45359	3.19128	1.6867	3.30505	3.3202	3.28696	2.19597	2.79942	3.01261	3.27006	3.20111	3.14541	2.58533	3.38859	2.2803	2.34257
P13010	P13010	X-ray repair cross-complementing protein 5	XRCC5	38	38	38	55.2	0	323.31	995	7.7976	7.70062	7.65829	7.67707	7.61104	7.49276	4.02642	3.41072	3.96408	3.59877	2.05502	3.69875	3.65354	3.70282	2.38716	3.15525	3.47842	3.75578	3.63888	4.17109	2.89174	4.54561	3.40277	3.63599
P13051	P13051	Uracil-DNA glycosylase	UNG	10	10	10	35.1	0	253.45	30	7.21324	7.2131	7.19869	7.29341	7.4722	7.34072	-0.224655	0.22504	1.02616	-0.886688	NaN	0.59133	0.205849	0.629046	NaN	-0.229111	0.557562	-0.434818	NaN	NaN	NaN	NaN	NaN	NaN
P13056	P13056	Nuclear receptor subfamily 2 group C member 1	NR2C1	2	2	2	5.3	0	12.294	0							NaN	NaN	NaN	NaN	NaN	NaN	NaN	NaN	NaN	NaN	NaN	NaN	NaN	NaN	NaN	NaN	NaN	NaN
P13073	P13073	Cytochrome c oxidase subunit 4 isoform 1, mitochondrial	COX4I1	9	9	9	46.2	0	39.748	417	7.87886	7.77431	7.82701	7.95896	7.97877	7.75879	2.91935	2.49547	2.54117	2.55304	1.9283	2.25228	2.58263	2.49553	2.11153	3.2281	2.76065	3.00153	3.25101	2.78664	2.662	2.96723	2.68921	2.40923
P13284	P13284	Gamma-interferon-inducible lysosomal thiol reductase	IFI30	3	3	3	14.8	0	14.328	102	7.66289	7.40381	7.46539	7.60317	7.59238	7.4225	0.891725	0.612543	0.100269	1.05727	0.064703	-0.759203	0.546755	0.114319	0.0435734	0.925283	0.214466	0.889408	0.753441	-0.0693359	1.36014	0.492287	0.325525	0.545811
P13473	P13473	Lysosome-associated membrane glycoprotein 2	LAMP2	5	5	5	13.4	0	28.146	185	7.47231	7.49769	7.49988	7.57092	7.51724	7.50819	1.12043	1.75863	2.05352	1.67893	2.11884	1.2977	1.50354	1.61401	2.14005	2.32894	2.06904	1.76515	2.03781	1.89559	2.45186	2.32233	2.54427	2.69348
P13489	P13489	Ribonuclease inhibitor	RNH1	8	8	8	20.8	0	109.15	105	7.2308	7.07963	7.18495	7.14676	7.08871	6.79689	2.01735	1.30963	1.79487	0.96843	0.249315	1.26907	1.31695	1.26429	0.672691	1.04239	1.22662	1.2837	1.01318	1.0561	0.840694	0.72794	0.373476	0.397554
P13639	P13639	Elongation factor 2	EEF2	64	64	62	58.4	0	323.31	2943	8.75972	8.62307	8.64171	8.60647	8.43872	7.99099	7.50887	6.86024	7.30254	7.20415	5.3577	7.20009	7.21765	7.08579	5.94726	6.62853	6.86078	7.06583	6.75751	6.75968	6.24636	6.11973	4.99572	5.04363
P13667	P13667	Protein disulfide-isomerase A4	PDIA4	51	51	51	61.4	0	323.31	1242	7.87928	7.72427	7.75851	7.97157	7.90612	7.83651	4.59323	4.25189	4.54868	4.05408	3.05364	4.33897	4.32937	4.1816	3.18842	4.81065	4.75455	5.20451	4.84491	4.80003	4.40021	5.60159	5.10625	4.83013
P13674	P13674	Prolyl 4-hydroxylase subunit alpha-1	P4HA1	22	22	22	48.5	0	323.31	492	7.16573	7.12824	7.12163	7.44721	7.48275	7.66046	1.48574	1.52288	1.90583	1.67881	1.54617	1.49587	1.36921	1.49611	1.49181	2.46531	2.05054	1.7308	2.4519	2.31488	2.66928	3.07945	3.07519	3.22738
P13693;Q56UQ5	P13693	Translationally-controlled tumor protein	TPT1	10	10	10	58.1	0	129.27	834	9.19971	9.21315	9.1832	9.0344	8.99075	8.8945	5.67138	6.49902	6.13086	6.18985	6.84687	5.50551	5.85674	5.71533	6.63837	5.88027	5.42546	5.54378	5.37416	5.31228	6.30091	5.40252	5.53681	5.78368
P13726	P13726	Tissue factor	F3	1	1	1	3.4	0.0051923	1.995	3	5.33462	5.34516	5.14891	5.33001	5.07795	4.98171	NaN	NaN	-5.43414	NaN	NaN	NaN	NaN	NaN	NaN	NaN	NaN	NaN	NaN	NaN	NaN	NaN	NaN	NaN
P13797;P13796	P13797	Plastin-3	PLS3	32	32	29	54.1	0	323.31	923	7.85799	7.70898	7.74673	7.76038	7.68023	7.45276	4.67809	3.74863	4.13905	3.94298	3.28429	4.1352	3.99558	3.91619	3.11831	3.73627	3.76737	3.87302	3.64218	3.69628	3.76247	3.34715	3.13297	3.52772
P13798	P13798	Acylamino-acid-releasing enzyme	APEH	15	15	15	28.3	0	131.31	144	7.07527	6.76241	6.92712	6.88525	6.69257	6.03572	0.760374	0.283215	0.647322	0.206873	-0.864361	0.568604	0.677145	0.707283	-0.406156	-0.206469	0.150993	0.223608	0.202349	0.155602	-0.58358	-0.897695	-1.415	-1.719
P13804	P13804	Electron transfer flavoprotein subunit alpha, mitochondrial	ETFA	13	13	13	50.5	0	183.81	372	7.68183	7.55779	7.59991	7.76834	7.72068	7.25946	2.78708	2.17553	2.59755	2.25369	1.1763	2.49313	2.29514	2.48077	1.60875	2.63961	2.77022	2.8843	2.72625	2.8757	2.38804	2.1219	1.34938	1.57273
P13807	P13807	Glycogen [starch] synthase, muscle	GYS1	13	13	13	24.7	0	67.214	58	6.67692	6.4595	6.51232	6.37125	6.4514	5.96937	-0.176548	-0.787457	-0.529448	-0.647646	-1.86444	-0.747921	-0.429823	-0.583031	-1.27237	-1.18178	-1.27733	-0.589987	-0.947647	-0.805693	NaN	-1.42847	-1.99392	NaN
P13861;P31323	P13861	cAMP-dependent protein kinase type II-alpha regulatory subunit	PRKAR2A	22	22	22	59.7	0	323.31	220	7.17914	7.06044	7.06792	7.68022	7.10424	6.90872	1.80921	1.35946	1.50649	1.1944	0.400642	1.34679	1.41254	1.38971	0.356447	1.44331	1.35897	1.62255	1.48297	1.53214	1.28978	1.42436	0.950441	1.11543
P13929	P13929	Beta-enolase	ENO3	7	6	6	29.5	0	23.537	43	6.39548	6.43931	6.46772	6.45579	6.61226	5.22525	-0.288921	-1.83939	-2.00634	-1.56333	NaN	-1.68062	-1.02612	-1.39641	NaN	-1.83866	-1.73158	-1.20881	-1.64272	-1.74228	-1.89403	NaN	NaN	NaN
P13984	P13984	General transcription factor IIF subunit 2	GTF2F2	18	18	18	67.5	0	111.39	253	7.43835	7.3426	7.36023	7.36271	7.31168	7.26689	1.28783	1.39891	1.706	1.3057	1.10578	1.17047	1.1999	1.25768	1.5466	1.38923	1.19426	1.17034	1.34529	1.30692	1.64425	1.14812	1.46643	1.59147
P13987	P13987	CD59 glycoprotein	CD59	4	4	4	25.8	0.0001938	6.7338	81	8.19527	8.15037	8.11481	8.09846	7.99982	7.9711	3.46826	2.89094	2.57066	NaN	NaN	2.2844	NaN	2.64836	3.48339	2.72485	2.81806	3.73177	3.08326	2.02443	1.85222	2.50112	4.68946	2.39681
P13994	P13994	Coiled-coil domain-containing protein 130	CCDC130	1	1	1	4.3	0.0064495	1.886	0							NaN	NaN	NaN	NaN	NaN	NaN	NaN	NaN	NaN	NaN	NaN	NaN	NaN	NaN	NaN	NaN	NaN	NaN
P13995	P13995	Bifunctional methylenetetrahydrofolate dehydrogenase/cyclohydrolase, mitochondrial;NAD-dependent methylenetetrahydrofolate dehydrogenase;Methenyltetrahydrofolate cyclohydrolase	MTHFD2	13	13	13	52.6	0	248.56	182	7.04282	6.92958	7.1098	7.16602	7.03598	6.68512	0.845812	0.506777	0.965099	0.546597	-0.516582	0.707382	0.3325	0.803396	-0.0881004	0.766748	0.671547	0.993918	0.664955	0.775509	0.41499	0.245972	-0.0488472	0.115808
P14174	P14174	Macrophage migration inhibitory factor	MIF	5	5	5	40.9	0	246.98	514	8.65422	8.52175	8.57378	8.55561	8.35042	8.09419	5.80572	4.72624	4.10082	4.46189	4.48072	4.15331	4.65757	4.63662	4.78226	4.72512	4.44447	4.90561	4.30188	4.01464	4.54697	3.68406	3.37566	3.55437
P14209	P14209	CD99 antigen	CD99	4	4	4	45.4	0	102.21	56	7.46055	7.68574	7.62683	7.23821	7.36311	7.26753	-0.0902348	NaN	-0.45615	-0.316765	0.895061	-0.0315952	0.371918	-0.332781	NaN	NaN	NaN	NaN	-0.641405	-0.564905	NaN	NaN	NaN	-0.406321
P14314	P14314	Glucosidase 2 subunit beta	PRKCSH	25	25	25	44.3	0	323.31	1297	8.63088	8.6523	8.60309	8.6501	8.67882	8.75939	5.29006	6.05853	5.82189	5.62146	6.13114	5.21399	5.37674	5.29489	5.90817	6.05287	5.7269	5.62913	5.84394	5.70111	6.40238	6.40563	6.56378	6.63457
P14316	P14316	Interferon regulatory factor 2	IRF2	2	2	2	10	0	9.2293	6	6.24202	6.06799	5.68762	5.58744	5.35537		-2.88257	NaN	NaN	NaN	NaN	NaN	NaN	NaN	NaN	NaN	NaN	NaN	NaN	NaN	NaN	NaN	NaN	NaN
P14324	P14324	Farnesyl pyrophosphate synthase	FDPS	6	6	6	16.5	0	97.784	290	7.9098	7.7357	7.77951	7.76912	7.63019	7.23155	3.24865	2.55894	2.86211	2.62134	1.22208	2.61766	2.86326	2.73032	1.78208	2.42363	2.57733	2.59338	2.48487	2.47413	1.76871	1.805	0.834923	0.76969
P14373	P14373	Zinc finger protein RFP	TRIM27	5	5	5	15.6	0	20.148	8	5.61348	5.58296	5.58784	5.81742	5.91014	5.51305	NaN	NaN	NaN	NaN	NaN	NaN	-3.27296	NaN	NaN	NaN	NaN	-2.60296	-3.2023	NaN	NaN	NaN	NaN	NaN
P14384	P14384	Carboxypeptidase M	CPM	7	7	7	19	0	14.432	64	6.50866	6.36036	6.41229	6.4968	6.25348	6.01009	-1.06896	-1.9853	-1.1372	-1.81191	-2.56852	-1.46275	-1.41368	-1.58267	-2.29939	-1.51448	-1.78736	-1.15595	-1.62144	-1.46055	-2.04773	-1.57951	-2.21065	-2.23714
P14406	P14406	Cytochrome c oxidase subunit 7A2, mitochondrial	COX7A2	2	2	2	27.7	0	21.508	70	7.50499	7.42897	7.45275	7.59306	7.51875	7.39287	NaN	NaN	-0.393759	NaN	NaN	NaN	NaN	NaN	NaN	NaN	NaN	NaN	NaN	NaN	NaN	NaN	NaN	NaN
P14550	P14550	Alcohol dehydrogenase [NADP(+)]	AKR1A1	10	10	10	37.2	0	29.578	136	7.02934	6.87849	6.90507	6.95255	6.63635	6.00608	0.420261	-0.186699	0.185047	-0.0265446	-1.24829	0.0528526	0.0987034	0.106983	-1.30646	-0.429529	-0.184212	0.416075	-0.768166	-0.790461	-1.20884	-1.37677	-3.06416	-2.51324
P14618;P30613	P14618	Pyruvate kinase PKM	PKM	34	34	34	56.9	0	323.31	1875	8.6662	8.5075	8.57572	8.53308	8.34403	7.83656	6.77777	6.00206	6.38811	6.03328	4.52818	6.34165	6.51001	6.50577	5.07128	5.7034	6.09978	6.569	5.8742	5.93725	5.13397	4.893	3.72239	3.75456
P14625;Q58FF3	P14625	Endoplasmin	HSP90B1	59	57	57	58.4	0	323.31	3778	8.70982	8.61963	8.64126	8.84106	8.84828	8.91113	7.44956	7.14761	7.58118	7.18139	6.78191	7.0932	7.1749	7.18223	6.92213	7.91909	7.64309	7.80935	8.02819	7.94285	7.97999	8.6918	8.54956	8.52269
P14635	P14635	G2/mitotic-specific cyclin-B1	CCNB1	3	3	3	9.2	0.00036284	4.2953	6	5.99736	6.01034	5.62811	5.38178			-3.26259	NaN	NaN	-3.47267	NaN	NaN	-3.91966	NaN	NaN	NaN	NaN	NaN	NaN	NaN	NaN	NaN	NaN	NaN
P14649	P14649	Myosin light chain 6B	MYL6B	7	5	5	37	0.00035997	4.0829	36	6.48908	6.50259	6.40723	6.05336	5.95361	6.31072	-2.85735	-1.69984	-1.73916	-1.6214	-1.43829	-2.63774	-2.24836	-2.60593	-1.45086	-2.5615	-2.75642	-3.1042	-2.94098	NaN	-1.92633	-2.3802	-2.86673	-2.24166
P14672	P14672	Solute carrier family 2, facilitated glucose transporter member 4	SLC2A4	1	1	1	4.7	0.0046022	2.1758	0							NaN	NaN	NaN	NaN	NaN	NaN	NaN	NaN	NaN	NaN	NaN	NaN	NaN	NaN	NaN	NaN	NaN	NaN
P14735	P14735	Insulin-degrading enzyme	IDE	27	27	27	31.5	0	74.705	239	7.00074	6.81898	6.83844	6.78097	6.68528	6.06147	1.44022	0.884447	1.41745	1.02495	-0.348448	1.19838	1.09671	1.23067	0.27775	0.532446	0.812079	1.2796	0.789187	0.867003	0.0413685	0.0769215	-1.47368	-1.31664
P14854	P14854	Cytochrome c oxidase subunit 6B1	COX6B1	5	5	5	39.5	0.00036536	4.5227	152	7.86234	7.63572	7.81271	7.73847	7.72781	7.60871	0.423317	1.60046	1.27275	1.19151	2.04289	0.364353	0.932344	0.70191	1.16987	1.44148	1.19483	0.695002	1.19127	0.892254	1.83404	1.57806	1.63445	1.92718
P14859;Q9UKI9;P09086	P14859	POU domain, class 2, transcription factor 1	POU2F1	11	11	11	20.9	0	257.66	84	6.95239	7.04393	6.99619	6.88688	6.7117	6.64385	-1.19721	-0.290295	-0.302408	-0.581999	0.0458908	-0.95248	-0.865128	-0.999197	-0.179144	-0.778723	-1.18322	-1.28593	-1.20882	-1.51786	-0.631104	-1.38227	-0.889065	-1.16709
P14866	P14866	Heterogeneous nuclear ribonucleoprotein L	HNRNPL	21	21	20	44.3	0	323.31	597	8.25272	8.13723	8.14991	8.18351	8.05764	7.7417	4.56772	3.74288	4.07018	4.1258	2.57721	3.98825	4.10557	4.18945	2.89851	3.89354	4.046	4.52477	3.9965	3.85767	3.55974	3.65669	2.66121	2.70025
P14868	P14868	Aspartate--tRNA ligase, cytoplasmic	DARS	26	26	26	55.7	0	162.33	315	7.32145	7.1088	7.19125	7.23193	7.03682	6.43655	2.42593	1.6529	1.90193	1.70431	0.227581	1.88099	1.92017	1.92511	0.748051	1.30497	1.65582	2.0848	1.58577	1.51838	0.866482	0.854172	-0.849464	-1.46714
P14923	P14923	Junction plakoglobin	JUP	21	21	18	31.8	0	175.88	203	7.04258	6.94049	6.99588	7.01442	6.82129	6.39702	1.83946	1.03831	1.52731	1.27509	0.147255	1.37195	1.4215	1.28689	0.779158	1.2094	1.31795	1.47613	1.06736	1.14342	0.567751	0.725544	-0.395704	-0.368929
P14927	P14927	Cytochrome b-c1 complex subunit 7	UQCRB	9	9	9	55.9	0	55.839	441	8.25464	8.29302	8.21925	8.35891	8.30241	8.46897	2.15636	3.01395	2.96895	2.62609	3.36355	2.10751	2.44591	2.42724	2.94378	3.1321	2.66652	2.54456	3.13755	2.70186	3.16379	3.52353	3.62415	3.5871
P15056	P15056	Serine/threonine-protein kinase B-raf	BRAF	6	6	6	8	0	24.839	0							NaN	NaN	NaN	NaN	NaN	NaN	NaN	NaN	NaN	NaN	NaN	NaN	NaN	NaN	NaN	NaN	NaN	NaN
P15121	P15121	Aldose reductase	AKR1B1	12	12	11	53.8	0	60.132	184	7.55825	7.42519	7.47078	7.43073	7.21727	6.76678	2.1971	1.5209	1.86347	1.74734	-0.109587	1.84887	1.84372	1.88043	0.794701	1.06773	1.40468	1.62049	1.19919	1.50687	0.0771103	0.547512	-1.22888	-2.40912
P15151	P15151	Poliovirus receptor	PVR	7	7	7	20.4	0	56.644	109	7.12773	7.15774	7.08287	7.08316	6.99942	6.98356	-0.0731583	0.461468	0.286547	0.301752	0.537067	-0.256245	0.0324993	-0.152031	0.13188	0.26022	-0.129679	-0.365538	-0.13077	-0.420385	0.0940266	-0.254742	-0.219912	0.0921593
P15170	P15170	Eukaryotic peptide chain release factor GTP-binding subunit ERF3A	GSPT1	17	17	10	45.5	0	110.01	483	7.60743	7.5443	7.57986	7.54526	7.41294	6.92375	2.88734	2.12838	2.5425	2.52398	0.968819	2.32132	2.68584	2.55124	1.3862	1.97525	2.06768	2.69568	2.22837	2.14391	1.77201	1.72136	0.501436	1.2414
P15260	P15260	Interferon gamma receptor 1	IFNGR1	8	8	8	21.3	0	62.225	66	6.75707	6.73987	6.64213	6.76337	6.83768	6.78274	-0.849447	-0.418295	-0.360205	-0.72537	-0.198267	-1.13192	-1.08801	-0.872341	-0.407003	-0.614355	-0.851597	-1.30832	-0.808107	-0.770248	-0.649334	-0.632	-0.141676	-0.718435
P15291	P15291	Beta-1,4-galactosyltransferase 1;Lactose synthase A protein;N-acetyllactosamine synthase;Beta-N-acetylglucosaminylglycopeptide beta-1,4-galactosyltransferase;Beta-N-acetylglucosaminyl-glycolipid beta-1,4-galactosyltransferase;Processed beta-1,4-galactosyltransferase 1	B4GALT1	8	8	8	33.2	0	76.706	80	6.84781	6.81915	6.63613	6.75411	6.71478	6.64605	-0.403786	-0.856825	-0.718208	-0.637741	-1.99217	-0.797239	-0.970221	-0.815365	-1.83861	-0.85836	-0.739107	-0.515848	-0.247025	-0.411102	-0.920811	-0.180252	-1.43889	-0.972319
P15311	P15311	Ezrin	EZR	37	28	26	49.8	0	323.31	783	8.10266	7.94325	7.97929	7.97325	7.87819	7.35547	5.14323	3.97097	5.02529	3.91726	2.89135	4.68005	4.80446	4.25936	3.84866	3.79707	4.48161	4.72079	3.89156	4.40567	3.32655	3.00309	2.23498	2.62852
P15336	P15336	Cyclic AMP-dependent transcription factor ATF-2	ATF2	8	8	8	22.6	0	195.6	1							NaN	NaN	NaN	NaN	NaN	NaN	NaN	NaN	NaN	NaN	NaN	NaN	NaN	NaN	NaN	NaN	NaN	NaN
P15374	P15374	Ubiquitin carboxyl-terminal hydrolase isozyme L3	UCHL3	12	12	12	60.9	0	179.67	269	7.86645	7.85913	7.93988	7.7052	7.67066	7.48244	2.61234	3.32461	3.0662	2.93231	3.39711	2.55986	2.74344	2.75225	3.56303	2.6752	2.36952	2.49701	2.32398	2.08741	2.79833	2.03733	2.43313	2.37971
P15407	P15407	Fos-related antigen 1	FOSL1	1	1	1	5.2	0.00068954	3.1009	0							NaN	NaN	NaN	NaN	NaN	NaN	NaN	NaN	NaN	NaN	NaN	NaN	NaN	NaN	NaN	NaN	NaN	NaN
P15408	P15408	Fos-related antigen 2	FOSL2	14	14	14	35.6	0	323.31	21	6.62332	6.7828	6.62066	6.37912	6.26749	6.20489	NaN	-1.54131	-1.42867	-1.33492	-0.43195	-1.82552	-2.30123	NaN	-0.881519	-2.11085	NaN	-2.55803	NaN	NaN	-1.98451	NaN	NaN	-2.2092
P15509	P15509	Granulocyte-macrophage colony-stimulating factor receptor subunit alpha	CSF2RA	1	1	1	3.5	0.0075526	1.8176	2	5.3805	5.24004				5.16897	-5.56451	NaN	NaN	NaN	NaN	NaN	NaN	NaN	NaN	NaN	NaN	NaN	NaN	NaN	NaN	NaN	NaN	NaN
P15529	P15529	Membrane cofactor protein	CD46	2	2	2	4.6	0.005183	1.9638	36	6.54386	6.46581	6.45446	6.43811	6.2957	6.13369	NaN	-1.64123	NaN	-1.871	NaN	-1.699	NaN	NaN	-1.55749	NaN	NaN	NaN	NaN	NaN	-2.06002	NaN	NaN	NaN
P15531	P15531	Nucleoside diphosphate kinase A	NME1	11	5	5	70.4	0	79.632	471	8.45036	8.32913	8.37291	8.36134	8.28424	8.09737	4.36677	3.95377	4.23176	3.81367	3.34917	3.96682	3.91777	3.91301	4.02222	3.903	3.59854	4.10874	3.89288	3.69541	3.81661	3.71619	3.43366	3.57679
P15559	P15559	NAD(P)H dehydrogenase [quinone] 1	NQO1	11	11	11	41.6	0	90.611	214	7.58725	7.39226	7.3692	7.30786	7.08228	6.31981	1.54164	1.01854	1.17763	1.03441	-0.452183	1.04253	0.877241	1.14056	0.435461	0.160286	0.56385	1.04575	0.0861969	0.591955	-0.111998	-0.582981	-2.10421	NaN
P15586	P15586	N-acetylglucosamine-6-sulfatase	GNS	14	14	14	31.7	0	105.5	277	7.07395	7.13139	7.0154	7.20409	7.01127	7.16032	0.290218	0.87705	1.07022	0.612513	1.37464	0.197973	0.455746	0.29999	1.30894	1.19602	0.770029	0.565182	0.865414	0.693911	1.45883	1.37146	1.62312	1.55258
P15822	P15822	Zinc finger protein 40	HIVEP1	21	21	21	12.1	0	319.68	2	4.14426	4.20385	4.40012	3.89919			NaN	NaN	-6.4679	NaN	NaN	NaN	NaN	NaN	NaN	NaN	NaN	NaN	NaN	NaN	NaN	NaN	NaN	NaN
P15880	P15880	40S ribosomal protein S2	RPS2	16	16	16	51.5	0	117.21	257	8.022	7.8365	7.89728	7.77164	7.56736	6.95702	4.08306	3.04988	3.34514	3.03131	1.73723	3.38149	3.24055	3.51967	2.51614	1.93558	2.67674	3.33299	2.12946	2.72701	1.48564	2.10239	0.541241	0.346994
P15923	P15923	Transcription factor E2-alpha	TCF3	6	6	6	22.9	0	183.63	15	6.59176	6.60486	6.50714	6.2528	5.63519	5.32693	-1.79219	-0.661732	-0.0569725	-1.96103	-1.04668	-1.67898	-2.0351	-1.82911	-0.685419	-2.17517	-2.17576	-2.00436	NaN	NaN	-2.19513	NaN	NaN	-3.49056
P15924	P15924	Desmoplakin	DSP	131	131	131	47.2	0	323.31	1840	7.38657	7.2622	7.23878	7.29226	7.30901	7.14295	4.64243	4.0889	4.73879	4.18647	3.16057	4.56738	4.45012	4.308	3.70575	4.13888	4.03938	4.09666	4.32805	4.88456	4.28047	4.35258	4.51402	4.5088
P15927	P15927	Replication protein A 32 kDa subunit	RPA2	7	7	7	52.2	0	90.845	39	6.89191	6.75903	6.85661	6.91345	6.36955	5.98468	-0.5466	-1.65356	NaN	-1.41966	NaN	-0.750578	-1.1288	-1.392	NaN	-1.66723	-1.41196	-0.884682	NaN	NaN	NaN	NaN	NaN	NaN
P15954	P15954	Cytochrome c oxidase subunit 7C, mitochondrial	COX7C	1	1	1	14.3	0.0095572	1.6505	58	7.31045	7.26366	7.25762	7.30281	7.36119	7.34064	NaN	NaN	-0.590149	NaN	NaN	NaN	NaN	NaN	NaN	NaN	NaN	NaN	NaN	NaN	NaN	NaN	NaN	NaN
P16070	P16070	CD44 antigen	CD44	14	14	14	13.9	0	323.31	277	7.83573	7.82614	7.85068	7.76976	7.71097	7.59307	3.66915	3.97547	4.09846	3.87941	4.28577	3.09805	3.59405	3.4952	4.20894	3.73955	3.65496	3.62026	3.50246	3.37709	3.67942	3.51815	3.56123	3.26917
P16083	P16083	Ribosyldihydronicotinamide dehydrogenase [quinone]	NQO2	8	8	8	38.5	0	87.996	159	7.51051	7.36016	7.39001	7.36016	7.263	6.96485	1.46631	1.18187	1.3416	1.06816	0.29162	1.0708	1.17284	1.05842	0.623808	0.936331	0.781399	0.956017	0.662973	0.743042	0.66641	0.461752	-0.35384	0.143419
P16104;Q96QV6	P16104;Q96QV6	Histone H2AX;Histone H2A type 1-A	H2AFX;HIST1H2AA	9	9	3	46.9	0	187.95	846	9.34107	9.27582	9.29311	9.42476	9.39934	9.4024	6.6051	6.33189	7.28851	6.76682	5.49191	6.66954	6.59558	6.91175	6.96131	7.66858	7.67226	8.26563	7.85309	7.87738	7.44679	8.78212	8.95757	8.54005
P16152	P16152	Carbonyl reductase [NADPH] 1	CBR1	13	13	11	63.2	0	257.59	307	7.60235	7.53328	7.59116	7.54657	7.39822	7.16576	2.12223	1.75518	2.2745	2.10277	1.10173	1.68515	2.14579	1.86926	1.30033	1.94428	1.75459	1.8742	1.71553	1.53394	1.59936	1.21195	1.2295	1.12123
P16157	P16157	Ankyrin-1	ANK1	1	1	1	0.7	1		0							NaN	NaN	NaN	NaN	NaN	NaN	NaN	NaN	NaN	NaN	NaN	NaN	NaN	NaN	NaN	NaN	NaN	NaN
P16220	P16220	Cyclic AMP-responsive element-binding protein 1	CREB1	3	1	1	13.2	0	24.041	0							NaN	NaN	NaN	NaN	NaN	NaN	NaN	NaN	NaN	NaN	NaN	NaN	NaN	NaN	NaN	NaN	NaN	NaN
P16278	P16278	Beta-galactosidase	GLB1	9	9	9	16.7	0	21.203	47	6.04487	5.87941	6.13471	6.19842	6.49584	6.11686	-1.54055	-2.25959	-2.01727	-2.36578	NaN	-1.85177	-1.86035	-2.03358	-2.82707	-2.11317	-2.04066	-0.918604	-1.02464	-1.26841	-2.16501	-1.39409	-2.84592	-2.47292
P16298;P48454	P16298	Serine/threonine-protein phosphatase 2B catalytic subunit beta isoform	PPP3CB	6	2	2	11.6	1		0							NaN	NaN	NaN	NaN	NaN	NaN	NaN	NaN	NaN	NaN	NaN	NaN	NaN	NaN	NaN	NaN	NaN	NaN
P16333	P16333	Cytoplasmic protein NCK1	NCK1	10	10	9	39.3	0	78.153	18	6.40514	6.06249	5.76833	6.23175	6.10173	5.90772	-1.5619	NaN	-1.57255	-2.14542	NaN	NaN	NaN	NaN	NaN	-2.1489	NaN	-2.02364	NaN	-2.25548	-2.09057	-2.26676	NaN	-1.69919
P16383	P16383	GC-rich sequence DNA-binding factor 2	GCFC2	8	8	8	12.7	0	248.46	0	4.7725	4.87643	4.6676	4.60898			NaN	NaN	-5.73153	NaN	NaN	NaN	NaN	NaN	NaN	NaN	NaN	NaN	NaN	NaN	NaN	NaN	NaN	NaN
P16401	P16401	Histone H1.5	HIST1H1B	16	16	14	31.9	0	323.31	573	8.59846	8.55971	8.53582	8.56377	8.58657	8.57933	4.9786	5.13718	5.11141	4.71248	5.32721	4.16583	4.42777	3.94828	5.37801	4.88885	4.69202	5.02141	4.94944	5.02743	5.3353	5.29252	5.72042	5.06855
P16402	P16402	Histone H1.3	HIST1H1D	12	1	1	26.7	1		2	5.99896	6.04383		5.95484			-4.43599	NaN	NaN	NaN	NaN	NaN	NaN	NaN	NaN	NaN	NaN	NaN	NaN	NaN	NaN	NaN	NaN	NaN
P16403	P16403	Histone H1.2	HIST1H1C	13	3	3	32.9	0	39.425	0							NaN	NaN	NaN	NaN	NaN	NaN	NaN	NaN	NaN	NaN	NaN	NaN	NaN	NaN	NaN	NaN	NaN	NaN
P16435	P16435	NADPH--cytochrome P450 reductase	POR	31	31	31	51.8	0	323.31	877	7.63797	7.49754	7.57791	7.75024	7.70212	7.50974	3.54721	2.88011	3.29608	3.06901	1.62896	3.07314	3.24333	3.08254	2.08909	3.41572	3.43073	3.78076	3.80599	3.70172	3.11006	3.90243	2.90628	3.08766
P16520	P16520	Guanine nucleotide-binding protein G(I)/G(S)/G(T) subunit beta-3	GNB3	3	1	1	7.1	1		14	7.31568	7.52446	7.52188	7.39399	7.26064	6.90513	NaN	NaN	-4.07223	NaN	NaN	NaN	NaN	NaN	NaN	NaN	NaN	NaN	NaN	NaN	NaN	NaN	NaN	NaN
P16591	P16591	Tyrosine-protein kinase Fer	FER	1	1	1	1.3	0.0011935	2.8658	0							NaN	NaN	NaN	NaN	NaN	NaN	NaN	NaN	NaN	NaN	NaN	NaN	NaN	NaN	NaN	NaN	NaN	NaN
P16615;O14983;Q93084	P16615	Sarcoplasmic/endoplasmic reticulum calcium ATPase 2	ATP2A2	34	34	34	32.8	0	323.31	568	7.2889	7.13307	7.18827	7.41603	7.38169	7.27848	2.69838	1.99914	2.44402	2.11737	1.07221	2.33774	2.33294	2.35352	1.45947	2.62011	2.62248	2.83892	3.00575	2.86324	2.3179	3.10046	2.099	2.4049
P16930	P16930	Fumarylacetoacetase	FAH	5	5	5	20	0	11.97	17	5.92546	5.33755	5.56864	5.61105	5.52482		NaN	NaN	NaN	NaN	NaN	NaN	NaN	-3.60225	NaN	-4.85526	NaN	NaN	NaN	NaN	NaN	NaN	NaN	NaN
P16949	P16949	Stathmin	STMN1	17	17	14	55	0	323.31	50	8.13076	8.14413	8.17402	7.97459	7.93011	7.74195	2.07096	3.26037	3.35256	2.85831	3.7227	2.46673	2.29411	2.36482	4.11988	2.07911	2.72792	1.75267	2.23397	1.74631	2.36389	NaN	NaN	1.82771
P16989	P16989	Y-box-binding protein 3	YBX3	26	17	17	78.2	0	323.31	183	8.16793	8.1491	7.98469	7.67142	7.51129	7.09321	2.89925	3.73114	3.64509	3.18663	3.77173	2.85217	2.57139	2.53109	3.57448	2.22661	2.18355	2.03905	1.79366	1.76892	2.23047	0.979996	1.62031	1.36227
P17028	P17028	Zinc finger protein 24	ZNF24	9	9	9	31.5	0	61.4	11	6.18846	6.05147	5.92898	5.91958	5.51675	5.54502	-2.52119	-2.96452	-2.53093	-2.60187	NaN	-2.93864	NaN	NaN	-2.6679	-3.16173	NaN	-3.05361	NaN	NaN	NaN	NaN	NaN	NaN
P17029;Q9UNY5	P17029	Zinc finger protein with KRAB and SCAN domains 1	ZKSCAN1	6	6	5	16.9	0	117.91	0							NaN	NaN	NaN	NaN	NaN	NaN	NaN	NaN	NaN	NaN	NaN	NaN	NaN	NaN	NaN	NaN	NaN	NaN
P17032	P17032	Zinc finger protein 37A	ZNF37A	3	2	2	7	1		2				5.90662	5.57121		NaN	NaN	NaN	NaN	NaN	NaN	NaN	NaN	NaN	NaN	NaN	NaN	NaN	NaN	-3.53401	NaN	NaN	NaN
P17036;P10075;Q96NG5;Q15937;Q96PQ6;P51508;Q9Y473;Q52M93;P51814;Q5JVG2	P17036	Zinc finger protein 3	ZNF3	4	4	2	19.5	0	10.853	1			7.11126				NaN	NaN	NaN	NaN	NaN	NaN	NaN	NaN	1.37703	NaN	NaN	NaN	NaN	NaN	NaN	NaN	NaN	NaN
P17066;P48741	P17066;P48741	Heat shock 70 kDa protein 6;Putative heat shock 70 kDa protein 7	HSPA6;HSPA7	10	1	1	15.4	0.00019596	7.2476	126	8.03546	7.92841	7.93602	8.01813	8.00784	7.91882	5.2191	NaN	4.498	4.28804	3.98314	4.02686	4.1527	4.44613	4.2916	4.67685	4.32478	4.30408	5.29195	4.35536	4.57669	5.12779	4.70521	4.3626
P17096	P17096	High mobility group protein HMG-I/HMG-Y	HMGA1	9	9	9	59.8	0	323.31	0							NaN	NaN	NaN	NaN	NaN	NaN	NaN	NaN	NaN	NaN	NaN	NaN	NaN	NaN	NaN	NaN	NaN	NaN
P17152	P17152	Transmembrane protein 11, mitochondrial	TMEM11	1	1	1	8.3	0.0023593	2.618	9	6.347	6.29006	6.26756	6.23176	6.25391	6.08182	NaN	-4.38468	NaN	NaN	NaN	NaN	NaN	NaN	NaN	NaN	NaN	NaN	NaN	NaN	NaN	NaN	NaN	NaN
P17174	P17174	Aspartate aminotransferase, cytoplasmic	GOT1	19	19	19	56.9	0	256.22	277	7.42704	7.28747	7.32785	7.24122	6.99942	6.25556	1.90362	1.2753	1.6409	1.37483	-0.0882893	1.58008	1.50018	1.50267	0.566019	0.631445	1.00651	1.53299	0.774525	0.82943	0.158072	-0.0941849	-1.97312	-1.49827
P17181	P17181	Interferon alpha/beta receptor 1	IFNAR1	1	1	1	2.3	0	22.988	0							NaN	NaN	NaN	NaN	NaN	NaN	NaN	NaN	NaN	NaN	NaN	NaN	NaN	NaN	NaN	NaN	NaN	NaN
P17252;P05771	P17252	Protein kinase C alpha type	PRKCA	4	4	4	10	0	102.09	3	5.42292	5.12762	5.46371	5.45142	5.37619	5.21024	NaN	NaN	NaN	NaN	NaN	NaN	NaN	NaN	NaN	NaN	NaN	NaN	-4.33008	NaN	NaN	-4.58472	NaN	NaN
P17275	P17275	Transcription factor jun-B	JUNB	11	11	11	47	0	300.5	26	6.90754	6.94857	6.70955	6.38518	6.03926	5.47004	-1.04924	-0.51413	-0.710976	-0.998896	0.158066	-1.46097	-1.96534	-1.90518	-0.731049	-2.07835	-2.00816	-2.10558	NaN	NaN	-2.43796	NaN	NaN	NaN
P17480	P17480	Nucleolar transcription factor 1	UBTF	28	28	28	41.4	0	222.05	325	7.18762	7.14106	7.06962	7.26271	7.30745	7.29029	1.68902	1.65133	1.91464	1.57746	1.51754	1.43252	1.66565	1.50278	1.59285	2.23013	1.88389	1.83405	2.22214	1.99357	2.35628	2.395	2.62913	2.5418
P17535	P17535	Transcription factor jun-D	JUND	8	8	7	28.5	0	67.139	16	6.55905	6.51286	6.43848	6.31788	6.16711	6.12143	NaN	NaN	-1.88678	NaN	NaN	NaN	NaN	NaN	NaN	NaN	NaN	NaN	NaN	NaN	NaN	NaN	NaN	NaN
P17544	P17544	Cyclic AMP-dependent transcription factor ATF-7	ATF7	14	14	14	38.9	0	224.91	46	6.55993	6.45126	6.55232	6.5054	6.33123	5.8716	-1.37973	-1.35115	-1.70557	-1.4134	-1.89836	-2.48404	-1.38147	-1.75326	-2.10704	-1.54703	-1.69895	-2.04194	-1.97494	-1.89665	-1.45322	-2.31677	-2.03634	-2.43594
P17568	P17568	NADH dehydrogenase [ubiquinone] 1 beta subcomplex subunit 7	NDUFB7	6	6	6	52.6	0	116.69	45	7.26161	7.36881	7.27062	7.3417	7.36249	7.56015	NaN	0.310104	NaN	1.10183	1.00127	0.480206	-0.473526	0.211849	0.525087	0.411808	0.60557	0.335642	0.621241	0.679287	0.710726	1.53376	2.09404	1.94195
P17612	P17612	cAMP-dependent protein kinase catalytic subunit alpha	PRKACA	5	1	1	17.7	0.0034774	2.3025	2	5.73901	5.73288	5.38374	5.68012			NaN	NaN	-4.64171	NaN	NaN	NaN	NaN	NaN	NaN	NaN	NaN	NaN	NaN	NaN	NaN	NaN	NaN	NaN
P17655	P17655	Calpain-2 catalytic subunit	CAPN2	18	18	18	33.7	0	158.6	206	7.05756	6.84279	6.90592	6.95979	6.73341	6.12753	1.48678	0.82872	1.05969	0.8353	-0.574507	1.0658	1.04828	1.14518	-0.257772	0.549311	0.759232	1.29622	0.644896	0.748474	-0.0516682	0.100586	-1.18562	-0.977264
P17676	P17676	CCAAT/enhancer-binding protein beta	CEBPB	1	1	1	9.9	0	23.64	0							NaN	NaN	NaN	NaN	NaN	NaN	NaN	NaN	NaN	NaN	NaN	NaN	NaN	NaN	NaN	NaN	NaN	NaN
P17693	P17693	HLA class I histocompatibility antigen, alpha chain G	HLA-G	3	2	2	13	0.00035411	3.6612	52	6.55326	6.63256	6.53017	6.56882	6.5492	6.55402	NaN	-0.558405	-1.0535	-0.576819	NaN	NaN	-1.13509	NaN	NaN	-0.691959	-1.44413	NaN	-1.27187	NaN	-0.61326	NaN	NaN	NaN
P17706	P17706	Tyrosine-protein phosphatase non-receptor type 2	PTPN2	4	4	4	9.6	0	214.23	0	5.65887						-4.18724	NaN	NaN	NaN	NaN	NaN	NaN	NaN	NaN	NaN	NaN	NaN	NaN	NaN	NaN	NaN	NaN	NaN
P17707	P17707	S-adenosylmethionine decarboxylase proenzyme;S-adenosylmethionine decarboxylase alpha chain;S-adenosylmethionine decarboxylase beta chain	AMD1	2	2	2	6	0.00019693	7.4264	13	5.68813	5.58674	5.56913	5.48127	5.51367	5.56684	-4.01747	NaN	NaN	NaN	NaN	NaN	NaN	-3.97682	NaN	NaN	-4.13637	NaN	NaN	NaN	-3.93487	NaN	NaN	-3.16986
P17812	P17812	CTP synthase 1	CTPS1	21	21	19	41.5	0	323.31	261	7.16362	6.9889	7.07592	7.00281	6.7943	6.12241	1.62217	0.64452	1.17683	0.909864	-0.452993	1.11549	1.29884	1.22974	-0.197958	0.145634	0.626448	1.07121	0.524038	0.555098	-0.514158	-0.183075	-2.59151	NaN
P17844	P17844	Probable ATP-dependent RNA helicase DDX5	DDX5	38	38	32	53.3	0	202.44	613	7.86691	7.66073	7.7007	7.56676	7.3099	6.92151	4.67438	3.37571	4.26013	3.35128	1.74067	3.87893	3.48347	3.52801	2.80123	2.39845	2.90093	4.01981	2.40864	3.39812	1.84147	2.46276	1.41291	1.89375
P17858	P17858	ATP-dependent 6-phosphofructokinase, liver type	PFKL	21	18	18	35.1	0	65.806	170	6.9185	6.78101	6.80573	6.8246	6.61502	5.83836	1.03215	0.1469	0.418909	0.0961247	-1.46273	0.445278	0.652123	0.597364	-1.22127	-0.232376	0.259428	0.668676	-0.0411415	0.196005	-0.777836	-0.308645	-3.25083	NaN
P17931	P17931	Galectin-3	LGALS3	11	11	11	39.2	0	139.71	833	8.62894	8.5862	8.57948	8.59084	8.49888	8.36783	4.35385	4.9105	4.9402	4.70815	4.81563	4.18616	4.30975	4.45119	4.80247	4.7446	4.63836	4.19659	4.35744	4.3986	4.73963	4.33943	4.66711	4.4389
P17980	P17980	26S protease regulatory subunit 6A	PSMC3	25	25	25	64.9	0	323.31	1078	7.87692	7.80852	7.80856	7.83489	7.80197	7.74612	3.85349	3.41736	3.80212	3.37493	3.50108	3.06654	3.55098	3.17717	3.26348	3.69122	3.32783	3.3723	3.36612	3.44961	3.99805	3.67708	3.54468	3.95085
P17987	P17987	T-complex protein 1 subunit alpha	TCP1	27	27	27	55.6	0	323.31	988	8.07869	7.91577	8.02361	7.98074	7.83795	7.44406	4.808	4.14642	4.8798	4.34417	2.52004	4.51614	4.75625	4.65886	3.88819	3.80405	4.02355	4.43413	4.33506	4.16134	3.60494	3.60512	2.79642	2.84028
P18031	P18031	Tyrosine-protein phosphatase non-receptor type 1	PTPN1	19	19	19	43.4	0	130.61	56	6.59452	6.25792	6.47471	6.60851	6.37891	5.91187	-0.37549	NaN	-0.702148	-1.6165	-2.5986	-1.01093	-0.783653	-0.901033	-3.14119	-1.36893	-1.14395	-0.124662	-0.575794	-0.788055	-1.98104	-1.2482	-2.91755	-2.00333
P18077	P18077	60S ribosomal protein L35a	RPL35A	8	8	8	30	0	13.1	158	8.08233	8.0131	8.03211	7.84607	7.63655	7.15052	2.63381	1.75429	1.91996	1.86981	-0.0624313	2.32471	2.11488	2.2336	0.75844	0.726129	1.38507	2.12501	0.828438	0.989162	-0.187845	0.196709	-1.80181	-2.10387
P18084	P18084	Integrin beta-5	ITGB5	9	9	9	16.4	0	57.79	52	6.49449	6.32831	6.51334	6.53543	6.08322	5.92346	-0.421186	-1.08934	-0.377985	-0.507343	-1.9947	-0.597176	-0.503271	-0.791754	NaN	-0.392675	-0.534391	-0.582138	-1.39532	-0.982696	-1.80192	-1.06554	-1.86163	-1.52359
P18085	P18085	ADP-ribosylation factor 4	ARF4	10	6	5	60	0	18.556	74	7.60013	7.21159	7.39564	7.11447	7.51955	6.72816	1.63887	0.626989	0.848524	0.938673	-0.609329	0.671488	1.18877	1.22546	-0.0535183	0.297474	0.454243	1.40922	0.452366	0.39769	-0.0490971	0.126659	NaN	-0.926193
P18124	P18124	60S ribosomal protein L7	RPL7	16	16	16	43.1	0	43.172	406	8.4832	8.32075	8.33844	8.17891	7.99772	7.49933	4.5773	3.92709	4.22292	3.87384	2.30336	4.2432	4.06868	4.15377	2.87196	2.90027	3.59635	3.94613	3.14854	3.41481	2.34366	2.65222	0.953035	1.10207
P18206	P18206	Vinculin	VCL	51	51	51	51.1	0	323.31	1110	7.60069	7.51871	7.54906	7.50386	7.40852	7.15661	4.47884	3.83104	3.82355	3.97447	3.2096	3.68525	4.0166	3.84682	3.42607	3.7267	3.52688	3.9893	3.51881	3.46034	3.77376	3.20083	2.98147	2.84763
P18433	P18433	Receptor-type tyrosine-protein phosphatase alpha	PTPRA	2	2	2	3.5	0.00085866	3.0227	1			6.15582				NaN	NaN	NaN	NaN	NaN	NaN	NaN	NaN	2.49916	NaN	NaN	NaN	NaN	NaN	NaN	NaN	NaN	NaN
P18583	P18583	Protein SON	SON	62	62	62	32.7	0	323.31	539	7.04317	6.97529	6.9997	7.1499	7.00303	6.80496	2.0728	2.20945	2.40135	2.05748	2.32728	1.74333	2.04635	1.99961	2.17048	2.57844	2.26516	2.2724	2.05764	1.88068	2.55872	1.98866	2.18627	2.21061
P18615	P18615	Negative elongation factor E	NELFE	26	26	26	60.5	0	323.31	184	7.10495	7.19013	7.09362	6.99164	6.82369	6.81691	-0.173246	0.79969	0.952894	0.392277	1.21104	0.303366	0.0343838	-0.0601749	1.21937	-0.148722	-0.137615	-0.398941	-0.454496	-0.122152	0.247417	0.00478554	0.558763	0.208464
P18621	P18621	60S ribosomal protein L17	RPL17	10	10	10	54.3	0	108.97	484	8.36666	8.28769	8.32465	8.28936	8.15433	7.9775	3.51923	3.38939	3.59127	3.3875	2.48537	3.34226	3.58782	3.48584	2.59263	3.19593	3.20014	3.39713	3.10782	3.01615	2.91484	3.0776	2.59699	2.79408
P18669;P15259;Q8N0Y7	P18669	Phosphoglycerate mutase 1	PGAM1	19	19	19	68.5	0	323.31	705	8.60865	8.45149	8.50722	8.48417	8.33291	7.87726	5.20341	4.55835	5.04974	4.61956	3.4354	4.68165	4.9915	5.00708	3.84454	4.29379	4.66488	5.00703	4.35476	4.66508	4.11971	3.35393	2.68292	2.69336
P18754	P18754	Regulator of chromosome condensation	RCC1	12	12	12	42.5	0	210.08	239	7.51498	7.31569	7.40993	7.51157	7.35186	7.10688	1.85214	0.993767	1.46582	1.34261	-0.14583	1.25576	1.36516	1.61186	0.288021	1.16672	1.41924	1.7246	1.43796	1.21896	0.997944	1.29913	0.383808	0.372496
P18827	P18827	Syndecan-1	SDC1	1	1	1	5.5	0.0001929	6.583	11	6.8281	6.80213	6.84642				NaN	NaN	-1.96565	NaN	NaN	NaN	NaN	NaN	NaN	NaN	NaN	NaN	NaN	NaN	NaN	NaN	NaN	NaN
P18846	P18846	Cyclic AMP-dependent transcription factor ATF-1	ATF1	6	6	4	22.1	0	52.2	18	7.9436	8.01841	7.85905	7.73763	7.75651	7.53757	NaN	2.31856	1.80833	1.29731	2.82136	1.08349	1.03473	NaN	2.5122	1.23634	1.07902	0.670048	1.02075	1.07167	1.02883	0.430489	0.807581	0.609678
P18847	P18847	Cyclic AMP-dependent transcription factor ATF-3	ATF3	2	2	2	10.5	0	17.949	2	6.07223	6.24846	5.95461	5.98986	5.54058	5.5933	NaN	NaN	-4.13477	NaN	NaN	NaN	NaN	NaN	NaN	NaN	NaN	NaN	NaN	NaN	NaN	NaN	NaN	NaN
P18850	P18850	Cyclic AMP-dependent transcription factor ATF-6 alpha;Processed cyclic AMP-dependent transcription factor ATF-6 alpha	ATF6	2	2	2	4.6	0.00018993	5.9802	2	6.38104		6.02218				NaN	NaN	-1.18946	NaN	NaN	NaN	NaN	NaN	NaN	NaN	NaN	NaN	NaN	NaN	NaN	NaN	NaN	NaN
P18858	P18858	DNA ligase 1	LIG1	26	26	26	33.3	0	323.31	69	6.49649	6.39358	6.28359	6.24869	6.00928	5.67485	-0.0922279	-0.631996	-0.255823	-0.516474	-1.88886	-0.2806	-0.552502	-0.693472	-1.23589	-1.33387	-0.947134	-0.904356	-0.968206	-1.06122	-1.10732	-1.30928	-2.47198	NaN
P18859	P18859	ATP synthase-coupling factor 6, mitochondrial	ATP5J	10	10	10	55.6	0	323.31	651	8.67699	8.6648	8.60706	8.70763	8.71308	8.79399	3.23555	3.92073	4.01246	3.56171	4.48563	2.98657	3.41503	3.31047	4.10993	4.03169	3.94262	3.29892	4.09869	3.69272	4.52868	4.57236	4.67359	4.66997
P18887	P18887	DNA repair protein XRCC1	XRCC1	16	16	16	35.4	0	323.31	60	6.41288	6.06346	6.10617	6.23061	6.07175	6.0679	-1.66582	-2.04512	-1.67961	-2.14163	NaN	-1.74591	-1.8974	-2.17618	-2.22502	-2.32401	-1.75089	-1.98362	-1.56942	-1.44924	-1.46554	-1.71077	-1.9048	-1.41089
P19105;O14950;P24844	P19105;O14950;P24844	Myosin regulatory light chain 12A;Myosin regulatory light chain 12B;Myosin regulatory light polypeptide 9	MYL12A;MYL12B;MYL9	14	14	14	55	0	323.31	714	8.54108	8.56536	8.53855	8.3412	8.25234	8.34401	3.80336	4.43393	4.21065	4.0727	4.48102	3.53166	3.79115	3.56608	4.40655	3.84016	3.38015	3.81537	3.39046	3.20267	4.09304	4.16976	3.61928	4.12797
P19174	P19174	1-phosphatidylinositol 4,5-bisphosphate phosphodiesterase gamma-1	PLCG1	12	12	12	13.7	0	37.607	14	6.2619	6.20599	6.43086	6.09835	6.3593	6.09036	NaN	NaN	NaN	-0.961027	NaN	0.186834	NaN	NaN	NaN	NaN	NaN	-1.11512	-1.0038	NaN	NaN	NaN	NaN	NaN
P19256	P19256	Lymphocyte function-associated antigen 3	CD58	2	2	2	7.2	0.00019627	7.2872	71	7.62773	7.64001	7.63989	7.48452	7.40884	7.46006	-0.0697174	0.758064	0.648819	0.518745	1.2391	-0.151415	0.103149	0.0987339	1.14101	0.375664	0.0491886	-0.318844	-0.130018	-0.237101	0.272614	0.162767	0.652353	0.426361
P19338	P19338	Nucleolin	NCL	44	44	44	48.3	0	323.31	1757	8.81335	8.79862	8.80974	8.76352	8.71079	8.56356	6.89058	7.37038	7.49845	7.12067	7.59409	6.82853	6.99485	6.82955	7.6001	7.18534	7.08742	6.87464	6.93153	6.92629	7.35889	6.78931	7.17729	7.06925
P19387	P19387	DNA-directed RNA polymerase II subunit RPB3	POLR2C	10	10	10	46.9	0	75.926	156	7.12106	6.9986	6.99001	7.09056	7.06768	7.03148	-0.190491	0.059969	0.40667	-0.20751	-0.198362	-0.128458	-0.193617	-0.252743	-0.198585	0.0492687	-0.032568	-0.40855	-0.0804272	0.0687923	0.196327	0.207607	0.442749	0.497683
P19388	P19388	DNA-directed RNA polymerases I, II, and III subunit RPABC1	POLR2E	6	6	6	40.5	0	188.03	63	7.08355	6.8579	6.89517	6.82008	6.76843	6.33723	-0.502628	-0.997129	-0.501513	-1.05256	-1.75157	-0.90514	-0.62409	-1.07395	-1.28261	-1.34908	-1.07726	-1.01903	-1.18844	-1.30466	-1.64814	-1.4997	-2.09522	-1.95276
P19404	P19404	NADH dehydrogenase [ubiquinone] flavoprotein 2, mitochondrial	NDUFV2	10	10	10	40.6	0	50.562	178	7.04926	7.06875	7.03261	7.1164	7.19169	7.27818	-0.589436	0.204899	0.317633	-0.176897	0.382969	-0.448313	-0.423414	-0.338041	0.421022	0.540321	0.318888	-0.0794506	0.535116	0.364611	1.04197	1.05916	1.4037	1.27255
P19438	P19438	Tumor necrosis factor receptor superfamily member 1A;Tumor necrosis factor receptor superfamily member 1A, membrane form;Tumor necrosis factor-binding protein 1	TNFRSF1A	6	6	6	17.6	0	51.603	39	6.32127	6.38263	6.27053	6.29555	6.34792	6.23047	-1.77116	-1.78261	-1.4209	NaN	-1.75593	-2.14782	NaN	-2.26843	-1.8674	-1.9208	-1.83809	-1.91142	-1.97036	-1.86541	-1.49713	-1.78419	-1.97401	-1.77779
P19474	P19474	E3 ubiquitin-protein ligase TRIM21	TRIM21	3	3	3	8.8	0.00036724	4.7068	9	6.4425	6.18157	6.31038	6.51628	6.63492	6.43081	-1.04046	-1.16759	-0.595772	NaN	NaN	NaN	NaN	-1.2443	NaN	-0.986147	-1.16748	-1.00201	-0.91806	NaN	-0.432379	NaN	NaN	NaN
P19484	P19484	Transcription factor EB	TFEB	6	6	5	20	0	54.977	3	5.36084	6.08875	5.29709	5.95384	5.97655	5.74858	NaN	NaN	NaN	NaN	-2.17567	NaN	NaN	NaN	NaN	NaN	NaN	NaN	NaN	NaN	NaN	NaN	NaN	-2.60936
P19525	P19525	Interferon-induced, double-stranded RNA-activated protein kinase	EIF2AK2	18	18	18	37.4	0	106.55	156	6.99742	6.7704	6.80628	6.7615	6.85108	6.75068	0.271158	-0.477922	0.237297	-0.420793	-1.57229	0.055027	-0.202229	0.025568	-1.26512	-0.62952	-0.315523	-0.112385	-0.144365	0.283695	-0.365036	0.0614548	-0.407463	-0.251663
P19532;O14948	P19532	Transcription factor E3	TFE3	3	2	2	5.9	0	76.565	0							NaN	NaN	NaN	NaN	NaN	NaN	NaN	NaN	NaN	NaN	NaN	NaN	NaN	NaN	NaN	NaN	NaN	NaN
P19623	P19623	Spermidine synthase	SRM	9	9	9	43.4	0	86.319	147	7.26091	7.07273	7.06244	7.0907	6.88506	6.38397	0.711935	0.101742	0.18321	0.221056	-1.56441	0.0523586	0.383161	0.166046	-0.909721	-0.402491	-0.414324	0.396187	-0.32205	-0.296442	-0.723408	-0.884836	-2.77641	-1.70355
P19634	P19634	Sodium/hydrogen exchanger 1	SLC9A1	7	7	7	9.1	0	252.52	0							NaN	NaN	NaN	NaN	NaN	NaN	NaN	NaN	NaN	NaN	NaN	NaN	NaN	NaN	NaN	NaN	NaN	NaN
P19784	P19784	Casein kinase II subunit alpha	CSNK2A2	7	7	7	25.7	0	17.367	25	6.52965	6.3221	6.29649	6.37849	5.64773		-1.23516	-1.66416	-1.48033	-2.18134	NaN	-1.51539	-1.83317	-1.8731	NaN	NaN	-2.31669	-1.94627	NaN	NaN	NaN	NaN	NaN	NaN
P19793;P48443;P28702	P19793;P48443;P28702	Retinoic acid receptor RXR-alpha;Retinoic acid receptor RXR-gamma;Retinoic acid receptor RXR-beta	RXRA;RXRG;RXRB	2	2	2	8.4	0.0053424	1.9586	3	5.36182	5.29155	5.29505	5.22589	5.12325		NaN	NaN	-5.29851	NaN	NaN	NaN	NaN	NaN	NaN	NaN	NaN	NaN	NaN	NaN	NaN	NaN	NaN	NaN
P19838	P19838	Nuclear factor NF-kappa-B p105 subunit;Nuclear factor NF-kappa-B p50 subunit	NFKB1	6	6	6	10	0	71.427	10	5.75415	5.65154	5.72454	5.61199	5.84863	5.27798	-2.435	-2.84558	NaN	NaN	NaN	-2.65586	-2.92229	-2.17143	NaN	NaN	-2.91579	-2.7291	NaN	-2.78315	NaN	-3.40924	NaN	NaN
P19971	P19971	Thymidine phosphorylase	TYMP	8	8	8	26.6	0	29.378	71	6.59216	6.55208	6.46743	6.4054	6.28817	6.04452	-0.922949	-1.32268	-1.23406	-1.27666	-1.64437	-1.27552	-1.31851	-1.26534	-1.63747	-1.61947	-1.5454	-1.2488	-1.62292	-1.52364	-1.51269	-1.7713	-1.91511	-1.76846
P20020	P20020	Plasma membrane calcium-transporting ATPase 1	ATP2B1	32	32	19	30.2	0	323.31	337	7.05781	6.89772	7.2163	7.01934	6.89334	6.56439	1.98158	1.29323	1.78575	1.47607	0.838306	1.56832	1.74115	1.5528	0.958595	1.51628	1.58778	1.85744	1.65916	1.63664	1.25352	1.62162	0.844959	0.897543
P20042	P20042	Eukaryotic translation initiation factor 2 subunit 2	EIF2S2	29	29	29	56.2	0	323.31	202	7.73828	7.57665	7.6186	7.62716	7.50985	7.17315	2.72353	2.25848	2.75682	2.09363	1.38999	2.3586	2.423	2.58328	1.87072	1.87436	2.05091	2.36123	2.11139	2.11585	1.88089	1.73599	1.22217	1.16549
P20073	P20073	Annexin A7	ANXA7	9	9	9	18	0	62.561	139	7.11298	6.92586	6.93282	7.08118	6.9101	6.72483	0.758923	0.169292	0.277863	0.0728054	-1.15135	0.358683	0.262087	0.5145	-0.594112	-0.267222	0.607712	0.39382	0.33074	0.396757	-0.24917	0.412731	-0.570349	-0.579695
P20132	P20132	L-serine dehydratase/L-threonine deaminase	SDS	1	1	1	4.9	1		0							NaN	NaN	NaN	NaN	NaN	NaN	NaN	NaN	NaN	NaN	NaN	NaN	NaN	NaN	NaN	NaN	NaN	NaN
P20290	P20290	Transcription factor BTF3	BTF3	12	12	12	62.1	0	323.31	774	8.72227	8.81928	8.75324	8.60141	8.50936	8.40906	4.73065	5.42034	5.46975	5.62641	5.74156	4.57627	4.10161	4.68133	5.29862	4.89881	3.8699	4.63378	3.96839	4.1081	5.10824	3.92056	3.97737	4.91135
P20338;P61018	P20338	Ras-related protein Rab-4A	RAB4A	7	7	7	41.7	0	35.99	38	6.74663	6.55502	6.63311	6.64022	6.52831	6.14655	-1.11926	-2.10222	-1.3964	-1.40777	-2.45978	-1.6569	-1.72069	-1.30702	-2.31306	-1.75796	-1.53152	-1.37006	-1.25632	-1.451	-2.3788	-1.951	NaN	NaN
P20339	P20339	Ras-related protein Rab-5A	RAB5A	8	5	5	53.5	0	26.979	22	6.18508	6.66877	6.13804	6.41083	6.33121	5.93768	NaN	NaN	NaN	NaN	NaN	-1.90939	NaN	NaN	NaN	NaN	NaN	NaN	NaN	NaN	NaN	NaN	NaN	NaN
P20340;Q9NRW1;Q14964	P20340;Q9NRW1	Ras-related protein Rab-6A;Ras-related protein Rab-6B	RAB6A;RAB6B	6	6	6	31.7	0	21.182	66	7.51067	7.3535	7.3676	7.44789	7.29911	6.97753	1.48269	0.836668	1.23973	0.585981	-0.496506	1.25331	1.14907	1.16553	-0.0207615	0.538818	0.858511	1.41378	0.870787	1.31352	0.00652504	0.878496	-0.784752	-0.773727
P20585	P20585	DNA mismatch repair protein Msh3	MSH3	2	2	2	3.6	0.0001926	6.5343	5	4.58808	5.00745	4.50531	4.86539	4.49932		NaN	NaN	NaN	-4.8014	NaN	NaN	NaN	NaN	NaN	NaN	NaN	NaN	NaN	NaN	NaN	NaN	NaN	NaN
P20618	P20618	Proteasome subunit beta type-1	PSMB1	10	10	10	45.6	0	87.991	135	7.59024	7.48253	7.45914	7.45669	7.30698	6.52352	1.77658	0.979641	1.33706	1.57448	-0.333334	1.39886	1.5742	1.15158	-0.0524769	1.12314	0.997143	1.46985	1.0955	0.875786	0.376228	-0.252214	-1.69736	-1.42408
P20645	P20645	Cation-dependent mannose-6-phosphate receptor	M6PR	6	6	6	24.2	0	139	106	7.44714	7.52903	7.54079	7.59739	7.6004	7.65738	0.913557	1.69987	1.73738	1.44298	2.21296	1.14112	1.19051	1.20301	1.95005	1.82698	1.71286	1.30854	1.88711	1.7564	2.08991	2.60961	2.72061	2.47985
P20674	P20674	Cytochrome c oxidase subunit 5A, mitochondrial	COX5A	10	10	10	52.7	0	213.12	550	8.56481	8.61148	8.58589	8.6158	8.58762	8.6497	5.04521	5.14557	4.78293	5.00805	5.41482	4.22004	4.9127	4.48853	5.41279	5.40458	4.85258	4.93748	5.04202	4.84491	5.46732	5.52217	5.8591	5.88546
P20700	P20700	Lamin-B1	LMNB1	74	73	64	80.5	0	323.31	1386	8.066	7.99929	8.00032	8.2448	8.30173	8.11121	5.14343	4.98156	5.28853	5.06845	4.9962	4.91384	5.00572	5.02432	4.9741	5.74092	5.55385	5.7954	5.88271	5.88759	6.15176	5.71919	5.98147	6.07094
P20749	P20749	B-cell lymphoma 3 protein	BCL3	2	2	2	9	0	8.4903	0							NaN	NaN	NaN	NaN	NaN	NaN	NaN	NaN	NaN	NaN	NaN	NaN	NaN	NaN	NaN	NaN	NaN	NaN
P20810	P20810	Calpastatin	CAST	36	36	36	52.5	0	323.31	700	7.88454	7.96395	7.94917	7.73914	7.67773	7.47914	3.75827	4.35715	4.18837	4.16609	4.7202	3.73812	3.88313	3.65	4.6772	3.51561	3.20634	3.29923	3.145	2.98599	3.65749	2.90962	3.14189	2.97599
P20839	P20839	Inosine-5-monophosphate dehydrogenase 1	IMPDH1	10	9	9	26.3	0	48.166	60	6.779	6.49335	6.55404	6.53519	6.51085	6.34097	-0.451712	-0.983622	-0.679609	-1.32163	-2.07283	-0.658745	-0.948795	-1.10173	-1.6575	-1.9205	-1.16252	-1.15143	-0.967209	-1.19835	-1.52069	-0.985397	-1.87096	-1.59961
P20851	P20851	C4b-binding protein beta chain	C4BPB	1	1	1	3.6	0.0034751	2.2924	19	6.15445	6.24579	6.08546	6.08046	6.06798	6.16563	NaN	NaN	-2.73139	NaN	NaN	NaN	NaN	NaN	NaN	NaN	NaN	NaN	NaN	NaN	NaN	NaN	NaN	NaN
P20908	P20908	Collagen alpha-1(V) chain	COL5A1	6	6	6	3.3	0.00019755	7.5378	12	5.74398	5.67403	5.6622	5.55652	5.24418	5.43463	-2.34165	NaN	NaN	NaN	-1.91285	NaN	-1.99743	-2.72215	NaN	-2.54256	NaN	NaN	NaN	NaN	NaN	-2.40675	NaN	NaN
P20929	P20929	Nebulin	NEB	2	2	2	0.4	1		1	4.51735		4.75422	4.49816	4.49855	4.40381	NaN	NaN	-3.37376	NaN	NaN	NaN	NaN	NaN	NaN	NaN	NaN	NaN	NaN	NaN	NaN	NaN	NaN	NaN
P20936	P20936	Ras GTPase-activating protein 1	RASA1	1	1	1	1.1	0.0086372	1.722	2	4.84707	4.88844	4.6836		4.59119		NaN	NaN	-5.81421	NaN	NaN	NaN	NaN	NaN	NaN	NaN	NaN	NaN	NaN	NaN	NaN	NaN	NaN	NaN
P20962	P20962	Parathymosin	PTMS	6	6	6	26.5	0	274.85	79	8.87187	8.99288	9.00404	8.77042	8.78152	8.68494	2.26024	4.14708	4.02661	3.21013	5.11763	4.02295	2.84021	3.04439	5.11331	2.99689	3.24845	2.95586	3.25984	3.70573	4.21719	3.43604	3.82787	3.73329
P21127	P21127	Cyclin-dependent kinase 11B	CDK11B	19	19	3	19.5	0	185.15	35	6.13845	5.84684	5.97133	5.95143	5.81485	5.44614	-2.04854	-2.46516	-2.10372	-1.9422	-2.88233	-2.52286	-2.19183	-2.29385	-2.75868	-2.3883	-2.29003	-2.34278	-2.10292	-2.33959	-2.61033	-2.72299	-2.93063	NaN
P21266	P21266	Glutathione S-transferase Mu 3	GSTM3	13	13	12	48.4	0	72.328	311	7.7288	7.56504	7.64398	7.5469	7.40605	6.9485	2.78977	1.83288	2.10981	2.01996	0.452707	2.15213	2.45404	2.42744	0.293837	1.50967	1.69603	2.24305	1.64169	1.73854	0.829399	1.04823	-0.248854	-0.0606976
P21281;P15313	P21281	V-type proton ATPase subunit B, brain isoform	ATP6V1B2	6	6	6	18.6	0	14.993	17	6.18056	6.29843	6.08825	6.05908	5.93768	6.25164	-1.04733	NaN	NaN	-2.12697	NaN	-2.10896	-2.3157	NaN	NaN	NaN	NaN	-1.694	NaN	-1.47016	-2.1113	-1.81488	NaN	-1.34776
P21283	P21283	V-type proton ATPase subunit C 1	ATP6V1C1	6	6	6	19.9	0	10.825	45	6.21852	6.07255	6.06668	5.95509	5.87723	5.45272	-1.82364	-2.51095	-2.15849	-2.2409	-3.59277	-1.97656	-2.07978	-2.02851	-3.71605	-3.4634	-2.87851	-2.33968	-3.02576	-2.73678	-3.54244	-3.10208	NaN	NaN
P21291	P21291	Cysteine and glycine-rich protein 1	CSRP1	7	7	7	36.8	0	162.75	110	8.09902	7.94724	8.01311	7.90763	7.88801	7.59222	3.47269	3.10002	3.57342	3.00332	1.56777	3.4775	3.25677	3.43788	2.54337	2.75227	2.60574	3.1133	3.00392	3.12104	2.33715	2.79621	2.17218	1.32519
P21333	P21333	Filamin-A	FLNA	118	118	108	50.6	0	323.31	3238	7.9445	7.81352	7.86879	7.86782	7.77446	7.52793	6.68046	6.1549	6.6278	6.34211	5.20969	6.4661	6.40163	6.47611	5.78374	6.11692	6.21465	6.39141	6.20181	6.31539	5.91759	6.04141	5.67283	5.80212
P21359	P21359	Neurofibromin;Neurofibromin truncated	NF1	9	9	9	5	0	109.8	3	5.83476		5.36249				NaN	NaN	NaN	NaN	NaN	NaN	-7.6577	NaN	NaN	NaN	NaN	NaN	NaN	NaN	NaN	NaN	NaN	NaN
P21399;O00408	P21399	Cytoplasmic aconitate hydratase	ACO1	23	23	23	35.7	0	111.65	217	7.05233	6.79816	6.89342	6.76466	6.62703	5.79842	1.46055	0.815741	1.09948	0.98455	-1.15586	1.12747	1.01041	0.99363	-0.0893612	-0.146191	0.602619	0.896561	0.292248	0.569788	-0.284206	-0.363926	NaN	NaN
P21580	P21580	Tumor necrosis factor alpha-induced protein 3;A20p50;A20p37	TNFAIP3	2	2	2	2.4	0.00068776	3.0552	0							NaN	NaN	NaN	NaN	NaN	NaN	NaN	NaN	NaN	NaN	NaN	NaN	NaN	NaN	NaN	NaN	NaN	NaN
P21583	P21583	Kit ligand;Soluble KIT ligand	KITLG	4	4	4	17.9	0.0003635	4.3255	26	6.77626	6.84723	6.61617	6.5433	6.51962	6.40012	NaN	-1.88358	-1.11808	-1.63495	-0.582596	NaN	-1.61257	-1.56335	-1.10568	-1.83945	NaN	NaN	-2.21719	-2.31504	-1.81114	NaN	-2.02027	-1.99409
P21675	P21675	Transcription initiation factor TFIID subunit 1	TAF1	2	2	2	2.9	0.0003528	3.5897	0							NaN	NaN	NaN	NaN	NaN	NaN	NaN	NaN	NaN	NaN	NaN	NaN	NaN	NaN	NaN	NaN	NaN	NaN
P21731	P21731	Thromboxane A2 receptor	TBXA2R	1	1	1	3.2	0	34.675	0							NaN	NaN	NaN	NaN	NaN	NaN	NaN	NaN	NaN	NaN	NaN	NaN	NaN	NaN	NaN	NaN	NaN	NaN
P21796	P21796	Voltage-dependent anion-selective channel protein 1	VDAC1	18	18	18	74.6	0	323.31	656	8.0867	7.93228	7.98354	8.15682	8.08817	7.78494	4.18642	2.80934	3.38125	3.22707	1.6942	3.21286	3.59899	3.88408	2.02509	3.63508	4.02355	4.38482	4.39802	4.37754	3.17979	4.33597	3.00928	2.96438
P21912	P21912	Succinate dehydrogenase [ubiquinone] iron-sulfur subunit, mitochondrial	SDHB	16	16	16	41.1	0	37.338	410	7.5238	7.48547	7.48281	7.63448	7.62522	7.75292	1.81234	2.09827	2.30547	1.88956	2.03387	1.6891	1.76507	1.75058	2.14631	2.82095	2.37983	2.34003	2.83384	2.62197	3.06468	3.56401	3.64221	3.6615
P21926	P21926	CD9 antigen	CD9	5	5	5	12.3	0	12.651	205	8.32625	8.37077	8.34646	8.1675	8.12145	8.10796	2.36615	3.33133	3.50261	2.90285	3.81674	2.94892	2.74191	2.82488	3.74927	2.8187	2.47119	2.90495	2.1956	2.32717	2.66797	2.46856	2.49473	2.29516
P21953	P21953	2-oxoisovalerate dehydrogenase subunit beta, mitochondrial	BCKDHB	1	1	1	4.6	0.00052891	3.5624	1							NaN	NaN	NaN	NaN	NaN	NaN	NaN	NaN	NaN	NaN	NaN	NaN	NaN	NaN	NaN	NaN	NaN	NaN
P21964	P21964	Catechol O-methyltransferase	COMT	5	5	5	22.5	0	32.144	62	6.71748	6.59045	6.6599	6.80314	6.70153	6.32966	-0.629959	-1.81025	-1.49761	-1.0048	-4.9325	-1.56913	-0.79727	-1.55994	NaN	-0.72114	-1.24823	-0.741694	-0.462854	-1.07465	-1.67496	-0.566641	NaN	NaN
P22059	P22059	Oxysterol-binding protein 1	OSBP	22	22	20	33.7	0	323.31	158	6.80511	6.70198	6.65536	6.74231	6.68	6.00399	0.780937	0.0909081	0.281942	-0.00770378	-0.620604	0.494337	0.43173	0.234617	-0.992884	-0.00263214	0.119352	0.446394	0.568836	0.4774	-0.365036	-0.099411	-1.13777	-1.71316
P22061	P22061	Protein-L-isoaspartate(D-aspartate) O-methyltransferase	PCMT1	10	10	10	53.3	0	159.8	337	7.70331	7.60704	7.61308	7.65015	7.53001	7.48094	2.86433	2.23658	2.35047	2.45075	2.12018	1.92757	2.58127	1.94427	1.88407	2.42733	2.16438	2.28653	1.91536	2.17257	2.38252	1.91982	1.46868	2.28061
P22087	P22087	rRNA 2-O-methyltransferase fibrillarin	FBL	10	10	8	40.2	0	176.11	189	7.57657	7.4469	7.27073	7.52336	7.36635	6.74037	2.24948	1.26517	1.64006	1.57637	-0.457983	1.74231	1.52869	1.82999	0.228153	1.4731	1.57179	2.17822	1.60991	1.72743	0.452177	0.88475	-0.116806	-0.536772
P22102	P22102	Trifunctional purine biosynthetic protein adenosine-3;Phosphoribosylamine--glycine ligase;Phosphoribosylformylglycinamidine cyclo-ligase;Phosphoribosylglycinamide formyltransferase	GART	36	36	36	40.6	0	323.31	923	7.66545	7.5407	7.55764	7.5261	7.32989	6.94721	3.8	2.90836	3.31664	3.3478	1.75729	3.50578	3.47282	3.311	2.18632	2.87977	3.10918	3.15921	2.98447	2.83899	2.37114	2.47286	1.46488	1.46155
P22234	P22234	Multifunctional protein ADE2;Phosphoribosylaminoimidazole-succinocarboxamide synthase;Phosphoribosylaminoimidazole carboxylase	PAICS	24	24	24	41.6	0	323.31	440	8.02235	7.89215	7.94374	7.90519	7.77375	7.29629	3.80436	3.20015	3.81894	3.12292	1.85758	3.66095	3.58122	3.51348	2.57201	2.82025	3.23984	3.39486	2.95744	3.08712	2.26761	2.44248	1.17557	1.44858
P22307	P22307	Non-specific lipid-transfer protein	SCP2	12	12	12	17.9	0	66.67	308	7.32628	7.33245	7.31442	7.46879	7.4848	7.67424	1.72784	2.10755	2.0621	1.86313	2.36098	1.3679	1.53238	1.56109	2.19907	2.62743	2.15576	1.95087	2.48354	2.33518	2.7352	3.26159	3.50239	3.55954
P22314	P22314	Ubiquitin-like modifier-activating enzyme 1	UBA1	40	40	40	46.7	0	323.31	1238	7.91659	7.7705	7.8264	7.74186	7.59228	7.19073	4.89042	4.34485	4.76002	4.41496	2.94772	4.50655	4.5914	4.58978	3.60718	3.95792	4.23498	4.38363	4.01057	4.10507	3.62628	3.5995	2.53968	2.59438
P22392;O60361	P22392;O60361	Nucleoside diphosphate kinase B;Putative nucleoside diphosphate kinase	NME2;NME2P1	12	12	6	77	0	263.81	700	8.66767	8.57835	8.61703	8.52497	8.4199	8.09991	5.67051	5.12347	5.44748	5.38663	4.08025	5.38302	5.25656	5.39496	4.78752	4.94036	4.98896	5.17251	5.01458	5.05481	4.51571	4.50895	3.92457	3.79473
P22415	P22415	Upstream stimulatory factor 1	USF1	3	3	2	13.2	0	12.623	16	6.19587	6.36939	6.14612	6.16098	6.16455	6.04286	NaN	NaN	-3.53448	NaN	NaN	NaN	NaN	NaN	NaN	NaN	NaN	NaN	NaN	NaN	NaN	NaN	NaN	NaN
P22455	P22455	Fibroblast growth factor receptor 4	FGFR4	1	1	1	1.9	1		0							NaN	NaN	NaN	NaN	NaN	NaN	NaN	NaN	NaN	NaN	NaN	NaN	NaN	NaN	NaN	NaN	NaN	NaN
P22466	P22466	Galanin peptides;Galanin;Galanin message-associated peptide	GAL	2	2	2	13	0	45.969	0							NaN	NaN	NaN	NaN	NaN	NaN	NaN	NaN	NaN	NaN	NaN	NaN	NaN	NaN	NaN	NaN	NaN	NaN
P22570	P22570	NADPH:adrenodoxin oxidoreductase, mitochondrial	FDXR	2	2	2	6.7	0.00036344	4.3232	13	5.59538	5.48923	5.4345	5.66622	5.477	5.05332	NaN	-4.20397	NaN	NaN	NaN	NaN	NaN	NaN	NaN	NaN	-3.97835	-3.23417	NaN	NaN	NaN	NaN	NaN	NaN
P22607;P21802	P22607;P21802	Fibroblast growth factor receptor 3;Fibroblast growth factor receptor 2	FGFR3;FGFR2	2	2	2	2.7	1		10	6.26389	6.37383	6.32096	6.18377	5.89954	5.71757	NaN	NaN	-2.46589	NaN	NaN	NaN	NaN	NaN	NaN	NaN	NaN	NaN	NaN	NaN	NaN	NaN	NaN	NaN
P22612	P22612	cAMP-dependent protein kinase catalytic subunit gamma	PRKACG	1	1	1	6.8	0	12.461	3			6.18898				NaN	NaN	NaN	NaN	NaN	NaN	-3.00132	NaN	NaN	NaN	NaN	NaN	NaN	NaN	NaN	NaN	NaN	NaN
P22626	P22626	Heterogeneous nuclear ribonucleoproteins A2/B1	HNRNPA2B1	40	40	40	79.3	0	323.31	1261	8.8817	8.8559	8.8755	8.95158	8.93473	8.74264	6.83502	6.7449	7.09268	6.42412	6.91837	6.71588	6.58927	6.67362	6.60915	6.99263	6.98929	7.01924	6.84305	7.2545	7.58271	6.82756	6.92618	6.86359
P22670	P22670	MHC class II regulatory factor RFX1	RFX1	5	5	5	12.3	0	143.38	2	5.57572	5.38115	5.46555	5.29592	5.09585		-3.49057	NaN	NaN	NaN	NaN	NaN	NaN	NaN	NaN	NaN	NaN	NaN	NaN	NaN	NaN	NaN	NaN	NaN
P22674	P22674	Cyclin-O	CCNO	1	1	1	6	0	14.137	0							NaN	NaN	NaN	NaN	NaN	NaN	NaN	NaN	NaN	NaN	NaN	NaN	NaN	NaN	NaN	NaN	NaN	NaN
P22681	P22681	E3 ubiquitin-protein ligase CBL	CBL	4	4	4	9.7	0	9.4906	2	4.80599	4.89179	4.72994	4.9912			NaN	-6.84774	NaN	NaN	NaN	NaN	NaN	NaN	NaN	NaN	NaN	NaN	NaN	NaN	NaN	NaN	NaN	NaN
P22694	P22694	cAMP-dependent protein kinase catalytic subunit beta	PRKACB	7	7	3	29.3	0	23.124	41	6.57512	6.44693	6.51848	6.31441	6.22534	5.9276	-1.03753	-2.01187	-1.7892	-1.70919	-3.37827	-1.12763	-1.46219	-1.20278	-2.65244	-2.67759	-2.01107	-2.21275	-2.04259	-2.0004	-3.12078	-2.49115	NaN	NaN
P22695	P22695	Cytochrome b-c1 complex subunit 2, mitochondrial	UQCRC2	14	14	14	40.4	0	281.18	406	7.67531	7.46878	7.60888	7.7546	7.78548	7.48972	3.85365	2.9604	3.29873	2.8694	1.69984	3.41093	3.57374	3.43268	2.20131	3.13764	3.62356	4.03375	3.83556	4.04092	3.12557	4.20042	3.00696	2.51022
P22736	P22736	Nuclear receptor subfamily 4 group A member 1	NR4A1	3	1	1	4.7	1		0							NaN	NaN	NaN	NaN	NaN	NaN	NaN	NaN	NaN	NaN	NaN	NaN	NaN	NaN	NaN	NaN	NaN	NaN
P23025	P23025	DNA repair protein complementing XP-A cells	XPA	2	2	2	18.3	0	14.357	0	6.1333	6.01118	6.12808	6.02222	6.16823	5.87355	NaN	-4.01633	NaN	NaN	NaN	NaN	NaN	NaN	NaN	NaN	NaN	NaN	NaN	NaN	NaN	NaN	NaN	NaN
P23142	P23142	Fibulin-1	FBLN1	1	1	1	2.4	0	7.8809	2	5.27388	5.21717	4.82508				-5.21241	NaN	NaN	NaN	NaN	NaN	NaN	NaN	NaN	NaN	NaN	NaN	NaN	NaN	NaN	NaN	NaN	NaN
P23193;Q15560	P23193	Transcription elongation factor A protein 1	TCEA1	24	24	24	52.5	0	323.31	267	7.59781	7.68557	7.621	7.46404	7.33566	7.18099	1.66687	2.27993	2.0111	2.09555	2.63216	1.31245	1.70945	1.48751	2.36316	1.88865	1.28734	1.2678	1.09999	0.90061	1.94161	0.862055	1.08962	1.32891
P23229	P23229	Integrin alpha-6;Integrin alpha-6 heavy chain;Integrin alpha-6 light chain;Processed integrin alpha-6	ITGA6	2	2	2	1.4	0.0038023	2.2632	24	4.50892	5.27964	5.35261	4.97414	5.07592	5.07479	NaN	NaN	NaN	-3.95407	-3.68467	NaN	NaN	NaN	-3.3365	NaN	NaN	NaN	NaN	NaN	-3.31123	NaN	-3.5168	NaN
P23246	P23246	Splicing factor, proline- and glutamine-rich	SFPQ	39	39	37	53.7	0	323.31	1180	8.30044	8.1612	8.21441	8.30484	8.17011	7.83993	5.50158	4.94203	4.89017	4.85661	3.65706	4.97284	5.42236	4.98263	4.11915	5.0507	4.95181	5.33165	5.03922	5.01533	4.73498	4.29264	4.01154	4.06562
P23258;Q9NRH3	P23258;Q9NRH3	Tubulin gamma-1 chain;Tubulin gamma-2 chain	TUBG1;TUBG2	13	13	13	41.2	0	162.9	117	6.94536	6.79201	6.80565	6.73566	6.58737	6.35098	0.309315	-0.422745	-0.134275	-0.19021	-1.43675	-0.16493	-0.134514	-0.237303	-1.40773	-0.865709	-0.672024	-0.231831	-0.591347	-0.612116	-1.12267	-0.501501	-1.93168	-0.862829
P23284	P23284	Peptidyl-prolyl cis-trans isomerase B	PPIB	16	16	16	53.7	0	191.8	1161	8.80606	8.6786	8.72208	8.86115	8.82587	8.65091	5.74568	5.27631	5.7808	5.30099	4.36071	5.44075	5.54156	5.39101	4.8704	5.85327	5.89759	5.98726	6.13763	5.98117	5.61781	6.13922	5.36059	5.44379
P23297	P23297	Protein S100-A1	S100A1	2	2	2	38.3	0	76.417	13	6.93344	6.89175	7.08091	6.29354	6.41183	6.51037	NaN	-2.79804	-2.49499	NaN	-2.4333	-3.16295	NaN	NaN	-2.14796	NaN	NaN	NaN	NaN	NaN	NaN	-3.00534	NaN	NaN
P23352	P23352	Anosmin-1	KAL1	1	1	1	3.7	0.00068977	3.1027	0							NaN	NaN	NaN	NaN	NaN	NaN	NaN	NaN	NaN	NaN	NaN	NaN	NaN	NaN	NaN	NaN	NaN	NaN
P23368	P23368	NAD-dependent malic enzyme, mitochondrial	ME2	8	8	8	19.5	0	61.583	54	6.27714	6.15491	6.18704	6.38712	6.27664	5.744	-1.29015	-1.87447	-1.57232	-1.90049	NaN	-1.45874	-1.49156	-1.63671	-2.4913	-1.72646	-1.36564	-0.97633	-1.16654	-1.35338	-2.13942	-1.90012	-2.50872	NaN
P23381	P23381	Tryptophan--tRNA ligase, cytoplasmic;T1-TrpRS;T2-TrpRS	WARS	17	17	17	49.5	0	251.65	296	7.43558	7.30416	7.32862	7.34735	7.18561	6.69473	2.03057	1.5441	1.98592	2.02971	0.190613	1.72931	2.01443	1.9313	0.876169	1.23756	1.54777	1.78368	1.33809	1.63934	1.08514	0.738146	-0.0742664	0.276813
P23396	P23396	40S ribosomal protein S3	RPS3	23	23	23	77	0	255.84	755	8.42172	8.26415	8.29066	8.25777	8.07995	7.60314	5.02954	4.34142	4.82608	4.41052	2.74944	4.63127	4.65688	4.51466	3.2404	3.76498	4.23081	4.53662	4.02275	4.19386	2.71217	3.70528	1.88488	1.39113
P23434	P23434	Glycine cleavage system H protein, mitochondrial	GCSH	4	4	4	40.5	0	307	8	6.21655	6.24033	6.10032	5.84108	5.93342		NaN	NaN	NaN	NaN	-1.54196	NaN	NaN	NaN	-2.29218	NaN	NaN	NaN	NaN	NaN	NaN	NaN	NaN	NaN
P23443	P23443	Ribosomal protein S6 kinase beta-1	RPS6KB1	4	4	4	7.6	0	8.4516	1	6.54929			5.87199	5.55454		-1.60789	NaN	NaN	NaN	NaN	NaN	NaN	NaN	NaN	NaN	NaN	NaN	NaN	NaN	NaN	NaN	NaN	NaN
P23458	P23458	Tyrosine-protein kinase JAK1	JAK1	8	8	8	8.3	0	15.417	38	6.1401	5.95608	5.89118	5.93506	5.88092	5.62544	-0.891674	-1.6896	-1.32656	-1.40955	-2.89228	-1.3824	-1.65507	-1.5794	-2.59345	-2.01961	-1.97409	-1.26429	-1.87942	-1.5832	-2.02817	-1.38665	-2.68568	-2.31767
P23497;Q9H930	P23497	Nuclear autoantigen Sp-100	SP100	19	16	16	25.3	0	323.31	39	6.12701	6.14517	6.03347	5.81047	5.82813	5.70674	-2.29717	-1.86031	-1.48237	-1.78311	-1.18088	-1.92982	-2.47776	-2.01261	-1.44293	NaN	-2.1153	-2.67661	-2.94143	-2.64456	-2.04738	-2.64821	-2.69466	-2.65053
P23508	P23508	Colorectal mutant cancer protein	MCC	5	5	5	9.9	0	30.995	0							NaN	NaN	NaN	NaN	NaN	NaN	NaN	NaN	NaN	NaN	NaN	NaN	NaN	NaN	NaN	NaN	NaN	NaN
P23511	P23511	Nuclear transcription factor Y subunit alpha	NFYA	4	4	4	12.7	0	220.79	54	7.65677	7.63426	7.63716	7.12849	6.6041		-1.72609	-1.14121	-1.64834	-1.28531	-0.855085	-2.6204	-1.14545	-2.11391	-1.56713	-2.90602	-2.7589	-2.33119	NaN	NaN	NaN	NaN	NaN	NaN
P23526	P23526	Adenosylhomocysteinase	AHCY	19	19	19	43.8	0	200.81	599	8.08933	7.90114	7.98116	7.94127	7.73332	7.18589	3.9556	3.32888	3.68618	3.44055	1.97815	3.55813	3.48447	3.6582	2.654	2.902	3.14994	3.4542	2.97552	3.2456	2.13254	2.2908	1.17201	0.967854
P23528	P23528	Cofilin-1	CFL1	21	21	16	75.3	0	323.31	564	8.96902	8.92977	8.96928	8.98503	8.89873	8.77011	6.18076	5.93789	6.19176	5.97554	5.92095	5.5461	6.0559	5.83391	5.85385	6.33257	6.00558	5.9851	5.79356	5.93238	5.9233	5.91414	6.20788	6.38512
P23588;REV__P23588	P23588	Eukaryotic translation initiation factor 4B	EIF4B	55	55	55	75.6	0	323.31	1050	8.6309	8.63897	8.65853	8.4549	8.36571	8.18358	5.97146	6.54649	6.85909	6.29797	6.82016	5.96417	5.86008	5.90111	6.98461	5.77189	5.99391	5.50231	4.83748	5.33162	5.99705	5.00645	5.33906	5.16685
P23634	P23634	Plasma membrane calcium-transporting ATPase 4	ATP2B4	18	5	5	18.5	0	90.373	12	5.62067	5.44235	4.95724	5.58593	5.5038	5.24368	-2.31162	NaN	NaN	NaN	NaN	-2.51832	NaN	NaN	NaN	NaN	NaN	-2.13718	NaN	-2.41798	NaN	NaN	NaN	-2.98795
P23763	P23763	Vesicle-associated membrane protein 1	VAMP1	2	1	1	22	1		1	6.83396			7.20952	7.5101		NaN	-2.55256	NaN	NaN	NaN	NaN	NaN	NaN	NaN	NaN	NaN	NaN	NaN	NaN	NaN	NaN	NaN	NaN
P23769	P23769	Endothelial transcription factor GATA-2	GATA2	3	3	3	6.9	0	97.044	0							NaN	NaN	NaN	NaN	NaN	NaN	NaN	NaN	NaN	NaN	NaN	NaN	NaN	NaN	NaN	NaN	NaN	NaN
P23786	P23786	Carnitine O-palmitoyltransferase 2, mitochondrial	CPT2	5	5	5	10.6	0.00019501	7.0678	12	6.25566	5.43868	5.18658	5.40366	5.96736	4.91903	NaN	-2.99745	NaN	NaN	NaN	NaN	-2.61975	NaN	NaN	NaN	NaN	-1.42353	NaN	NaN	NaN	NaN	NaN	NaN
P23919	P23919	Thymidylate kinase	DTYMK	13	13	13	55.2	0	19.229	201	7.28801	7.22749	7.20528	7.35617	7.27395	7.29675	1.08167	0.845051	1.31591	0.781757	0.461153	0.957716	0.793856	0.925081	0.652002	1.16588	0.883804	0.829012	1.0334	1.15537	1.03839	1.53875	1.54018	1.54208
P23921	P23921	Ribonucleoside-diphosphate reductase large subunit	RRM1	26	26	26	39.6	0	289.24	478	7.47253	7.31307	7.38617	7.24034	7.02594	6.31172	3.15605	2.36167	2.58446	2.48182	0.759968	2.66059	2.8125	2.65772	1.40337	1.4736	1.96116	2.68681	1.66916	1.97202	1.23769	1.18779	-1.89267	-1.22786
P24385	P24385	G1/S-specific cyclin-D1	CCND1	1	1	1	5.8	1		0							NaN	NaN	NaN	NaN	NaN	NaN	NaN	NaN	NaN	NaN	NaN	NaN	NaN	NaN	NaN	NaN	NaN	NaN
P24386	P24386	Rab proteins geranylgeranyltransferase component A 1	CHM	3	2	2	5.5	0.00018832	5.6927	12	5.46104	4.7905	5.36278	4.79329	5.33308		-3.34872	NaN	NaN	NaN	NaN	NaN	-3.31505	NaN	NaN	NaN	NaN	NaN	-3.88561	-3.83529	NaN	NaN	NaN	NaN
P24534	P24534	Elongation factor 1-beta	EEF1B2	10	9	9	41.8	0	323.31	189	8.49077	8.44495	8.43985	8.31541	8.2595	8.12261	4.06312	4.78647	4.72865	4.0995	5.17598	3.93784	4.13439	4.25696	4.91093	3.92958	4.03086	3.47198	3.67948	3.78344	4.27006	3.69014	4.04379	4.1423
P24539	P24539	ATP synthase F(0) complex subunit B1, mitochondrial	ATP5F1	10	10	10	35.9	0	262.56	151	7.6151	7.41126	7.4556	7.674	7.60904	7.34118	2.38597	1.60124	2.02626	1.77768	-0.451836	1.883	1.9462	1.7933	0.719475	1.78459	2.08299	2.08051	2.28629	2.18579	1.32638	2.30429	0.943979	1.16016
P24666	P24666	Low molecular weight phosphotyrosine protein phosphatase	ACP1	5	5	5	32.3	0	146.73	181	7.71068	7.57661	7.67197	7.57635	7.51667	7.47005	0.778553	1.55502	1.59451	0.991753	1.81274	1.10894	0.989103	1.0526	1.86935	1.04826	0.821278	0.808304	0.721613	0.717939	1.19982	0.82465	1.09022	1.09459
P24752	P24752	Acetyl-CoA acetyltransferase, mitochondrial	ACAT1	13	13	13	38.9	0	274.88	388	7.54452	7.3985	7.44304	7.58743	7.50658	7.06282	2.46314	1.88163	2.22678	1.86749	0.586485	2.0243	1.89748	2.01503	1.22804	2.17881	2.21651	2.56998	2.44948	2.47676	1.86962	1.72596	1.0494	0.830816
P24928	P24928	DNA-directed RNA polymerase II subunit RPB1	POLR2A	35	35	35	24.8	0	323.31	68	6.39547	6.15359	6.02458	5.77174	5.29417	4.95922	1.16757	0.291824	0.637047	0.243448	-1.54868	0.599955	-0.103338	-0.316076	-1.53781	-2.02813	-1.66336	-0.876486	-2.57853	-2.00828	NaN	-1.68431	NaN	NaN
P24941;Q00526	P24941	Cyclin-dependent kinase 2	CDK2	9	7	7	45.3	0	48.901	26	6.56589	6.23086	6.46414	6.41341	5.92655	5.26425	-0.886303	-2.29536	-1.67016	-1.92898	NaN	-2.45466	-1.5743	-1.82349	NaN	-2.70227	-2.33905	-1.52335	-2.85878	-2.75601	NaN	NaN	NaN	NaN
P25054	P25054	Adenomatous polyposis coli protein	APC	28	28	28	13.2	0	323.31	2	4.92228	4.81258	4.90098	4.92593	4.70279		NaN	NaN	NaN	NaN	NaN	NaN	NaN	NaN	NaN	NaN	NaN	-3.58094	NaN	NaN	NaN	NaN	NaN	NaN
P25092	P25092	Heat-stable enterotoxin receptor	GUCY2C	1	1	1	2.1	1		0							NaN	NaN	NaN	NaN	NaN	NaN	NaN	NaN	NaN	NaN	NaN	NaN	NaN	NaN	NaN	NaN	NaN	NaN
P25098	P25098	Beta-adrenergic receptor kinase 1	ADRBK1	1	1	1	1.7	0.00018779	5.596	0							NaN	NaN	NaN	NaN	NaN	NaN	NaN	NaN	NaN	NaN	NaN	NaN	NaN	NaN	NaN	NaN	NaN	NaN
P25205	P25205	DNA replication licensing factor MCM3	MCM3	49	49	49	61.4	0	323.31	775	7.62999	7.46034	7.51281	7.56435	7.44931	7.07305	3.65826	3.25352	3.53221	3.27059	2.17535	3.34499	3.33987	3.39027	2.62684	3.14282	3.33874	3.50022	3.45423	3.36413	2.90468	2.86426	2.12435	2.09311
P25208	P25208	Nuclear transcription factor Y subunit beta	NFYB	2	2	2	8.2	0.00019486	6.9873	34	7.21979	7.21793	7.17198	7.12087	7.01765	6.83652	NaN	-1.67108	NaN	NaN	-0.49758	-1.70284	NaN	NaN	-0.358601	-2.14551	-1.79625	-1.96798	-2.04122	-2.01579	-2.21423	NaN	NaN	NaN
P25325	P25325	3-mercaptopyruvate sulfurtransferase	MPST	5	5	5	26.9	0	47.355	122	6.82556	6.63574	6.64561	6.92217	6.77772	6.53089	-0.628513	-1.16326	-0.7078	-1.09387	-1.57292	-0.745768	-0.958246	-0.855894	-1.2871	-0.767805	-0.539907	-0.831017	-0.776962	-0.430695	-0.837757	-0.970127	-1.04252	-0.877777
P25391	P25391	Laminin subunit alpha-1	LAMA1	10	10	10	4.1	0	27.039	16	5.30831	4.87647	4.58242	5.00732		4.6309	-2.69604	-2.97468	-2.86017	-3.25222	NaN	-3.24864	-3.78745	NaN	NaN	NaN	NaN	NaN	NaN	NaN	NaN	NaN	NaN	NaN
P25398	P25398	40S ribosomal protein S12	RPS12	10	10	10	75.8	0	214.39	492	8.55799	8.64922	8.57044	8.45221	8.37069	8.41328	5.62853	4.54201	5.13093	4.86836	5.03571	4.48934	4.2151	4.46555	5.24161	4.49373	4.70794	4.53497	4.60348	4.20783	4.34678	4.70948	4.64153	4.56641
P25440	P25440	Bromodomain-containing protein 2	BRD2	22	18	17	37.2	0	249.67	83	6.63177	6.25181	6.38225	6.18332	6.17188	6.36662	-1.34908	-1.03043	-0.825334	-1.41521	-1.76304	-1.00649	-1.00643	-1.02325	-0.842739	-0.729252	-1.10166	-0.895914	-1.19548	-1.82195	-0.407341	-0.476273	-0.217182	-0.319048
P25445	P25445	Tumor necrosis factor receptor superfamily member 6	FAS	9	9	9	28.7	0	44.184	75	6.79397	6.88668	6.82482	6.95399	6.83731	6.70855	-0.45973	0.220997	0.28569	-0.105528	0.53479	-0.363735	-0.190373	-0.346233	0.327518	-0.443106	-0.403231	-0.573866	-0.612066	-0.68354	-0.317139	-0.674334	-0.113213	-0.185436
P25490;O15391;Q96MM3	P25490	Transcriptional repressor protein YY1	YY1	8	8	8	23.2	0	155.71	10	5.95428	5.90261	5.88318	5.4956			NaN	NaN	-2.88403	NaN	NaN	NaN	NaN	NaN	NaN	NaN	NaN	NaN	NaN	NaN	NaN	NaN	NaN	NaN
P25685	P25685	DnaJ homolog subfamily B member 1	DNAJB1	16	16	16	57.9	0	74.757	410	7.60989	7.52193	7.54594	7.52359	7.55745	7.40137	2.4741	2.61715	2.8521	2.2912	2.67161	2.29812	2.03287	2.38188	2.92996	2.42107	2.41517	2.06938	2.37402	2.42883	2.71592	2.5006	2.77589	2.90881
P25686	P25686	DnaJ homolog subfamily B member 2	DNAJB2	1	1	1	4.6	0.0050513	2.0699	4	5.60311	5.66313	5.8512	5.76518	5.69771		NaN	NaN	-4.62167	NaN	NaN	NaN	NaN	NaN	NaN	NaN	NaN	NaN	NaN	NaN	NaN	NaN	NaN	NaN
P25705	P25705	ATP synthase subunit alpha, mitochondrial	ATP5A1	30	30	30	56.4	0	323.31	1320	8.36965	8.19096	8.24217	8.4304	8.36831	8.13693	5.84596	5.03245	5.3981	5.17506	3.38404	5.3654	5.34158	5.4221	4.17823	5.49962	5.78861	5.96479	5.99263	6.04383	5.05086	5.99287	4.79137	4.72081
P25786	P25786	Proteasome subunit alpha type-1	PSMA1	15	15	15	64.3	0	263.73	481	7.94919	7.93165	7.93381	7.96508	7.78837	7.26454	3.43383	2.99511	3.18665	3.02974	2.07667	3.10068	3.11139	3.10172	2.46168	2.94004	3.10173	3.16477	3.07781	3.00013	2.41644	2.21525	1.38154	1.57325
P25787	P25787	Proteasome subunit alpha type-2	PSMA2	10	10	10	49.1	0	172.21	250	7.72266	7.61027	7.65324	7.61214	7.46276	6.81527	2.48053	1.2546	1.99494	1.84696	0.327873	1.77788	1.98321	1.86013	1.00346	1.38059	1.72964	1.78814	1.27537	1.89322	0.619883	0.339285	-0.745148	-1.24101
P25788	P25788	Proteasome subunit alpha type-3	PSMA3	11	11	11	55.3	0	208.4	340	7.92149	7.69479	7.87841	7.83863	7.62484	7.22201	3.03143	2.03171	2.51979	2.25775	1.19672	2.2889	2.45776	2.53849	1.71651	1.98585	2.24536	2.55047	2.15787	2.11479	1.5136	1.26708	0.0919704	0.133238
P25789	P25789	Proteasome subunit alpha type-4	PSMA4	9	9	9	34.9	0	20.034	213	7.77123	7.60188	7.6889	7.6119	7.49395	6.87967	2.26416	1.6613	2.01598	1.68856	0.599556	2.04556	1.81664	2.00297	1.19702	1.20368	1.65433	1.95052	1.53917	1.93698	0.674091	0.750912	-0.346926	-0.434576
P25815	P25815	Protein S100-P	S100P	5	5	5	46.3	0	72.322	136	8.53453	8.6326	8.54663	8.44239	8.40034	8.39932	2.46055	3.38939	3.36818	3.07615	4.15716	2.69786	2.67929	2.62205	3.87638	2.98791	2.83405	2.33045	2.58059	2.67429	3.41613	2.91011	3.59912	3.41835
P26006	P26006	Integrin alpha-3;Integrin alpha-3 heavy chain;Integrin alpha-3 light chain	ITGA3	4	4	4	4.7	0.00019216	6.4808	3		5.30139	5.25184				NaN	NaN	NaN	NaN	NaN	NaN	NaN	-5.02428	NaN	NaN	NaN	NaN	NaN	NaN	NaN	NaN	NaN	NaN
P26038	P26038	Moesin	MSN	39	39	27	62.6	0	323.31	1377	8.37233	8.20287	8.27592	8.24485	8.14142	7.65339	5.94231	5.2245	5.58289	5.33084	3.05557	5.53454	5.53019	5.46831	4.50146	4.91414	5.15807	5.43442	5.03886	5.23764	4.49587	4.36927	3.35825	3.60322
P26045	P26045	Tyrosine-protein phosphatase non-receptor type 3	PTPN3	3	3	3	3	0	15.724	0							NaN	NaN	NaN	NaN	NaN	NaN	NaN	NaN	NaN	NaN	NaN	NaN	NaN	NaN	NaN	NaN	NaN	NaN
P26196	P26196	Probable ATP-dependent RNA helicase DDX6	DDX6	16	16	16	54	0	163.6	207	7.31432	7.16781	7.16113	7.08461	6.85741	6.26662	1.74472	0.847376	1.44093	1.14728	-0.668087	1.22904	1.31792	1.30961	0.263004	0.429323	0.81764	1.16628	0.684496	0.748657	-0.171514	0.17466	-0.963255	NaN
P26232	P26232	Catenin alpha-2	CTNNA2	7	1	1	8.2	0	12.055	48	6.12265	6.06724	5.98338	5.88457	5.68662	5.48494	NaN	-1.71272	-1.13702	-1.23514	-2.13135	NaN	NaN	-1.78556	-2.22173	NaN	-2.0251	-1.87534	NaN	NaN	-2.37429	NaN	-2.42025	NaN
P26358	P26358	DNA (cytosine-5)-methyltransferase 1	DNMT1	40	40	40	27.5	0	323.31	301	6.77011	6.66278	6.64222	6.60133	6.47588	6.25063	1.40696	0.858894	1.19715	1.07963	-0.147047	1.15898	1.153	1.16088	0.39698	0.411882	0.660952	0.836004	0.626459	0.750727	0.301723	0.694664	0.634115	0.448725
P26367	P26367	Paired box protein Pax-6	PAX6	1	1	1	3.6	0	128.54	0							NaN	NaN	NaN	NaN	NaN	NaN	NaN	NaN	NaN	NaN	NaN	NaN	NaN	NaN	NaN	NaN	NaN	NaN
P26368	P26368	Splicing factor U2AF 65 kDa subunit	U2AF2	18	18	18	52	0	323.31	260	7.64231	7.40408	7.46766	7.50176	7.2352	6.74092	2.39503	1.7534	2.14092	1.62729	0.657091	2.01	1.91564	2.01026	1.17243	1.46117	1.60784	1.94318	1.59709	1.50019	0.774301	0.443157	-0.619108	-0.553835
P26373	P26373	60S ribosomal protein L13	RPL13	13	13	13	42.7	0	63.37	335	8.55287	8.38601	8.41923	8.26929	7.97553	7.51721	4.37384	3.54412	3.97771	3.72631	1.76565	4.02786	3.8314	4.00857	2.37079	2.58427	3.13505	3.66184	2.68908	2.84241	1.63595	2.21979	0.717634	0.832685
P26374	P26374	Rab proteins geranylgeranyltransferase component A 2	CHML	3	3	2	5.6	0.00018954	5.9074	6	5.85897	5.80654	5.58648	5.4855	5.64097	5.45016	-2.86363	NaN	NaN	-3.27111	NaN	-3.11201	NaN	-2.98971	NaN	NaN	NaN	NaN	NaN	NaN	NaN	NaN	NaN	NaN
P26440	P26440	Isovaleryl-CoA dehydrogenase, mitochondrial	IVD	5	5	5	17.7	0	20.429	5	6.24824	5.9711	6.01055	6.26053	6.00862		-2.10795	NaN	NaN	-2.36614	NaN	NaN	-2.52883	NaN	NaN	NaN	-2.49927	-1.81759	-2.39383	NaN	NaN	NaN	NaN	NaN
P26447	P26447	Protein S100-A4	S100A4	8	8	8	51.5	0	33.127	486	9.4854	9.45599	9.48287	9.35942	9.32544	9.31148	6.57487	6.66863	6.91374	6.41168	7.02611	6.26325	6.2102	6.15359	7.22879	6.36764	6.2417	6.38223	6.19164	5.97883	6.85461	6.55684	6.93758	6.91038
P26583	P26583	High mobility group protein B2	HMGB2	11	11	11	24.4	0	53.216	205	8.34271	8.27927	8.24191	8.14099	8.08846	7.88392	2.99567	3.48328	3.40765	3.09794	3.44631	2.55644	2.7915	2.53147	3.47307	3.06175	2.45616	2.31586	2.4866	2.1648	2.75003	2.40192	2.38664	2.55167
P26599	P26599	Polypyrimidine tract-binding protein 1	PTBP1	22	22	18	66.7	0	323.31	758	8.2254	8.11531	8.14226	8.15951	8.06195	7.88023	4.56224	3.22696	4.27597	3.99067	2.02922	4.22224	4.13103	4.12902	3.24772	3.38904	4.02386	4.3197	3.77135	3.95333	3.55398	3.69463	3.4356	4.15311
P26639	P26639	Threonine--tRNA ligase, cytoplasmic	TARS	32	32	30	41.4	0	296.93	769	7.78912	7.68374	7.69655	7.65732	7.51325	7.08016	4.25552	3.66021	3.38049	3.74407	2.55405	3.26322	3.95193	3.91633	3.03708	3.14563	3.40287	3.80842	3.35591	3.43861	2.71598	2.79262	1.56758	0.771116
P26640	P26640	Valine--tRNA ligase	VARS	33	33	33	32.5	0	213.78	565	7.36559	7.2395	7.28651	7.23609	6.95442	6.31945	3.10586	2.57902	2.90953	2.56361	1.24329	2.84204	2.76111	2.8387	1.9554	2.05464	2.3373	2.7661	2.03271	2.157	1.26302	1.37587	-0.018528	-1.39684
P26641	P26641	Elongation factor 1-gamma	EEF1G	22	22	22	45.1	0	250.9	1008	8.50515	8.38292	8.41345	8.33242	8.18266	7.80459	5.94298	5.25675	5.68588	5.39618	3.86057	5.61925	5.47957	5.55235	4.39454	4.66918	4.96227	5.52337	4.80234	5.10724	3.85526	3.81376	2.59578	2.25367
P26651	P26651	Tristetraprolin	ZFP36	3	3	3	12.6	0.0028562	2.5507	0							NaN	NaN	NaN	NaN	NaN	NaN	NaN	NaN	NaN	NaN	NaN	NaN	NaN	NaN	NaN	NaN	NaN	NaN
P26885	P26885	Peptidyl-prolyl cis-trans isomerase FKBP2	FKBP2	3	3	3	38.7	0	52.433	142	7.57113	7.41531	7.4337	7.60896	7.55033	7.44908	0.706356	0.216389	0.377563	0.198227	-0.192549	0.284615	0.29892	0.0912189	-0.324278	0.79336	0.806028	0.580875	0.978357	1.09116	0.392542	0.840799	0.737185	0.676893
P27105	P27105	Erythrocyte band 7 integral membrane protein	STOM	12	12	12	56.6	0	194.39	184	7.35594	7.18644	7.2224	7.34021	7.26472	7.05282	1.25768	0.307333	0.914471	0.929289	-0.672666	0.86997	0.721687	0.650717	-0.193674	0.74445	0.911699	1.11201	0.998726	0.976841	-0.0335712	0.848396	-0.111463	-0.06036
P27144	P27144	Adenylate kinase 4, mitochondrial	AK4	15	15	15	70.9	0	149.57	412	7.63433	7.52543	7.56296	7.79787	7.74023	7.66134	2.15416	1.92183	2.21237	1.9069	1.41195	1.78856	1.9452	1.93569	1.58487	2.76105	2.48408	2.30559	2.52792	2.53605	2.45659	2.62443	2.49803	2.75335
P27348	P27348	14-3-3 protein theta	YWHAQ	16	12	12	58	0	323.31	497	8.33508	8.22366	8.23938	8.23878	8.18149	8.11417	4.64724	4.21944	4.59882	3.47178	4.34393	4.38866	3.75666	3.72813	4.52042	4.20679	4.12007	4.17825	4.20426	4.05016	4.48564	4.12914	4.61169	4.38691
P27361	P27361	Mitogen-activated protein kinase 3	MAPK3	3	1	1	11.3	0	23.586	0							NaN	NaN	NaN	NaN	NaN	NaN	NaN	NaN	NaN	NaN	NaN	NaN	NaN	NaN	NaN	NaN	NaN	NaN
P27448	P27448	MAP/microtubule affinity-regulating kinase 3	MARK3	5	4	4	8.8	0	19.751	0							NaN	NaN	NaN	NaN	NaN	NaN	NaN	NaN	NaN	NaN	NaN	NaN	NaN	NaN	NaN	NaN	NaN	NaN
P27449	P27449	V-type proton ATPase 16 kDa proteolipid subunit	ATP6V0C	1	1	1	11.6	0.00035581	3.7571	17	7.1672	6.90816	7.26133	7.26043	7.00949	6.52794	NaN	NaN	-4.10661	NaN	NaN	NaN	NaN	NaN	NaN	NaN	NaN	NaN	NaN	NaN	NaN	NaN	NaN	NaN
P27482;P02585	P27482	Calmodulin-like protein 3	CALML3	4	1	1	24.2	0.0003543	3.6693	4							NaN	NaN	NaN	NaN	NaN	NaN	NaN	NaN	NaN	NaN	NaN	NaN	NaN	NaN	NaN	NaN	NaN	NaN
P27540	P27540	Aryl hydrocarbon receptor nuclear translocator	ARNT	5	5	5	5.8	0	178.8	2	5.20039						-5.20131	NaN	NaN	NaN	NaN	NaN	NaN	NaN	NaN	NaN	NaN	NaN	NaN	NaN	NaN	NaN	NaN	NaN
P27635;Q96L21	P27635	60S ribosomal protein L10	RPL10	8	8	8	29.9	0	61.796	226	8.19709	8.03258	8.04254	7.88594	7.64808	7.26947	3.15408	1.98786	2.19285	2.38946	0.366522	2.18343	2.51668	2.49494	0.917704	0.782833	1.44652	2.32994	1.47043	1.23609	0.35891	0.69529	-0.302635	-0.233984
P27694	P27694	Replication protein A 70 kDa DNA-binding subunit;Replication protein A 70 kDa DNA-binding subunit, N-terminally processed	RPA1	22	22	22	45.3	0	259.13	181	7.12916	7.04627	7.05915	6.88734	6.81647	6.32825	1.22513	0.865618	1.27743	0.973707	-0.446752	1.13211	1.01358	1.08239	-0.0526657	-0.435562	0.655399	0.968054	0.516241	0.661087	0.275141	0.526609	NaN	-1.05153
P27695	P27695	DNA-(apurinic or apyrimidinic site) lyase;DNA-(apurinic or apyrimidinic site) lyase, mitochondrial	APEX1	10	10	10	38.1	0	174.59	193	7.77117	7.61519	7.65904	7.65979	7.4854	6.89081	2.46593	1.89377	2.32561	1.85496	0.700386	2.14994	1.96722	2.18634	1.2903	1.33781	1.83051	2.22307	1.60043	1.60143	0.794811	0.726715	-0.471998	-1.2513
P27707	P27707	Deoxycytidine kinase	DCK	8	8	8	36.5	0	201.95	4	6.55457	6.63932	6.47076	6.34232	6.17293		-1.58102	NaN	NaN	NaN	NaN	-1.69242	-1.739	-1.5628	NaN	NaN	NaN	-1.85749	NaN	-1.86172	NaN	NaN	NaN	NaN
P27708	P27708	CAD protein;Glutamine-dependent carbamoyl-phosphate synthase;Aspartate carbamoyltransferase;Dihydroorotase	CAD	42	39	39	27.5	0	311.02	255	6.68569	6.57588	6.63134	6.52448	6.36654	5.73006	1.8607	1.00305	1.36426	1.20444	-0.712187	1.37666	1.50954	1.42267	0.154264	0.669855	0.858286	1.17149	0.762373	0.860422	-0.170116	0.278713	-2.34501	-1.62769
P27797	P27797	Calreticulin	CALR	27	27	27	70.5	0	323.31	2413	8.89986	8.90805	8.90926	9.02121	9.01037	9.05505	6.6577	6.75863	6.77849	7.01633	7.35017	6.46969	6.89737	6.85084	7.10532	7.54812	7.15584	7.27316	7.36523	7.29533	7.76188	7.94874	8.0164	8.11724
P27815	P27815	cAMP-specific 3,5-cyclic phosphodiesterase 4A	PDE4A	3	1	1	3.2	1		0							NaN	NaN	NaN	NaN	NaN	NaN	NaN	NaN	NaN	NaN	NaN	NaN	NaN	NaN	NaN	NaN	NaN	NaN
P27816	P27816	Microtubule-associated protein 4	MAP4	62	62	62	56.6	0	323.31	1143	7.9592	7.94722	7.95315	7.84575	7.74636	7.61857	4.80675	5.36989	5.40913	5.06965	5.54312	4.74763	4.66826	4.60244	5.28207	4.6714	4.48926	4.54055	4.46422	4.23933	5.07313	4.09949	4.75443	4.65145
P27824	P27824	Calnexin	CANX	43	43	43	55.6	0	323.31	2663	8.76034	8.71173	8.72319	8.81228	8.82378	8.90571	6.64456	7.07995	7.01206	6.79211	7.19555	6.41481	6.67218	6.57496	7.02852	7.4027	6.97487	6.87172	7.33942	7.0469	7.52602	7.92265	7.98824	8.04523
P27987	P27987	Inositol-trisphosphate 3-kinase B	ITPKB	5	5	5	7.6	0	7.9459	1					4.77994		NaN	NaN	NaN	NaN	NaN	NaN	NaN	NaN	NaN	NaN	NaN	NaN	NaN	NaN	-0.733248	NaN	NaN	NaN
P28066	P28066	Proteasome subunit alpha type-5	PSMA5	14	14	14	56.8	0	323.31	400	8.24355	8.16732	8.2022	8.20663	8.18708	8.05115	3.89558	3.07173	3.46533	2.87371	3.22498	3.0244	3.08246	3.13212	3.08956	3.23971	3.10078	2.97274	3.14345	3.11467	3.49295	3.01739	3.2095	2.98566
P28070	P28070	Proteasome subunit beta type-4	PSMB4	8	8	8	48.5	0	116.5	132	7.70889	7.51056	7.54131	7.48935	7.39606	6.19767	1.59564	0.625252	1.09375	1.33415	-0.788452	1.21293	1.46988	1.27536	0.450291	0.865307	0.77516	1.17765	0.686813	0.886011	-0.449358	-0.79612	-2.21143	NaN
P28072	P28072	Proteasome subunit beta type-6	PSMB6	5	5	5	32.2	0	110.73	98	7.73858	7.62686	7.67989	7.64789	7.56667	7.04341	1.99778	1.50863	1.89722	1.63581	0.318743	1.7189	2.04177	1.74384	0.880287	1.31075	1.66124	1.61563	1.55945	1.69071	0.747536	0.513042	-0.441017	-0.49303
P28074	P28074	Proteasome subunit beta type-5	PSMB5	12	12	12	46	0	105.09	180	7.84104	7.74017	7.74987	7.71136	7.48971	6.76398	2.78269	2.15434	2.47619	2.28842	0.93026	2.44887	2.40666	2.53793	1.37956	1.69176	2.14031	2.22973	1.79117	1.95452	0.744574	0.938314	-0.526092	-0.397417
P28288	P28288	ATP-binding cassette sub-family D member 3	ABCD3	9	9	9	18.7	0	45.463	116	6.48058	6.51102	6.34907	6.51251	6.30393	5.41463	-0.0989761	-0.937523	-0.576202	-1.0137	NaN	-0.346539	-0.592022	-0.551313	-2.67866	-1.48676	-0.646898	-0.240017	-0.78661	-0.607523	-1.62701	-1.8233	NaN	NaN
P28290	P28290	Sperm-specific antigen 2	SSFA2	24	24	24	28.8	0	323.31	3	5.2504	5.10816	5.23469	5.7486	5.65022		NaN	NaN	NaN	NaN	NaN	NaN	NaN	NaN	NaN	NaN	NaN	NaN	NaN	-1.68308	NaN	NaN	NaN	NaN
P28324	P28324	ETS domain-containing protein Elk-4	ELK4	1	1	1	3.7	0.00019512	7.0799	0							NaN	NaN	NaN	NaN	NaN	NaN	NaN	NaN	NaN	NaN	NaN	NaN	NaN	NaN	NaN	NaN	NaN	NaN
P28331	P28331	NADH-ubiquinone oxidoreductase 75 kDa subunit, mitochondrial	NDUFS1	23	23	23	39.5	0	113.14	359	7.05289	6.86677	6.89986	7.18536	7.17543	6.91011	1.58301	1.313	1.5689	1.16179	0.135593	1.36893	1.41486	1.33953	0.645662	1.56917	1.6778	1.83423	1.96254	1.96095	1.29567	2.06382	1.16413	1.07299
P28340	P28340	DNA polymerase delta catalytic subunit	POLD1	9	9	9	10.8	0	56.279	31	6.11348	5.86395	6.01014	5.8114	5.52726	5.22217	-0.697119	-1.32921	-0.937208	-1.79093	NaN	-1.07946	-1.57714	-1.20482	NaN	NaN	-1.94597	-1.7545	NaN	-1.71011	NaN	NaN	NaN	NaN
P28347	P28347	Transcriptional enhancer factor TEF-1	TEAD1	3	2	2	11.3	0	7.6588	1		6.06778					NaN	NaN	NaN	-3.39124	NaN	NaN	NaN	NaN	NaN	NaN	NaN	NaN	NaN	NaN	NaN	NaN	NaN	NaN
P28356	P28356	Homeobox protein Hox-D9	HOXD9	1	1	1	11.1	0	12.577	0							NaN	NaN	NaN	NaN	NaN	NaN	NaN	NaN	NaN	NaN	NaN	NaN	NaN	NaN	NaN	NaN	NaN	NaN
P28482	P28482	Mitogen-activated protein kinase 1	MAPK1	11	11	9	38.3	0	195.8	49	6.64283	6.73409	6.57149	6.5046	6.25072	5.79345	-0.516529	-1.23064	-0.882708	-0.659859	-1.76681	-0.994539	-1.07881	-1.61022	-2.05267	-1.76534	-1.48773	-0.901873	-1.45074	NaN	NaN	-1.73703	-1.64115	NaN
P28676	P28676	Grancalcin	GCA	2	2	2	10.6	0.00069372	3.2404	8	5.88546	5.65794	5.83863	5.74593	5.65483	5.63772	-4.05502	NaN	NaN	NaN	NaN	NaN	NaN	NaN	NaN	NaN	NaN	-4.44476	NaN	NaN	NaN	NaN	NaN	NaN
P28715	P28715	DNA repair protein complementing XP-G cells	ERCC5	17	17	17	17.3	0	323.31	6	5.80952	5.55038	5.77674	5.41912	5.55525	5.93854	-1.05271	NaN	NaN	NaN	NaN	NaN	NaN	-1.15199	NaN	-1.44038	NaN	NaN	NaN	NaN	NaN	NaN	-1.40328	-1.42053
P28799	P28799	Granulins;Acrogranin;Paragranulin;Granulin-1;Granulin-2;Granulin-3;Granulin-4;Granulin-5;Granulin-6;Granulin-7	GRN	5	5	5	8.3	0	11.812	62	6.76109	6.7631	6.48419	6.40186	6.39523	6.29298	-0.854555	-0.294102	-0.174698	-0.720688	0.169622	-1.21984	-1.72474	-1.72236	-0.412819	-1.28742	-1.76032	NaN	-1.625	-1.85916	-1.47557	-1.13584	-0.608706	-1.08112
P28838	P28838	Cytosol aminopeptidase	LAP3	18	18	18	44.3	0	85.431	271	7.06398	6.90121	7.0068	6.98977	6.92279	6.74313	1.03203	0.610367	1.11316	0.610127	-0.104666	0.683872	0.753206	0.745642	0.306284	0.742134	0.655592	0.637934	0.618815	0.74139	0.547901	0.628878	0.375475	0.573849
P29083	P29083	General transcription factor IIE subunit 1	GTF2E1	11	11	11	38.7	0	122.95	131	6.91629	6.94083	6.87798	6.90304	6.85552	6.75267	0.778007	0.714615	1.04505	0.723347	0.726091	0.410797	0.879284	0.553867	0.703432	0.821234	0.467129	0.694168	0.500311	0.496387	0.801346	0.212467	0.59302	0.649668
P29084	P29084	Transcription initiation factor IIE subunit beta	GTF2E2	11	11	11	36.8	0	24.206	112	7.17724	7.13518	7.14227	6.98182	6.92958	6.93446	0.128042	0.799751	0.929743	0.554735	1.19072	0.107984	0.31768	0.149605	1.17514	0.154497	-0.122561	-0.540598	-0.297972	-0.157556	0.260708	-0.19042	0.268352	0.119026
P29144	P29144	Tripeptidyl-peptidase 2	TPP2	16	16	16	20.1	0	208.81	85	6.47707	6.22356	6.36196	6.40549	6.23462	5.78675	0.34667	-0.230566	0.208929	-0.310154	-1.48777	-0.0389576	0.192593	-0.138889	NaN	-0.521364	-0.265911	-0.0520821	-0.45867	-0.247875	-1.26648	-0.835701	-1.76542	NaN
P29218	P29218	Inositol monophosphatase 1	IMPA1	6	6	6	30	0	21.814	66	6.92491	6.68864	6.78027	6.70162	6.60679	5.97424	-0.332756	-0.941265	-0.502029	-1.2048	-1.99686	-0.738283	-0.847076	-0.826614	-1.9321	-1.09853	-1.00306	-1.22859	-1.0871	-1.00542	-1.90536	-1.88768	-2.99679	NaN
P29317	P29317	Ephrin type-A receptor 2	EPHA2	8	8	8	8.7	0	57.181	27	5.88857	5.90689	5.3567	5.74818	5.72218	5.37525	-2.0666	-2.75977	-2.22751	-2.76451	NaN	-2.22129	NaN	NaN	NaN	-2.75487	-2.57333	NaN	-3.18972	-2.25577	-2.73244	-2.32585	NaN	NaN
P29353;P98077	P29353	SHC-transforming protein 1	SHC1	5	5	5	15.3	0	72.636	16	5.76395	5.93787	5.95551	5.6707	5.55511	5.29798	NaN	NaN	NaN	-2.59632	NaN	-2.33917	-2.53564	-2.43494	NaN	NaN	NaN	NaN	NaN	NaN	NaN	NaN	NaN	NaN
P29372	P29372	DNA-3-methyladenine glycosylase	MPG	2	2	2	6.7	0.0003663	4.6182	1	5.64059						NaN	NaN	-4.48683	NaN	NaN	NaN	NaN	NaN	NaN	NaN	NaN	NaN	NaN	NaN	NaN	NaN	NaN	NaN
P29373;P29762	P29373	Cellular retinoic acid-binding protein 2	CRABP2	4	4	4	23.9	0.0003603	4.0917	29	6.87067	6.50883	6.52191	6.46135	6.22215	5.99335	-1.74396	-2.0806	-1.91698	-2.30416	-2.85611	-3.08285	NaN	-1.97911	-3.06387	NaN	NaN	-1.83436	NaN	NaN	-2.28437	NaN	NaN	-2.98551
P29374	P29374	AT-rich interactive domain-containing protein 4A	ARID4A	3	3	3	2.8	0.00019316	6.6433	0							NaN	NaN	NaN	NaN	NaN	NaN	NaN	NaN	NaN	NaN	NaN	NaN	NaN	NaN	NaN	NaN	NaN	NaN
P29375	P29375	Lysine-specific demethylase 5A	KDM5A	2	2	2	1.5	0.00036043	4.0978	0							NaN	NaN	NaN	NaN	NaN	NaN	NaN	NaN	NaN	NaN	NaN	NaN	NaN	NaN	NaN	NaN	NaN	NaN
P29401	P29401	Transketolase	TKT	31	31	31	51.5	0	323.31	1668	8.66698	8.57526	8.58282	8.55195	8.40704	7.94412	6.46267	5.87086	6.26745	6.00636	4.5764	6.32818	6.09083	6.09295	5.2551	5.22374	5.84409	6.07126	5.64369	5.73188	4.89193	4.91419	3.87287	3.98499
P29558;Q6XE24	P29558	RNA-binding motif, single-stranded-interacting protein 1	RBMS1	6	6	4	25.9	0	107.39	45	7.15885	6.76691	6.74224	6.65991	6.81297	6.54456	0.260654	-0.998972	NaN	NaN	NaN	NaN	NaN	NaN	NaN	NaN	NaN	NaN	NaN	NaN	0.688265	NaN	NaN	NaN
P29590	P29590	Protein PML	PML	8	8	8	14.1	0	143.61	4	5.22765	5.08635	4.96578	5.00533	4.98472	4.62985	NaN	NaN	-4.17919	NaN	NaN	NaN	NaN	NaN	NaN	NaN	NaN	NaN	NaN	NaN	NaN	NaN	NaN	NaN
P29692	P29692	Elongation factor 1-delta	EEF1D	33	33	32	76.9	0	323.31	684	8.72391	8.68348	8.71193	8.5523	8.47823	8.30665	6.04008	6.21305	6.23517	5.92856	6.39922	5.74353	5.73551	5.75521	6.13021	5.5771	5.64284	5.50724	5.38011	5.57506	5.85825	5.19741	5.62492	5.7346
P29803	P29803	Pyruvate dehydrogenase E1 component subunit alpha, testis-specific form, mitochondrial	PDHA2	5	1	1	10.8	1		1	6.13354						NaN	-2.63143	NaN	NaN	NaN	NaN	NaN	NaN	NaN	NaN	NaN	NaN	NaN	NaN	NaN	NaN	NaN	NaN
P29965	P29965	CD40 ligand;CD40 ligand, membrane form;CD40 ligand, soluble form	CD40LG	1	1	1	7.3	1		3	5.79953		5.43959	5.92156	4.73442	4.83011	-0.345419	NaN	NaN	NaN	NaN	NaN	NaN	NaN	NaN	NaN	NaN	NaN	NaN	NaN	NaN	NaN	NaN	NaN
P29966	P29966	Myristoylated alanine-rich C-kinase substrate	MARCKS	22	22	22	58.4	0	323.31	54	7.70571	7.68283	7.75693	7.50334	7.38803	7.20881	1.89012	2.43158	2.03567	1.82871	2.82542	1.67454	1.90817	2.10311	2.46641	1.47892	1.08167	1.26361	1.23318	1.04523	1.11336	1.08598	0.891768	0.580814
P29992;P50148;O95837	P29992;P50148	Guanine nucleotide-binding protein subunit alpha-11;Guanine nucleotide-binding protein G(q) subunit alpha	GNA11;GNAQ	3	3	3	9.5	0.0010253	2.8989	13	6.31179	6.05868	6.33183	6.12931	5.55687	4.8022	-1.89352	NaN	-2.09006	-2.02831	NaN	-2.4958	-2.12101	-2.35578	-3.07244	-3.45074	-2.60225	-1.94267	NaN	NaN	NaN	NaN	NaN	NaN
P30040	P30040	Endoplasmic reticulum resident protein 29	ERP29	15	15	15	53.6	0	275.1	861	8.35711	8.39342	8.36309	8.45543	8.45949	8.62768	4.18918	4.75528	4.76218	4.54112	4.64142	4.15308	3.71656	4.1863	5.11876	5.15464	4.86645	4.45708	4.90599	4.79911	5.57923	5.80746	6.19093	5.95045
P30041	P30041	Peroxiredoxin-6	PRDX6	25	25	25	80.8	0	323.31	1501	8.73127	8.60934	8.63505	8.58155	8.4756	8.18136	5.968	5.50854	5.78808	5.54436	4.96787	5.40646	5.55763	5.58882	5.02132	5.43778	5.35572	5.40587	5.18413	5.28883	5.33722	4.66245	4.45551	4.56908
P30042	P30042	ES1 protein homolog, mitochondrial	C21orf33	7	7	7	37.3	0	95.345	159	7.18135	7.28728	7.18912	7.42559	7.41073	6.95464	0.659151	0.587927	0.853584	0.582828	0.220262	0.453846	0.418735	0.690847	0.572412	1.25748	1.10104	0.768839	1.3136	1.33858	1.13356	0.524817	0.654566	0.854317
P30043	P30043	Flavin reductase (NADPH)	BLVRB	8	8	8	52.9	0	56.696	113	7.45493	7.32009	7.5208	7.31542	7.2417	6.65763	1.10093	0.160973	1.03102	0.605278	-0.514526	0.683296	0.854979	0.946438	-0.0676918	0.313152	0.359327	0.629709	0.166353	0.287807	-0.0991554	-0.249252	-0.675768	-1.21744
P30044	P30044	Peroxiredoxin-5, mitochondrial	PRDX5	9	9	9	45.3	0	115.62	503	8.0142	7.92314	7.93605	8.04262	7.91571	7.7634	3.07719	2.99296	3.16989	2.79825	2.89135	2.66765	2.80777	2.79899	2.93617	3.22033	3.07259	2.77332	2.81779	2.93779	3.38393	2.66311	2.68983	2.91291
P30046;A6NHG4	P30046;A6NHG4	D-dopachrome decarboxylase;D-dopachrome decarboxylase-like protein	DDT;DDTL	9	9	9	64.4	0	323.31	395	8.49503	8.46304	8.45307	8.4678	8.33701	8.09018	3.92436	3.8181	3.99425	3.7448	3.85473	3.69534	3.68243	3.60472	3.84911	3.67078	3.83019	3.72849	3.3433	3.41654	3.69816	2.84309	3.17837	2.95708
P30047	P30047	GTP cyclohydrolase 1 feedback regulatory protein	GCHFR	3	3	3	60.7	0	27.891	10	6.82611	7.01511	6.47828	6.79954	6.67669	5.74562	NaN	NaN	NaN	-1.89689	NaN	NaN	NaN	NaN	NaN	NaN	NaN	NaN	-2.45544	NaN	NaN	NaN	NaN	NaN
P30048	P30048	Thioredoxin-dependent peroxide reductase, mitochondrial	PRDX3	11	11	11	44.9	0	177.56	522	8.28858	8.26263	8.22436	8.44823	8.46264	8.27014	4.61687	4.33123	4.78383	4.46649	4.11953	4.41195	4.26903	4.32972	4.19307	5.19929	4.95384	4.87556	5.20837	5.21771	5.25564	4.79518	4.92726	5.01634
P30049	P30049	ATP synthase subunit delta, mitochondrial	ATP5D	3	3	3	17.3	0	19.241	173	8.35451	8.41479	8.37234	8.33089	8.40437	8.54866	2.51876	3.32643	3.21977	2.96346	3.69722	2.66579	2.64176	2.41444	3.6385	3.24097	2.992	2.63863	3.50298	3.14414	3.64518	3.90015	4.36408	4.6199
P30050	P30050	60S ribosomal protein L12	RPL12	7	7	7	35.8	0	68.164	206	7.94604	7.99145	8.07704	8.12789	8.06182	7.61422	2.56249	2.30512	2.82862	2.88642	0.778143	2.65638	2.77615	3.014	1.44457	2.89934	2.78965	2.78508	2.92462	3.09277	1.96526	2.28105	1.40826	1.68966
P30084	P30084	Enoyl-CoA hydratase, mitochondrial	ECHS1	13	13	13	44.8	0	197.66	412	7.93771	7.81335	7.81884	7.99608	7.97217	7.55752	3.70582	3.14593	3.57255	3.19117	1.83497	3.24038	3.18351	3.2526	2.58512	3.61787	3.81144	3.76695	4.07944	3.9068	3.34668	3.28977	3.12492	2.87235
P30085	P30085	UMP-CMP kinase	CMPK1	17	17	17	62.8	0	205.42	766	8.19356	8.1712	8.15679	8.1225	8.04731	7.93245	3.12716	3.28731	3.61859	3.34412	3.26708	2.92182	3.02379	3.01194	3.28245	3.27626	2.9975	2.87075	2.74406	2.91314	3.28797	2.85728	2.90542	2.9599
P30086	P30086	Phosphatidylethanolamine-binding protein 1;Hippocampal cholinergic neurostimulating peptide	PEBP1	13	13	13	85	0	323.31	588	8.60166	8.51133	8.558	8.48506	8.38715	8.08986	4.97808	4.62022	4.66368	4.37744	4.59668	4.24434	4.60397	4.53108	4.2695	4.08001	4.16638	4.57348	3.95416	3.93906	4.67838	3.67636	3.7455	4.03509
P30101	P30101	Protein disulfide-isomerase A3	PDIA3	44	44	44	66.5	0	323.31	3727	8.87136	8.84445	8.84188	8.96523	8.97439	9.06145	7.45303	7.52324	7.62865	7.21181	7.80567	7.0273	7.19061	7.0348	7.72985	8.04216	7.78956	7.63506	7.93265	7.7937	8.17094	8.51229	8.65713	8.59822
P30153	P30153	Serine/threonine-protein phosphatase 2A 65 kDa regulatory subunit A alpha isoform	PPP2R1A	20	20	16	37.4	0	116.88	1073	7.86361	7.74682	7.77865	7.8043	7.8245	7.74305	4.47311	3.72466	4.0725	3.88662	3.27549	3.59146	3.84742	3.84291	3.32229	4.37115	3.97273	3.63595	4.02931	4.14252	4.3731	4.02069	4.04496	4.42335
P30154	P30154	Serine/threonine-protein phosphatase 2A 65 kDa regulatory subunit A beta isoform	PPP2R1B	17	13	13	36.4	0	65.133	73	6.6615	6.66022	6.46253	6.41605	6.52316	6.44081	-0.054821	-0.16947	0.0162678	-0.474668	-0.733276	-0.88973	-0.873857	-0.897203	-0.747019	-0.566654	-0.73807	-1.34073	-0.95191	-0.853338	-0.297523	-1.34793	-0.461374	-0.270443
P30260	P30260	Cell division cycle protein 27 homolog	CDC27	8	8	8	12.7	0	151.6	10	5.97367	6.14328	5.98088	6.27425	5.95362	5.11919	-1.80726	NaN	-0.950726	NaN	NaN	-1.23989	-1.52883	-2.31751	NaN	-1.52233	-1.52798	-2.38362	-1.23501	NaN	NaN	NaN	NaN	NaN
P30291	P30291	Wee1-like protein kinase	WEE1	6	6	6	6.7	0	8.616	1	5.93026					6.63006	NaN	NaN	-2.39739	NaN	NaN	NaN	NaN	NaN	NaN	NaN	NaN	NaN	NaN	NaN	NaN	NaN	NaN	NaN
P30305	P30305	M-phase inducer phosphatase 2	CDC25B	8	8	8	15.5	0	74.66	0							NaN	NaN	NaN	NaN	NaN	NaN	NaN	NaN	NaN	NaN	NaN	NaN	NaN	NaN	NaN	NaN	NaN	NaN
P30307	P30307	M-phase inducer phosphatase 3	CDC25C	3	3	3	5.9	0.00019161	6.35	0							NaN	NaN	NaN	NaN	NaN	NaN	NaN	NaN	NaN	NaN	NaN	NaN	NaN	NaN	NaN	NaN	NaN	NaN
P30405	P30405	Peptidyl-prolyl cis-trans isomerase F, mitochondrial	PPIF	5	4	4	24.6	0	195.32	149	6.75082	6.70401	6.80209	6.97694	7.00211	6.61624	-1.04825	-1.40543	-0.936409	-1.52458	-1.65215	-1.15144	-1.21781	-1.07617	-1.69726	-0.774384	-0.823156	-1.0321	-0.719544	-0.940134	-0.968838	-1.4542	-2.05263	-1.35217
P30414	P30414	NK-tumor recognition protein;Putative peptidyl-prolyl cis-trans isomerase	NKTR	12	12	12	10.5	0	69.476	3	5.04801	5.04139	5.00806		4.64643		NaN	NaN	-4.77057	NaN	NaN	NaN	NaN	NaN	NaN	NaN	NaN	NaN	NaN	NaN	NaN	NaN	NaN	NaN
P30419;O60551	P30419	Glycylpeptide N-tetradecanoyltransferase 1	NMT1	17	17	17	38.5	0	296.97	214	7.1666	7.14657	7.17827	7.18338	6.93076	6.5406	1.32471	0.796852	0.964565	0.599503	-0.489954	0.910666	0.947468	0.963909	0.12043	0.358334	0.609182	1.03571	0.156353	0.477842	-0.0108795	-0.418329	-1.14575	-0.864542
P30508;Q29963;Q29960;P30510;Q07000;P30505;P04222;Q95604;Q9TNN7;Q29865;P30504;P30501;P30499;P30455;P30443;P01893;P13747	P30508;Q29963;Q29960;P30510;Q07000;P30505;P04222;Q95604;Q9TNN7;Q29865;P30504	HLA class I histocompatibility antigen, Cw-12 alpha chain;HLA class I histocompatibility antigen, Cw-6 alpha chain;HLA class I histocompatibility antigen, Cw-16 alpha chain;HLA class I histocompatibility antigen, Cw-14 alpha chain;HLA class I histocompatibility antigen, Cw-15 alpha chain;HLA class I histocompatibility antigen, Cw-8 alpha chain;HLA class I histocompatibility antigen, Cw-3 alpha ch…	HLA-C	13	11	3	46.2	0	323.31	174	7.39601	7.37045	7.22054	7.32676	7.34269	7.36747	1.49581	2.23378	2.30056	1.72642	2.30329	1.43244	1.4263	1.38197	1.74865	1.85026	1.43982	1.30439	1.63207	1.51018	1.83163	2.18118	2.30105	2.19769
P30519	P30519	Heme oxygenase 2	HMOX2	17	17	17	59.8	0	323.31	499	7.47017	7.49263	7.50241	7.60925	7.62521	7.82097	2.16327	2.1696	2.26991	2.29777	2.47516	1.5339	2.31222	1.88394	2.16636	2.76815	2.33048	2.54534	2.5887	2.52723	3.26897	3.0849	3.10926	3.44036
P30520;Q8N142	P30520	Adenylosuccinate synthetase isozyme 2	ADSS	13	13	13	35.5	0	39.495	183	7.0638	6.89268	7.10928	7.03939	6.77041	6.15125	0.747335	-0.0196514	0.297831	0.0811157	-1.33904	0.453321	0.681833	0.571648	-1.08929	-0.101166	0.224356	0.528679	-0.0248814	0.0688896	-0.685196	-1.05638	-2.56785	NaN
P30533	P30533	Alpha-2-macroglobulin receptor-associated protein	LRPAP1	19	19	19	46.2	0	60.63	378	7.67562	7.62838	7.64158	7.7222	7.74265	7.80671	2.16013	3.07198	3.02376	2.63108	3.46804	2.31488	2.36742	2.33745	3.40943	3.10118	2.82646	2.44468	2.94896	2.88667	3.21837	3.40443	3.82719	3.64524
P30566	P30566	Adenylosuccinate lyase	ADSL	14	14	14	38.8	0	267.28	140	6.91318	6.77792	6.82659	6.71157	6.5702	5.84417	0.372374	-0.39724	0.0219288	-0.0911846	-1.24801	-0.144253	0.45056	0.0548592	-1.24336	-0.922117	-0.589909	0.125437	-0.841026	-0.517214	-1.36846	-1.45097	-3.26687	-2.66947
P30622	P30622	CAP-Gly domain-containing linker protein 1	CLIP1	75	75	70	53	0	323.31	655	7.30215	7.30822	7.25321	7.11577	7.0042	6.80142	2.55579	3.44323	3.40396	2.9729	3.77538	2.74996	2.75801	2.62933	3.67345	2.83967	2.62785	2.30783	2.48476	2.38358	3.00538	2.14015	2.64681	2.65687
P30626	P30626	Sorcin	SRI	12	12	12	41.4	0	58.331	308	7.72805	7.74918	7.76449	7.74377	7.70483	7.91785	2.21073	2.19442	1.90092	2.06051	2.2455	1.38029	2.47567	1.79891	2.02903	2.19635	1.57248	2.47924	1.81197	1.45114	2.64462	2.30885	2.60897	2.97217
P30685;P30498;P30491;P30490;P18464;Q29940;P30495;P30493;P30484;P30464;P10319;Q29718;P18465;Q95365;Q29836;P30475;P30466;P30462;P18463;P03989;P30485;P30481;P30461;Q31610;P30486;P30488;P30487;P30483	P30685;P30498;P30491;P30490;P18464;Q29940;P30495;P30493;P30484;P30464;P10319;Q29718;P18465;Q95365;Q29836;P30475;P30466;P30462;P18463;P03989;P30485;P30481;P30461	HLA class I histocompatibility antigen, B-35 alpha chain;HLA class I histocompatibility antigen, B-78 alpha chain;HLA class I histocompatibility antigen, B-53 alpha chain;HLA class I histocompatibility antigen, B-52 alpha chain;HLA class I histocompatibility antigen, B-51 alpha chain;HLA class I histocompatibility antigen, B-59 alpha chain;HLA class I histocompatibility antigen, B-56 alpha chain;…	HLA-B	6	1	0	21.3	0.0028576	2.5534	22	6.27531	6.13976	6.13627	6.21748	6.08132	5.82442	NaN	NaN	-2.61445	NaN	NaN	NaN	NaN	NaN	NaN	NaN	NaN	NaN	NaN	NaN	NaN	NaN	NaN	NaN
P30740;P50453;O75830	P30740	Leukocyte elastase inhibitor	SERPINB1	21	21	20	61.7	0	70.926	249	7.40652	7.29105	7.33018	7.29748	7.13191	6.57061	1.63017	1.11824	1.62141	1.12974	0.0039711	1.3552	1.22029	1.40171	0.365749	0.628492	1.0936	1.09807	0.896255	1.0993	0.451479	0.254265	-0.547459	-0.658634
P30825	P30825	High affinity cationic amino acid transporter 1	SLC7A1	6	6	5	11.8	0	13.97	38	6.29064	6.21078	6.243	6.2145	6.14836	6.1823	NaN	-2.52255	-1.75544	-2.39772	-2.71452	-2.41558	-1.89223	NaN	-2.04727	-2.39675	-2.34836	-1.82415	-2.43159	NaN	-2.30338	-1.97255	-2.34687	-2.61036
P30837	P30837	Aldehyde dehydrogenase X, mitochondrial	ALDH1B1	3	3	3	8.1	0.0015283	2.8118	2	5.92121	5.68138	5.6104	5.96509	5.93467	5.6253	-3.22482	NaN	NaN	NaN	NaN	NaN	NaN	NaN	NaN	NaN	NaN	NaN	NaN	NaN	NaN	NaN	NaN	NaN
P30876	P30876	DNA-directed RNA polymerase II subunit RPB2	POLR2B	20	20	20	22.2	0	105.95	104	6.65251	6.459	6.44864	6.35435	5.98524	5.12731	0.596571	-0.0649262	0.547834	-0.124517	-1.1905	0.626657	0.0974712	0.355785	-0.86002	-1.24732	-0.634821	0.0415249	-1.31013	-0.824038	-1.98459	-2.04189	NaN	-3.82897
P31040	P31040	Succinate dehydrogenase [ubiquinone] flavoprotein subunit, mitochondrial	SDHA	20	20	20	39.5	0	242.76	377	7.42628	7.31393	7.30224	7.48239	7.39217	7.06409	2.52092	1.90589	2.13063	2.09479	0.61096	2.16556	1.97245	2.12152	1.18696	2.02062	2.1999	2.57293	2.4047	2.36157	1.64003	2.1768	1.28319	0.993774
P31150	P31150	Rab GDP dissociation inhibitor alpha	GDI1	17	9	9	48.5	0	56.365	45	6.53153	6.552	6.42344	6.50953	6.53366	6.54685	-0.448502	-1.07682	-0.514509	-0.680551	-2.08423	-0.860571	-0.416492	-1.06259	NaN	-1.40309	-0.834051	-0.692337	-1.23412	-0.447203	NaN	-1.33331	-1.1986	NaN
P31152	P31152	Mitogen-activated protein kinase 4	MAPK4	5	5	5	11.2	0	35.111	0							NaN	NaN	NaN	NaN	NaN	NaN	NaN	NaN	NaN	NaN	NaN	NaN	NaN	NaN	NaN	NaN	NaN	NaN
P31153;Q00266	P31153	S-adenosylmethionine synthase isoform type-2	MAT2A	13	13	13	29.4	0	71.05	468	7.87578	7.7175	7.79594	7.71454	7.57546	7.20974	3.0885	2.53488	2.76421	2.4839	1.38521	2.78456	2.78786	2.90232	1.78407	2.13248	2.29811	2.64724	2.28085	2.27583	1.71349	1.89938	1.05696	1.13294
P31274	P31274	Homeobox protein Hox-C9	HOXC9	1	1	1	7.3	0.0023585	2.6098	0							NaN	NaN	NaN	NaN	NaN	NaN	NaN	NaN	NaN	NaN	NaN	NaN	NaN	NaN	NaN	NaN	NaN	NaN
P31277	P31277	Homeobox protein Hox-D11	HOXD11	1	1	1	6.2	0	48.547	0							NaN	NaN	NaN	NaN	NaN	NaN	NaN	NaN	NaN	NaN	NaN	NaN	NaN	NaN	NaN	NaN	NaN	NaN
P31321	P31321	cAMP-dependent protein kinase type I-beta regulatory subunit	PRKAR1B	9	8	8	32.8	0	173.05	51	6.39681	6.3853	6.24764	6.31816	6.12744	6.18541	-2.47879	-2.14005	-1.93173	-2.47131	-2.00685	-2.46902	-2.87107	-2.06695	-1.97434	-2.19151	-2.77563	NaN	-2.35467	-2.26661	-2.17248	-2.15177	-1.75429	-1.9162
P31327	P31327	Carbamoyl-phosphate synthase [ammonia], mitochondrial	CPS1	85	85	82	61.7	0	323.31	4340	8.31595	8.18258	8.22276	8.40313	8.34541	8.01301	7.00353	6.27791	6.6792	6.4765	4.89607	6.51585	6.65225	6.66286	5.42732	6.79137	6.94672	7.24785	7.23825	7.1495	6.43332	6.76654	5.66545	5.71451
P31350	P31350	Ribonucleoside-diphosphate reductase subunit M2	RRM2	12	12	11	36.8	0	164.19	43	6.66968	6.38495	6.4608	6.41723	5.93294	5.27752	-0.223835	-1.68635	-0.989078	-1.22288	NaN	-1.15898	-1.52083	-1.59141	-3.11883	-2.30273	-1.7557	-1.21962	-2.40531	-2.178	-2.09623	NaN	NaN	NaN
P31431	P31431	Syndecan-4	SDC4	3	3	3	17.7	0.00018702	5.3975	8	6.60435	6.92148	6.91307	6.6817	6.61391	6.51992	NaN	-1.18458	NaN	-1.01646	-0.510662	NaN	NaN	NaN	-1.23688	NaN	NaN	NaN	NaN	NaN	NaN	NaN	NaN	NaN
P31483	P31483	Nucleolysin TIA-1 isoform p40	TIA1	8	5	5	26.9	0	21.823	39	6.58656	6.37988	6.5074	6.43098	6.36231	5.92925	-1.30683	-2.0026	-1.54042	-2.14947	-2.94886	-1.70558	-1.81046	-1.72608	-2.59869	-2.26605	-1.97208	-2.11841	-1.86949	-2.15959	NaN	-2.54641	NaN	NaN
P31689	P31689	DnaJ homolog subfamily A member 1	DNAJA1	21	21	21	55.9	0	323.31	648	8.02883	7.91646	7.9124	7.99528	7.9858	7.91732	4.59473	4.09161	4.35931	4.14247	3.3165	3.95819	3.91111	3.87466	3.26072	4.17788	4.26248	4.19676	4.45118	4.27269	3.94986	4.82836	4.19177	4.44278
P31749	P31749	RAC-alpha serine/threonine-protein kinase	AKT1	4	3	3	11.2	0	9.336	0	5.41736	5.68528	5.50217	5.31681	5.25198	5.23234	NaN	NaN	NaN	NaN	NaN	-3.70147	NaN	NaN	NaN	NaN	NaN	NaN	NaN	NaN	NaN	NaN	NaN	NaN
P31751	P31751	RAC-beta serine/threonine-protein kinase	AKT2	5	5	4	12.7	0	7.7694	11	5.71392	5.58908	5.62767	5.29187	4.913		-3.77946	-3.38237	-3.45006	NaN	NaN	-3.32537	-3.53623	-3.67893	NaN	NaN	NaN	-3.9313	NaN	NaN	NaN	NaN	NaN	NaN
P31930	P31930	Cytochrome b-c1 complex subunit 1, mitochondrial	UQCRC1	19	19	18	43.3	0	152.92	370	7.44341	7.28948	7.3428	7.52909	7.52165	7.31036	2.43897	1.80357	2.1211	1.82969	0.368162	1.95679	1.97222	2.11872	0.965618	2.14231	2.29913	2.53318	2.7434	2.58009	1.93598	2.74707	1.87048	1.69664
P31937	P31937	3-hydroxyisobutyrate dehydrogenase, mitochondrial	HIBADH	9	9	9	39	0	323.31	157	7.18651	7.07912	7.09359	7.37298	7.39626	7.16078	0.296898	-0.000535965	0.404306	0.284061	-0.146767	0.0718231	0.0631199	0.0880852	-0.0312557	0.912937	0.56571	0.239691	0.806452	0.667803	0.854544	0.482224	0.790419	0.67425
P31939	P31939	Bifunctional purine biosynthesis protein PURH;Phosphoribosylaminoimidazolecarboxamide formyltransferase;IMP cyclohydrolase	ATIC	29	29	29	53.9	0	198.64	507	7.39015	7.26755	7.30681	7.27964	7.10914	6.46806	2.63678	1.95737	2.44234	2.039	0.786262	2.33583	2.25426	2.30961	1.33209	1.52473	1.95789	2.08034	1.61862	1.858	1.04443	0.956673	-0.222082	-0.0487213
P31942	P31942	Heterogeneous nuclear ribonucleoprotein H3	HNRNPH3	13	12	12	61.6	0	246.96	245	7.6073	7.48224	7.49201	7.61941	7.48373	7.48841	2.04994	1.44923	2.01033	1.21317	1.41705	1.64568	1.31845	1.51902	1.61514	1.93342	2.10812	1.61945	1.71293	1.84276	2.18646	2.27102	2.49803	2.50865
P31943	P31943	Heterogeneous nuclear ribonucleoprotein H;Heterogeneous nuclear ribonucleoprotein H, N-terminally processed	HNRNPH1	19	17	12	53	0	323.31	495	8.06169	8.02496	8.08818	8.05097	8.0518	7.94631	3.21894	3.12445	3.60708	3.04103	3.16142	3.76645	3.30129	3.47472	3.46293	3.74415	3.51996	3.01494	3.17028	3.28193	3.94869	3.80191	3.54953	3.63403
P31946	P31946	14-3-3 protein beta/alpha;14-3-3 protein beta/alpha, N-terminally processed	YWHAB	16	12	10	67.1	0	323.31	813	8.70535	8.60636	8.60842	8.64055	8.57883	8.46518	5.3733	5.44515	5.71685	5.15626	5.45183	5.12067	5.06808	5.16709	5.51391	5.47932	5.41525	5.04269	5.25538	5.09612	5.47977	5.04323	5.29975	5.23083
P31947	P31947	14-3-3 protein sigma	SFN	14	12	12	63.7	0	323.31	901	8.70035	8.66075	8.6718	8.57279	8.5179	8.33235	5.05276	5.33548	5.1798	5.41791	5.30325	3.92398	5.15839	4.92383	5.36727	5.29726	4.79623	4.68824	4.7601	4.59321	5.20696	4.43948	4.17367	4.04781
P31948	P31948	Stress-induced-phosphoprotein 1	STIP1	41	41	41	61	0	323.31	2071	8.60419	8.5884	8.56346	8.45529	8.38803	8.22991	6.05454	6.54476	6.40824	6.30446	6.77953	5.92112	6.21853	5.91057	6.74741	6.1552	5.81403	5.68326	5.78337	5.60814	6.32243	5.42475	5.89354	5.83429
P31949	P31949	Protein S100-A11;Protein S100-A11, N-terminally processed	S100A11	7	7	7	47.6	0	104.26	425	9.13927	9.26997	9.23323	9.10255	8.96921	9.07533	5.65216	4.99013	5.27718	5.88217	5.94313	4.7251	5.43383	4.90095	5.67272	5.65171	5.18585	4.97396	5.03084	4.56418	5.0967	5.892	5.95693	5.5277
P32004	P32004	Neural cell adhesion molecule L1	L1CAM	35	35	35	31.9	0	323.31	1208	7.92966	7.96249	7.91432	7.8061	7.6975	7.64393	4.24292	5.06367	5.06321	4.61655	5.41285	4.40315	4.35686	4.39642	5.24308	4.56513	4.38694	4.0778	4.0655	4.1003	4.56604	4.23104	4.49312	4.32095
P32119	P32119	Peroxiredoxin-2	PRDX2	13	12	12	43.4	0	58.001	646	8.48038	8.35899	8.37393	8.36889	8.25457	7.9928	4.7119	4.24382	4.7078	4.36865	3.74918	4.591	4.49378	4.47524	4.03446	4.27831	4.09393	4.33741	4.22208	4.2922	4.03691	3.90883	3.64778	3.56511
P32321	P32321	Deoxycytidylate deaminase	DCTD	1	1	1	6.2	0.0053389	1.9523	1		5.69906	5.6231	5.61119	5.38625		NaN	NaN	NaN	NaN	NaN	NaN	NaN	NaN	NaN	NaN	NaN	NaN	-5.94563	NaN	NaN	NaN	NaN	NaN
P32322	P32322	Pyrroline-5-carboxylate reductase 1, mitochondrial	PYCR1	13	13	13	46.7	0	323.31	172	7.29518	7.20166	7.20505	7.38858	7.30517	6.96114	1.25572	0.598942	1.07419	0.70116	-0.587038	0.910666	0.832254	0.963482	0.0605526	0.841112	1.12001	1.3456	1.16854	1.21473	0.384445	1.01559	-0.240129	-0.591881
P32519	P32519	ETS-related transcription factor Elf-1	ELF1	5	5	5	10.7	0	89.5	1				5.20761			NaN	NaN	NaN	NaN	NaN	NaN	NaN	NaN	NaN	NaN	NaN	-5.78519	NaN	NaN	NaN	NaN	NaN	NaN
P32754	P32754	4-hydroxyphenylpyruvate dioxygenase	HPD	24	24	24	69.2	0	323.31	1060	8.39231	8.25556	8.33333	8.26543	8.10983	7.56605	5.51317	4.82011	5.19554	5.02391	3.65572	5.07877	5.25315	5.19992	4.06998	4.39599	4.78706	5.06877	4.57894	4.78214	3.92927	3.80217	2.60632	2.37964
P32856	P32856	Syntaxin-2	STX2	4	4	4	17.7	0	19.301	4	5.52617	7.08522	5.52392	5.7454	5.54696	6.19211	NaN	NaN	NaN	NaN	0.624197	NaN	NaN	NaN	NaN	NaN	NaN	NaN	NaN	NaN	NaN	NaN	NaN	NaN
P32929	P32929	Cystathionine gamma-lyase	CTH	8	8	8	30.1	0	66.643	87	6.88845	6.70579	6.76305	6.66216	6.56779	5.91391	0.0267639	-0.741352	-0.412046	-0.56584	-1.85786	-0.660431	-0.406643	-0.547028	-1.11964	-0.933268	-0.758165	-0.543787	-0.665381	-0.899992	-0.68664	-1.26936	-2.18279	NaN
P32969	P32969	60S ribosomal protein L9	RPL9	10	10	10	58.9	0	269.98	382	8.33402	8.19326	8.29145	8.19668	8.02202	7.5691	3.85994	2.85279	3.43262	3.19859	1.55943	3.49754	3.59682	3.59561	2.20903	2.6941	3.04049	3.47832	2.82321	2.90551	1.96393	2.33939	0.690411	0.628237
P32970	P32970	CD70 antigen	CD70	1	1	1	7.3	0	10.962	2		5.67046				5.81358	NaN	NaN	NaN	NaN	-4.75356	NaN	NaN	NaN	NaN	NaN	NaN	NaN	NaN	NaN	NaN	NaN	NaN	NaN
P33176;O60282	P33176	Kinesin-1 heavy chain	KIF5B	43	43	34	50.2	0	323.31	566	7.34215	7.20258	7.24891	7.18639	7.12247	6.76753	2.9769	2.44793	2.8564	2.51083	1.50424	2.71701	2.60237	2.62209	1.99831	2.24672	2.39824	2.56674	2.37133	2.49475	2.11706	2.32804	1.72105	1.77951
P33240	P33240	Cleavage stimulation factor subunit 2	CSTF2	19	19	11	46.8	0	304.08	400	7.65463	7.63204	7.62861	7.39106	7.27992	7.25	2.08004	2.93384	2.81848	2.46168	3.11079	2.17215	2.258	2.11593	3.14072	1.98938	2.02988	1.69606	1.79928	1.7453	2.00212	1.60018	1.97881	1.6806
P33316	P33316	Deoxyuridine 5-triphosphate nucleotidohydrolase, mitochondrial	DUT	14	14	14	54.4	0	299.78	459	8.03464	7.9734	8.00592	7.82885	7.66791	7.56498	3.53404	3.4632	3.49708	3.21545	3.36503	3.13321	3.00243	2.98138	3.77848	2.79284	2.75346	3.19647	2.71417	2.44045	2.97158	2.36057	2.52119	2.55056
P33527	P33527	Multidrug resistance-associated protein 1	ABCC1	4	4	4	4	0	15.775	16	7.51202	7.5841	7.50558	7.31469	7.27792	7.27407	3.53576	3.59186	4.56232	3.71585	NaN	3.58481	3.61241	3.67069	4.10877	NaN	3.64896	NaN	3.54241	3.80724	3.57929	3.48156	3.88135	NaN
P33552	P33552	Cyclin-dependent kinases regulatory subunit 2	CKS2	4	4	4	57	0	12.762	74	7.57512	7.50207	7.46136	7.23533	7.1466	6.96535	0	-0.151135	-0.128563	-0.224791	-0.470123	-0.457584	-0.557018	-0.714798	-0.513388	-1.28941	-1.53707	-1.09561	-1.52374	-1.40158	-1.17569	-1.52418	-1.85611	-1.54488
P33897;Q9UBJ2	P33897;Q9UBJ2	ATP-binding cassette sub-family D member 1;ATP-binding cassette sub-family D member 2	ABCD1;ABCD2	2	2	2	3.1	0.00035336	3.6269	6	5.84387	5.38598	5.52481	5.51303			-3.13353	NaN	NaN	NaN	NaN	NaN	NaN	-3.47338	NaN	NaN	NaN	-3.27286	NaN	NaN	NaN	NaN	NaN	NaN
P33981	P33981	Dual specificity protein kinase TTK	TTK	4	4	4	7.5	0	123.62	1	4.97401	4.74192	4.8253	4.65792			NaN	NaN	-5.62991	NaN	NaN	NaN	NaN	NaN	NaN	NaN	NaN	NaN	NaN	NaN	NaN	NaN	NaN	NaN
P33991	P33991	DNA replication licensing factor MCM4	MCM4	36	36	35	47.9	0	323.31	493	7.29164	7.18596	7.19028	7.24879	7.14818	6.59037	2.64443	1.93114	2.31588	2.19586	0.716648	2.23378	2.30989	2.32052	0.880684	1.97851	2.09518	2.40126	2.2824	2.2403	1.6385	1.37299	0.00601578	0.671143
P33992	P33992	DNA replication licensing factor MCM5	MCM5	25	25	25	40.5	0	94.911	456	7.3316	7.16507	7.24557	7.26127	7.08703	6.55042	2.64692	1.86129	2.06066	1.98989	0.499729	2.02147	2.11054	2.15778	0.805908	1.75128	2.04544	2.32263	2.03211	1.99346	1.35735	1.37353	0.0244331	0.262196
P33993	P33993	DNA replication licensing factor MCM7	MCM7	32	32	32	48.7	0	195.51	497	7.40266	7.28255	7.34608	7.33975	7.2452	6.74463	2.77668	2.18732	2.67904	2.23011	1.00342	2.55538	2.48676	2.55807	1.53595	1.995	2.4546	2.63024	2.45759	2.59248	1.79156	1.86585	1.06557	1.03418
P34741	P34741	Syndecan-2	SDC2	1	1	1	7.5	0	47.663	34	7.05786	7.06241	6.98188	6.87655	6.7279	6.45436	-0.834272	-0.784996	-1.10731	-0.512814	-0.863466	-1.63121	-1.32272	-1.50957	-0.971174	-0.867773	-1.77664	-1.35138	NaN	-2.25846	-1.08831	NaN	NaN	NaN
P34896	P34896	Serine hydroxymethyltransferase, cytosolic	SHMT1	8	7	7	20.9	0	17.239	40	6.83974	6.60278	6.5878	6.68468	6.55191	5.99173	-0.283361	-0.882849	-0.453558	-0.198666	-1.89018	-0.467627	-0.672148	-0.642424	-1.07828	-1.01957	-0.613834	-0.434677	-1.05554	-1.06079	-1.73482	-0.996721	NaN	NaN
P34897	P34897	Serine hydroxymethyltransferase, mitochondrial	SHMT2	28	28	27	62.7	0	323.31	721	7.83797	7.71606	7.72789	7.87664	7.75255	7.23245	3.94812	3.11594	3.38973	3.16943	1.5235	3.30629	4.02148	3.92232	2.22203	4.07412	4.06164	4.21921	3.80079	3.73799	2.92305	2.85893	2.34783	1.80586
P34932	P34932	Heat shock 70 kDa protein 4	HSPA4	48	48	45	61.7	0	323.31	1335	7.96021	7.83807	7.87485	7.85772	7.73325	7.31533	4.91823	4.23325	4.54097	4.49661	2.90441	4.32377	4.62952	4.65386	3.56957	4.10788	4.17091	4.62888	4.11179	4.15538	3.8047	3.65398	2.85128	2.86367
P34949	P34949	Mannose-6-phosphate isomerase	MPI	2	2	2	10.6	0	11.157	4	5.72314	5.87408	6.14888	5.69448	5.24254		-3.4209	NaN	NaN	NaN	NaN	-3.39007	-3.17561	NaN	NaN	NaN	NaN	-3.35435	NaN	NaN	NaN	NaN	NaN	NaN
P35052	P35052	Glypican-1;Secreted glypican-1	GPC1	5	5	5	9.9	0	9.2577	12	5.88558	5.85579	5.90221	5.64535	5.87422	5.96456	NaN	NaN	NaN	NaN	-2.19417	NaN	-2.50843	NaN	-1.51131	NaN	NaN	NaN	NaN	NaN	-2.53269	-2.64296	-2.51421	-2.13214
P35221	P35221	Catenin alpha-1	CTNNA1	34	34	27	47.9	0	323.31	400	7.34495	7.24991	7.11128	7.07636	6.91685	6.62681	2.51461	2.25913	2.51953	2.28175	1.78945	2.21653	1.86596	1.95863	1.59484	1.51771	1.54822	1.62342	1.52103	1.51301	1.46427	1.49513	1.26862	1.29201
P35222	P35222	Catenin beta-1	CTNNB1	10	7	7	12.7	0	36.97	2	5.51117	5.63724	5.27605	5.47202	5.39869		NaN	-2.77474	NaN	NaN	-3.43179	-2.49563	-3.19796	NaN	NaN	NaN	NaN	NaN	NaN	-3.38548	NaN	NaN	NaN	NaN
P35226;P35227	P35226;P35227	Polycomb complex protein BMI-1;Polycomb group RING finger protein 2	BMI1;PCGF2	2	2	2	7.4	0	10.363	3	5.95219	5.99345	5.82265	5.75963	5.74855	5.44835	NaN	NaN	-3.49757	NaN	NaN	NaN	NaN	NaN	NaN	NaN	NaN	NaN	NaN	NaN	NaN	NaN	NaN	NaN
P35232	P35232	Prohibitin	PHB	24	24	24	87.1	0	323.31	1039	8.38277	8.27092	8.28637	8.45969	8.4723	8.51826	5.51527	4.75504	5.3184	4.95796	4.3165	4.9899	4.90804	4.96526	4.78213	5.62594	5.49686	5.60708	5.90524	5.97935	5.60616	6.6609	6.32899	6.4562
P35237	P35237	Serpin B6	SERPINB6	18	18	17	60.1	0	323.31	553	7.90444	7.73884	7.82473	7.78051	7.62817	7.13813	3.6471	2.7753	2.98214	2.82519	1.46622	2.87921	3.33002	3.08843	1.66022	2.55959	2.62127	3.21022	2.64676	2.62355	2.14127	1.97052	1.07332	0.954088
P35240	P35240	Merlin	NF2	2	2	2	2.7	0.00019535	7.1406	0							NaN	NaN	NaN	NaN	NaN	NaN	NaN	NaN	NaN	NaN	NaN	NaN	NaN	NaN	NaN	NaN	NaN	NaN
P35241	P35241	Radixin	RDX	34	20	20	50.6	0	98.451	284	7.58168	7.41908	7.45128	7.49151	7.30174	6.89535	2.97303	2.50663	2.91894	2.43852	1.65204	2.8062	2.48701	2.60857	2.23745	2.36048	2.52277	2.67595	2.25929	2.50456	1.91441	1.92352	1.63797	1.58783
P35244	P35244	Replication protein A 14 kDa subunit	RPA3	5	5	5	52.1	0	12.441	66	7.35696	7.19062	7.23455	7.29452	7.16792	7.05886	-0.0397167	-0.195881	0.262512	-0.488976	-0.684994	-0.29526	-0.26655	-0.234848	-0.385395	-0.398949	-0.551315	-0.160282	-0.344791	-0.399717	-0.474478	0.00313187	-0.687578	-0.0590057
P35249	P35249	Replication factor C subunit 4	RFC4	11	11	11	41.9	0	201.92	238	7.07503	6.96057	6.92284	7.0676	6.94069	7.11009	0.575224	0.0146179	0.649983	0.300633	-0.656303	0.122295	0.384562	-0.0843906	-0.276432	0.348068	0.0927467	0.30397	0.296328	0.273064	0.514868	0.95933	0.780134	0.971544
P35250	P35250	Replication factor C subunit 2	RFC2	11	11	11	43.5	0	18.657	54	6.7623	6.62555	6.62205	6.6506	6.47721	6.30162	-0.432615	-1.02999	-0.520836	-0.910286	-2.01912	-0.627647	-1.15251	-0.601034	-1.62065	-1.22033	-1.03988	-1.18909	-1.14554	-0.870842	-1.58275	-0.601465	-1.55991	-1.27639
P35251	P35251	Replication factor C subunit 1	RFC1	17	17	17	15.5	0	287.27	22	5.62407	5.49654	5.50392	5.53261	5.45325	5.97767	-2.53041	-2.97873	NaN	-3.33161	NaN	NaN	-2.73436	-2.35556	NaN	-3.44554	-3.06608	-2.91694	-2.70069	-3.05268	-3.31807	-1.09076	-1.27958	-0.902609
P35268	P35268	60S ribosomal protein L22	RPL22	6	4	4	38.3	0	90.666	165	8.65889	8.53325	8.53109	8.50448	8.38292	8.03128	3.59879	2.9839	3.57878	2.95827	1.93651	3.36116	3.0188	3.17186	2.43394	2.54887	3.09816	3.08863	2.84508	3.04086	2.21255	2.51669	1.49114	1.47689
P35269	P35269	General transcription factor IIF subunit 1	GTF2F1	26	26	26	40.6	0	323.31	458	7.66977	7.68362	7.63575	7.46084	7.43046	7.30083	1.71129	2.57184	2.4583	2.30013	2.82028	1.85634	2.06789	1.93868	2.58318	1.91396	1.66382	1.62214	1.63156	1.47125	2.35012	1.76449	1.74041	1.60792
P35270;REV__Q16649	P35270	Sepiapterin reductase	SPR	9	9	9	39.5	0	97.435	239	7.21492	6.98663	7.06173	7.03087	6.98378	6.59152	0.546207	-0.249819	0.199196	-0.0969677	-1.23001	-0.312235	-0.0635681	-0.0631123	-0.616451	-0.113043	-0.223293	0.0852146	-0.255783	-0.33001	-0.515522	-0.713146	-1.06471	-0.501972
P35367	P35367	Histamine H1 receptor	HRH1	1	1	1	1.8	1		0							NaN	NaN	NaN	NaN	NaN	NaN	NaN	NaN	NaN	NaN	NaN	NaN	NaN	NaN	NaN	NaN	NaN	NaN
P35520	P35520	Cystathionine beta-synthase	CBS	14	14	14	29.6	0	137.67	155	7.31108	7.18124	7.23482	7.17153	7.03087	6.58004	1.60436	1.23942	1.70907	1.19031	0.243609	1.5312	1.40627	1.42585	0.571123	0.966282	1.0568	1.31143	0.991295	0.971214	0.692406	0.640516	-0.0710316	0.0120487
P35568	P35568	Insulin receptor substrate 1	IRS1	4	4	4	2.8	0.00019376	6.7333	3	6.14996	6.32249	5.92919	6.34616	6.18625		NaN	NaN	NaN	NaN	NaN	0.150587	NaN	NaN	NaN	NaN	NaN	NaN	NaN	NaN	NaN	NaN	NaN	NaN
P35573	P35573	Glycogen debranching enzyme;4-alpha-glucanotransferase;Amylo-alpha-1,6-glucosidase	AGL	31	31	31	26.5	0	165.55	257	6.79516	6.68006	6.67409	6.6475	6.50777	6.10398	1.90303	1.31239	1.62974	1.32977	0.105547	1.70414	1.57035	1.96735	0.655598	0.887548	1.26512	1.77218	1.1306	1.30406	0.322949	0.489727	-0.616501	-0.879255
P35579	P35579	Myosin-9	MYH9	148	148	125	63.6	0	323.31	5128	8.28616	8.17842	8.23129	8.18858	8.12122	8.12163	7.14682	6.77664	7.14474	6.83364	6.00176	6.87281	6.99429	7.01495	6.54671	6.60902	6.63681	6.9469	6.73568	6.71626	6.37434	7.30364	6.77182	6.82479
P35580	P35580	Myosin-10	MYH10	62	48	46	37.5	0	323.31	296	6.70899	6.49619	6.63178	6.5576	6.43424	6.57918	1.56498	1.19224	1.64953	1.05286	0.482691	1.33536	1.32511	1.34934	0.952951	0.953001	1.0324	1.13676	0.858181	1.12106	0.771898	1.99719	1.48854	1.47654
P35606	P35606	Coatomer subunit beta	COPB2	31	31	31	40	0	323.31	509	7.42214	7.30191	7.35273	7.41664	7.28959	6.79872	3.12716	2.51974	2.89136	2.6349	1.37297	2.78234	2.84077	2.82462	1.95161	2.42635	2.72703	3.02836	2.68072	2.81224	2.00581	2.15825	0.920441	1.17235
P35610	P35610	Sterol O-acyltransferase 1	SOAT1	4	4	4	8.9	0	10.588	69	6.49578	6.4579	6.41038	6.47502	6.38855	6.11764	-1.34839	-1.90242	-0.973251	-1.78151	-3.10029	-1.47058	-1.24436	-1.27565	-2.3015	-1.83427	-1.38637	-1.2051	-1.58626	-1.24433	-1.43256	-1.83697	-2.30719	NaN
P35611	P35611	Alpha-adducin	ADD1	19	19	16	26.2	0	323.31	14	6.37915	6.15284	6.36591	6.15824	5.90459	5.6745	-1.48738	-1.64854	-1.26747	-1.69678	NaN	-1.74185	-1.745	-1.60156	-1.79925	NaN	-1.95935	-1.75604	NaN	NaN	NaN	NaN	NaN	NaN
P35612	P35612	Beta-adducin	ADD2	4	1	1	2.6	1		1				5.66729			NaN	NaN	NaN	NaN	NaN	NaN	NaN	NaN	NaN	-3.35493	NaN	NaN	NaN	NaN	NaN	NaN	NaN	NaN
P35613	P35613	Basigin	BSG	9	9	9	25.7	0	323.31	412	8.41661	8.51013	8.37631	8.2963	8.21221	8.18173	4.7332	5.13144	5.16032	5.04704	5.65661	4.39209	4.10627	4.15195	5.30889	4.76026	4.45496	4.29691	4.34161	4.28203	4.5792	4.85247	4.88508	4.62524
P35637	P35637	RNA-binding protein FUS	FUS	14	11	11	22.6	0	323.31	443	8.28642	8.36088	8.29299	8.20983	8.11193	7.97456	3.4063	4.49103	4.10809	4.47816	4.59514	3.39434	4.0691	3.60472	4.14856	4.10759	3.63656	3.71559	3.5584	3.30985	4.35076	3.16118	3.48501	3.96423
P35658	P35658	Nuclear pore complex protein Nup214	NUP214	55	55	55	35.6	0	323.31	428	6.55678	6.42855	6.65093	7.0254	6.99742	7.01934	1.13578	1.07674	1.25335	0.87575	-0.082901	1.03618	1.26141	1.19073	1.19296	2.27927	1.93874	1.87219	2.00583	1.87598	2.61454	2.35377	2.62126	2.54278
P35659	P35659	Protein DEK	DEK	36	36	36	57.9	0	323.31	490	7.84553	7.8124	7.79854	7.87039	7.82822	7.8789	2.82886	2.96809	2.9182	2.70127	3.32809	2.30735	2.6589	2.39297	3.11452	3.32654	2.88433	3.03774	2.98806	2.78667	3.63215	3.15094	3.8209	3.60629
P35749	P35749	Myosin-11	MYH11	15	1	1	7	1		2	6.42063				6.22225		NaN	NaN	0.816534	NaN	NaN	NaN	NaN	NaN	NaN	NaN	NaN	NaN	NaN	NaN	NaN	NaN	NaN	NaN
P35754	P35754	Glutaredoxin-1	GLRX	1	1	1	11.3	0.00785	1.7547	13	6.57748	6.45755	6.38377	6.33641	6.30431	6.17406	NaN	NaN	-2.85545	NaN	NaN	NaN	NaN	NaN	NaN	NaN	NaN	NaN	NaN	NaN	NaN	NaN	NaN	NaN
P35813	P35813	Protein phosphatase 1A	PPM1A	5	3	3	16.5	0.00018871	5.7956	12	6.21611	6.10496	5.66574	6.09601	5.51099	5.74739	NaN	-1.88564	NaN	NaN	-1.79581	NaN	NaN	NaN	NaN	NaN	NaN	-2.1396	NaN	NaN	NaN	-2.8974	NaN	NaN
P35998	P35998	26S protease regulatory subunit 7	PSMC2	25	25	25	60.3	0	213.39	587	7.87549	7.68211	7.72218	7.75509	7.61442	7.26345	3.62945	3.1533	3.42171	3.05509	1.96327	3.24591	3.19008	3.19356	2.38339	2.96493	3.02768	3.3718	3.14356	3.15038	2.67924	2.66839	1.83092	2.07164
P36404	P36404	ADP-ribosylation factor-like protein 2	ARL2	2	2	2	12.5	0	11.274	10	6.13191	6.18509	6.26321	6.24489	6.05591	5.54695	NaN	NaN	NaN	NaN	NaN	NaN	-3.20122	-2.84438	NaN	-3.79327	NaN	-2.93841	-3.72766	NaN	NaN	NaN	NaN	NaN
P36405	P36405	ADP-ribosylation factor-like protein 3	ARL3	9	9	9	52.7	0	51.519	134	7.18092	7.11578	7.11385	6.99455	6.96315	6.95618	-0.198654	0.269667	0.184818	-0.337776	-0.130371	-0.192345	-0.182638	-0.367857	0.0201988	-0.554668	-0.364012	-0.446081	-0.687643	-0.452654	-0.210758	-0.791021	-0.457479	-0.248186
P36406	P36406	E3 ubiquitin-protein ligase TRIM23	TRIM23	2	2	2	3	0.00052622	3.4693	20	5.89865	5.61587	5.70542	5.6702	5.56734	5.9524	NaN	-1.79536	NaN	NaN	NaN	NaN	NaN	NaN	NaN	NaN	NaN	NaN	NaN	NaN	NaN	NaN	-1.94867	NaN
P36507	P36507	Dual specificity mitogen-activated protein kinase kinase 2	MAP2K2	16	16	13	49.2	0	323.31	114	7.0625	6.84276	6.93372	6.88215	6.76133	6.27762	0.435646	-0.18219	0.297726	-0.0671463	-1.2917	-0.0151138	-0.0868683	0.0212612	-0.7859	-0.373115	-0.32596	-0.267107	-0.215589	-0.0305615	-0.760262	-0.546034	-1.09612	-1.48544
P36542	P36542	ATP synthase subunit gamma, mitochondrial	ATP5C1	8	8	8	27.2	0	28.907	185	7.62415	7.44496	7.557	7.71662	7.59115	7.23745	1.9947	1.41891	1.5999	1.58713	0.0648651	1.60104	1.81722	1.72034	0.611204	1.46708	1.91286	2.17437	1.95676	2.00238	1.23684	1.77039	0.470991	0.161755
P36543;Q96A05	P36543	V-type proton ATPase subunit E 1	ATP6V1E1	8	8	8	51.3	0	87.827	83	6.99525	6.89618	6.89848	6.95561	6.83125	6.92555	-0.517315	-0.571508	-0.647152	0.103294	-0.787794	-1.14959	-0.558361	-1.27434	-1.01389	-0.480318	-1.18878	-0.31097	-0.919062	-1.2716	0.00538444	-0.318153	-0.0779343	-0.0927257
P36551	P36551	Oxygen-dependent coproporphyrinogen-III oxidase, mitochondrial	CPOX	5	5	5	12.8	0	108.92	14	5.84778	5.42993	5.90058	5.99971	5.60024	5.29925	NaN	NaN	-2.81975	NaN	NaN	NaN	-2.96245	NaN	NaN	-2.74392	-2.51229	-2.47775	-3.47958	NaN	NaN	NaN	NaN	NaN
P36578	P36578	60S ribosomal protein L4	RPL4	22	22	22	39.6	0	266.33	747	8.41555	8.34252	8.36488	8.24794	7.99135	7.56099	4.80097	4.07548	4.4337	4.33018	2.38873	4.75836	4.64554	4.75474	2.92409	3.51117	4.02104	4.39442	3.69365	3.59575	2.88942	3.27384	1.46807	1.56578
P36639	P36639	7,8-dihydro-8-oxoguanine triphosphatase	NUDT1	7	7	7	29.4	0	33.893	73	7.27858	7.03558	7.11724	7.06872	7.01497	6.91866	-0.194902	-0.611385	-0.089201	-0.269213	-0.548159	-0.40799	-0.368948	-0.572515	-0.546442	-0.484064	-0.555325	-0.304678	-0.321682	-0.228922	-0.552998	-0.550077	-0.57456	-0.545633
P36776	P36776	Lon protease homolog, mitochondrial	LONP1	33	33	33	42.3	0	323.31	909	7.68929	7.52981	7.54978	7.7315	7.69372	7.48776	3.71261	3.00543	3.54545	3.30269	1.92601	3.28107	3.40845	3.32936	2.43315	3.60053	3.65188	3.81389	3.96431	3.85202	3.37227	3.86185	2.91864	3.15712
P36871	P36871	Phosphoglucomutase-1	PGM1	28	28	28	49.8	0	323.31	609	7.85512	7.68754	7.73862	7.67528	7.51035	6.95939	3.99178	3.3186	3.65009	3.40816	1.90851	3.44432	3.49765	3.60583	2.46659	2.84935	3.17622	3.41777	2.95403	2.94525	2.40763	2.16735	1.03213	1.09809
P36873	P36873	Serine/threonine-protein phosphatase PP1-gamma catalytic subunit	PPP1CC	8	3	3	29.4	0.00019562	7.1787	33	6.83284	6.68008	6.62374	6.65124	6.46517	5.68632	-0.454739	-1.07999	-0.664074	-0.865929	NaN	-0.790798	-1.09397	-0.971405	NaN	-1.39012	-1.23399	-1.22236	-1.26931	-1.32303	NaN	NaN	NaN	NaN
P36897;Q8NER5;P36896	P36897	TGF-beta receptor type-1	TGFBR1	7	7	7	21.3	0	29.075	33	6.51017	6.34525	6.36511	6.46433	6.36969	5.92864	-0.867556	NaN	NaN	-1.24856	NaN	NaN	-1.57757	-1.2156	NaN	-1.56405	NaN	-0.973148	-1.04835	-1.14766	-1.62024	NaN	NaN	NaN
P36915	P36915	Guanine nucleotide-binding protein-like 1	GNL1	12	12	12	29	0	132.42	80	6.50281	6.30709	6.34447	6.35365	6.13598	5.71534	-1.00054	-1.39202	-0.918213	-1.38562	-2.12599	-1.17606	-1.31215	-1.31974	-1.64841	-1.51045	-1.49117	-1.30181	-1.601	-1.60763	-1.79637	-1.54954	NaN	NaN
P36952	P36952	Serpin B5	SERPINB5	15	15	15	51.2	0	183.09	448	7.62082	7.4878	7.53586	7.46861	7.36052	6.85429	2.47343	1.9989	2.36438	1.95957	1.05386	2.24792	2.27388	2.22551	1.37228	1.64402	1.73194	2.10966	1.76486	1.79499	1.34127	1.15976	0.27278	0.488798
P36954	P36954	DNA-directed RNA polymerase II subunit RPB9	POLR2I	3	3	3	39.2	0	30.831	56	7.04373	7.05713	6.90343	6.66209	6.18394	6.16329	-1.6131	-0.806028	-0.69986	-1.36142	-0.517429	-0.990292	-1.60193	-2.03243	-0.735157	-1.91656	-2.04129	-2.30865	-3.12359	NaN	-1.75489	NaN	-2.98252	-3.74852
P36956	P36956	Sterol regulatory element-binding protein 1;Processed sterol regulatory element-binding protein 1	SREBF1	2	2	2	2.5	0.00035474	3.6883	0							NaN	NaN	NaN	NaN	NaN	NaN	NaN	NaN	NaN	NaN	NaN	NaN	NaN	NaN	NaN	NaN	NaN	NaN
P36957	P36957	Dihydrolipoyllysine-residue succinyltransferase component of 2-oxoglutarate dehydrogenase complex, mitochondrial	DLST	13	13	13	33.1	0	76.529	169	7.21867	7.03457	7.0519	7.29476	7.32154	7.29789	1.32578	0.879499	1.3136	0.781643	0.188311	0.887773	1.12462	1.02023	0.481264	1.27347	1.35726	1.57733	1.72666	1.74096	1.41953	2.18874	1.64015	1.87731
P37108	P37108	Signal recognition particle 14 kDa protein	SRP14	7	7	7	56.6	0	145.09	313	8.28162	8.19228	8.18919	8.18391	8.13453	8.04355	2.98382	2.90033	3.05437	2.70344	2.77253	2.57694	2.52918	2.26549	2.83179	2.66308	2.62359	2.76295	2.40004	2.59628	2.97389	2.77549	2.32287	2.8047
P37173	P37173	TGF-beta receptor type-2	TGFBR2	1	1	1	2.3	0.0041227	2.2296	0							NaN	NaN	NaN	NaN	NaN	NaN	NaN	NaN	NaN	NaN	NaN	NaN	NaN	NaN	NaN	NaN	NaN	NaN
P37198	P37198	Nuclear pore glycoprotein p62	NUP62	14	14	14	38.5	0	261.77	423	7.83412	7.82968	7.76927	7.76005	7.80324	7.83871	1.69813	2.2775	2.35796	2.00666	2.3942	1.59816	1.6636	1.64849	2.22749	2.19996	1.90782	1.64741	1.99287	2.02083	2.56587	2.44031	2.62428	2.49561
P37235;P84074;P61601	P37235;P84074	Hippocalcin-like protein 1;Neuron-specific calcium-binding protein hippocalcin	HPCAL1;HPCA	10	10	10	57.5	0	114.12	266	7.5017	7.4285	7.45095	7.45463	7.39991	7.51009	0.91486	1.62938	1.81001	1.23242	1.79911	1.07368	1.1023	1.00458	1.70626	1.36417	1.13938	1.12	1.26152	1.06855	1.63647	1.70103	1.91507	1.9152
P37268	P37268	Squalene synthase	FDFT1	5	5	5	13.9	0.00019771	7.5834	3	6.16095	5.79432	5.33333	5.70623			-2.76035	NaN	NaN	NaN	NaN	NaN	NaN	NaN	NaN	NaN	NaN	NaN	NaN	NaN	NaN	NaN	NaN	NaN
P37275;O60315	P37275	Zinc finger E-box-binding homeobox 1	ZEB1	10	10	10	17.7	0	323.31	3	5.60065	5.41005	5.46622	4.86894	5.07331	4.92621	NaN	-2.72724	NaN	NaN	NaN	NaN	NaN	NaN	NaN	NaN	NaN	NaN	NaN	NaN	NaN	NaN	NaN	NaN
P37802	P37802	Transgelin-2	TAGLN2	21	21	20	72.4	0	323.31	1615	9.13683	9.11231	9.11642	9.00106	8.9248	8.7556	6.48125	6.99624	6.77087	6.60562	7.06821	5.96765	6.36579	6.258	6.8528	6.55764	6.17345	6.0795	5.96154	5.90904	6.82763	5.81028	5.92545	6.21781
P37837	P37837	Transaldolase	TALDO1	17	17	17	40.9	0	60.069	483	7.95878	7.83473	7.92227	7.88566	7.8182	7.17302	3.28821	2.85001	3.25857	3.04402	1.99398	3.07765	3.06777	3.14843	2.32603	2.69511	2.81479	2.99751	2.90668	2.84042	2.209	2.08689	1.14219	1.07711
P37840;Q16143	P37840	Alpha-synuclein	SNCA	5	5	5	47.9	0	104.11	136	7.99191	8.04086	8.02562	7.75054	7.71055	7.63191	1.38756	2.17125	2.18152	1.74532	2.59679	1.47641	1.40796	1.52595	2.44397	1.37129	1.26775	0.924164	0.86622	0.869413	1.41585	0.798174	1.27455	1.08399
P38117	P38117	Electron transfer flavoprotein subunit beta	ETFB	15	15	15	49	0	29.734	344	7.79181	7.79546	7.84401	7.98919	7.89641	7.47573	2.6177	2.29209	2.68881	2.24548	1.46324	2.46642	2.56173	2.53786	1.95236	2.95177	2.77031	2.95318	2.99226	2.94511	2.50498	2.2577	1.5219	1.70641
P38159;O75526;Q8N7X1	P38159	RNA-binding motif protein, X chromosome;RNA-binding motif protein, X chromosome, N-terminally processed	RBMX	38	38	16	69.1	0	323.31	500	7.94792	7.87862	7.91067	7.93463	7.83697	7.58577	3.82588	3.55812	3.88484	3.31907	2.99221	3.72506	3.50883	3.66824	3.18862	3.37857	3.53894	3.74715	3.49151	3.67649	3.5565	2.69591	3.0642	2.90632
P38398	P38398	Breast cancer type 1 susceptibility protein	BRCA1	10	10	10	10	0	166.66	0							NaN	NaN	NaN	NaN	NaN	NaN	NaN	NaN	NaN	NaN	NaN	NaN	NaN	NaN	NaN	NaN	NaN	NaN
P38432	P38432	Coilin	COIL	23	23	23	39.9	0	323.31	52	6.00903	5.97584	5.97493	6.20197	6.10613	6.05635	-2.14166	-3.23738	-2.53071	-2.70235	-3.16751	-2.83204	-3.34288	-2.94272	-2.9947	-2.21042	-2.04945	-3.03461	-2.49106	-2.1286	-1.45163	-1.98286	-2.09505	-1.65756
P38435	P38435	Vitamin K-dependent gamma-carboxylase	GGCX	7	7	7	9.1	0	101.54	18	5.89086	5.53955	5.55764	5.45944	5.81436	5.64647	-2.77468	NaN	NaN	NaN	NaN	-3.15214	NaN	-3.27089	NaN	-3.282	-3.02718	NaN	-3.00498	-2.87521	-3.27694	-2.38299	NaN	NaN
P38571	P38571	Lysosomal acid lipase/cholesteryl ester hydrolase	LIPA	2	2	2	9	0	16.45	3	6.1117	5.88275	6.30041	6.01468	6.19706	5.6662	NaN	NaN	NaN	NaN	NaN	NaN	NaN	NaN	NaN	NaN	NaN	NaN	-3.12667	NaN	NaN	NaN	NaN	NaN
P38606	P38606	V-type proton ATPase catalytic subunit A	ATP6V1A	23	23	23	43.9	0	217.37	299	7.23785	7.04553	7.13617	7.10739	6.95403	6.99386	1.98445	1.28928	1.58342	1.58247	0.246609	1.5062	1.54	1.56074	0.455753	1.08141	1.13108	1.57406	1.26418	1.4202	0.804302	1.53207	0.561398	1.13808
P38646	P38646	Stress-70 protein, mitochondrial	HSPA9	57	57	56	66	0	323.31	4421	8.97871	8.95407	8.92302	9.07636	9.07235	9.00971	7.73049	8.04655	8.23305	7.77548	8.18387	7.39891	7.45776	7.55343	7.93829	8.55611	8.21005	7.98835	8.39968	8.26993	8.80197	8.54232	8.74687	8.73685
P38919	P38919	Eukaryotic initiation factor 4A-III;Eukaryotic initiation factor 4A-III, N-terminally processed	EIF4A3	32	32	27	66.7	0	323.31	719	8.21765	8.06044	8.11022	8.08654	7.94154	7.42321	4.89747	4.01548	4.48543	3.91066	2.23985	4.42581	4.42729	4.53634	3.40883	3.72061	4.14344	4.50813	4.03597	4.16031	3.26788	3.19821	2.18403	2.11008
P38935	P38935	DNA-binding protein SMUBP-2	IGHMBP2	2	2	2	3.8	0.0041186	2.2196	2	5.02473				4.73039		-5.18684	NaN	NaN	NaN	NaN	NaN	NaN	NaN	NaN	NaN	NaN	NaN	NaN	NaN	NaN	NaN	NaN	NaN
P39019	P39019	40S ribosomal protein S19	RPS19	12	12	12	63.4	0	50.124	626	9.06913	9.02213	9.0269	8.95851	8.92286	8.84739	6.24197	6.45581	6.46842	6.1058	6.3539	5.68499	5.96837	5.80747	6.24758	5.95536	5.8412	5.65106	5.57125	5.71423	6.2156	5.65725	5.93382	6.04707
P39023;Q92901	P39023	60S ribosomal protein L3	RPL3	17	17	17	40.2	0	102.72	409	8.20436	8.0287	8.07153	7.95241	7.60681	7.12154	4.50122	3.40921	3.67286	3.731	1.5197	3.79572	3.83773	3.8286	2.2473	2.39023	2.91357	3.97188	2.39811	2.64311	1.56643	1.96196	0.178608	0.279425
P39656	P39656	Dolichyl-diphosphooligosaccharide--protein glycosyltransferase 48 kDa subunit	DDOST	12	12	12	40.1	0	214.42	296	7.22278	7.07445	7.00677	7.31066	7.18737	6.85593	1.50181	0.273842	0.891535	0.563961	-1.36193	0.9839	0.912972	0.739788	-0.494118	0.738447	1.61897	1.47568	1.34077	1.54384	0.394722	1.28558	0.107677	-0.0453663
P39687;O95626;O43423	P39687	Acidic leucine-rich nuclear phosphoprotein 32 family member A	ANP32A	11	11	10	30.9	0	56.063	440	8.73133	8.73293	8.71515	8.53771	8.4108	8.27953	4.16364	5.15772	4.85479	4.54868	5.3955	4.17074	4.22901	4.27317	5.33392	4.27169	3.99379	3.88781	3.71278	3.71323	4.18699	3.53249	3.96586	3.6829
P39748	P39748	Flap endonuclease 1	FEN1	15	15	15	41.8	0	211.82	265	7.80029	7.66443	7.61017	7.65661	7.5321	7.35562	3.02728	2.39576	2.64436	2.55902	1.57343	2.4443	2.50621	2.64042	1.70844	2.32619	2.20043	2.48794	2.21233	2.15549	2.21997	2.03614	1.91706	2.08735
P39880	P39880	Homeobox protein cut-like 1	CUX1	44	44	23	37.5	0	286.25	200	6.79681	6.70073	6.73866	6.47763	6.40433	6.35124	0.716354	1.27384	1.42572	0.990959	1.635	0.850805	0.803015	0.740286	1.39916	0.726129	0.479826	0.30271	0.457806	0.337977	0.896595	0.430763	0.797047	0.898981
P40121	P40121	Macrophage-capping protein	CAPG	16	16	16	50.6	0	323.31	557	8.22837	8.16377	8.21484	8.09227	8.05498	7.88191	3.61778	3.79372	3.99491	3.48319	3.9398	3.45587	3.5298	3.50781	4.0295	3.58223	3.38679	3.08509	3.32824	3.28319	3.50889	3.12898	3.25039	3.4964
P40123	P40123	Adenylyl cyclase-associated protein 2	CAP2	9	8	8	25.8	0	49.103	22	6.19984	5.8103	5.58793	5.9893	6.02679	5.55934	-1.5894	NaN	NaN	-2.65114	NaN	-3.22388	NaN	NaN	NaN	-3.29911	-3.36948	-2.43746	-2.73469	-3.24632	NaN	-2.40006	-4.30906	-2.82816
P40126	P40126	L-dopachrome tautomerase	DCT	1	1	1	2.5	1		0							NaN	NaN	NaN	NaN	NaN	NaN	NaN	NaN	NaN	NaN	NaN	NaN	NaN	NaN	NaN	NaN	NaN	NaN
P40189	P40189	Interleukin-6 receptor subunit beta	IL6ST	13	13	13	20	0	97.161	82	6.52914	6.46194	6.38954	6.43444	6.35584	6.15217	-0.22739	-0.134439	-0.252186	-0.279459	0.0235024	-0.747059	-0.656345	-0.786657	-0.289639	-0.150925	-0.607563	-0.496075	-0.60792	-0.520235	-0.310255	-0.526249	-0.244341	-0.347075
P40222;Q8N3L3	P40222	Alpha-taxilin	TXLNA	32	32	31	53.8	0	323.31	490	7.81442	7.78884	7.74983	7.56287	7.39758	7.40751	2.9314	3.24064	3.2136	3.00811	3.55427	2.53933	2.58938	2.54067	3.43115	2.45532	2.5176	2.12579	2.01258	2.22521	2.69665	2.41512	2.85083	2.5554
P40227	P40227	T-complex protein 1 subunit zeta	CCT6A	20	20	15	44.6	0	323.31	827	8.14597	7.98681	8.06026	8.02036	7.90527	7.49001	4.72637	3.97915	4.33225	4.16801	2.77191	4.19128	4.31323	4.34437	3.25834	3.62971	4.01115	4.17905	3.85725	3.96077	3.19801	3.44952	2.0773	2.12244
P40261	P40261	Nicotinamide N-methyltransferase	NNMT	6	6	6	24.6	0	109.5	81	6.84722	6.89608	6.93125	6.71686	6.59359	6.10896	-0.927813	-1.20686	-0.726683	-1.20462	NaN	-1.05977	-1.03849	-0.996782	-1.7878	-1.59346	-1.29675	-1.40717	-1.47287	-1.27543	-1.74852	-1.72071	NaN	NaN
P40337	P40337	Von Hippel-Lindau disease tumor suppressor	VHL	2	2	2	8.5	0	44.942	0							NaN	NaN	NaN	NaN	NaN	NaN	NaN	NaN	NaN	NaN	NaN	NaN	NaN	NaN	NaN	NaN	NaN	NaN
P40425	P40425	Pre-B-cell leukemia transcription factor 2	PBX2	4	4	4	20	0	93.547	0							NaN	NaN	NaN	NaN	NaN	NaN	NaN	NaN	NaN	NaN	NaN	NaN	NaN	NaN	NaN	NaN	NaN	NaN
P40429;Q6NVV1	P40429;Q6NVV1	60S ribosomal protein L13a;Putative 60S ribosomal protein L13a protein RPL13AP3	RPL13A;RPL13AP3	7	7	7	29.6	0	9.4038	91	8.02826	7.7989	7.8303	7.73985	7.30872	6.79824	2.75347	1.61964	1.91288	1.69021	0.167139	2.15456	2.16143	2.03768	0.83647	0.237648	1.024	2.3006	0.350725	0.674166	-0.639275	0.0028553	-1.33196	NaN
P40616	P40616	ADP-ribosylation factor-like protein 1	ARL1	5	5	5	40.9	0	11.84	33	6.98086	6.79041	6.67375	6.80885	6.20217	6.09545	-0.778507	-1.98568	-1.57213	-1.41863	NaN	-1.01331	-1.37186	-1.19778	-2.28817	-3.21055	-2.25424	-1.08332	-2.48243	NaN	NaN	NaN	NaN	NaN
P40692	P40692	DNA mismatch repair protein Mlh1	MLH1	10	10	10	17.9	0	108.98	34	6.10298	5.96461	5.97495	5.94145	5.66977	5.42877	-1.43194	-2.299	-1.33374	-1.98278	NaN	-1.85366	-1.75421	-1.86132	NaN	-2.0717	-1.75014	-1.99086	NaN	NaN	-2.03422	NaN	NaN	-2.00832
P40763	P40763	Signal transducer and activator of transcription 3	STAT3	22	22	22	39.1	0	323.31	155	6.9252	6.80135	6.83711	6.82764	6.67337	6.22713	1.17743	0.511524	0.988678	0.726149	-0.770325	0.908318	0.876026	0.86346	-0.187948	0.0511875	0.293419	0.911697	0.179491	0.288563	-0.372557	-0.172127	-1.24378	-0.98937
P40818	P40818	Ubiquitin carboxyl-terminal hydrolase 8	USP8	18	18	18	17.2	0	323.31	15	6.51132	6.36028	6.35025	6.31633	6.19251	5.96325	0.204018	-0.311031	0.089283	-0.605938	NaN	-0.476311	-0.156056	-0.278173	NaN	NaN	-0.615192	-0.41103	-0.727854	-0.225807	NaN	NaN	NaN	NaN
P40855	P40855	Peroxisomal biogenesis factor 19	PEX19	10	10	10	42.1	0	323.31	87	6.97308	6.92257	6.91019	6.75634	6.74088	6.67657	NaN	0.31761	0.316481	-0.345766	0.602234	-0.856514	-0.519262	-0.654135	0.49712	-0.32143	-0.643488	-1.06611	-0.9188	-0.877182	0.140854	-0.838451	-0.0847835	-0.473394
P40925	P40925	Malate dehydrogenase, cytoplasmic	MDH1	11	11	11	33.5	0	52.779	527	8.05448	7.96874	8.02285	7.94647	7.76498	7.39605	3.49558	2.98445	3.08034	3.32793	2.06229	3.37488	3.35473	3.36368	2.57468	2.34982	3.08068	3.47413	3.03716	2.46656	2.11004	2.40332	1.47274	1.94133
P40926	P40926	Malate dehydrogenase, mitochondrial	MDH2	13	13	13	51.2	0	271.14	604	7.94815	7.77206	7.86215	8.04749	7.90991	7.31368	4.3411	2.91263	3.34822	3.1487	1.80651	3.14904	3.91609	3.27699	3.22195	4.11975	3.61002	4.44313	3.65056	4.2602	2.89277	2.60719	1.50241	1.5541
P40937	P40937	Replication factor C subunit 5	RFC5	8	8	8	30.6	0	32.507	39	6.47741	6.16196	6.33526	6.16251	5.48925	5.71745	-1.18514	-2.47837	-1.38791	-2.55243	-3.18395	-1.58999	-1.83635	-1.77886	-3.46931	-3.27988	-2.25109	-1.44264	NaN	-2.37371	NaN	-2.68195	NaN	NaN
P40938	P40938	Replication factor C subunit 3	RFC3	6	6	6	21.1	0	41.954	7	6.05476	6.00746	5.79803	5.96952	5.44966		-2.13574	NaN	NaN	NaN	NaN	NaN	NaN	-3.33055	NaN	NaN	NaN	NaN	NaN	NaN	NaN	NaN	NaN	NaN
P40939	P40939	Trifunctional enzyme subunit alpha, mitochondrial;Long-chain enoyl-CoA hydratase;Long chain 3-hydroxyacyl-CoA dehydrogenase	HADHA	23	23	23	45.2	0	323.31	320	6.98843	6.80134	6.84608	6.99836	6.82259	6.27357	1.56731	0.415573	0.76936	1.01519	-1.58072	0.861126	1.02877	0.823973	-1.12328	0.599085	0.831049	1.69256	0.861315	0.810591	0.312376	0.700689	-1.69899	-1.62973
P41091;Q2VIR3	P41091;Q2VIR3	Eukaryotic translation initiation factor 2 subunit 3;Putative eukaryotic translation initiation factor 2 subunit 3-like protein	EIF2S3;EIF2S3L	16	16	16	39.8	0	131.54	510	8.07625	7.94577	7.99195	7.90992	7.78799	7.37547	4.15388	3.54917	3.9739	3.61253	2.29836	3.8014	3.72026	3.81193	2.79033	3.1567	3.39194	3.35506	3.27117	3.39316	2.18912	2.8731	1.76157	1.49762
P41162	P41162	ETS translocation variant 3	ETV3	2	2	2	9.6	0.00018868	5.7857	0							NaN	NaN	NaN	NaN	NaN	NaN	NaN	NaN	NaN	NaN	NaN	NaN	NaN	NaN	NaN	NaN	NaN	NaN
P41182	P41182	B-cell lymphoma 6 protein	BCL6	6	6	6	12.3	0	77.409	0							NaN	NaN	NaN	NaN	NaN	NaN	NaN	NaN	NaN	NaN	NaN	NaN	NaN	NaN	NaN	NaN	NaN	NaN
P41208	P41208	Centrin-2	CETN2	6	6	5	45.9	0	241.62	100	7.28999	7.21796	7.0432	7.13836	6.94001	6.9489	-0.383614	0.0101509	-0.637852	-0.227095	-0.013092	-1.00338	0.132227	-1.03998	-0.779701	-0.57653	-0.94511	-0.502749	-1.20361	-1.12068	-0.188063	-0.883118	-1.26611	-0.426477
P41212	P41212	Transcription factor ETV6	ETV6	2	2	2	10.4	0	48.363	0							NaN	NaN	NaN	NaN	NaN	NaN	NaN	NaN	NaN	NaN	NaN	NaN	NaN	NaN	NaN	NaN	NaN	NaN
P41214	P41214	Eukaryotic translation initiation factor 2D	EIF2D	4	4	4	11.5	0	9.2141	1	5.5523	5.34739	5.21064	5.13309			-4.24169	NaN	NaN	NaN	NaN	NaN	NaN	NaN	NaN	NaN	NaN	NaN	NaN	NaN	NaN	NaN	NaN	NaN
P41223	P41223	Protein BUD31 homolog	BUD31	5	5	5	26.4	0	10.345	46	7.04308	7.25312	7.15396	7.2788	7.13857	6.78571	0.194954	-0.682751	0.238182	-0.47933	-2.52048	0.161915	0.0207481	-0.156439	-1.48973	-1.17034	-0.911196	-0.298283	-1.02764	-0.752951	-1.36341	-1.55956	NaN	NaN
P41227;Q9BSU3	P41227	N-alpha-acetyltransferase 10	NAA10	15	15	15	62.6	0	221.51	169	7.40694	7.23557	7.30218	7.26087	7.15945	6.87933	1.11973	0.703068	1.00221	0.739014	0.137518	0.491419	0.944624	0.773407	0.328825	0.502464	0.375208	0.829479	0.545773	0.524691	0.333748	-0.0122204	-0.0787888	-0.0769653
P41229	P41229	Lysine-specific demethylase 5C	KDM5C	7	7	7	5.5	0	309.2	0							NaN	NaN	NaN	NaN	NaN	NaN	NaN	NaN	NaN	NaN	NaN	NaN	NaN	NaN	NaN	NaN	NaN	NaN
P41236;Q6NXS1	P41236;Q6NXS1	Protein phosphatase inhibitor 2;Protein phosphatase inhibitor 2-like protein 3	PPP1R2;PPP1R2P3	19	19	19	65.4	0	323.31	350	8.47342	8.45581	8.47708	8.15681	8.1496	7.8902	3.18873	3.96295	3.63264	3.58102	4.05948	2.88949	3.34847	3.24646	4.06115	3.12517	2.62978	2.64853	2.75057	2.41453	3.09282	2.43413	2.71026	2.41821
P41240	P41240	Tyrosine-protein kinase CSK	CSK	3	2	2	7.6	0.00052724	3.4902	14	5.96517	5.71815	5.67529	5.60912	5.5369	5.55409	-2.65974	-3.29684	-3.01227	-3.24856	NaN	-3.53828	NaN	-2.79435	NaN	NaN	NaN	-3.13249	NaN	-3.40713	NaN	-3.78175	NaN	NaN
P41250	P41250	Glycine--tRNA ligase	GARS	28	28	28	38.6	0	323.31	684	7.56621	7.4351	7.47004	7.52097	7.36669	6.91045	3.43664	2.70608	3.12524	3.02491	1.7019	3.0636	3.27092	3.08855	2.26487	2.8132	2.97784	3.1933	2.90275	2.98702	2.2129	2.31	0.996151	1.1069
P41252	P41252	Isoleucine--tRNA ligase, cytoplasmic	IARS	35	35	35	34.2	0	323.31	544	7.3272	7.11957	7.21691	7.18942	6.99188	6.40638	3.00674	2.1784	2.59531	2.33944	0.576019	2.67753	2.64636	2.63796	1.29131	1.73627	2.22285	2.71824	2.12813	2.21949	1.04771	1.52715	-0.329636	-0.304836
P41279	P41279	Mitogen-activated protein kinase kinase kinase 8	MAP3K8	1	1	1	1.9	0.0030136	2.5151	0							NaN	NaN	NaN	NaN	NaN	NaN	NaN	NaN	NaN	NaN	NaN	NaN	NaN	NaN	NaN	NaN	NaN	NaN
P41440	P41440	Folate transporter 1	SLC19A1	5	5	5	10.5	0	53.514	2	6.24055	6.1529	5.96658	6.15961			NaN	NaN	-1.84384	NaN	NaN	NaN	NaN	NaN	NaN	NaN	NaN	NaN	NaN	NaN	NaN	NaN	NaN	NaN
P41567	P41567	Eukaryotic translation initiation factor 1	EIF1	5	5	2	42.5	0	232.53	333	8.63349	8.60376	8.56352	8.35221	8.08815	7.9505	3.43394	4.0085	3.92873	3.56687	4.22828	3.22882	3.36599	3.38928	3.84219	2.90532	2.64648	2.77375	2.14976	2.11221	2.51969	1.97953	1.799	1.63304
P41743	P41743	Protein kinase C iota type	PRKCI	4	4	4	12.4	0	46.221	23	6.33707	5.99422	6.29579	5.91555	6.22495	5.54403	-1.42018	NaN	-1.45574	NaN	NaN	NaN	-1.48816	-1.61327	NaN	NaN	NaN	NaN	-1.5785	-1.87705	-2.60416	NaN	NaN	NaN
P42025	P42025	Beta-centractin	ACTR1B	9	3	3	35.9	0	13.138	29	6.28887	6.2343	6.38095	6.308	6.08587	5.76082	NaN	NaN	-2.17859	-2.40573	NaN	-2.3189	-2.23822	NaN	NaN	NaN	NaN	-1.88374	NaN	-2.64475	NaN	NaN	NaN	NaN
P42126	P42126	Enoyl-CoA delta isomerase 1, mitochondrial	ECI1	6	6	6	21.2	0	26.752	165	7.33172	7.17192	7.19702	7.41255	7.22282	6.74079	1.23381	0.593338	0.819122	0.419785	-0.779303	0.637255	0.790459	0.503809	0.363625	1.01748	0.937948	1.48916	1.18951	0.879072	0.599167	0.375978	-0.716675	-0.294043
P42166	P42166	Lamina-associated polypeptide 2, isoform alpha;Thymopoietin;Thymopentin	TMPO	42	42	25	65.4	0	323.31	786	7.8952	7.88144	7.92313	7.91432	7.88559	7.87607	4.29656	4.53379	4.67561	4.31774	4.45617	4.22767	4.40697	4.13538	4.65948	4.65796	4.52032	4.31579	4.5332	4.38314	4.79627	4.6994	4.90941	4.77609
P42167	P42167	Lamina-associated polypeptide 2, isoforms beta/gamma;Thymopoietin;Thymopentin	TMPO	40	23	23	72.9	0	323.31	336	7.75858	7.74045	7.75329	7.77216	7.76374	7.74675	2.58728	3.35563	3.19351	3.06206	3.53578	2.54426	2.83453	2.68545	3.34608	3.51204	3.05369	2.62844	3.33244	3.02523	3.4077	3.68226	3.55098	3.58818
P42224	P42224	Signal transducer and activator of transcription 1-alpha/beta	STAT1	19	19	19	30.9	0	178.7	160	6.92253	6.79517	6.94981	6.90911	6.85988	6.42287	1.59978	0.890764	1.26039	0.946209	-0.298155	0.936798	1.00839	1.10713	0.0772495	0.610842	0.752897	1.20036	0.425156	0.684645	0.00927925	0.277041	-0.779326	-0.895899
P42226	P42226	Signal transducer and activator of transcription 6	STAT6	3	3	3	4.4	0.00036403	4.3901	20	5.76679	5.69833	5.66595	5.66945	5.48483	5.36444	-2.97085	NaN	-2.86358	NaN	NaN	-3.40881	NaN	-3.28443	NaN	NaN	NaN	-3.33915	-3.70714	NaN	-3.81094	-3.9199	NaN	NaN
P42229	P42229	Signal transducer and activator of transcription 5A	STAT5A	1	1	1	2.6	0.0097103	1.6389	0							NaN	NaN	NaN	NaN	NaN	NaN	NaN	NaN	NaN	NaN	NaN	NaN	NaN	NaN	NaN	NaN	NaN	NaN
P42285	P42285	Superkiller viralicidic activity 2-like 2	SKIV2L2	25	25	25	29.8	0	112.93	226	6.82261	6.76505	6.81364	6.7972	6.46262	5.89377	1.41934	0.549974	1.08012	0.933216	-0.249357	0.99666	1.00349	1.13331	0.118246	0.359184	0.907358	1.25072	0.768894	0.746645	0.108625	-0.035181	-1.13784	NaN
[truncated: 4,866 more rows]

## Sheet: Supplementary Data 1.2
Protein IDs	Majority protein IDs	Protein names	Gene names	LFQ intensity CT_A	LFQ intensity CT_B	LFQ intensity CT_C	LFQ intensity 2h_A	LFQ intensity 2h_B	LFQ intensity 2h_C	LFQ intensity 4h_A	LFQ intensity 4h_B	LFQ intensity 4h_C	LFQ intensity 6h_A	LFQ intensity 6h_B	LFQ intensity 6h_C	LFQ intensity 8h_A	LFQ intensity 8h_B	LFQ intensity 8h_C	LFQ intensity 10h_A	LFQ intensity 10h_B	LFQ intensity 10h_C	Welch's T-test Significant 2h_CT	Welch's T-test Significant 4h_CT	Welch's T-test Significant 6h_CT	Welch's T-test Significant 8h_CT	Welch's T-test Significant 10h_CT	ANOVA Significant	-Log10 Welch's T-test p-value 2h_CT	Welch's T-test q-value 2h_CT	Log2 2h_CT	Welch's T-test Test statistic 2h_CT	-Log10 Welch's T-test p-value 4h_CT	Welch's T-test q-value 4h_CT	Log2 4h_CT	Welch's T-test Test statistic 4h_CT	-Log10 Welch's T-test p-value 6h_CT	Welch's T-test q-value 6h_CT	Log2 6h_CT	Welch's T-test Test statistic 6h_CT	-Log10 Welch's T-test p-value 8h_CT	Welch's T-test q-value 8h_CT	Log2 8h_CT	Welch's T-test Test statistic 8h_CT	-Log10 Welch's T-test p-value 10h_CT	Welch's T-test q-value 10h_CT	Log2 10h_CT	Welch's T-test Test statistic 10h_CT	-Log10 ANOVA p value	ANOVA q-value
[truncated: 3,202 more rows]

[truncated: 1 more sheets: Supplementary Data 1.3]
