# Supplementary material for: Dynamic remodelling of the human host cell proteome and phosphoproteome upon enterovirus infection
Source: Nat Commun. 2020 Aug 28;11:4332. doi: 10.1038/s41467-020-18168-3 (PMC7455705; doi:10.1038/s41467-020-18168-3)
Supplement: Supplementary file 5 — Supplementary Data 2 [file 41467_2020_18168_MOESM5_ESM.xlsx]

## Sheet: Legend
Supplementary Data 2 - GO and PhosphoPath analysis
2.1	GO analysis regulated proteome clusters (Figure 2a and Supplementary Figure 2a)
2.2	GO analysis regulated phosphoproteome clusters (Figure 2b and Supplementary Figure 2a)
2.3	GO analysis regulated proteome and phosphoproteome data (Supplementary Figure 2a and c)
2.4	PhosphoPath analysis proteome and phosphoproteome data (Supplementary Figure 2d)
Cluster	Cluster relative to Figure 2a
Category	Significantly represented GO category. MF = molecular function; CC = cellular compartment; BP = biological process
Term	Significantly represented GO term
Category size	Number of items in the current category term
Intersection size	Number of items that are in the current category term as well as in the cluster
Enrichment factor	Indicates significantly enriched (values > 1) as well as depleted (values < 1) terms
P value	P value resulting from the Fisher exact test
Benj. Hoch. FDR	Benjamini Hochberg false discovery rate
Cluster	Cluster relative to Figure 2b
Category	Significantly represented GO category. MF = molecular function; CC = cellular compartment; BP = biological process
Term	Significantly represented GO term
Category size	Number of items in the current category term
Intersection size	Number of items that are in the current category term as well as in the cluster
Enrichment factor	Indicates significantly enriched (values > 1) as well as depleted (values < 1) terms
P value	P value resulting from the Fisher exact test
Benj. Hoch. FDR	Benjamini Hochberg false discovery rate
GO ID	GO ID relative to Supplementary Figure 2a and c
Category	GO category. MF = molecular function; CC = cellular compartment; BP = biological process
GO group	GO group as indicated in Supplementary Figure 2a and c. Manual annotation
Significant	Number of genes in the test data set annotated with the GO term
Expected	Show an estimate of the number of genes a GO term would have if the significant genes were to be randomly selected from the gene universe
Fold enrichment	Expected/Significant
Benj. Hoch. FDR	Benjamini Hochberg false discovery rate (Fisher test via topGO)

## Sheet: Supplementary Data 2.1
Cluster	Category	Term	Term size	Intersection size	Enrichment factor	P value	Benj. Hoch. FDR
Cluster A	BP	alcohol metabolic process	40	39	1.3338	3.9183e-05	0.0006198
Cluster B	BP	alcohol metabolic process	40	1	0.09294	3.9183e-05	0.00060158
Cluster A	KEGG	Alzheimer's disease	20	5	0.34199	6.8598e-06	0.00056799
Cluster B	KEGG	Alzheimer's disease	20	15	2.7882	6.8598e-06	0.00047332
Cluster A	MF	binding	542	417	1.0525	0.00015093	0.018555
Cluster B	MF	binding	542	125	0.85738	0.00015093	0.017524
Cluster A	BP	biosynthetic process	279	237	1.162	6.5806e-09	4.2938e-07
Cluster B	BP	biosynthetic process	279	42	0.55964	6.5806e-09	4.9072e-07
Cluster A	MF	calcium ion binding	24	6	0.34199	7.4334e-07	0.00077679
Cluster B	MF	calcium ion binding	24	18	2.7882	7.4334e-07	0.0015536
Cluster A	BP	calcium ion homeostasis	10	1	0.1368	4.8156e-05	0.0045775
Cluster B	BP	calcium ion homeostasis	10	9	3.3458	4.8156e-05	0.004479
Cluster A	BP	carbohydrate biosynthetic process	25	25	1.368	0.00034426	0.021119
Cluster B	BP	carbohydrate biosynthetic process	25	0	0	0.00034426	0.020971
Cluster A	BP	catabolic process	180	152	1.1552	2.3374e-05	0.00039359
Cluster B	BP	catabolic process	180	28	0.57829	2.3374e-05	0.00038129
Cluster A	BP	cation homeostasis	19	4	0.28799	2.3062e-06	0.0005115
Cluster B	BP	cation homeostasis	19	15	2.9349	2.3062e-06	0.00049872
Cluster A	BP	cation transport	13	2	0.21046	1.8893e-05	0.0021503
Cluster B	BP	cation transport	13	11	3.1457	1.8893e-05	0.0022387
Cluster A	CC	cell surface	24	10	0.56999	0.00075591	0.0067046
Cluster B	CC	cell surface	24	14	2.1686	0.00075591	0.0064252
Cluster A	BP	cellular biosynthetic process	276	234	1.1598	1.3434e-08	6.1158e-06
Cluster B	BP	cellular biosynthetic process	276	42	0.56572	1.3434e-08	5.81e-06
Cluster A	BP	cellular calcium ion homeostasis	9	1	0.152	0.00016544	0.011635
Cluster B	BP	cellular calcium ion homeostasis	9	8	3.3045	0.00016544	0.011449
Cluster A	BP	cellular carbohydrate biosynthetic process	23	23	1.368	0.00065876	0.036527
Cluster B	BP	cellular carbohydrate biosynthetic process	23	0	0	0.00065876	0.036763
Cluster A	BP	cellular carbohydrate metabolic process	46	43	1.2788	0.00031545	0.019631
Cluster B	BP	cellular carbohydrate metabolic process	46	3	0.24245	0.00031545	0.01949
Cluster A	BP	cellular catabolic process	159	133	1.1443	0.00021329	0.013872
Cluster B	BP	cellular catabolic process	159	26	0.60791	0.00021329	0.013768
Cluster A	BP	cellular cation homeostasis	17	4	0.32188	2.1308e-05	0.0022754
Cluster B	BP	cellular cation homeostasis	17	13	2.8429	2.1308e-05	0.0022477
Cluster A	BP	cellular chemical homeostasis	23	7	0.41634	1.5416e-05	0.0019611
Cluster B	BP	cellular chemical homeostasis	23	16	2.5862	1.5416e-05	0.0019903
Cluster A	BP	cellular component assembly	130	107	1.1259	0.0026982	0.018292
Cluster B	BP	cellular component assembly	130	23	0.65773	0.0026982	0.018057
Cluster A	BP	cellular divalent inorganic cation homeostasis	9	1	0.152	0.00016544	0.011541
Cluster B	BP	cellular divalent inorganic cation homeostasis	9	8	3.3045	0.00016544	0.011358
Cluster A	BP	cellular homeostasis	39	14	0.49107	5.3579e-07	1.748e-05
Cluster B	BP	cellular homeostasis	39	25	2.3831	5.3579e-07	1.8646e-05
Cluster A	BP	cellular ion homeostasis	21	6	0.39085	1.7846e-05	0.00032123
Cluster B	BP	cellular ion homeostasis	21	15	2.6554	1.7846e-05	0.00031052
Cluster A	BP	cellular macromolecule biosynthetic process	183	156	1.1661	5.3771e-06	0.0010336
Cluster B	BP	cellular macromolecule biosynthetic process	183	27	0.5485	5.3771e-06	0.0010111
Cluster A	BP	cellular macromolecule catabolic process	110	99	1.2312	2.317e-06	0.00047719
Cluster B	BP	cellular macromolecule catabolic process	110	11	0.37176	2.317e-06	0.00048883
Cluster A	BP	cellular membrane organization	54	25	0.63332	9.964e-06	0.00019264
Cluster B	BP	cellular membrane organization	54	29	1.9965	9.964e-06	0.00018576
Cluster A	BP	cellular metabolic process	538	410	1.0425	0.0013101	0.010855
Cluster B	BP	cellular metabolic process	538	128	0.88448	0.0013101	0.010685
Cluster A	BP	cellular metal ion homeostasis	13	3	0.31569	0.00019673	0.01299
Cluster B	BP	cellular metal ion homeostasis	13	10	2.8597	0.00019673	0.012892
Cluster A	BP	cellular nitrogen compound metabolic process	346	295	1.1663	2.8607e-12	1.4933e-09
Cluster B	BP	cellular nitrogen compound metabolic process	346	51	0.54797	2.8607e-12	7.4663e-10
Cluster A	BP	cellular response to topologically incorrect protein	14	2	0.19542	5.7198e-06	0.0010527
Cluster B	BP	cellular response to topologically incorrect protein	14	12	3.1865	5.7198e-06	0.0010307
Cluster A	BP	cellular response to unfolded protein	13	2	0.21046	1.8893e-05	0.0021224
Cluster B	BP	cellular response to unfolded protein	13	11	3.1457	1.8893e-05	0.0022085
Cluster A	BP	chaperone-mediated protein folding	7	0	0	9.4821e-05	0.0071322
Cluster B	BP	chaperone-mediated protein folding	7	7	3.7176	9.4821e-05	0.0070707
Cluster A	BP	cotranslational protein targeting to membrane	44	42	1.3058	9.6973e-05	0.0071694
Cluster B	BP	cotranslational protein targeting to membrane	44	2	0.16898	9.6973e-05	0.0071086
Cluster A	CC	cytoplasm	366	318	1.1886	1.0607e-16	7.2128e-15
Cluster B	CC	cytoplasm	366	48	0.48755	1.0607e-16	5.4096e-15
Cluster A	CC	cytoplasmic membrane-bounded vesicle	49	24	0.67003	0.00012394	0.0012642
Cluster B	CC	cytoplasmic membrane-bounded vesicle	49	25	1.8967	0.00012394	0.0013308
Cluster A	CC	cytoplasmic part	555	390	0.96128	0.0016596	0.021387
Cluster B	CC	cytoplasmic part	555	165	1.1052	0.0016596	0.021169
Cluster A	CC	cytoplasmic vesicle	51	25	0.67057	9.2093e-05	0.0020196
Cluster B	CC	cytoplasmic vesicle	51	26	1.8952	9.2093e-05	0.0019848
Cluster A	CC	cytosol	328	294	1.2262	4.2105e-20	8.5894e-18
Cluster B	CC	cytosol	328	34	0.38536	4.2105e-20	4.2947e-18
Cluster A	CC	cytosolic large ribosomal subunit	28	27	1.3191	0.0013994	0.018809
Cluster B	CC	cytosolic large ribosomal subunit	28	1	0.13277	0.0013994	0.018609
Cluster A	BP	divalent inorganic cation homeostasis	10	1	0.1368	4.8156e-05	0.0045277
Cluster B	BP	divalent inorganic cation homeostasis	10	9	3.3458	4.8156e-05	0.0044314
Cluster A	BP	electron transport chain	17	1	0.080469	6.2659e-09	4.1692e-06
Cluster B	BP	electron transport chain	17	16	3.4989	6.2659e-09	4.9273e-06
Cluster A	BP	endocytosis	26	13	0.68399	0.0062265	0.037359
Cluster B	BP	endocytosis	26	13	1.8588	0.0062265	0.036935
Cluster A	CC	endoplasmic reticulum	59	14	0.3246	1.9701e-16	8.0379e-15
Cluster B	CC	endoplasmic reticulum	59	45	2.8355	1.9701e-16	6.6983e-15
Cluster A	CC	endoplasmic reticulum lumen	23	1	0.059477	2.1744e-12	1.0067e-10
Cluster B	CC	endoplasmic reticulum lumen	23	22	3.556	2.1744e-12	9.7072e-11
Cluster A	CC	endoplasmic reticulum membrane	40	7	0.2394	6.215e-14	3.3777e-12
Cluster B	CC	endoplasmic reticulum membrane	40	33	3.067	6.215e-14	3.237e-12
Cluster A	BP	endoplasmic reticulum organization	5	0	0	0.001361	0.010604
Cluster B	BP	endoplasmic reticulum organization	5	5	3.7176	0.001361	0.01093
Cluster A	CC	endoplasmic reticulum part	56	8	0.19542	1.1692e-21	4.8716e-19
Cluster B	CC	endoplasmic reticulum part	56	48	3.1865	1.1692e-21	3.6537e-19
Cluster A	BP	endoplasmic reticulum unfolded protein response	13	2	0.21046	1.8893e-05	0.0020952
Cluster B	BP	endoplasmic reticulum unfolded protein response	13	11	3.1457	1.8893e-05	0.002179
Cluster A	CC	endoplasmic reticulum-Golgi intermediate compartment	9	1	0.152	0.00016544	0.0031816
Cluster B	CC	endoplasmic reticulum-Golgi intermediate compartment	9	8	3.3045	0.00016544	0.0031334
Cluster A	BP	ER-nucleus signaling pathway	15	3	0.27359	2.1204e-05	0.0023218
Cluster B	BP	ER-nucleus signaling pathway	15	12	2.9741	2.1204e-05	0.0022927
Cluster A	BP	establishment of localization	202	132	0.89392	0.0013023	0.011144
Cluster B	BP	establishment of localization	202	70	1.2883	0.0013023	0.010964
Cluster A	BP	establishment of protein localization in endoplasmic reticulum	45	43	1.3072	7.287e-05	0.0056786
Cluster B	BP	establishment of protein localization in endoplasmic reticulum	45	2	0.16523	7.287e-05	0.0055781
Cluster A	CC	extracellular matrix	6	1	0.228	0.0060069	0.035012
Cluster B	CC	extracellular matrix	6	5	3.098	0.0060069	0.033119
Cluster A	BP	extracellular matrix organization	15	6	0.54719	0.0052873	0.033253
Cluster B	BP	extracellular matrix organization	15	9	2.2306	0.0052873	0.034074
Cluster A	CC	extracellular region	23	8	0.47582	8.8971e-05	0.0010676
Cluster B	CC	extracellular region	23	15	2.4245	8.8971e-05	0.0010083
Cluster A	BP	extracellular structure organization	15	6	0.54719	0.0052873	0.032857
Cluster B	BP	extracellular structure organization	15	9	2.2306	0.0052873	0.033658
Cluster A	BP	gene expression	152	138	1.242	2.583e-09	2.2343e-06
Cluster B	BP	gene expression	152	14	0.34241	2.583e-09	2.4826e-06
Cluster A	BP	glucose metabolic process	26	26	1.368	0.00024868	0.015587
Cluster B	BP	glucose metabolic process	26	0	0	0.00024868	0.015701
Cluster A	BP	hexose metabolic process	27	27	1.368	0.00017955	0.012229
Cluster B	BP	hexose metabolic process	27	0	0	0.00017955	0.012133
Cluster A	BP	homeostatic process	61	31	0.6952	6.146e-05	0.00091663
Cluster B	BP	homeostatic process	61	30	1.8283	6.146e-05	0.00089117
Cluster A	KEGG	Huntington's disease	24	8	0.45599	3.4391e-05	0.0017797
Cluster B	KEGG	Huntington's disease	24	16	2.4784	3.4391e-05	0.002034
Cluster A	BP	hydrogen transport	5	0	0	0.001361	0.010448
Cluster B	BP	hydrogen transport	5	5	3.7176	0.001361	0.010764
Cluster A	CC	integral to endoplasmic reticulum membrane	6	0	0	0.00035987	0.0067139
Cluster B	CC	integral to endoplasmic reticulum membrane	6	6	3.7176	0.00035987	0.0063357
Cluster A	CC	integral to membrane	77	20	0.35532	7.9873e-20	1.1093e-17
Cluster B	CC	integral to membrane	77	57	2.752	7.9873e-20	9.9841e-18
Cluster A	CC	integral to organelle membrane	8	1	0.171	0.00055939	0.0090811
Cluster B	CC	integral to organelle membrane	8	7	3.2529	0.00055939	0.0088512
Cluster A	CC	intracellular membrane-bounded organelle	491	340	0.94727	0.00051687	0.005021
Cluster B	CC	intracellular membrane-bounded organelle	491	151	1.1433	0.00051687	0.0047928
Cluster A	CC	intracellular non-membrane-bounded organelle	218	172	1.0793	0.0053739	0.03322
Cluster B	CC	intracellular non-membrane-bounded organelle	218	46	0.78445	0.0053739	0.032243
Cluster A	CC	intracellular organelle	568	404	0.97299	0.010134	0.048077
Cluster B	CC	intracellular organelle	568	164	1.0734	0.010134	0.046984
Cluster A	CC	intracellular organelle lumen	67	27	0.55127	2.64e-09	9.9999e-08
Cluster B	CC	intracellular organelle lumen	67	40	2.2195	2.64e-09	9.7058e-08
Cluster A	CC	intracellular organelle part	547	379	0.94783	9.8233e-05	0.0020812
Cluster B	CC	intracellular organelle part	547	168	1.1418	9.8233e-05	0.0020465
Cluster A	MF	intramolecular oxidoreductase activity, transposing S-S bonds	7	0	0	9.4821e-05	0.015244
Cluster B	MF	intramolecular oxidoreductase activity, transposing S-S bonds	7	7	3.7176	9.4821e-05	0.013212
Cluster A	CC	intrinsic to endoplasmic reticulum membrane	6	0	0	0.00035987	0.0066152
Cluster B	CC	intrinsic to endoplasmic reticulum membrane	6	6	3.7176	0.00035987	0.0062477
Cluster A	CC	intrinsic to membrane	80	21	0.35909	2.048e-20	5.1201e-18
Cluster B	CC	intrinsic to membrane	80	59	2.7417	2.048e-20	4.2667e-18
Cluster A	CC	intrinsic to organelle membrane	8	1	0.171	0.00055939	0.0089646
Cluster B	CC	intrinsic to organelle membrane	8	7	3.2529	0.00055939	0.0087405
Cluster A	CC	intrinsic to plasma membrane	22	10	0.62181	0.0036662	0.045374
Cluster B	CC	intrinsic to plasma membrane	22	12	2.0278	0.0036662	0.044929
Cluster A	BP	ion homeostasis	22	6	0.37308	6.3071e-06	0.0010911
Cluster B	BP	ion homeostasis	22	16	2.7037	6.3071e-06	0.0011134
Cluster A	BP	ion transport	16	4	0.34199	6.286e-05	0.00088683
Cluster B	BP	ion transport	16	12	2.7882	6.286e-05	0.0008635
Cluster A	BP	macromolecular complex assembly	108	88	1.1146	0.0096321	0.047885
Cluster B	BP	macromolecular complex assembly	108	20	0.68844	0.0096321	0.047434
Cluster A	BP	macromolecule biosynthetic process	184	157	1.1672	4.3807e-06	0.00086122
Cluster B	BP	macromolecule biosynthetic process	184	27	0.54552	4.3807e-06	0.00088124
Cluster A	BP	macromolecule catabolic process	118	104	1.2057	1.2777e-05	0.0017003
Cluster B	BP	macromolecule catabolic process	118	14	0.44107	1.2777e-05	0.0016745
Cluster A	BP	macromolecule metabolic process	421	325	1.056	0.001469	0.011114
Cluster B	BP	macromolecule metabolic process	421	96	0.84772	0.001469	0.010955
Cluster A	CC	melanosome	17	6	0.48281	0.00089897	0.01322
Cluster B	CC	melanosome	17	11	2.4055	0.00089897	0.013539
Cluster A	CC	membrane	366	236	0.88208	1.9911e-07	4.5131e-06
Cluster B	CC	membrane	366	130	1.3205	1.9911e-07	4.0618e-06
Cluster A	BP	membrane invagination	29	15	0.70757	0.0066343	0.036842
Cluster B	BP	membrane invagination	29	14	1.7947	0.0066343	0.037238
Cluster A	BP	membrane organization	70	38	0.74261	0.00019264	0.0023385
Cluster B	BP	membrane organization	70	32	1.6995	0.00019264	0.0022854
Cluster A	CC	membrane part	166	73	0.60158	1.074e-19	1.1187e-17
Cluster B	CC	membrane part	166	93	2.0827	1.074e-19	1.2204e-17
Cluster A	CC	membrane-enclosed lumen	74	28	0.51761	1.7032e-11	7.3413e-10
Cluster B	CC	membrane-enclosed lumen	74	46	2.3109	1.7032e-11	7.0966e-10
Cluster A	BP	metabolic process	558	425	1.0419	0.00095072	0.0093636
Cluster B	BP	metabolic process	558	133	0.88609	0.00095072	0.0091902
Cluster A	BP	metal ion homeostasis	14	3	0.29314	6.5289e-05	0.0052292
Cluster B	BP	metal ion homeostasis	14	11	2.921	6.5289e-05	0.005278
Cluster A	BP	metal ion transport	10	2	0.27359	0.00061052	0.034973
Cluster B	BP	metal ion transport	10	8	2.9741	0.00061052	0.034743
Cluster A	BP	mitochondrial electron transport, NADH to ubiquinone	9	0	0	6.5138e-06	0.0010835
Cluster B	BP	mitochondrial electron transport, NADH to ubiquinone	9	9	3.7176	6.5138e-06	0.0011048
Cluster A	CC	mitochondrial inner membrane	49	12	0.33501	2.5757e-13	1.2879e-11
Cluster B	CC	mitochondrial inner membrane	49	37	2.8072	2.5757e-13	1.2383e-11
Cluster A	CC	mitochondrial large ribosomal subunit	6	0	0	0.00035987	0.0065193
Cluster B	CC	mitochondrial large ribosomal subunit	6	6	3.7176	0.00035987	0.0061621
Cluster A	CC	mitochondrial membrane	63	16	0.34742	1.7015e-16	1.2511e-14
Cluster B	CC	mitochondrial membrane	63	47	2.7734	1.7015e-16	1.1816e-14
Cluster A	CC	mitochondrial membrane part	17	1	0.080469	6.2659e-09	2.1757e-07
Cluster B	CC	mitochondrial membrane part	17	16	3.4989	6.2659e-09	2.2378e-07
Cluster A	CC	mitochondrial nucleoid	5	0	0	0.001361	0.018695
Cluster B	CC	mitochondrial nucleoid	5	5	3.7176	0.001361	0.019115
Cluster A	CC	mitochondrial part	92	30	0.44608	3.4461e-18	3.0768e-16
Cluster B	CC	mitochondrial part	92	62	2.5053	3.4461e-18	3.3135e-16
Cluster A	CC	mitochondrial respiratory chain complex I	8	0	0	2.4896e-05	0.00066214
Cluster B	CC	mitochondrial respiratory chain complex I	8	8	3.7176	2.4896e-05	0.00062241
Cluster A	BP	mitochondrial translation	15	5	0.45599	0.0011283	0.010333
Cluster B	BP	mitochondrial translation	15	10	2.4784	0.0011283	0.010155
Cluster A	BP	mitochondrial translational elongation	14	4	0.39085	0.000509	0.029951
Cluster B	BP	mitochondrial translational elongation	14	10	2.6554	0.000509	0.029749
Cluster A	BP	mitochondrial translational initiation	12	2	0.228	6.1385e-05	0.005474
Cluster B	BP	mitochondrial translational initiation	12	10	3.098	6.1385e-05	0.0053635
Cluster A	BP	mitochondrial translational termination	12	2	0.228	6.1385e-05	0.0054182
Cluster B	BP	mitochondrial translational termination	12	10	3.098	6.1385e-05	0.0053098
Cluster A	CC	mitochondrion	139	81	0.79716	1.2162e-05	0.00020676
Cluster B	CC	mitochondrion	139	58	1.5512	1.2162e-05	0.00022556
Cluster A	BP	mitochondrion organization	35	12	0.46902	8.3652e-07	2.2982e-05
Cluster B	BP	mitochondrion organization	35	23	2.443	8.3652e-07	2.1833e-05
Cluster A	BP	monosaccharide metabolic process	30	30	1.368	6.7377e-05	0.0052983
Cluster B	BP	monosaccharide metabolic process	30	0	0	6.7377e-05	0.0053469
Cluster A	BP	monovalent inorganic cation transport	8	1	0.171	0.00055939	0.032475
Cluster B	BP	monovalent inorganic cation transport	8	7	3.2529	0.00055939	0.032258
Cluster A	BP	mRNA catabolic process	62	58	1.2797	2.2169e-05	0.0023104
Cluster B	BP	mRNA catabolic process	62	4	0.23984	2.2169e-05	0.002256
Cluster A	BP	mRNA metabolic process	115	105	1.249	1.6346e-07	6.5637e-06
Cluster B	BP	mRNA metabolic process	115	10	0.32327	1.6346e-07	6.0949e-06
Cluster A	BP	mRNA processing	60	54	1.2312	0.00061483	0.007132
Cluster B	BP	mRNA processing	60	6	0.37176	0.00061483	0.006977
Cluster A	MF	NADH dehydrogenase (quinone) activity	8	0	0	2.4896e-05	0.0074333
Cluster B	MF	NADH dehydrogenase (quinone) activity	8	8	3.7176	2.4896e-05	0.0052033
Cluster A	MF	NADH dehydrogenase (ubiquinone) activity	8	0	0	2.4896e-05	0.0065042
Cluster B	MF	NADH dehydrogenase (ubiquinone) activity	8	8	3.7176	2.4896e-05	0.0047303
Cluster A	MF	NADH dehydrogenase activity	8	0	0	2.4896e-05	0.0057815
Cluster B	MF	NADH dehydrogenase activity	8	8	3.7176	2.4896e-05	0.0043361
Cluster A	CC	NADH dehydrogenase complex	8	0	0	2.4896e-05	0.00039068
Cluster B	CC	NADH dehydrogenase complex	8	8	3.7176	2.4896e-05	0.00036278
Cluster A	BP	ncRNA metabolic process	52	49	1.2891	6.276e-05	0.0052706
Cluster B	BP	ncRNA metabolic process	52	3	0.21448	6.276e-05	0.0052199
Cluster A	BP	nitrogen compound metabolic process	353	299	1.1587	1.2474e-11	1.3023e-09
Cluster B	BP	nitrogen compound metabolic process	353	54	0.5687	1.2474e-11	1.0852e-09
Cluster A	CC	nuclear envelope	13	5	0.52614	0.0070004	0.036618
Cluster B	CC	nuclear envelope	13	8	2.2877	0.0070004	0.035702
Cluster A	CC	nuclear membrane	17	7	0.56328	0.0039843	0.048353
Cluster B	CC	nuclear membrane	17	10	2.1868	0.0039843	0.047888
Cluster A	CC	nuclear part	316	264	1.1429	1.9651e-08	6.6389e-07
Cluster B	CC	nuclear part	316	52	0.61176	1.9651e-08	6.4642e-07
Cluster A	BP	nuclear-transcribed mRNA catabolic process	62	58	1.2797	2.2169e-05	0.0022829
Cluster B	BP	nuclear-transcribed mRNA catabolic process	62	4	0.23984	2.2169e-05	0.0022298
Cluster A	BP	nuclear-transcribed mRNA catabolic process, nonsense-mediated decay	53	49	1.2647	0.00023585	0.015112
Cluster B	BP	nuclear-transcribed mRNA catabolic process, nonsense-mediated decay	53	4	0.28057	0.00023585	0.015001
Cluster A	MF	nucleic acid binding	187	160	1.1705	2.3459e-06	0.00081715
Cluster B	MF	nucleic acid binding	187	27	0.53676	2.3459e-06	0.00098058
Cluster A	BP	nucleic acid metabolic process	250	216	1.1819	1.5725e-09	1.9432e-06
Cluster B	BP	nucleic acid metabolic process	250	34	0.50559	1.5725e-09	1.7003e-06
Cluster A	BP	nucleobase-containing compound metabolic process	299	259	1.185	3.5692e-12	6.2104e-10
Cluster B	BP	nucleobase-containing compound metabolic process	299	40	0.49734	3.5692e-12	4.6578e-10
Cluster A	BP	nucleobase-containing small molecule metabolic process	57	51	1.224	0.0012034	0.010647
Cluster B	BP	nucleobase-containing small molecule metabolic process	57	6	0.39133	0.0012034	0.010469
Cluster A	CC	nucleoid	5	0	0	0.001361	0.018492
Cluster B	CC	nucleoid	5	5	3.7176	0.001361	0.018903
Cluster A	CC	nucleolus	94	80	1.1642	0.0015657	0.01183
Cluster B	CC	nucleolus	94	14	0.55368	0.0015657	0.011407
Cluster A	CC	nucleoplasm	218	188	1.1797	4.8254e-08	1.4063e-06
Cluster B	CC	nucleoplasm	218	30	0.5116	4.8254e-08	1.2305e-06
Cluster A	BP	nucleoside metabolic process	15	15	1.368	0.0086624	0.043901
Cluster B	BP	nucleoside metabolic process	15	0	0	0.0086624	0.04477
Cluster A	CC	nucleosome	6	1	0.228	0.0060069	0.034039
Cluster B	CC	nucleosome	6	5	3.098	0.0060069	0.032247
Cluster A	BP	nucleotide metabolic process	49	43	1.2005	0.0064079	0.036758
Cluster B	BP	nucleotide metabolic process	49	6	0.45522	0.0064079	0.036358
Cluster A	CC	nucleus	321	258	1.0995	4.2556e-05	0.00057877
Cluster B	CC	nucleus	321	63	0.72962	4.2556e-05	0.00054259
Cluster A	BP	one-carbon metabolic process	15	15	1.368	0.0086624	0.043479
Cluster B	BP	one-carbon metabolic process	15	0	0	0.0086624	0.044331
Cluster A	CC	organellar large ribosomal subunit	6	0	0	0.00035987	0.0064262
Cluster B	CC	organellar large ribosomal subunit	6	6	3.7176	0.00035987	0.0060788
Cluster A	CC	organelle inner membrane	53	12	0.30973	2.3055e-15	1.3723e-13
Cluster B	CC	organelle inner membrane	53	41	2.8759	2.3055e-15	1.3099e-13
Cluster A	CC	organelle lumen	68	27	0.54317	1.047e-09	4.2219e-08
Cluster B	CC	organelle lumen	68	41	2.2415	1.047e-09	4.09e-08
Cluster A	CC	organelle membrane	150	54	0.49247	5.4666e-27	6.8332e-24
Cluster B	CC	organelle membrane	150	96	2.3793	5.4666e-27	3.4166e-24
Cluster A	CC	organelle part	550	382	0.95012	0.00015721	0.0031193
Cluster B	CC	organelle part	550	168	1.1356	0.00015721	0.0030706
Cluster A	KEGG	Oxidative phosphorylation	15	0	0	1.9373e-09	8.0205e-07
Cluster B	KEGG	Oxidative phosphorylation	15	15	3.7176	1.9373e-09	4.0103e-07
Cluster B	MF	oxidoreductase activity, acting on NADH or NADPH, quinone or similar compound as acceptor	10	8	2.9741	0.00061052	0.049076
Cluster B	MF	oxidoreductase activity, acting on paired donors, with incorporation or reduction of molecular oxygen	10	8	2.9741	0.00061052	0.047258
Cluster A	KEGG	Parkinson's disease	16	3	0.25649	6.7563e-06	0.00093237
Cluster B	KEGG	Parkinson's disease	16	13	3.0205	6.7563e-06	0.00069928
Cluster A	BP	peptidyl-proline modification	6	0	0	0.00035987	0.021768
Cluster B	BP	peptidyl-proline modification	6	6	3.7176	0.00035987	0.021617
Cluster A	CC	pigment granule	17	6	0.48281	0.00089897	0.013066
Cluster B	CC	pigment granule	17	11	2.4055	0.00089897	0.013378
Cluster A	BP	primary metabolic process	509	400	1.075	1.9689e-06	4.8942e-05
Cluster B	BP	primary metabolic process	509	109	0.79611	1.9689e-06	4.6717e-05
Cluster A	CC	proteasome complex	22	21	1.3058	0.0076452	0.038039
Cluster B	CC	proteasome complex	22	1	0.16898	0.0076452	0.037134
Cluster A	MF	protein disulfide isomerase activity	7	0	0	9.4821e-05	0.014155
Cluster B	MF	protein disulfide isomerase activity	7	7	3.7176	9.4821e-05	0.012386
Cluster A	BP	protein folding	27	6	0.30399	2.6541e-08	1.1545e-06
Cluster B	BP	protein folding	27	21	2.8915	2.6541e-08	1.2595e-06
Cluster A	BP	protein maturation	8	2	0.34199	0.0054634	0.033552
Cluster B	BP	protein maturation	8	6	2.7882	0.0054634	0.033162
Cluster A	KEGG	Protein processing in endoplasmic reticulum	23	8	0.47582	8.8971e-05	0.0033485
Cluster B	KEGG	Protein processing in endoplasmic reticulum	23	15	2.4245	8.8971e-05	0.0030695
Cluster A	BP	protein targeting to ER	45	43	1.3072	7.287e-05	0.0056279
Cluster B	BP	protein targeting to ER	45	2	0.16523	7.287e-05	0.0055292
Cluster A	BP	protein targeting to membrane	46	44	1.3085	5.4674e-05	0.0049783
Cluster B	BP	protein targeting to membrane	46	2	0.16163	5.4674e-05	0.0049264
Cluster A	CC	proton-transporting two-sector ATPase complex	4	0	0	0.0051295	0.033755
Cluster B	CC	proton-transporting two-sector ATPase complex	4	4	3.7176	0.0051295	0.0327
Cluster A	BP	regulation of cell cycle	75	63	1.1491	0.0082468	0.04438
Cluster B	BP	regulation of cell cycle	75	12	0.59481	0.0082468	0.043927
Cluster A	BP	regulation of macromolecule metabolic process	246	198	1.1011	0.0004434	0.026451
Cluster B	BP	regulation of macromolecule metabolic process	246	48	0.72538	0.0004434	0.02627
Cluster A	BP	regulation of translation	47	43	1.2515	0.0010429	0.0098983
Cluster B	BP	regulation of translation	47	4	0.31639	0.0010429	0.0097215
Cluster A	CC	respiratory chain complex I	8	0	0	2.4896e-05	0.00063511
Cluster B	CC	respiratory chain complex I	8	8	3.7176	2.4896e-05	0.00059847
Cluster A	BP	respiratory electron transport chain	17	1	0.080469	6.2659e-09	3.8714e-06
Cluster B	BP	respiratory electron transport chain	17	16	3.4989	6.2659e-09	4.5167e-06
Cluster A	BP	response to DNA damage stimulus	67	58	1.1842	0.0031483	0.020802
Cluster B	BP	response to DNA damage stimulus	67	9	0.49938	0.0031483	0.020542
Cluster A	BP	response to endoplasmic reticulum stress	24	5	0.28499	7.9859e-08	2.6569e-05
Cluster B	BP	response to endoplasmic reticulum stress	24	19	2.9431	7.9859e-08	2.7631e-05
Cluster A	BP	response to topologically incorrect protein	19	2	0.144	1.1972e-08	6.0916e-06
Cluster B	BP	response to topologically incorrect protein	19	17	3.3263	1.1972e-08	5.7532e-06
Cluster A	BP	response to unfolded protein	17	2	0.16094	1.4614e-07	4.682e-05
Cluster B	BP	response to unfolded protein	17	15	3.2802	1.4614e-07	4.5147e-05
Cluster A	CC	ribonucleoprotein complex	128	107	1.1435	0.00097908	0.0079893
Cluster B	CC	ribonucleoprotein complex	128	21	0.60992	0.00097908	0.007682
Cluster A	BP	ribonucleoprotein complex assembly	36	36	1.368	9.36e-06	0.00019544
Cluster B	BP	ribonucleoprotein complex assembly	36	0	0	9.36e-06	0.00018792
Cluster A	BP	ribonucleoprotein complex subunit organization	36	36	1.368	9.36e-06	0.0013959
Cluster B	BP	ribonucleoprotein complex subunit organization	36	0	0	9.36e-06	0.0013494
Cluster A	KEGG	Ribosome	45	43	1.3072	7.287e-05	0.003352
Cluster B	KEGG	Ribosome	45	2	0.16523	7.287e-05	0.0030168
Cluster A	MF	RNA binding	129	115	1.2195	9.8905e-07	0.00068904
Cluster B	MF	RNA binding	129	14	0.40346	9.8905e-07	0.00051678
Cluster A	BP	RNA biosynthetic process	138	120	1.1895	1.1156e-05	0.0015318
Cluster B	BP	RNA biosynthetic process	138	18	0.4849	1.1156e-05	0.0015078
Cluster A	BP	RNA catabolic process	66	62	1.2851	7.4153e-06	0.0001683
Cluster B	BP	RNA catabolic process	66	4	0.22531	7.4153e-06	0.00016128
Cluster A	BP	RNA metabolic process	218	189	1.186	1.6343e-08	9.4788e-07
Cluster B	BP	RNA metabolic process	218	29	0.49454	1.6343e-08	8.5309e-07
Cluster A	BP	RNA processing	88	78	1.2125	0.00011732	0.0015703
Cluster B	BP	RNA processing	88	10	0.42245	0.00011732	0.0015311
Cluster A	BP	RNA splicing	54	48	1.216	0.0023018	0.016923
Cluster B	BP	RNA splicing	54	6	0.41307	0.0023018	0.016688
Cluster A	BP	secretion	24	12	0.68399	0.0083644	0.044103
Cluster B	BP	secretion	24	12	1.8588	0.0083644	0.043662
Cluster A	BP	small molecule biosynthetic process	45	44	1.3376	8.3808e-06	0.0013181
Cluster B	BP	small molecule biosynthetic process	45	1	0.082613	8.3808e-06	0.0012945
Cluster A	BP	small molecule metabolic process	213	170	1.0918	0.0024383	0.016971
Cluster B	BP	small molecule metabolic process	213	43	0.7505	0.0024383	0.016748
Cluster A	CC	smooth endoplasmic reticulum	9	0	0	6.5138e-06	0.00018505
Cluster B	CC	smooth endoplasmic reticulum	9	9	3.7176	6.5138e-06	0.00018935
Cluster A	CC	spliceosomal complex	32	30	1.2825	0.0026007	0.017685
Cluster B	CC	spliceosomal complex	32	2	0.23235	0.0026007	0.018294
Cluster A	BP	SRP-dependent cotranslational protein targeting to membrane	43	42	1.3362	1.5581e-05	0.0019533
Cluster B	BP	SRP-dependent cotranslational protein targeting to membrane	43	1	0.086456	1.5581e-05	0.0019254
Cluster A	BP	transcription from RNA polymerase II promoter	32	29	1.2397	0.0099739	0.048658
Cluster B	BP	transcription from RNA polymerase II promoter	32	3	0.34852	0.0099739	0.048207
Cluster A	BP	translation	84	73	1.1888	0.00074915	0.0083204
Cluster B	BP	translation	84	11	0.48683	0.00074915	0.0081471
Cluster A	BP	translational initiation	71	60	1.156	0.0077153	0.042393
Cluster B	BP	translational initiation	71	11	0.57597	0.0077153	0.041952
Cluster A	BP	transmembrane transport	19	6	0.43199	0.00013358	0.0017007
Cluster B	BP	transmembrane transport	19	13	2.5436	0.00013358	0.0016602
Cluster B	MF	transmembrane transporter activity	10	8	2.9741	0.00061052	0.045571
Cluster A	BP	transport	193	125	0.88599	0.00094349	0.0096569
Cluster B	BP	transport	193	68	1.3098	0.00094349	0.0094711
Cluster A	BP	tRNA aminoacylation for protein translation	16	16	1.368	0.0062879	0.03688
Cluster B	BP	tRNA aminoacylation for protein translation	16	0	0	0.0062879	0.03647
Cluster A	BP	tRNA metabolic process	19	19	1.368	0.0023981	0.016916
Cluster B	BP	tRNA metabolic process	19	0	0	0.0023981	0.017148
Cluster A	BP	vesicle-mediated transport	60	33	0.75239	0.00080199	0.0083728
Cluster B	BP	vesicle-mediated transport	60	27	1.6729	0.00080199	0.0085437
Cluster A	BP	viral reproduction	110	100	1.2436	6.0376e-07	1.8539e-05
Cluster B	BP	viral reproduction	110	10	0.33796	6.0376e-07	1.7509e-05

## Sheet: Supplementary Data 2.2
Cluster	Category	Term	Term size	Intersection size	Enrichment factor	P value	Benj. Hoch. FDR
Cluster 3	CC	actin cytoskeleton	92	76	1.2132	0.00067475	0.027264
Cluster 1	CC	adherens junction	188	109	1.4116	6.256e-07	6.9094e-05
Cluster 2	CC	adherens junction	188	106	1.2184	0.0010328	0.038024
Cluster 3	BP	alcohol metabolic process	81	44	0.79777	0.0029576	0.043144
Cluster 3	BP	amine metabolic process	79	38	0.70643	9.1456e-05	0.0035947
Cluster 2	BP	anatomical structure morphogenesis	281	153	1.1766	0.00083738	0.020429
Cluster 1	CC	anchoring junction	195	112	1.3984	8.2897e-07	8.7659e-05
Cluster 2	CC	anchoring junction	195	110	1.219	0.00084547	0.032573
Cluster 1	CC	apical plasma membrane	53	33	1.5159	0.00085391	0.032646
Cluster 2	CC	beta-catenin-TCF7L2 complex	1	1	711.4	0.0014057	0.047851
Cluster 2	BP	biological regulation	2270	1089	1.0367	0.00073083	0.018142
Cluster 3	BP	biological regulation	2270	1605	1.0384	1.6871e-06	0.00019893
Cluster 3	BP	biosynthetic process	1002	726	1.0641	6.5616e-05	0.0032016
Cluster 1	BP	carbohydrate metabolic process	108	57	1.2849	0.0035348	0.046312
Cluster 3	BP	carbohydrate metabolic process	108	59	0.8023	0.00097014	0.021449
Cluster 3	BP	carboxylic acid metabolic process	101	47	0.68342	2.728e-06	0.0027818
Cluster 2	BP	catabolic process	341	137	0.8682	0.0026935	0.040119
Cluster 3	BP	catabolic process	341	193	0.83121	8.0957e-07	0.00014319
Cluster 3	MF	catalytic activity	997	35	0.60616	5.306e-05	0.019677
Cluster 3	MF	catalytic activity	997	587	0.86467	1.0581e-13	9.4175e-10
Cluster 1	CC	catalytic step 2 spliceosome	49	32	1.59	0.00032336	0.015161
Cluster 3	MF	cation transmembrane transporter activity	52	21	0.5931	2.2122e-05	0.0085604
Cluster 3	BP	cell cycle phase	133	109	1.2036	0.00010673	0.036628
Cluster 3	BP	cell cycle process	365	279	1.1226	5.4659e-05	0.024084
Cluster 3	BP	cell division	150	116	1.1357	0.0030148	0.043091
Cluster 1	BP	cell growth	27	19	1.7133	0.0014213	0.027933
Cluster 1	CC	cell junction	322	160	1.2098	0.00022141	0.011583
Cluster 2	CC	cell junction	322	177	1.1879	0.00021933	0.011597
Cluster 2	BP	cell motility	152	85	1.2085	0.0034421	0.04552
Cluster 1	CC	cell part	3274	1380	1.0262	1.9258e-06	8.8038e-05
Cluster 2	CC	cell part	3274	1537	1.0145	0.0011761	0.018358
Cluster 3	CC	cell part	3274	2201	0.9873	3.173e-05	0.0010154
Cluster 3	BP	cell redox homeostasis	12	1	0.12239	2.7686e-05	0.013917
Cluster 3	CC	cell surface	75	35	0.68536	5.1927e-05	0.0014449
Cluster 1	CC	cell-substrate adherens junction	160	91	1.3847	1.371e-05	0.00098751
Cluster 1	CC	cell-substrate junction	162	93	1.3977	6.7946e-06	0.00053602
Cluster 3	BP	cellular amine metabolic process	68	32	0.69112	0.0001414	0.045464
Cluster 3	BP	cellular amino acid metabolic process	60	28	0.68536	0.00026625	0.0076887
Cluster 3	BP	cellular aromatic compound metabolic process	38	17	0.65701	0.0015298	0.028863
Cluster 3	BP	cellular biosynthetic process	996	724	1.0676	3.4755e-05	0.016539
Cluster 3	BP	cellular catabolic process	303	170	0.82398	1.4262e-06	0.0015906
Cluster 1	BP	cellular component disassembly	125	72	1.4023	5.7144e-05	0.0029947
Cluster 1	BP	cellular component disassembly at cellular level	124	72	1.4137	4.0694e-05	0.01862
Cluster 2	BP	cellular component morphogenesis	116	70	1.304	0.00065141	0.017069
Cluster 2	BP	cellular component movement	233	129	1.1964	0.00087483	0.020293
Cluster 1	BP	cellular component organization	1352	593	1.0679	0.00085107	0.020071
Cluster 2	BP	cellular component organization	1352	680	1.0869	2.3157e-05	0.0013653
Cluster 3	BP	cellular component organization	1352	948	1.0298	0.003751	0.047817
Cluster 2	BP	cellular component organization at cellular level	1175	596	1.0961	2.6721e-05	0.013624
Cluster 2	BP	cellular component organization or biogenesis	1368	687	1.0852	2.6466e-05	0.01369
Cluster 1	BP	cellular component organization or biogenesis at cellular level	1191	535	1.0936	0.00012323	0.041493
Cluster 2	BP	cellular component organization or biogenesis at cellular level	1191	603	1.0941	3.1048e-05	0.01518
Cluster 1	BP	cellular homeostasis	121	63	1.2676	0.0034213	0.045671
Cluster 3	BP	cellular homeostasis	121	64	0.77679	0.0001408	0.0048593
Cluster 1	BP	cellular ketone metabolic process	101	54	1.3017	0.0031734	0.044023
Cluster 3	BP	cellular ketone metabolic process	101	47	0.68342	2.728e-06	0.00027572
Cluster 1	BP	cellular macromolecular complex assembly	204	102	1.2173	0.0017247	0.030506
Cluster 3	BP	cellular macromolecule biosynthetic process	808	613	1.1142	1.0279e-08	3.3349e-05
Cluster 3	BP	cellular macromolecule catabolic process	230	131	0.83648	6.8144e-05	0.027637
Cluster 3	BP	cellular membrane fusion	27	8	0.43515	3.6105e-05	0.016955
Cluster 2	BP	cellular membrane organization	216	119	1.1905	0.001563	0.029101
Cluster 1	BP	cellular metabolic process	1931	827	1.0427	0.0018641	0.032167
Cluster 3	BP	cellular nitrogen compound biosynthetic process	62	26	0.61587	1.1299e-05	0.0076089
Cluster 3	BP	cellular nitrogen compound metabolic process	1324	935	1.0371	0.0013227	0.026737
Cluster 1	BP	cellular process	2892	1214	1.022	0.002542	0.038265
Cluster 3	BP	cellular protein complex disassembly	44	16	0.53404	1.0172e-05	0.0072609
Cluster 3	BP	cellular protein metabolic process	768	478	0.91406	1.7708e-05	0.010361
Cluster 2	CC	centromeric heterochromatin	10	10	2.161	0.00044367	0.019009
Cluster 2	CC	chromatin	146	87	1.2877	0.00030368	0.014374
Cluster 3	CC	chromatin	146	118	1.187	0.00017205	0.0095012
Cluster 3	MF	chromatin binding	199	170	1.2546	4.8306e-09	1.4331e-05
Cluster 3	BP	chromatin modification	240	193	1.181	3.8095e-06	0.0003369
Cluster 3	BP	chromatin organization	277	224	1.1876	2.9037e-07	8.2175e-05
Cluster 3	BP	chromatin remodeling	79	70	1.3013	1.2386e-05	0.0080372
Cluster 3	CC	chromatin remodeling complex	61	51	1.2279	0.0028776	0.037586
Cluster 2	CC	chromosomal part	279	151	1.1696	0.0011904	0.043184
Cluster 3	CC	chromosomal part	279	218	1.1475	3.3482e-05	0.0021611
Cluster 2	CC	chromosome	79	50	1.3677	0.00083983	0.013437
Cluster 2	BP	chromosome organization	352	187	1.148	0.0011388	0.024052
Cluster 3	BP	chromosome organization	352	276	1.1515	2.01e-06	0.00021878
Cluster 1	CC	cilium	30	3	0.24346	0.0001686	0.0041501
Cluster 3	CC	clathrin-coated vesicle	46	20	0.63853	0.00030185	0.014425
Cluster 3	CC	coated vesicle	52	23	0.64958	0.00019171	0.010357
Cluster 3	BP	cofactor metabolic process	46	22	0.70238	0.0019861	0.033456
Cluster 2	CC	cytoplasm	1478	728	1.0644	0.00029767	0.0063502
Cluster 3	CC	cytoplasm	1478	1045	1.0384	0.00054293	0.0091441
Cluster 3	CC	cytoplasmic membrane-bounded vesicle	173	96	0.81496	0.00011464	0.0029347
Cluster 1	CC	cytoplasmic part	1742	787	1.0999	1.8793e-07	2.2781e-05
Cluster 3	CC	cytoplasmic part	1742	1066	0.89871	1.4836e-18	1.4747e-15
Cluster 3	CC	cytoplasmic vesicle	204	118	0.8495	0.00039181	0.017387
Cluster 3	CC	cytoskeletal part	448	334	1.0949	0.00027923	0.01374
Cluster 3	MF	cytoskeletal protein binding	171	141	1.211	6.3918e-06	0.0033463
Cluster 2	CC	cytoskeleton	296	157	1.1462	0.0025089	0.033452
Cluster 3	CC	cytoskeleton	296	233	1.156	7.4643e-06	0.0002654
Cluster 2	BP	cytoskeleton organization	271	155	1.236	4.5677e-05	0.0024859
Cluster 3	BP	cytoskeleton organization	271	26	1.6566	0.0031321	0.04388
Cluster 3	BP	cytoskeleton organization	271	214	1.1597	1.1757e-05	0.0007922
Cluster 2	BP	developmental process	954	469	1.0624	0.0034145	0.046014
Cluster 3	MF	disulfide oxidoreductase activity	8	0	0	0.00010568	0.031351
Cluster 1	MF	DNA binding	652	231	0.86258	0.00017559	0.04465
Cluster 3	MF	DNA binding	652	512	1.1533	2.6189e-11	1.1654e-07
Cluster 1	MF	electron carrier activity	10	10	2.4346	0.0001342	0.037325
Cluster 1	CC	endoplasmic reticulum	154	90	1.4228	3.6072e-06	0.00014429
Cluster 3	CC	endoplasmic reticulum	154	76	0.72477	3.5275e-07	2.0523e-05
Cluster 1	CC	endoplasmic reticulum membrane	141	82	1.4159	1.1945e-05	0.00087303
Cluster 3	CC	endoplasmic reticulum membrane	141	62	0.64578	9.155e-10	1.6852e-07
Cluster 1	BP	endoplasmic reticulum organization	13	11	2.0601	0.0014958	0.028602
Cluster 1	CC	endoplasmic reticulum part	171	103	1.4665	1.021e-07	1.3011e-05
Cluster 3	CC	endoplasmic reticulum part	171	76	0.65272	3.3118e-11	7.4816e-09
Cluster 3	CC	endosomal part	99	54	0.80107	0.0014036	0.04811
Cluster 3	CC	endosome	123	70	0.8358	0.0022528	0.031343
Cluster 1	BP	establishment of localization	793	366	1.1237	0.00014637	0.0049312
Cluster 3	BP	establishment of localization	793	499	0.92414	7.1653e-05	0.0032706
Cluster 3	BP	establishment of protein localization	351	203	0.84937	5.4104e-06	0.0045976
Cluster 3	BP	establishment of protein localization to organelle	78	36	0.67783	2.592e-05	0.013604
Cluster 1	BP	establishment of RNA localization	88	56	1.5493	8.1302e-06	0.0065947
Cluster 1	CC	extracellular membrane-bounded organelle	562	302	1.3083	1.3085e-11	3.6128e-09
Cluster 3	CC	extracellular membrane-bounded organelle	562	309	0.80748	4.1549e-13	1.8773e-10
Cluster 1	CC	extracellular organelle	562	302	1.3083	1.3085e-11	2.0935e-09
Cluster 3	CC	extracellular organelle	562	309	0.80748	4.1549e-13	1.3296e-10
Cluster 1	CC	extracellular region part	643	331	1.2533	1.0616e-09	1.8193e-07
Cluster 3	CC	extracellular region part	643	365	0.83367	7.4636e-12	2.182e-09
Cluster 3	CC	extracellular space	100	53	0.77837	0.00050799	0.0087868
Cluster 1	CC	extracellular vesicular exosome	562	302	1.3083	1.3085e-11	3.2515e-09
Cluster 3	CC	extracellular vesicular exosome	562	309	0.80748	4.1549e-13	1.5885e-10
Cluster 1	CC	focal adhesion	160	91	1.3847	1.371e-05	0.0009734
Cluster 2	BP	gene silencing	31	23	1.6033	0.001059	0.023053
Cluster 3	BP	glycerol ether metabolic process	16	5	0.45894	0.0021905	0.035626
Cluster 1	CC	Golgi apparatus	240	122	1.2376	0.00036579	0.007094
Cluster 3	CC	Golgi apparatus	240	141	0.86281	0.00037994	0.0071518
Cluster 1	CC	Golgi apparatus part	149	80	1.3072	0.00044291	0.019142
Cluster 3	CC	Golgi apparatus part	149	82	0.80823	0.00020767	0.011098
Cluster 3	CC	Golgi membrane	104	57	0.80492	0.001303	0.045928
Cluster 1	BP	Golgi vesicle transport	81	46	1.3826	0.0014353	0.027822
Cluster 3	MF	GTP binding	68	32	0.69112	0.0001414	0.038134
Cluster 3	MF	GTPase activity	43	18	0.61477	0.00022139	0.046913
Cluster 1	MF	GTPase regulator activity	155	44	0.69112	0.00026146	0.048479
Cluster 3	MF	GTPase regulator activity	155	128	1.2128	1.4388e-05	0.0060976
Cluster 3	MF	guanyl nucleotide binding	69	33	0.70238	0.00020252	0.046216
Cluster 3	MF	guanyl ribonucleotide binding	69	33	0.70238	0.00020252	0.045061
Cluster 3	BP	heterocycle metabolic process	89	38	0.62705	3.3546e-07	7.9112e-05
Cluster 1	BP	homeostatic process	225	111	1.2011	0.001956	0.033346
Cluster 3	BP	homeostatic process	225	130	0.84854	0.00020107	0.0061852
Cluster 3	BP	hydrogen transport	10	1	0.14686	0.00022908	0.0068968
Cluster 3	MF	hydrolase activity	433	257	0.87168	9.8116e-06	0.004596
Cluster 3	MF	hydrolase activity, acting on acid anhydrides	206	116	0.82699	7.5072e-05	0.026726
Cluster 3	MF	hydrolase activity, acting on acid anhydrides, in phosphorus-containing anhydrides	206	116	0.82699	7.5072e-05	0.025698
Cluster 3	BP	immune system process	345	214	0.91097	0.0020132	0.033124
Cluster 3	MF	inorganic cation transmembrane transporter activity	28	9	0.47206	7.6814e-05	0.024416
Cluster 1	CC	integral to endoplasmic reticulum membrane	19	15	1.9221	0.00072688	0.028446
Cluster 1	CC	integral to membrane	443	225	1.2366	2.4315e-06	0.00021201
Cluster 3	CC	integral to membrane	443	204	0.67629	4.414e-25	2.1938e-21
Cluster 1	CC	integral to organelle membrane	31	23	1.8063	0.00014029	0.0080142
Cluster 3	CC	integral to plasma membrane	110	52	0.69426	2.1249e-06	0.00019557
Cluster 3	CC	intracellular	50	25	0.73431	0.0032174	0.040375
Cluster 1	CC	intracellular membrane-bounded organelle	2013	882	1.0667	2.0228e-05	0.00068135
Cluster 3	CC	intracellular membrane-bounded organelle	2013	1333	0.97251	0.00068454	0.011234
Cluster 1	CC	intracellular non-membrane-bounded organelle	922	411	1.0853	0.0013356	0.019878
Cluster 2	CC	intracellular non-membrane-bounded organelle	922	480	1.125	7.1596e-06	0.00026954
Cluster 3	CC	intracellular non-membrane-bounded organelle	922	659	1.0497	0.0012058	0.018375
Cluster 1	CC	intracellular organelle	2337	1010	1.0522	4.3255e-05	0.0013183
Cluster 1	CC	intracellular organelle lumen	56	36	1.5651	0.00022411	0.011483
Cluster 3	CC	intracellular organelle lumen	56	16	0.41961	9.354e-10	1.6603e-07
Cluster 1	CC	intracellular organelle part	2206	993	1.0959	1.9893e-10	3.9546e-08
Cluster 2	CC	intracellular organelle part	2206	1057	1.0354	0.0011938	0.042994
Cluster 3	CC	intracellular organelle part	2206	147	1.1506	0.00094246	0.035218
Cluster 1	CC	intracellular part	3107	1319	1.0336	2.159e-06	0.0001951
Cluster 3	BP	intracellular protein transport	206	113	0.8056	1.3571e-05	0.0086493
Cluster 3	BP	intracellular transport	405	244	0.8848	8.2505e-05	0.031326
Cluster 1	CC	intrinsic to membrane	447	228	1.2418	1.4093e-06	0.00014294
Cluster 3	CC	intrinsic to membrane	447	207	0.6801	8.6216e-25	2.1425e-21
Cluster 1	CC	intrinsic to organelle membrane	33	24	1.7706	0.00016569	0.0093574
Cluster 3	CC	intrinsic to plasma membrane	115	56	0.71515	5.2561e-06	0.00042133
Cluster 3	MF	ion transmembrane transporter activity	66	27	0.6008	2.811e-06	0.0019245
Cluster 3	BP	ion transport	113	60	0.7798	0.0002603	0.0076735
Cluster 3	MF	isomerase activity	38	15	0.57972	0.00017607	0.043527
Cluster 3	BP	localization	153	118	1.1327	0.0032451	0.04458
Cluster 2	BP	locomotion	229	133	1.2551	5.8938e-05	0.0029785
Cluster 3	MF	lyase activity	29	8	0.40514	6.9724e-06	0.0034475
Cluster 3	CC	lysosomal membrane	55	21	0.56075	3.0252e-06	0.00025484
Cluster 3	CC	lysosome	38	18	0.69566	0.0038498	0.045627
Cluster 1	CC	macromolecular complex	1251	576	1.121	1.5724e-06	7.7409e-05
Cluster 3	BP	macromolecule biosynthetic process	810	614	1.1133	1.2599e-08	3.2117e-05
Cluster 3	BP	macromolecule catabolic process	250	140	0.82243	9.6424e-06	0.0070232
Cluster 1	CC	membrane	1330	639	1.1697	1.6844e-11	2.156e-09
Cluster 2	CC	membrane	1330	685	1.113	2.3734e-07	1.5189e-05
Cluster 3	CC	membrane	1330	823	0.90878	2.3144e-10	2.4686e-08
Cluster 3	BP	membrane docking	19	7	0.54107	0.0037386	0.048092
Cluster 3	BP	membrane fusion	37	14	0.55569	0.00010159	0.0038853
Cluster 3	BP	membrane organization	262	161	0.90247	0.0032559	0.044299
Cluster 1	CC	membrane part	735	361	1.1958	1.6051e-07	1.9943e-05
Cluster 3	CC	membrane part	735	386	0.77128	1.1798e-23	1.9545e-20
Cluster 3	CC	membrane raft	58	25	0.63303	4.3969e-05	0.0027316
Cluster 1	CC	membrane-bounded organelle	2238	984	1.0705	7.7976e-07	8.4248e-05
Cluster 3	CC	membrane-bounded organelle	2238	1455	0.9548	4.8815e-08	6.557e-06
Cluster 1	CC	membrane-bounded vesicle	666	339	1.2393	3.3928e-09	5.2694e-07
Cluster 3	CC	membrane-bounded vesicle	666	375	0.82693	4.0939e-13	2.0347e-10
Cluster 1	CC	membrane-enclosed lumen	79	50	1.5409	2.9201e-05	0.0019612
Cluster 3	CC	membrane-enclosed lumen	79	23	0.42757	6.3355e-13	2.2491e-10
Cluster 3	BP	metabolic process	2036	1349	0.97307	0.0007232	0.018274
Cluster 3	CC	MHC protein complex	2	2	17.267	0.0033387	0.040316
Cluster 3	BP	microtubule organizing center organization	32	29	1.3309	0.002256	0.035868
Cluster 1	CC	mitochondrial inner membrane	50	37	1.8016	1.5865e-06	0.00015163
Cluster 3	CC	mitochondrial inner membrane	50	6	0.17623	1.4213e-16	1.0091e-13
Cluster 3	CC	mitochondrial intermembrane space	19	6	0.46378	0.00093572	0.035231
Cluster 3	CC	mitochondrial matrix	35	8	0.33568	3.7546e-08	5.1835e-06
Cluster 1	CC	mitochondrial membrane	86	57	1.6137	1.064e-06	0.00011016
Cluster 3	CC	mitochondrial membrane	86	23	0.39277	1.6791e-15	1.0431e-12
Cluster 1	CC	mitochondrial membrane part	14	12	2.0868	0.000714	0.028163
Cluster 3	CC	mitochondrial nucleoid	12	1	0.12239	2.7686e-05	0.0019111
Cluster 1	CC	mitochondrial part	135	89	1.6051	1.6878e-09	2.7962e-07
Cluster 3	CC	mitochondrial part	135	37	0.40251	4.4652e-23	5.548e-20
Cluster 3	BP	mitochondrial translation	8	0	0	0.00010568	0.0039351
Cluster 3	BP	mitochondrial translational elongation	8	0	0	0.00010568	0.036618
Cluster 3	BP	mitochondrial transport	26	8	0.45188	8.0315e-05	0.031157
Cluster 1	CC	mitochondrion	243	140	1.4027	2.8555e-08	2.0306e-06
Cluster 3	CC	mitochondrion	243	111	0.67085	3.7509e-14	2.4006e-11
Cluster 3	BP	mitochondrion organization	66	26	0.57855	8.6794e-07	0.00012281
Cluster 3	BP	mitosis	118	98	1.2197	8.8401e-05	0.003679
Cluster 1	MF	mRNA binding	65	41	1.5357	0.00015663	0.040999
Cluster 1	BP	mRNA metabolic process	270	151	1.3616	1.0854e-07	5.1194e-05
Cluster 1	BP	mRNA processing	209	121	1.4095	1.7271e-07	6.1097e-05
Cluster 1	BP	mRNA transport	80	49	1.4912	0.00010922	0.037123
Cluster 3	BP	negative regulation of biosynthetic process	403	306	1.1151	5.8935e-05	0.025342
Cluster 3	BP	negative regulation of cellular biosynthetic process	400	303	1.1125	8.5159e-05	0.031993
Cluster 3	BP	negative regulation of cellular macromolecule biosynthetic process	384	295	1.1282	1.7859e-05	0.01028
Cluster 3	BP	negative regulation of gene expression	368	280	1.1174	9.1385e-05	0.033281
Cluster 3	BP	negative regulation of macromolecule biosynthetic process	386	296	1.1262	2.2022e-05	0.012092
Cluster 3	BP	negative regulation of nitrogen compound metabolic process	385	294	1.1215	4.0092e-05	0.018583
Cluster 3	BP	negative regulation of nucleobase-containing compound metabolic process	383	293	1.1235	3.2842e-05	0.01584
Cluster 3	BP	negative regulation of RNA metabolic process	352	272	1.1348	1.7645e-05	0.010496
Cluster 3	BP	negative regulation of transcription, DNA-dependent	330	257	1.1437	1.1049e-05	0.0075832
Cluster 3	BP	nitrogen compound metabolic process	1339	943	1.0343	0.0019928	0.033173
Cluster 1	CC	non-membrane-bounded organelle	922	411	1.0853	0.0013356	0.046418
Cluster 2	CC	non-membrane-bounded organelle	922	480	1.125	7.1596e-06	0.00054744
Cluster 3	CC	non-membrane-bounded organelle	922	659	1.0497	0.0012058	0.042807
Cluster 3	CC	nuclear chromosome part	144	114	1.1627	0.00086673	0.032883
Cluster 3	BP	nuclear division	118	98	1.2197	8.8401e-05	0.0035739
Cluster 2	CC	nuclear membrane	108	70	1.4006	3.5614e-05	0.0022692
Cluster 1	BP	nuclear mRNA splicing, via spliceosome	115	69	1.4608	1.4028e-05	0.0087835
Cluster 1	CC	nuclear part	1539	673	1.0647	0.00052933	0.021923
Cluster 2	CC	nuclear part	1539	771	1.0826	9.3808e-06	0.00069586
Cluster 3	CC	nuclear part	1539	111	1.2454	0.00040078	0.017627
Cluster 3	CC	nuclear part	1539	1109	1.0583	1.4756e-06	0.00014667
Cluster 3	CC	nuclear speck	116	95	1.2027	0.00029183	0.01422
Cluster 1	BP	nuclear transport	112	61	1.326	0.0011523	0.023978
Cluster 3	MF	nucleic acid binding	921	690	1.1003	3.7784e-08	6.7256e-05
Cluster 1	MF	nucleic acid binding transcription factor activity	247	69	0.68012	2.9716e-06	0.0018891
Cluster 3	MF	nucleic acid binding transcription factor activity	247	200	1.1892	1.051e-06	0.0010393
Cluster 3	BP	nucleic acid metabolic process	1196	874	1.0732	8.8481e-07	0.0010526
Cluster 1	BP	nucleic acid transport	88	56	1.5493	8.1302e-06	0.0064481
Cluster 3	BP	nucleobase-containing compound metabolic process	1267	909	1.0537	6.802e-05	0.0032083
Cluster 1	BP	nucleobase-containing compound transport	93	59	1.5446	5.4505e-06	0.00040592
Cluster 3	BP	nucleobase-containing small molecule metabolic process	77	36	0.68663	4.4396e-05	0.0025128
Cluster 1	BP	nucleocytoplasmic transport	110	61	1.3501	0.00067033	0.017246
Cluster 3	CC	nucleoid	12	1	0.12239	2.7686e-05	0.0018849
Cluster 1	CC	nucleolus	370	180	1.1844	0.00035009	0.0072276
Cluster 2	CC	nucleolus	370	205	1.1973	4.4355e-05	0.0012903
Cluster 2	CC	nucleoplasm	1166	581	1.0768	0.00035092	0.0070185
Cluster 3	CC	nucleoplasm	1166	92	1.3624	7.2066e-05	0.0019218
Cluster 3	CC	nucleoplasm	1166	865	1.0895	8.4851e-09	6.7881e-07
Cluster 3	CC	nucleoplasm part	397	38	1.6528	0.00047555	0.020201
Cluster 3	CC	nucleoplasm part	397	303	1.1209	3.3237e-05	0.0021736
Cluster 3	MF	nucleoside-triphosphatase activity	198	111	0.82332	7.689e-05	0.023597
Cluster 3	MF	nucleoside-triphosphatase regulator activity	161	132	1.2041	2.1258e-05	0.0085997
Cluster 3	BP	nucleotide metabolic process	67	33	0.72335	0.0005468	0.014879
Cluster 3	CC	nucleus	1480	1047	1.039	0.00047594	0.0084611
Cluster 1	CC	organelle	2504	1091	1.0608	5.0587e-07	2.698e-05
Cluster 3	CC	organelle	2504	1666	0.97713	0.00026868	0.0059296
Cluster 3	CC	organelle envelope lumen	21	6	0.41961	0.0001881	0.010273
Cluster 3	BP	organelle fission	127	105	1.2142	7.2615e-05	0.0031137
Cluster 3	BP	organelle fusion	29	10	0.50642	0.00015232	0.0050123
Cluster 1	CC	organelle inner membrane	64	47	1.7879	9.2703e-08	1.2125e-05
Cluster 3	CC	organelle inner membrane	64	16	0.36716	9.8719e-13	3.2709e-10
Cluster 1	CC	organelle lumen	61	40	1.5965	5.6455e-05	0.0033805
Cluster 3	CC	organelle lumen	61	19	0.45744	2.1192e-09	3.3976e-07
Cluster 1	CC	organelle membrane	524	280	1.3009	1.9469e-10	4.0318e-08
Cluster 3	CC	organelle membrane	524	272	0.76234	2.1871e-17	1.8116e-14
Cluster 1	BP	organelle organization	901	401	1.0836	0.0016729	0.029964
Cluster 2	BP	organelle organization	901	462	1.1081	7.2161e-05	0.0031909
Cluster 3	BP	organelle organization	901	68	1.3032	0.0024256	0.037306
Cluster 3	BP	organelle organization	901	660	1.0758	1.791e-05	0.0011019
Cluster 1	CC	organelle part	2228	1003	1.096	1.1471e-10	2.4787e-08
Cluster 2	CC	organelle part	2228	1070	1.0378	0.00070252	0.027932
Cluster 3	CC	organelle part	2228	151	1.1702	0.00024693	0.012396
Cluster 1	BP	organic acid metabolic process	102	55	1.3128	0.0023959	0.03767
Cluster 3	BP	organic acid metabolic process	102	48	0.69112	3.9838e-06	0.00033159
Cluster 3	BP	oxidation-reduction process	78	37	0.69665	6.417e-05	0.026944
Cluster 3	MF	oxidoreductase activity	74	27	0.53585	1.2494e-08	2.78e-05
Cluster 3	MF	oxidoreductase activity, acting on a sulfur group of donors	10	0	0	1.065e-05	0.0047393
Cluster 3	BP	oxoacid metabolic process	101	47	0.68342	2.728e-06	0.0026314
Cluster 2	CC	plasma membrane	581	304	1.1307	0.00022225	0.0052681
Cluster 1	CC	plasma membrane part	290	143	1.2005	0.00062377	0.025411
Cluster 3	CC	plasma membrane part	290	170	0.86092	9.5235e-05	0.0055684
Cluster 1	CC	preribosome	22	16	1.7706	0.0020002	0.028447
Cluster 3	CC	proteasome complex	22	7	0.46729	0.00040392	0.0073859
Cluster 3	MF	protein binding transcription factor activity	214	167	1.1461	0.00026939	0.04893
Cluster 1	CC	protein complex	1032	457	1.0781	0.0013704	0.019932
Cluster 3	BP	protein complex disassembly	45	17	0.55481	1.8441e-05	0.010284
Cluster 1	BP	protein folding	65	39	1.4608	0.00083921	0.020127
Cluster 3	BP	protein folding	65	27	0.61004	5.2875e-06	0.00041566
Cluster 1	BP	protein metabolic process	824	364	1.0755	0.0038447	0.048574
Cluster 3	BP	protein metabolic process	824	507	0.90363	1.0122e-06	0.0001302
Cluster 3	BP	protein targeting	129	72	0.8197	0.00087881	0.020057
Cluster 3	BP	protein transport	333	188	0.82913	8.3851e-07	0.00013183
Cluster 3	BP	proteolysis	146	81	0.81478	0.00034398	0.0097347
Cluster 3	BP	proteolysis involved in cellular protein catabolic process	122	70	0.84265	0.0030788	0.043565
Cluster 3	CC	proton-transporting two-sector ATPase complex	5	0	0	0.0032881	0.040469
Cluster 3	MF	pyrophosphatase activity	206	116	0.82699	7.5072e-05	0.024746
Cluster 3	BP	Rab protein signal transduction	12	1	0.12239	2.7686e-05	0.013724
Cluster 3	CC	receptor complex	25	10	0.58745	0.0024675	0.033599
Cluster 3	BP	regulation of biological process	2197	1566	1.0468	4.7975e-08	9.5124e-05
Cluster 3	BP	regulation of biosynthetic process	1030	770	1.0979	8.1611e-09	3.2363e-05
Cluster 3	BP	regulation of cell cycle	297	228	1.1274	0.00015319	0.0049264
Cluster 3	BP	regulation of cellular biosynthetic process	1025	766	1.0975	1.018e-08	3.6334e-05
Cluster 3	BP	regulation of cellular macromolecule biosynthetic process	990	742	1.1007	7.8798e-09	3.5154e-05
Cluster 3	BP	regulation of cellular metabolic process	1422	1050	1.0844	3.5142e-10	4.1807e-06
Cluster 3	BP	regulation of cellular process	2111	1512	1.0519	1.0626e-08	3.1604e-05
Cluster 2	BP	regulation of chromosome segregation	14	2	101.63	0.00014244	0.045389
Cluster 3	BP	regulation of gene expression	1060	786	1.089	7.0031e-08	0.00013155
Cluster 2	BP	regulation of gene expression, epigenetic	82	57	1.5022	9.3738e-06	0.00066319
Cluster 3	BP	regulation of gene expression, epigenetic	82	67	1.2	0.0022	0.035376
Cluster 3	BP	regulation of macromolecule biosynthetic process	997	748	1.1018	4.7952e-09	2.4449e-05
Cluster 3	BP	regulation of macromolecule metabolic process	1329	977	1.0796	1.4305e-08	3.4037e-05
Cluster 3	BP	regulation of metabolic process	1536	1115	1.0661	9.0007e-08	0.00016062
Cluster 3	BP	regulation of mitotic cell cycle	115	94	1.2004	0.00035336	0.0098041
Cluster 3	BP	regulation of nitrogen compound metabolic process	1102	823	1.0968	2.5626e-09	1.8292e-05
Cluster 3	BP	regulation of nucleobase-containing compound metabolic process	1085	811	1.0977	2.6806e-09	1.5945e-05
Cluster 3	BP	regulation of organelle organization	247	189	1.1238	0.00064073	0.017106
Cluster 3	BP	regulation of primary metabolic process	1372	1013	1.0843	1.0231e-09	9.1288e-06
Cluster 3	BP	regulation of RNA metabolic process	924	690	1.0967	9.4532e-08	0.00016066
Cluster 2	BP	regulation of sister chromatid cohesion	6	2	237.13	2.3638e-05	0.012592
Cluster 3	BP	regulation of transcription from RNA polymerase II promoter	497	377	1.114	1.0411e-05	0.0072854
Cluster 3	BP	regulation of transcription, DNA-dependent	872	658	1.1082	1.1818e-08	3.2445e-05
Cluster 2	BP	regulation of transport	282	152	1.1648	0.0013986	0.027874
Cluster 3	MF	regulatory region DNA binding	200	157	1.1529	0.0002464	0.049839
Cluster 3	MF	regulatory region nucleic acid binding	200	157	1.1529	0.0002464	0.048732
Cluster 1	BP	response to abiotic stimulus	235	116	1.2018	0.0015966	0.028965
Cluster 1	BP	response to chemical stimulus	637	287	1.0969	0.0028194	0.041556
Cluster 3	BP	response to chemical stimulus	637	411	0.94757	0.0038933	0.048752
Cluster 1	BP	response to heat	68	39	1.3963	0.0023961	0.037258
Cluster 1	BP	response to stress	686	313	1.1108	0.00092147	0.020697
Cluster 3	BP	response to stress	686	440	0.94197	0.0017613	0.030768
Cluster 1	CC	ribonucleoprotein complex	266	144	1.318	2.4478e-06	0.00010444
Cluster 1	MF	RNA binding	304	167	1.3374	1.1469e-07	0.00014582
Cluster 3	BP	RNA biosynthetic process	721	561	1.1427	4.1705e-11	7.4423e-07
Cluster 3	BP	RNA metabolic process	1000	734	1.078	3.3122e-06	0.00031245
Cluster 1	BP	RNA processing	319	177	1.3509	1.8422e-08	2.6067e-05
Cluster 2	BP	RNA secondary structure unwinding	19	17	1.9335	9.748e-05	0.034791
Cluster 1	BP	RNA splicing	178	104	1.4225	6.8379e-07	0.00013822
Cluster 1	BP	RNA splicing, via transesterification reactions	120	72	1.4608	9.3262e-06	0.007082
Cluster 1	BP	RNA splicing, via transesterification reactions with bulged adenosine as nucleophile	115	69	1.4608	1.4028e-05	0.0086321
Cluster 1	BP	RNA transport	88	56	1.5493	8.1302e-06	0.006308
Cluster 3	MF	sequence-specific DNA binding	229	185	1.1864	3.4747e-06	0.0019328
Cluster 1	MF	sequence-specific DNA binding transcription factor activity	247	69	0.68012	2.9716e-06	0.0017631
Cluster 3	MF	sequence-specific DNA binding transcription factor activity	247	200	1.1892	1.051e-06	0.00093538
Cluster 2	BP	signal transduction	862	430	1.078	0.0015963	0.029335
Cluster 1	BP	small molecule metabolic process	392	186	1.1552	0.0011057	0.023705
Cluster 3	BP	small molecule metabolic process	392	220	0.82423	4.1236e-08	2.9174e-05
Cluster 1	CC	spliceosomal complex	88	52	1.4386	0.00023374	0.0053427
Cluster 3	MF	structural constituent of ribosome	32	12	0.55073	0.00025398	0.048094
Cluster 1	MF	structural molecule activity	133	74	1.3546	0.00018776	0.045164
Cluster 3	MF	substrate-specific transmembrane transporter activity	82	33	0.59103	9.8828e-08	0.00014659
Cluster 3	MF	substrate-specific transporter activity	105	49	0.68536	1.997e-06	0.0016157
Cluster 3	MF	transcription coactivator activity	122	100	1.2038	0.00019567	0.045828
Cluster 3	MF	transcription cofactor activity	208	164	1.158	0.00012637	0.036281
Cluster 3	MF	transcription factor binding transcription factor activity	214	167	1.1461	0.00026939	0.047951
Cluster 3	BP	transcription from RNA polymerase II promoter	173	132	1.1206	0.0037376	0.04852
Cluster 3	MF	transcription regulatory region DNA binding	200	157	1.1529	0.0002464	0.047672
Cluster 3	MF	transcription regulatory region sequence-specific DNA binding	145	117	1.185	0.00020584	0.044682
Cluster 3	BP	transcription, DNA-dependent	631	502	1.1684	7.5839e-13	2.7067e-08
Cluster 2	CC	transcriptional repressor complex	31	22	1.5336	0.0031712	0.040591
Cluster 1	CC	trans-Golgi network	32	22	1.6738	0.00098531	0.036545
Cluster 3	BP	translation	80	42	0.77103	0.0012258	0.025138
Cluster 3	BP	translational elongation	38	15	0.57972	0.00017607	0.0055363
Cluster 3	BP	translational termination	33	12	0.53404	0.00012624	0.042109
Cluster 3	BP	transmembrane transport	126	67	0.78093	0.00013356	0.0047246
Cluster 3	MF	transmembrane transporter activity	85	35	0.60473	1.4546e-07	0.00016182
Cluster 1	BP	transport	752	349	1.1299	0.00012659	0.0045928
Cluster 3	BP	transport	752	467	0.91203	1.5381e-05	0.00098928
Cluster 3	CC	transport vesicle	24	8	0.48954	0.00037714	0.01704
Cluster 3	MF	transporter activity	130	64	0.72301	2.4104e-06	0.0017877
Cluster 3	BP	tRNA metabolic process	32	14	0.64252	0.0024697	0.037577
Cluster 3	CC	vacuolar membrane	59	23	0.57251	2.409e-06	0.0002138
Cluster 3	CC	vacuolar part	62	25	0.59219	3.6404e-06	0.0002966
Cluster 1	CC	vesicle	694	350	1.2278	6.9208e-09	6.3276e-07
Cluster 3	CC	vesicle	694	397	0.84012	4.9357e-12	1.0529e-09
Cluster 3	BP	vesicle fusion	22	6	0.40053	8.192e-05	0.031438
Cluster 3	BP	vesicle organization	60	31	0.75879	0.0029839	0.043084

## Sheet: Supplementary Data 2.3
GO ID	Category	Term	GO group	Significant (proteome)	Expected (proteome)	Fold enrichment (proteome)	Benj. Hoch. FDR (Fisher test proteome)	Significant (phosphoproteome)	Expected (phosphoproteome)	Fold enrichment (phosphoproteome)	Benj. Hoch. FDR (Fisher test phosphoproteome)
GO:0000077	BP	DNA damage checkpoint	Other	28	2.09	13.3971	0.00262
GO:0000086	BP	G2/M transition of mitotic cell cycle	Other					87	9.1	9.56044	1e-30
GO:0000122	BP	negative regulation of transcription by ...	Transcription/Translation					239	37.33	6.40236	1e-30
GO:0000151	CC	ubiquitin ligase complex	Other					49	13.48	3.63501	0.00065
GO:0000184	BP	nuclear-transcribed mRNA catabolic proce...	Transcription/Translation	53	1.3	40.7692	1e-30
GO:0000280	BP	nuclear division	Other					195	32.43	6.01295	1e-30
GO:0000303	BP	response to superoxide	Other					6	1.1	5.45455	0.00063
GO:0000398	BP	mRNA splicing, via spliceosome	Other	48	4.06	11.8227	1e-30	154	17.41	8.84549	1e-30
GO:0000422	BP	autophagy of mitochondrion	Other					7	1.59	4.40252	0.00088
GO:0000502	CC	proteasome complex	Other					24	9.23	2.60022	0.01142
GO:0000724	BP	double-strand break repair via homologou...	Other	6	1.48	4.05405	0.01449
GO:0000768	BP	syncytium formation by plasma membrane f...	Other					8	1.81	4.41989	0.00342
GO:0000775	CC	chromosome, centromeric region	Other	19	2.26	8.40708	0.00021	87	9.88	8.80567	1e-30
GO:0000790	CC	nuclear chromatin	Other					117	17	6.88235	1e-30
GO:0000792	CC	heterochromatin	Other					47	3.44	13.6628	1e-30
GO:0000793	CC	condensed chromosome	Other					87	11.68	7.44863	1e-30
GO:0000795	CC	synaptonemal complex	Other					8	1.76	4.54545	0.00031
GO:0000819	BP	sister chromatid segregation	Other	17	2.45	6.93878	0.02468
GO:0000902	BP	cell morphogenesis	Other	58	14.28	4.06162	0.00605
GO:0000977	MF	RNA polymerase II regulatory region sequ...	Other					122	17.92	6.80804	1e-30
GO:0000982	MF	transcription factor activity, RNA polym...	Transcription/Translation					77	10.98	7.01275	1e-30
GO:0000987	MF	proximal promoter sequence-specific DNA ...	Other					80	12.41	6.44641	1e-30
GO:0000989	MF	transcription factor activity, transcrip...	Transcription/Translation					213	29.87	7.1309	0.0001
GO:0001047	MF	core promoter binding	Other					52	5.44	9.55882	1e-30
GO:0001503	BP	ossification	Other					73	19.57	3.7302	0.00423
GO:0001525	BP	angiogenesis	Other	13	5.75	2.26087	0.00584
GO:0001657	BP	ureteric bud development	Other					13	5.57	2.33393	0.00894
GO:0001662	BP	behavioral fear response	Other					6	1.55	3.87097	0.00398
GO:0001701	BP	in utero embryonic development	Other					111	19.61	5.66038	1e-30
GO:0001709	BP	cell fate determination	Other					8	2.3	3.47826	0.00549
GO:0001711	BP	endodermal cell fate commitment	Other					6	0.84	7.14286	0.00012
GO:0001889	BP	liver development	Other	7	1.38	5.07246	0.00051
GO:0001942	BP	hair follicle development	Other					11	4.42	2.48869	0.00745
GO:0002011	BP	morphogenesis of an epithelial sheet	Other					11	1.99	5.52764	0.00017
GO:0002026	BP	regulation of the force of heart contrac...	Other					6	1.28	4.6875	0.00704
GO:0002181	BP	cytoplasmic translation	Transcription/Translation	12	0.96	12.5	0.04202	19	4.11	4.62287	0.01389
GO:0002218	BP	activation of innate immune response	Other					77	16.57	4.64695	0.0168
GO:0002262	BP	myeloid cell homeostasis	Other	9	1.66	5.42169	0.00815
GO:0002274	BP	myeloid leukocyte activation	Other					26	9.06	2.86976	0.00929
GO:0002286	BP	T cell activation involved in immune res...	Other					9	3.53	2.54958	0.018
GO:0002520	BP	immune system development	Other	34	9.6	3.54167	0.00018
GO:0003013	BP	circulatory system process	Other					52	22.49	2.31214	0.0316
GO:0003677	MF	DNA binding	Other					664	222.35	2.98628	1e-30
GO:0003682	MF	chromatin binding	Other					200	24.86	8.04505	1e-30
GO:0003713	MF	transcription coactivator activity	Transcription/Translation					123	14.56	8.4478	1e-30
GO:0003714	MF	transcription corepressor activity	Transcription/Translation	6	2.01	2.98507	0.01619	87	8.37	10.3943	1e-30
GO:0003723	MF	RNA binding	Other	128	17.55	7.29345	1e-30	311	73.19	4.24921	1e-30
GO:0003755	MF	peptidyl-prolyl cis-trans isomerase acti...	Other					12	6.19	1.93861	0.0223
GO:0003924	MF	GTPase activity	Other	11	5.88	1.87075	0.03633
GO:0004197	MF	cysteine-type endopeptidase activity	Other	6	2.44	2.45902	0.03743	23	10.19	2.25711	0.00028
GO:0004386	MF	helicase activity	Other					71	19.1	3.71728	0.00263
GO:0004674	MF	protein serine/threonine kinase activity	Other					147	41.06	3.58013	1e-30
GO:0004722	MF	protein serine/threonine phosphatase act...	Other	6	0.83	7.22892	0.0002
GO:0004842	MF	ubiquitin-protein transferase activity	Other	13	4.45	2.92135	0.00162
GO:0004857	MF	enzyme inhibitor activity	Other	25	5.21	4.79846	0.0012
GO:0005198	MF	structural molecule activity	Other	82	15.85	5.1735	1e-30
GO:0005515	MF	protein binding	Other	264	45.81	5.76293	1e-30	1254	191.05	6.56373	1e-30
GO:0005525	MF	GTP binding	Other					71	55.66	1.2756	0.02337
GO:0005634	CC	nucleus	Other					2121	603.02	3.5173	1e-30
GO:0005654	CC	nucleoplasm	Other	229	48.09	4.7619	1e-30	1270	210.18	6.04244	1e-30
GO:0005657	CC	replication fork	Other	6	0.5	12	0.00567
GO:0005667	CC	transcription factor complex	Transcription/Translation	12	4.68	2.5641	0.00804
GO:0005681	CC	spliceosomal complex	Other					89	8.67	10.2653	1e-30
GO:0005730	CC	nucleolus	Other	95	13.12	7.24085	1e-30	376	57.37	6.55395	1e-30
GO:0005737	CC	cytoplasm	Other	661	250.32	2.64062	1e-30	2446	1094.1	2.23563	1e-30
GO:0005769	CC	early endosome	Other					84	16.7	5.02994	1e-30
GO:0005794	CC	Golgi apparatus	Golgi apparatus					313	93.48	3.34831	1e-30
GO:0005813	CC	centrosome	Other					157	26.49	5.92676	1e-30
GO:0005819	CC	spindle	Other					119	15.37	7.74236	1e-30
GO:0005829	CC	cytosol	Other	326	32.65	9.98469	1e-30	951	142.73	6.66293	1e-30
GO:0005838	CC	proteasome regulatory particle	Other	3	0.33		0.00451	7	1.46	4.79452	0.00052
GO:0005852	CC	eukaryotic translation initiation factor...	Transcription/Translation	9	1.07	8.41121	0.00309
GO:0005856	CC	cytoskeleton	Other					637	177.63	3.58611	1e-30
GO:0005874	CC	microtubule	Other					128	32.2	3.97516	1e-30
GO:0005887	CC	integral component of plasma membrane	Other					117	95.88	1.22028	0.03022
GO:0005925	CC	focal adhesion	Other	81	4.38	18.4932	1e-30	158	19.15	8.25065	1e-30
GO:0005930	CC	axoneme	Other					10	5.41	1.84843	0.0453
GO:0006000	BP	fructose metabolic process	Other	5	0.84		0.04829	8	3.58	2.23464	0.02664
GO:0006066	BP	alcohol metabolic process	Other	41	13.14	3.12024	0.03522
GO:0006195	BP	purine nucleotide catabolic process	Other					132	17.98	7.34149	0.03907
GO:0006260	BP	DNA replication	Other					141	26.68	5.28486	1e-30
GO:0006284	BP	base-excision repair	Other	6	1.06	5.66038	0.00324
GO:0006302	BP	double-strand break repair	Other					72	10.56	6.81818	1e-30
GO:0006325	BP	chromatin organization	Other					308	43.82	7.02875	1e-30
GO:0006334	BP	nucleosome assembly	Other	6	2.05	2.92683	0.01781
GO:0006352	BP	DNA-templated transcription, initiation	Transcription/Translation					107	18.25	5.86301	1e-30
GO:0006353	BP	DNA-templated transcription, termination	Transcription/Translation					43	4.06	10.5911	1e-30
GO:0006354	BP	DNA-templated transcription, elongation	Transcription/Translation					60	7.82	7.67263	1e-30
GO:0006355	BP	regulation of transcription, DNA-templat...	Transcription/Translation					898	277.39	3.23732	1e-30
GO:0006366	BP	transcription by RNA polymerase II	Transcription/Translation					603	112.21	5.37385	1e-30
GO:0006397	BP	mRNA processing	Other					238	31.28	7.6087	1e-30
GO:0006401	BP	RNA catabolic process	Other					100	13.69	7.3046	0.00035
GO:0006402	BP	mRNA catabolic process	Other					92	12.1	7.60331	1e-30
GO:0006403	BP	RNA localization	Other					100	9.9	10.101	0.00178
GO:0006413	BP	translational initiation	Transcription/Translation	75	3.14	23.8854	1e-30
GO:0006414	BP	translational elongation	Transcription/Translation	60	2.36	25.4237	1e-30
GO:0006415	BP	translational termination	Transcription/Translation	58	1.87	31.016	1e-30
GO:0006417	BP	regulation of translation	Transcription/Translation					117	17.54	6.67047	1e-30
GO:0006468	BP	protein phosphorylation	Other					385	83.72	4.59866	1e-30
GO:0006475	BP	internal protein amino acid acetylation	Other					63	7.51	8.38881	1e-30
GO:0006482	BP	protein demethylation	Other					8	1.1	7.27273	0.02591
GO:0006488	BP	dolichol-linked oligosaccharide biosynth...	Other					8	3.22	2.48447	0.01512
GO:0006520	BP	cellular amino acid metabolic process	Other	70	12.25	5.71429	0.00625
GO:0006541	BP	glutamine metabolic process	Other	5	0.77		0.0011	9	3.31	2.71903	0.00574
GO:0006605	BP	protein targeting	Other					137	25.05	5.46906	1e-30
GO:0006611	BP	protein export from nucleus	Other	24	1.72	13.9535	0.00033
GO:0006613	BP	cotranslational protein targeting to mem...	Transcription/Translation	44	1.43	30.7692	0.04774
GO:0006614	BP	SRP-dependent cotranslational protein ta...	Transcription/Translation	43	1.38	31.1594	1e-30
GO:0006641	BP	triglyceride metabolic process	Other					12	6.49	1.849	0.03026
GO:0006662	BP	glycerol ether metabolic process	Other					16	7.69	2.08062	0.00742
GO:0006835	BP	dicarboxylic acid transport	Other					15	3.58	4.18994	0.00041
GO:0006839	BP	mitochondrial transport	Other	11	1.88	5.85106	0.00657
GO:0006869	BP	lipid transport	Metabolism					48	20.01	2.3988	0.04422
GO:0006873	BP	cellular ion homeostasis	Other					93	39.32	2.36521	0.00074
GO:0006909	BP	phagocytosis	Other	10	2.01	4.97512	0.00643
GO:0006913	BP	nucleocytoplasmic transport	Other					171	22.4	7.63393	1e-30
GO:0006954	BP	inflammatory response	Other					67	41.7	1.60671	0.00308
GO:0006979	BP	response to oxidative stress	Other					82	21.82	3.75802	0.00233
GO:0006996	BP	organelle organization	Other					1083	238.2	4.5466	1e-30
GO:0007010	BP	cytoskeleton organization	Other					369	101.34	3.64121	1e-30
GO:0007034	BP	vacuolar transport	Other	8	1.17	6.83761	0.02598
GO:0007040	BP	lysosome organization	Lysosome					11	2.96	3.71622	0.04211
GO:0007049	BP	cell cycle	Other					627	114.2	5.49037	1e-30
GO:0007050	BP	cell cycle arrest	Other					138	26.02	5.30361	1e-30
GO:0007131	BP	reciprocal meiotic recombination	Other					8	2.39	3.34728	0.00244
GO:0007157	BP	heterophilic cell-cell adhesion via plas...	Other					6	1.72	3.48837	0.00689
GO:0007159	BP	leukocyte cell-cell adhesion	Other					49	14.8	3.31081	0.00079
GO:0007162	BP	negative regulation of cell adhesion	Other	7	2.27	3.0837	0.01407
GO:0007163	BP	establishment or maintenance of cell pol...	Other	12	1.76	6.81818	0.00066	63	7.55	8.34437	1e-30
GO:0007169	BP	transmembrane receptor protein tyrosine ...	Other					211	46.87	4.50181	1e-30
GO:0007212	BP	dopamine receptor signaling pathway	Other					9	2.74	3.28467	0.00155
GO:0007219	BP	Notch signaling pathway	Other	6	2.21	2.71493	0.0487
GO:0007249	BP	I-kappaB kinase/NF-kappaB signaling	Other	8	2.6	3.07692	0.00498	66	11.13	5.92992	1e-30
GO:0007264	BP	small GTPase mediated signal transductio...	Other					235	65.29	3.59933	1e-30
GO:0007266	BP	Rho protein signal transduction	Other	6	1.28	4.6875	0.00827
GO:0007268	BP	chemical synaptic transmission	Other					82	41.04	1.99805	0.01806
GO:0007339	BP	binding of sperm to zona pellucida	Other					6	1.99	3.01508	0.01376
GO:0007528	BP	neuromuscular junction development	Other					8	2.16	3.7037	0.00128
GO:0007565	BP	female pregnancy	Other					23	10.69	2.15154	0.00051
GO:0007568	BP	aging	Other					58	14.27	4.06447	0.00077
GO:0007595	BP	lactation	Other					9	2.3	3.91304	0.00042
GO:0007599	BP	hemostasis	Other					132	30.39	4.34353	1e-30
GO:0007611	BP	learning or memory	Other	8	2.49	3.21285	0.02852
GO:0008047	MF	enzyme activator activity	Other					140	24.07	5.81637	1e-30
GO:0008064	BP	regulation of actin polymerization or de...	Other	18	4.1	4.39024	0.03583
GO:0008092	MF	cytoskeletal protein binding	Other					169	17.24	9.80278	1e-30
GO:0008094	MF	DNA-dependent ATPase activity	Other	7	1.63	4.29448	0.0056
GO:0008104	BP	protein localization	Other					629	163.14	3.85558	1e-30
GO:0008134	MF	transcription factor binding	Transcription/Translation					175	15.77	11.097	1e-30
GO:0008152	BP	metabolic process	Other					2434	1356.58	1.79422	0.01142
GO:0008203	BP	cholesterol metabolic process	Other					18	7.16	2.51397	0.03131
GO:0008270	MF	zinc ion binding	Other					317	149.13	2.12566	1e-30
GO:0008283	BP	cell proliferation	Other					408	100.5	4.0597	1e-30
GO:0008287	CC	protein serine/threonine phosphatase com...	Other					13	4.16	3.125	0.00026
GO:0008289	MF	lipid binding	Other	27	11.39	2.3705	0.0167
GO:0008360	BP	regulation of cell shape	Other	8	1.65	4.84848	0.00028
GO:0008380	BP	RNA splicing	Other	57	5.84	9.76027	0.00044	207	25	8.28	1e-30
GO:0008409	MF	5'-3' exonuclease activity	Other					6	1.36	4.41176	0.01131
GO:0008543	BP	fibroblast growth factor receptor signal...	Other	6	2.32	2.58621	0.03014
GO:0009112	BP	nucleobase metabolic process	Other	16	1.04	15.3846	0.00254
GO:0009125	BP	nucleoside monophosphate catabolic proce...	Other					9	1.5	6	0.00021
GO:0009266	BP	response to temperature stimulus	Other					75	11.71	6.40478	0.00012
GO:0009312	BP	oligosaccharide biosynthetic process	Other					9	3.8	2.36842	0.02661
GO:0009314	BP	response to radiation	Other					118	24.61	4.7948	0.00616
GO:0009611	BP	response to wounding	Other					202	70.29	2.87381	0.00012
GO:0009615	BP	response to virus	Viral infection	20	5.24	3.81679	0.00247
GO:0009653	BP	anatomical structure morphogenesis	Other					537	145.17	3.69911	1e-30
GO:0009719	BP	response to endogenous stimulus	Other					340	76.69	4.43343	0.00051
GO:0009725	BP	response to hormone	Other					214	47.45	4.51001	1e-30
GO:0009791	BP	post-embryonic development	Other	8	1.34	5.97015	0.00032
GO:0009798	BP	axis specification	Other					16	4.55	3.51648	0.00012
GO:0009894	BP	regulation of catabolic process	Other					276	42.5	6.49412	1e-30
GO:0009898	CC	cytoplasmic side of plasma membrane	Other	6	1.97	3.04569	0.01502
GO:0009967	BP	positive regulation of signal transducti...	Other					257	59.55	4.3157	1e-30
GO:0009987	BP	cellular process	Other	720	441.04	1.6325	0.00384
GO:0010256	BP	endomembrane system organization	Other					124	19.08	6.49895	1e-30
GO:0010499	BP	proteasomal ubiquitin-independent protei...	Other					6	1.06	5.66038	0.0005
GO:0010604	BP	positive regulation of macromolecule met...	Other					677	135.8	4.98527	1e-30
GO:0010608	BP	posttranscriptional regulation of gene e...	Transcription/Translation	63	6.46	9.75232	1e-30
GO:0010629	BP	negative regulation of gene expression	Other	108	18.75	5.76	0.00048	508	80.27	6.32864	1e-30
GO:0010737	BP	protein kinase A signaling	Other					7	1.24	5.64516	0.00017
GO:0010765	BP	positive regulation of sodium ion transp...	Other					7	1.28	5.46875	0.00149
GO:0010863	BP	positive regulation of phospholipase C a...	Other					16	5.83	2.74443	0.00025
GO:0010883	BP	regulation of lipid storage	Metabolism					9	1.9	4.73684	0.00061
GO:0015035	MF	protein disulfide oxidoreductase activit...	Other					7	2.04	3.43137	0.00411
GO:0015278	MF	calcium-release channel activity	Other					6	1.07	5.60748	0.00059
GO:0015295	MF	solute:proton symporter activity	Other					6	1.93	3.10881	0.01242
GO:0015459	MF	potassium channel regulator activity	Other					7	1.93	3.62694	0.00302
GO:0015749	BP	monosaccharide transmembrane transport	Other					45	6.14	7.32899	0.0361
GO:0016032	BP	viral process	Viral infection	123	8.69	14.1542	1e-30	299	37.2	8.03763	1e-30
GO:0016052	BP	carbohydrate catabolic process	Other	23	4.83	4.7619	0.01954
GO:0016071	BP	mRNA metabolic process	Other	115	9.65	11.9171	0.00288
GO:0016072	BP	rRNA metabolic process	Other					65	9.59	6.77789	1e-30
GO:0016197	BP	endosomal transport	Other					78	12.06	6.46766	1e-30
GO:0016282	CC	eukaryotic 43S preinitiation complex	Other					9	2.36	3.81356	0.00052
GO:0016307	MF	phosphatidylinositol phosphate kinase ac...	Other					6	1.29	4.65116	0.00161
GO:0016477	BP	cell migration	Other	48	15.12	3.1746	0.00519
GO:0016482	BP	cytosolic transport	Other					59	6.41	9.20437	1e-30
GO:0016567	BP	protein ubiquitination	Other					173	37.46	4.61826	1e-30
GO:0016570	BP	histone modification	Other					154	18.25	8.43836	1e-30
GO:0016597	MF	amino acid binding	Other					13	4.4	2.95455	0.00048
GO:0016607	CC	nuclear speck	Other					115	7.94	14.4836	1e-30
GO:0016887	MF	ATPase activity	Other					120	44.57	2.69239	0.00139
GO:0016891	MF	endoribonuclease activity, producing 5'-...	Other					9	2.4	3.75	0.00062
GO:0016925	BP	protein sumoylation	Other					58	4.99	11.6232	1e-30
GO:0018193	BP	peptidyl-amino acid modification	Other	52	13.04	3.98773	0.00152
GO:0018279	BP	protein N-linked glycosylation via aspar...	Other	5	1.31		0.01046	14	5.61	2.49554	0.00151
GO:0019003	MF	GDP binding	Other	4	0.46		0.00121	9	1.93	4.66321	0.00012
GO:0019058	BP	viral life cycle	Viral infection	62	3.06	20.2614	1e-30	108	13.12	8.23171	1e-30
GO:0019083	BP	viral transcription	Viral infection	55	2.06	26.699	1e-30
GO:0019208	MF	phosphatase regulator activity	Other					33	6.87	4.80349	0.00831
GO:0019216	BP	regulation of lipid metabolic process	Metabolism					46	13.78	3.33817	0.00403
GO:0019222	BP	regulation of metabolic process	Other	326	105.06	3.10299	0.02148
GO:0019538	BP	protein metabolic process	Other	320	85.84	3.72787	0.00057
GO:0019898	CC	extrinsic component of membrane	Other	12	4.01	2.99252	0.00083
GO:0019899	MF	enzyme binding	Other					514	69.25	7.42238	1e-30
GO:0019901	MF	protein kinase binding	Other					142	12.95	10.9653	1e-30
GO:0019904	MF	protein domain specific binding	Other					127	12.27	10.3504	1e-30
GO:0021549	BP	cerebellum development	Other					19	4.68	4.05983	0.00012
GO:0021801	BP	cerebral cortex radial glia guided migra...	Other					6	1.02	5.88235	0.00188
GO:0021954	BP	central nervous system neuron developmen...	Other					11	4.37	2.51716	0.01067
GO:0021987	BP	cerebral cortex development	Other	8	1.31	6.10687	0.00072
GO:0022403	BP	cell cycle phase	Other					130	16.57	7.8455	1e-30
GO:0022411	BP	cellular component disassembly	Other					163	32.38	5.03397	0.02418
GO:0022414	BP	reproductive process	Other	130	21.04	6.17871	1e-30	379	90.08	4.20737	1e-30
GO:0022603	BP	regulation of anatomical structure morph...	Other					166	41.61	3.98943	1e-30
GO:0022613	BP	ribonucleoprotein complex biogenesis	Other	59	5.26	11.2167	1e-30	155	22.53	6.87972	1e-30
GO:0022626	CC	cytosolic ribosome	Other	43	1.09	39.4495	1e-30
GO:0030004	BP	cellular monovalent inorganic cation hom...	Other					12	3.89	3.08483	0.01391
GO:0030016	CC	myofibril	Other	15	2.76	5.43478	0.00077
GO:0030030	BP	cell projection organization	Other					286	67.55	4.2339	0.00335
GO:0030073	BP	insulin secretion	Other	8	2.51	3.18725	0.00401
GO:0030131	CC	clathrin adaptor complex	Other	8	1.39	5.7554	0.03835
GO:0030145	MF	manganese ion binding	Other	5	0.67		0.00058	7	2.79	2.50896	0.02164
GO:0030154	BP	cell differentiation	Other					745	197.56	3.77101	1e-30
GO:0030175	CC	filopodium	Other	6	0.84	7.14286	0.00021
GO:0030496	CC	midbody	Other					51	5.37	9.49721	1e-30
GO:0030522	BP	intracellular receptor signaling pathway	Other					78	13.74	5.67686	0.00195
GO:0030695	MF	GTPase regulator activity	Other					156	41.64	3.7464	1e-30
GO:0030838	BP	positive regulation of actin filament po...	Other	13	2.47	5.26316	0.00249
GO:0031175	BP	neuron projection development	Other	42	11.27	3.72671	0.02526
GO:0031252	CC	cell leading edge	Other	28	3.55	7.88732	0.0181	121	15.5	7.80645	1e-30
GO:0031267	MF	small GTPase binding	Other					109	18.78	5.80405	1e-30
GO:0031301	CC	integral component of organelle membrane	Other					31	18.94	1.63675	0.00547
GO:0031396	BP	regulation of protein ubiquitination	Other	30	2.38	12.605	0.02837
GO:0031400	BP	negative regulation of protein modificat...	Other					138	22.57	6.11431	1e-30
GO:0031410	CC	cytoplasmic vesicle	Other					370	89.83	4.11889	1e-30
GO:0031503	BP	protein-containing complex localization	Other					75	8.79	8.53242	0.00508
GO:0031588	CC	nucleotide-activated protein kinase comp...	Other					6	1.07	5.60748	0.00055
GO:0031625	MF	ubiquitin protein ligase binding	Other					69	7.26	9.50413	1e-30
GO:0031667	BP	response to nutrient levels	Other					91	27.08	3.36041	0.00026
GO:0031668	BP	cellular response to extracellular stimu...	Other	9	2.62	3.43511	0.00352
GO:0031672	CC	A band	Other					8	1.63	4.90798	0.00018
GO:0031965	CC	nuclear membrane	Other					108	16.83	6.41711	1e-30
GO:0031982	CC	vesicle	Other					816	191.55	4.25998	0.03811
GO:0031984	CC	organelle subcompartment	Other					256	88.8	2.88288	1e-30
GO:0032101	BP	regulation of response to external stimu...	Other					103	37.82	2.72343	0.00014
GO:0032270	BP	positive regulation of cellular protein ...	Other					311	65.69	4.73436	1e-30
GO:0032386	BP	regulation of intracellular transport	Other					97	16.88	5.74645	1e-30
GO:0032409	BP	regulation of transporter activity	Other					25	7.02	3.56125	0.03004
GO:0032418	BP	lysosome localization	Lysosome					9	2.21	4.0724	0.00031
GO:0032469	BP	endoplasmic reticulum calcium ion homeos...	Other					6	1.02	5.88235	0.00039
GO:0032502	BP	developmental process	Other					1149	333.67	3.44352	0.02724
GO:0032559	MF	adenyl ribonucleotide binding	Other					431	221.96	1.94179	1e-30
GO:0032623	BP	interleukin-2 production	Other					12	2.39	5.02092	0.0014
GO:0032635	BP	interleukin-6 production	Other					11	5.17	2.12766	0.01469
GO:0032680	BP	regulation of tumor necrosis factor prod...	Other					13	4.2	3.09524	0.00028
GO:0032774	BP	RNA biosynthetic process	Other					1029	343.12	2.99895	0.00015
GO:0032787	BP	monocarboxylic acid metabolic process	Other	36	9.52	3.78151	0.00029
GO:0032922	BP	circadian regulation of gene expression	Other	6	0.86	6.97674	0.00023
GO:0032934	MF	sterol binding	Other					9	2.54	3.54331	0.00095
GO:0032943	BP	mononuclear cell proliferation	Other	10	2.93	3.41297	0.01351
GO:0032993	CC	protein-DNA complex	Other	11	1.91	5.75916	0.00043
GO:0033121	BP	regulation of purine nucleotide cataboli...	Other					121	15.95	7.58621	1e-30
GO:0033290	CC	eukaryotic 48S preinitiation complex	Other					8	2.36	3.38983	0.0023
GO:0033554	BP	cellular response to stress	Other					541	117.86	4.59019	1e-30
GO:0033559	BP	unsaturated fatty acid metabolic process	Other	8	1.55	5.16129	0.0049
GO:0033627	BP	cell adhesion mediated by integrin	Other	3	0.68		0.03099	12	2.92	4.10959	0.00028
GO:0034314	BP	Arp2/3 complex-mediated actin nucleation	Other	7	1.51	4.63576	0.00085
GO:0034332	BP	adherens junction organization	Other	7	1.48	4.72973	0.03431
GO:0034399	CC	nuclear periphery	Other					56	5.45	10.2752	1e-30
GO:0034622	BP	cellular protein-containing complex asse...	Other					280	64.23	4.35933	1e-30
GO:0034637	BP	cellular carbohydrate biosynthetic proce...	Other					34	11	3.09091	0.00067
GO:0034660	BP	ncRNA metabolic process	Other	51	7.94	6.42317	0.00018	132	34.02	3.88007	0.0031
GO:0034762	BP	regulation of transmembrane transport	Other	21	5.36	3.91791	0.00127	109	22.97	4.74532	1e-30
GO:0035556	BP	intracellular signal transduction	Other					621	189.52	3.2767	0.00135
GO:0035869	CC	ciliary transition zone	Other					7	2.02	3.46535	0.00372
GO:0035924	BP	cellular response to vascular endothelia...	Other	9	1.67	5.38922	0.00025
GO:0038127	BP	ERBB signaling pathway	Other	13	2.63	4.94297	0.00279
GO:0040008	BP	regulation of growth	Other					127	31.76	3.99874	0.00017
GO:0040012	BP	regulation of locomotion	Other					135	34.9	3.86819	0.00019
GO:0040029	BP	regulation of gene expression, epigeneti...	Other					95	11.44	8.3042	1e-30
GO:0042044	BP	fluid transport	Other					7	2.3	3.04348	0.00764
GO:0042089	BP	cytokine biosynthetic process	Other					19	6.45	2.94574	0.00794
GO:0042113	BP	B cell activation	Other					37	11	3.36364	0.00956
GO:0042127	BP	regulation of cell proliferation	Other					281	78.5	3.57962	1e-30
GO:0042162	MF	telomeric DNA binding	Other					8	1.93	4.14508	0.00064
GO:0042175	CC	nuclear outer membrane-endoplasmic retic...	Other					165	56.55	2.91777	1e-30
GO:0042326	BP	negative regulation of phosphorylation	Other					98	17.36	5.64516	1e-30
GO:0042393	MF	histone binding	Other					69	4.4	15.6818	1e-30
GO:0042475	BP	odontogenesis of dentin-containing tooth	Other					10	4.15	2.40964	0.03214
GO:0042493	BP	response to drug	Other					154	41.92	3.67366	1e-30
GO:0042551	BP	neuron maturation	Other					9	1.94	4.63918	0.00031
GO:0042770	BP	signal transduction in response to DNA d...	Other	27	2.17	12.4424	0.00044
GO:0042802	MF	identical protein binding	Other					271	32.73	8.27987	1e-30
GO:0042803	MF	protein homodimerization activity	Other					129	18.67	6.90948	1e-30
GO:0042921	BP	glucocorticoid receptor signaling pathwa...	Other	3	0.15		0.00364	7	0.66	10.6061	0.00023
GO:0042982	BP	amyloid precursor protein metabolic proc...	Other					7	0.88	7.95455	0.00016
GO:0043065	BP	positive regulation of apoptotic process	Other					162	33	4.90909	1e-30
GO:0043066	BP	negative regulation of apoptotic process	Other					182	40.64	4.47835	1e-30
GO:0043086	BP	negative regulation of catalytic activit...	Other					181	34.1	5.30792	1e-30
GO:0043161	BP	proteasome-mediated ubiquitin-dependent ...	Other					117	17.36	6.73963	1e-30
GO:0043176	MF	amine binding	Other					16	8.23	1.94411	0.0091
GO:0043232	CC	intracellular non-membrane-bounded organ...	Other	290	72.92	3.97696	0.00242
GO:0043233	CC	organelle lumen	Other	363	67.55	5.3738	1e-30
GO:0043279	BP	response to alkaloid	Other					15	6.01	2.49584	0.00628
GO:0043292	CC	contractile fiber	Other					65	12.71	5.11408	0.0043
GO:0043393	BP	regulation of protein binding	Other	7	1.46	4.79452	0.0032
GO:0043547	BP	positive regulation of GTPase activity	Other					97	11.8	8.22034	1e-30
GO:0043627	BP	response to estrogen	Other	8	2.17	3.68664	0.00164
GO:0043647	BP	inositol phosphate metabolic process	Other					11	3.53	3.11615	0.00296
GO:0043648	BP	dicarboxylic acid metabolic process	Other	13	1.44	9.02778	0.00388
GO:0044085	BP	cellular component biogenesis	Other					674	163.59	4.12006	0.00429
GO:0044093	BP	positive regulation of molecular functio...	Other	76	17.87	4.25294	0.01821	394	76.51	5.14965	1e-30
GO:0044248	BP	cellular catabolic process	Other	201	33.2	6.05422	0.00015
GO:0044260	BP	cellular macromolecule metabolic process	Other					2044	736.91	2.77374	1e-30
GO:0044281	BP	small molecule metabolic process	Other					543	480.2	1.13078	0.00206
GO:0044424	CC	intracellular part	Other					3166	1548.13	2.04505	0.00445
GO:0044451	CC	nucleoplasm part	Other					402	61.53	6.5334	1e-30
GO:0044815	CC	DNA packaging complex	Other					20	7.21	2.77393	0.00011
GO:0044877	MF	protein-containing complex binding	Other					118	17.35	6.80115	1e-30
GO:0045121	CC	membrane raft	Other	11	2.75	4	0.00036
GO:0045168	BP	cell-cell signaling involved in cell fat...	Other					7	1.46	4.79452	0.00051
GO:0045177	CC	apical part of cell	Other	9	3.84	2.34375	0.01623
GO:0045595	BP	regulation of cell differentiation	Other					285	73.11	3.89824	1e-30
GO:0045893	BP	positive regulation of transcription, DN...	Transcription/Translation					361	66	5.4697	1e-30
GO:0045935	BP	positive regulation of nucleobase-contai...	Other	73	18.86	3.87063	0.0001
GO:0045944	BP	positive regulation of transcription by ...	Transcription/Translation					246	46.92	5.24297	1e-30
GO:0046040	BP	IMP metabolic process	Other	6	0.57	10.5263	0.04505
GO:0046164	BP	alcohol catabolic process	Other	16	3.6	4.44444	0.00014
GO:0046395	BP	carboxylic acid catabolic process	Other	21	3.62	5.8011	0.00016
GO:0046496	BP	nicotinamide nucleotide metabolic proces...	Other	19	3.87	4.90956	0.00051
GO:0046540	CC	U4/U6 x U5 tri-snRNP complex	Other					6	1.03	5.82524	0.00043
GO:0046578	BP	regulation of Ras protein signal transdu...	Other	6	1.26	4.7619	0.00535
GO:0046631	BP	alpha-beta T cell activation	Other					22	5.48	4.0146	0.00033
GO:0046677	BP	response to antibiotic	Other					52	13.34	3.89805	0.00381
GO:0046777	BP	protein autophosphorylation	Other	6	2.33	2.57511	0.0307
GO:0046835	BP	carbohydrate phosphorylation	Other	2	0.23		0.02142	6	0.97	6.18557	0.0003
GO:0046872	MF	metal ion binding	Other					781	542.39	1.43992	0.00041
GO:0046885	BP	regulation of hormone biosynthetic proce...	Other					8	1.33	6.01504	0.00039
GO:0048193	BP	Golgi vesicle transport	Golgi apparatus					91	19.08	4.76939	1e-30
GO:0048278	BP	vesicle docking	Other					15	6.32	2.37342	0.00172
GO:0048332	BP	mesoderm morphogenesis	Other					14	3.76	3.7234	0.0002
GO:0048339	BP	paraxial mesoderm development	Other					7	0.97	7.21649	0.00017
GO:0048471	CC	perinuclear region of cytoplasm	Other					187	27.31	6.84731	1e-30
GO:0048511	BP	rhythmic process	Other	14	3.8	3.68421	0.02543
GO:0048513	BP	animal organ development	Other					586	160.54	3.65018	1e-30
GO:0048522	BP	positive regulation of cellular process	Other					1013	238.42	4.2488	1e-30
GO:0048538	BP	thymus development	Other					8	2.3	3.47826	0.00191
GO:0048608	BP	reproductive structure development	Other	20	5.31	3.76648	0.0497
GO:0048667	BP	cell morphogenesis involved in neuron di...	Other					167	36.4	4.58791	1e-30
GO:0048730	BP	epidermis morphogenesis	Other					8	2.87	2.78746	0.00772
GO:0048731	BP	system development	Other	168	53.93	3.11515	0.01264
GO:0048771	BP	tissue remodeling	Other					17	7.82	2.17391	0.03225
GO:0048870	BP	cell motility	Other					248	70.51	3.51723	1e-30
GO:0048871	BP	multicellular organismal homeostasis	Other					34	14.93	2.27729	0.00014
GO:0050790	BP	regulation of catalytic activity	Other					485	98.91	4.90345	0.00758
GO:0050817	BP	coagulation	Other					133	30.57	4.35067	1e-30
GO:0050869	BP	negative regulation of B cell activation	Other					6	1.63	3.68098	0.00529
GO:0050954	BP	sensory perception of mechanical stimulu...	Other					17	8.7	1.95402	0.0068
GO:0051017	BP	actin filament bundle assembly	Other	10	1.76	5.68182	0.00229	33	7.55	4.37086	0.0006
GO:0051028	BP	mRNA transport	Other					84	7.33	11.4598	1e-30
GO:0051050	BP	positive regulation of transport	Other					130	32.74	3.97068	0.00318
GO:0051052	BP	regulation of DNA metabolic process	Other					98	14.62	6.70315	1e-30
GO:0051094	BP	positive regulation of developmental pro...	Other	35	11.69	2.99401	0.00051
GO:0051128	BP	regulation of cellular component organiz...	Other					494	108.45	4.55509	1e-30
GO:0051129	BP	negative regulation of cellular componen...	Other	34	7.04	4.82955	0.00392
GO:0051209	BP	release of sequestered calcium ion into ...	Other					17	4.9	3.46939	0.00912
GO:0051301	BP	cell division	Other					215	35.08	6.12885	1e-30
GO:0051336	BP	regulation of hydrolase activity	Other					252	44.09	5.71558	1e-30
GO:0051347	BP	positive regulation of transferase activ...	Other					152	32.82	4.63132	1e-30
GO:0051384	BP	response to glucocorticoid	Other					18	6.85	2.62774	0.00048
GO:0051641	BP	cellular localization	Other	179	46.36	3.86109	0.00312	739	198.53	3.72236	1e-30
GO:0051646	BP	mitochondrion localization	Other					7	1.99	3.51759	0.00703
GO:0051656	BP	establishment of organelle localization	Other	24	4.48	5.35714	0.00815
GO:0051726	BP	regulation of cell cycle	Other					327	61.18	5.34488	1e-30
GO:0051896	BP	regulation of protein kinase B signaling	Other	8	1.45	5.51724	0.00012
GO:0051899	BP	membrane depolarization	Other					13	5.52	2.35507	0.013
GO:0052689	MF	carboxylic ester hydrolase activity	Other	9	2.26	3.9823	0.00206
GO:0052742	MF	phosphatidylinositol kinase activity	Other					6	0.97	6.18557	0.00032
GO:0055074	BP	calcium ion homeostasis	Other	14	4.33	3.23326	0.00012
GO:0055088	BP	lipid homeostasis	Metabolism					13	5.57	2.33393	0.00844
GO:0055123	BP	digestive system development	Other					18	7.29	2.46914	0.04228
GO:0060041	BP	retina development in camera-type eye	Other	6	1.62	3.7037	0.01369
GO:0060048	BP	cardiac muscle contraction	Other					20	5.21	3.83877	0.00039
GO:0060271	BP	cilium assembly	Other	6	1.17	5.12821	0.00494
GO:0060314	BP	regulation of ryanodine-sensitive calciu...	Other					7	1.28	5.46875	0.00022
GO:0060341	BP	regulation of cellular localization	Other	37	12.65	2.9249	0.0011
GO:0060548	BP	negative regulation of cell death	Other	63	10.05	6.26866	0.00093
GO:0060998	BP	regulation of dendritic spine developmen...	Other					8	2.3	3.47826	0.00191
GO:0061024	BP	membrane organization	Other					271	69.23	3.91449	1e-30
GO:0061135	MF	endopeptidase regulator activity	Other	9	2.74	3.28467	0.01961
GO:0065003	BP	protein-containing complex assembly	Other					429	97.9	4.38202	1e-30
GO:0065008	BP	regulation of biological quality	Other					651	209.88	3.10177	0.03633
GO:0065010	CC	extracellular membrane-bounded organelle	Other	316	27.4	11.5328	1e-30	566	119.75	4.72651	1e-30
GO:0070062	CC	extracellular exosome	Other	316	27.38	11.5413	1e-30	566	119.67	4.72967	1e-30
GO:0070076	BP	histone lysine demethylation	Other					6	0.88	6.81818	0.00017
GO:0070231	BP	T cell apoptotic process	Other					11	2.87	3.83275	0.00041
GO:0070296	BP	sarcoplasmic reticulum calcium ion trans...	Other					7	1.46	4.79452	0.00051
GO:0071103	BP	DNA conformation change	Other					99	18.64	5.31116	1e-30
GO:0071310	BP	cellular response to organic substance	Other					496	113.49	4.37043	1e-30
GO:0071496	BP	cellular response to external stimulus	Other					82	14.22	5.76653	1e-30
GO:0071559	BP	response to transforming growth factor b...	Other	17	2.99	5.68562	0.00272
GO:0071826	BP	ribonucleoprotein complex subunit organi...	Other					91	12.41	7.3328	1e-30
GO:0071902	BP	positive regulation of protein serine/th...	Other	13	3.92	3.31633	0.00019
GO:0072341	MF	modified amino acid binding	Other					9	2.22	4.05405	0.00035
GO:0072348	BP	sulfur compound transport	Other					7	1.15	6.08696	0.00352
GO:0072401	BP	signal transduction involved in DNA inte...	Other	17	0.74	22.973	0.02011
GO:0072577	BP	endothelial cell apoptotic process	Other					8	1.86	4.30108	0.00044
GO:0072593	BP	reactive oxygen species metabolic proces...	Other	12	2.83	4.24028	0.00024
GO:0072594	BP	establishment of protein localization to...	Other					158	28.1	5.62278	1e-30
GO:0072659	BP	protein localization to plasma membrane	Other	6	1.1	5.45455	0.03566
GO:0072698	BP	protein localization to microtubule cyto...	Other					7	0.75	9.33333	0.00023
GO:0080008	CC	Cul4-RING E3 ubiquitin ligase complex	Other					6	1.03	5.82524	0.00043
GO:0090136	BP	epithelial cell-cell adhesion	Other					6	2.08	2.88462	0.01684
GO:0097190	BP	apoptotic signaling pathway	Other					70	10.2	6.86275	1e-30
GO:0098588	CC	bounding membrane of organelle	Other					318	99.7	3.18957	1e-30
GO:0098590	CC	plasma membrane region	Other					187	46.42	4.02844	1e-30
GO:0098805	CC	whole membrane	Other					284	76.17	3.7285	1e-30
GO:0120036	BP	plasma membrane bounded cell projection ...	Other					269	60.08	4.47736	1e-30
GO:0120038	CC	plasma membrane bounded cell projection ...	Other					191	48.48	3.93977	1e-30
GO:0120114	CC	Sm-like protein family complex	Other	13	0.98	13.2653	0.00401
GO:1901652	BP	response to peptide	Other					116	22.18	5.22994	1e-30
GO:1901657	BP	glycosyl compound metabolic process	Other	17	3.12	5.44872	0.0099
GO:1901681	MF	sulfur compound binding	Other	10	2.91	3.43643	0.02329
GO:1901699	BP	cellular response to nitrogen compound	Other					145	25.76	5.62888	1e-30
GO:1901701	BP	cellular response to oxygen-containing c...	Other					204	41.61	4.90267	1e-30
GO:1902531	BP	regulation of intracellular signal trans...	Other					302	65.2	4.6319	1e-30
GO:1903306	BP	negative regulation of regulated secreto...	Other					6	0.84	7.14286	0.00012
GO:1903320	BP	regulation of protein modification by sm...	Other					71	10.96	6.4781	1e-30
GO:1903321	BP	negative regulation of protein modificat...	Other	21	1.31	16.0305	0.01562
GO:1990837	MF	sequence-specific double-stranded DNA bi...	Other	17	5.42	3.13653	0.0049
GO:2000113	BP	negative regulation of cellular macromol...	Other	44	15.03	2.92748	0.00046	408	64.37	6.33836	1e-30
GO:2000146	BP	negative regulation of cell motility	Other	8	2.05	3.90244	0.00117

## Sheet: Supplementary Data 2.4
Pathway	Proteins detected in pathway	p-value (-log10)	Group
Apoptosis	28	48.1646	Apoptosis / Cell death
Apoptotic Signaling Pathway	28	48.1646	Apoptosis / Cell death
Apoptosis Modulation and Signaling	31	37.7597	Apoptosis / Cell death
TP53 Regulates Transcription of Cell Cycle Genes	23	23.6698	Apoptosis / Cell death
Apoptosis-related network due to altered Notch3 in ovarian cancer	28	22.4319	Apoptosis / Cell death
TP53 Regulates Transcription of DNA Repair Genes	47	21.3136	Apoptosis / Cell death
Intrinsic Pathway for Apoptosis	22	20.5627	Apoptosis / Cell death
Apoptotic execution phase	32	19.3809	Apoptosis / Cell death
TP53 Regulates Transcription of Cell Death Genes	15	18.4271	Apoptosis / Cell death
Regulation of Apoptosis	42	16.1309	Apoptosis / Cell death
Apoptosis Modulation by HSP70	11	6.63041	Apoptosis / Cell death
JAK/STAT	52	47.9181	JAK / STAT
Gene and protein expression by JAK-STAT signaling after Interleukin-12 stimulation	31	14.8585	JAK / STAT
MAPK Signaling Pathway	80	123.343	MAPK
MAPK6/MAPK4 signaling	59	27.2359	MAPK
MAPK targets/ Nuclear events mediated by MAP kinases	17	16.4554	MAPK
p38 MAPK Signaling Pathway	22	10.0513	MAPK
MAPK Cascade	20	8.83769	MAPK
PI3K-Akt Signaling Pathway	75	167.767	mTOR / FAK / PI3K/AKT
Focal Adhesion-PI3K-Akt-mTOR-signaling pathway	80	138.298	mTOR / FAK / PI3K/AKT
Focal Adhesion	69	89.9094	mTOR / FAK / PI3K/AKT
PIP3 activates AKT signaling	36	55.3324	mTOR / FAK / PI3K/AKT
mTOR signalling	18	12.1911	mTOR / FAK / PI3K/AKT
PI3K-AKT-mTOR signaling pathway and therapeutic opportunities	13	11.4912	mTOR / FAK / PI3K/AKT
Parkin-Ubiquitin Proteasomal System pathway	45	22.9759	Proteasome
Proteasome Degradation	44	19.1631	Proteasome
Generic Transcription Pathway	34	274.023	Translation / Transcription
RNA Polymerase II Transcription	113	30.1911	Translation / Transcription
Eukaryotic Translation Initiation	105	30.0236	Translation / Transcription
Eukaryotic Translation Elongation	80	23.0559	Translation / Transcription
RNA Polymerase I Transcription	40	21.4785	Translation / Transcription
Eukaryotic Translation Termination	79	20.0837	Translation / Transcription
RNA Polymerase III Transcription	22	16.8093	Translation / Transcription
Eukaryotic Transcription Initiation	21	14.5052	Translation / Transcription
