# Supplementary material for: Dynamic remodelling of the human host cell proteome and phosphoproteome upon enterovirus infection
Source: Nat Commun. 2020 Aug 28;11:4332. doi: 10.1038/s41467-020-18168-3 (PMC7455705; doi:10.1038/s41467-020-18168-3)
Supplement: Supplementary file 6 — Supplementary Data 3 [file 41467_2020_18168_MOESM6_ESM.xlsx]

## Sheet: Legend
Supplementary Data 3 - CVB3 peptides and proteins
3.1	CVB3 proteins
3.2	CVB3 peptides
3.3	CVB3 protein sequences used in the MaxQuant search
Protein IDs	Identifier(s) of protein(s) contained in the protein group. They are sorted by number of identified peptides in descending order
Majority protein IDs	These are the IDs of those proteins that have at least half of the peptides that the leading protein has
Gene names	Name(s) of the gene(s) associated to the protein(s) contained within the group
Peptides	The total number of peptide sequences associated with the protein group (i.e. for all the proteins in the group)
Razor + unique peptides	The total number of razor + unique peptides associated with the protein group (i.e. these peptides are shared with another protein group)
Unique peptides	The total number of unique peptides associated with the protein group (i.e. these peptides are not shared with another protein group)
Sequence coverage [%]	Percentage of the sequence that is covered by the identified peptides of the best protein sequence contained in the group
Q-value	This is the ratio of reverse to forward protein groups
Score	Protein score which is derived from peptide posterior error probabilities. If empy, this particular protein group was identified only by a modification site --OR-- Andromeda score for the best identified among the associated MS/MS spectra
MS/MS count	Number of MS/MS events associated to the protein group
iBAQ CT	Average Log10 protein iBAQ value. CT = Unstimulated sample
iBAQ 2h
iBAQ 4h
iBAQ 6h
iBAQ 8h
iBAQ 10h
Sequence	The identified AA sequence of the peptide
Modifications	Post-translational modifications contained within the sequence. When no modifications exist, this is set to 'unmodified'
Mass	Charge corrected mass of the precursor ion
Unique (Groups)	When marked with '+', this particular peptide is unique to a single protein group in the proteinGroups file
Unique (Proteins)	When marked with '+', this particular peptide is unique to a single protein sequence in the fasta file(s).
Acetyl (Protein N-term)	Number of Acetyl (Protein N-term) on this peptide
Oxidation (M)	Number of Oxidation (M) on this peptide
Phospho (STY)	Number of Phospho (STY) on this peptide
Missed cleavages	Number of missed enzymatic cleavages
Charges	All charge states that have been observed
PEP	Posterior Error Probability of the identification. This value essentially operates as a p-value, where smaller is more significant
MS/MS Count	The number of MS/MS spectra recorded for the peptide

## Sheet: Supplementary Data 3.1
Protein IDs	Majority protein IDs	Gene names	Peptides	Razor + unique peptides	Unique peptides	Sequence coverage [%]	Q-value	Score	MS/MS count	iBAQ CT	iBAQ 2h	iBAQ 4h	iBAQ 6h	iBAQ 8h	iBAQ 10h
Z2ZZZ0	Z2ZZZ0	2A	7	1	1	72	0.00036664	4.6616	58			6.62392	7.14732	7.01081	6.54483
Z1ZZZ9	Z1ZZZ9	VP4-2-3	23	1	0	56.7	0	13.677	41			6.52788	7.31628	7.24633	6.84544
Z1ZZZ6;Z1ZZZ8;Z1ZZZ7	Z1ZZZ6	POLYP;VP0;VP4	121	121	0	58.3	0	323.31	2423	5.18448	5.38979	7.49865	8.33842	8.29215	8.0563
Z1ZZZ5;Z0ZZZ6;Z1ZZZ0	Z1ZZZ5	P3;3A;3AB	50	1	1	64.6	0.00069132	3.171	0
Z1ZZZ4;Z0ZZZ4;Z0ZZZ5	Z1ZZZ4;Z0ZZZ4;Z0ZZZ5	P2;2BC;2C	39	2	2	58.3	0	103.07	0
Z1ZZZ3	Z1ZZZ3	P23	87	1	0	61.2	0	57.227	0
Z1ZZZ2	Z1ZZZ2	P1	37	2	0	56.6	0	98.709	22			6.3703	7.26307	7.34991	6.93414
Z1ZZZ1	Z1ZZZ1	3D	30	2	2	60.4	0	156.03	37			6.43114	7.17744	7.23696	7.15984
Z0ZZZ8	Z0ZZZ8	3C	17	1	1	83.6	1	-2	16			6.19879	7.04285	7.04398	6.89166
Z0ZZZ7	Z0ZZZ7	3DC	46	2	0	67	0	12.028	102			6.09406	6.94837	7.05994	6.84319
Z0ZZZ3	Z0ZZZ3	2B	4	1	1	35.4	0	16.696	130		6.5487	7.03427	8.12625	8.28	8.32443
Z0ZZZ2	Z0ZZZ2	VP2	10	1	1	56.7	0	8.482	0
Z0ZZZ1	Z0ZZZ1	VP3	7	1	1	50	0.00019685	7.391	0
Z0ZZZ0	Z0ZZZ0	VP1	16	1	1	65.1	0	28.984	241			6.16041	7.68675	7.68318	7.38747

## Sheet: Supplementary Data 3.2
Proteins	Gene Names	Sequence	Modifications	Mass	Unique (Groups)	Unique (Proteins)	Acetyl (Protein N-term)	Oxidation (M)	Phospho (STY)	Missed cleavages	Charges	PEP	Score	MS/MS Count
Z0ZZZ0	VP1	GPVEDAITAAIGR	Unmodified	1268.67	+	+	0	0	0	0	2;3	4.1938e-31	193.52	241
Z0ZZZ1	VP3	GLPTMNTPGSCQFLTSDDFQSPSAMPQYDVTPEMR	3 Oxidation (M);Phospho (STY)	4032.66	+	+	0	3	1	0	3;4	1.6417e-09	78.254	63
Z0ZZZ1	VP3	GLPTMNTPGSCQFLTSDDFQSPSAMPQYDVTPEMR	2 Oxidation (M);Phospho (STY)	4016.66	+	+	0	2	1	0	3	1.1049e-06	63.97	9
Z0ZZZ1	VP3	GLPTMNTPGSCQFLTSDDFQSPSAMPQYDVTPEMR	Oxidation (M);Phospho (STY)	4000.67	+	+	0	1	1	0	3	7.4188e-05	54.841	1
Z0ZZZ2	VP2	SPTVEECGYSDR	Phospho (STY)	1478.54	+	+	0	0	1	0	2	2.8053e-10	136.27	14
Z0ZZZ2	VP2	SPTVEECGYSDR	Unmodified	1398.57	+	+	0	0	0	0	2	1.3313e-10	146.11	9
Z0ZZZ3	2B	VSQYYGIPMAERQ	Oxidation (M)	1556.73	+	+	0	1	0	1	2	7.9685e-09	147.26	66
Z0ZZZ3	2B	VSQYYGIPMAERQ	Unmodified	1540.73	+	+	0	0	0	1	2;3	8.131e-19	175.97	64
Z0ZZZ7;Z0ZZZ8	3DC;3C	GPAFEFAVAMMK	Unmodified	1297.62			0	0	0	0	2;3	3.4368e-12	183.67	51
Z0ZZZ7;Z0ZZZ8	3DC;3C	GPAFEFAVAMMK	Oxidation (M)	1313.61			0	1	0	0	2	8.4835e-09	140.11	42
Z0ZZZ7;Z0ZZZ8	3DC;3C	GPAFEFAVAMMK	2 Oxidation (M)	1329.61			0	2	0	0	2	4.7276e-06	120.31	7
Z0ZZZ7;Z0ZZZ8	3DC;3C	GPAFEFAVAMMKR	2 Oxidation (M)	1485.71			0	2	0	1	3	0.0004456	56.205	2
Z0ZZZ8	3C	HYFNDEQ	Unmodified	951.372	+	+	0	0	0	0	2	0.006371	102.98	16
Z1ZZZ1	3D	GEIEFIESSK	Unmodified	1137.56	+	+	0	0	0	0	2	4.2679e-05	118.18	37
Z1ZZZ1	3D	GEIEFIESSKDAGFPVINTPSK	Phospho (STY)	2444.15	+	+	0	0	1	1	2;3	3.5293e-155	299.3	57
Z1ZZZ2;Z0ZZZ0	P1;VP1	NVNFQPSGVTTTRQSITTMTNT	Phospho (STY)	2477.13			0	0	1	1	2;3	9.5412e-81	245.41	16
Z1ZZZ2;Z0ZZZ0	P1;VP1	NVNFQPSGVTTTRQSITTMTNT	Oxidation (M);Phospho (STY)	2493.12			0	1	1	1	2;3	2.6704e-80	237.21	79
Z1ZZZ2;Z0ZZZ0	P1;VP1	QSITTMTNT	Unmodified	995.459			0	0	0	0	1;2	3.3437e-22	236.66	21
Z1ZZZ2;Z0ZZZ0	P1;VP1	QSITTMTNT	Oxidation (M)	1011.45			0	1	0	0	2	0.034563	46.021	1
Z1ZZZ3;Z1ZZZ4;Z0ZZZ4;Z0ZZZ5;Z1ZZZ6	P23;P2;2BC;2C;POLYP	AIQFIDR	Unmodified	861.471			0	0	0	0	2	0.0077104	97.071	18
Z1ZZZ3;Z1ZZZ4;Z0ZZZ4;Z0ZZZ5;Z1ZZZ6	P23;P2;2BC;2C;POLYP	AIQFIDRR	Unmodified	1017.57			0	0	0	1	2	0.0033951	106.04	11
Z1ZZZ3;Z1ZZZ4;Z0ZZZ4;Z0ZZZ5;Z1ZZZ6	P23;P2;2BC;2C;POLYP	AIQFIDRRTQVR	Phospho (STY)	1581.81			0	0	1	2	3	1.592e-10	140.27	20
Z1ZZZ3;Z1ZZZ4;Z0ZZZ4;Z0ZZZ5;Z1ZZZ6	P23;P2;2BC;2C;POLYP	CRIEPVCLLLHGSPGAGK	Phospho (STY)	2042.98			0	0	1	1	3	1.8353e-72	236.64	33
Z1ZZZ3;Z1ZZZ4;Z0ZZZ4;Z0ZZZ5;Z1ZZZ6	P23;P2;2BC;2C;POLYP	EKHEFLNR	Unmodified	1071.55			0	0	0	1	2	0.008939	133.05	13
Z1ZZZ3;Z1ZZZ4;Z0ZZZ4;Z0ZZZ5;Z1ZZZ6	P23;P2;2BC;2C;POLYP	EKHEFLNRLK	Unmodified	1312.73			0	0	0	2	3	0.027096	58.37	2
Z1ZZZ3;Z1ZZZ4;Z0ZZZ4;Z0ZZZ5;Z1ZZZ6	P23;P2;2BC;2C;POLYP	GILFTSPFVLASTNAGSINAPTVSDSR	Unmodified	2721.4			0	0	0	0	2;3;4	2.6269e-256	467.46	85
Z1ZZZ3;Z1ZZZ4;Z0ZZZ4;Z0ZZZ5;Z1ZZZ6	P23;P2;2BC;2C;POLYP	GMEWIAVK	Unmodified	932.479			0	0	0	0	2	0.0032956	78.616	6
Z1ZZZ3;Z1ZZZ4;Z0ZZZ4;Z0ZZZ5;Z1ZZZ6	P23;P2;2BC;2C;POLYP	IEPVCLLLHGSPGAGK	Phospho (STY)	1726.85			0	0	1	0	3	8.8559e-09	143.93	50
Z1ZZZ3;Z1ZZZ4;Z0ZZZ4;Z0ZZZ5;Z1ZZZ6	P23;P2;2BC;2C;POLYP	IEPVCLLLHGSPGAGK	Unmodified	1646.88			0	0	0	0	3	7.589e-05	66.965	16
Z1ZZZ3;Z1ZZZ4;Z0ZZZ4;Z0ZZZ5;Z1ZZZ6	P23;P2;2BC;2C;POLYP	INMPMSVK	2 Oxidation (M);Phospho (STY)	1030.42			0	2	1	0	2	0.006037	62.166	4
Z1ZZZ3;Z1ZZZ4;Z0ZZZ4;Z0ZZZ5;Z1ZZZ6	P23;P2;2BC;2C;POLYP	INMPMSVK	Unmodified	918.467			0	0	0	0	2	0.0015189	98.523	22
Z1ZZZ3;Z1ZZZ4;Z0ZZZ4;Z0ZZZ5;Z1ZZZ6	P23;P2;2BC;2C;POLYP	INMPMSVK	Oxidation (M)	934.462			0	1	0	0	2	0.0022207	89.752	25
Z1ZZZ3;Z1ZZZ4;Z0ZZZ4;Z0ZZZ5;Z1ZZZ6	P23;P2;2BC;2C;POLYP	INMPMSVK	2 Oxidation (M)	950.457			0	2	0	0	2	0.014166	61.962	6
Z1ZZZ3;Z1ZZZ4;Z0ZZZ4;Z0ZZZ5;Z1ZZZ6	P23;P2;2BC;2C;POLYP	INMPMSVKTCDDECCPVNFK	2 Oxidation (M);Phospho (STY)	2555.99			0	2	1	1	3	3.4986e-11	140.17	7
Z1ZZZ3;Z1ZZZ4;Z0ZZZ4;Z0ZZZ5;Z1ZZZ6	P23;P2;2BC;2C;POLYP	KMSNYIQFK	Phospho (STY)	1237.56			0	0	1	1	2	5.4349e-08	171.85	6
Z1ZZZ3;Z1ZZZ4;Z0ZZZ4;Z0ZZZ5;Z1ZZZ6	P23;P2;2BC;2C;POLYP	KMSNYIQFK	Oxidation (M);Phospho (STY)	1253.55			0	1	1	1	2;3	1.7069e-23	212.93	57
Z1ZZZ3;Z1ZZZ4;Z0ZZZ4;Z0ZZZ5;Z1ZZZ6	P23;P2;2BC;2C;POLYP	KMSNYIQFK	Oxidation (M)	1173.59			0	1	0	1	2	0.025047	47.869	1
Z1ZZZ3;Z1ZZZ4;Z0ZZZ4;Z0ZZZ5;Z1ZZZ6	P23;P2;2BC;2C;POLYP	KMSNYIQFK	Unmodified	1157.59			0	0	0	1	2;3	0.00096897	100.98	6
Z1ZZZ3;Z1ZZZ4;Z0ZZZ4;Z0ZZZ5;Z1ZZZ6	P23;P2;2BC;2C;POLYP	KYAPLYAAEAK	Unmodified	1223.65			0	0	0	1	2;3	3.3814e-06	146.17	29
Z1ZZZ3;Z1ZZZ4;Z0ZZZ4;Z0ZZZ5;Z1ZZZ6	P23;P2;2BC;2C;POLYP	KYAPLYAAEAKR	Unmodified	1379.76			0	0	0	2	3	4.4884e-10	120.84	13
Z1ZZZ3;Z1ZZZ4;Z0ZZZ4;Z0ZZZ5;Z1ZZZ6	P23;P2;2BC;2C;POLYP	LNSSVYSLPPDPDHFDGYK	Phospho (STY)	2229.96			0	0	1	0	2	5.8748e-07	117.18	13
Z1ZZZ3;Z1ZZZ4;Z0ZZZ4;Z0ZZZ5;Z1ZZZ6	P23;P2;2BC;2C;POLYP	LNSSVYSLPPDPDHFDGYK	Unmodified	2150			0	0	0	0	2;3	4.5654e-10	192.65	106
Z1ZZZ3;Z1ZZZ4;Z0ZZZ4;Z0ZZZ5;Z1ZZZ6	P23;P2;2BC;2C;POLYP	MSNYIQFK	Oxidation (M)	1045.49			0	1	0	0	2	0.00011794	153.78	48
Z1ZZZ3;Z1ZZZ4;Z0ZZZ4;Z0ZZZ5;Z1ZZZ6	P23;P2;2BC;2C;POLYP	MSNYIQFK	Unmodified	1029.5			0	0	0	0	1;2	0.0013199	102.77	26
Z1ZZZ3;Z1ZZZ4;Z0ZZZ4;Z0ZZZ5;Z1ZZZ6	P23;P2;2BC;2C;POLYP	MSNYIQFK	Oxidation (M);Phospho (STY)	1125.46			0	1	1	0	2	0.001333	92.409	9
Z1ZZZ3;Z1ZZZ4;Z0ZZZ4;Z0ZZZ5;Z1ZZZ6	P23;P2;2BC;2C;POLYP	RVFSLEK	Phospho (STY)	957.468			0	0	1	1	1;2	0.0025526	133.99	56
Z1ZZZ3;Z1ZZZ4;Z0ZZZ4;Z0ZZZ5;Z1ZZZ6	P23;P2;2BC;2C;POLYP	RVFSLEK	Unmodified	877.502			0	0	0	1	2	0.0086518	107.59	11
Z1ZZZ3;Z1ZZZ4;Z0ZZZ4;Z0ZZZ5;Z1ZZZ6	P23;P2;2BC;2C;POLYP	RVFSLEKK	Phospho (STY)	1085.56			0	0	1	2	2	0.0018414	110.38	35
Z1ZZZ3;Z1ZZZ4;Z0ZZZ4;Z0ZZZ5;Z1ZZZ6	P23;P2;2BC;2C;POLYP	SVATNLIGR	Unmodified	929.529			0	0	0	0	1;2	5.1339e-05	142.36	53
Z1ZZZ3;Z1ZZZ4;Z0ZZZ4;Z0ZZZ5;Z1ZZZ6	P23;P2;2BC;2C;POLYP	SVATNLIGR	Phospho (STY)	1009.5			0	0	1	0	2	3.529e-05	126.39	18
Z1ZZZ3;Z1ZZZ4;Z0ZZZ4;Z0ZZZ5;Z1ZZZ6	P23;P2;2BC;2C;POLYP	SVATNLIGRSLAEK	Phospho (STY)	1537.79			0	0	1	1	2;3	1.9687e-112	288.41	22
Z1ZZZ3;Z1ZZZ4;Z0ZZZ4;Z0ZZZ5;Z1ZZZ6	P23;P2;2BC;2C;POLYP	TCDDECCPVNFK	Unmodified	1543.57			0	0	0	0	2	7.2176e-52	277.96	8
Z1ZZZ3;Z1ZZZ4;Z0ZZZ4;Z0ZZZ5;Z1ZZZ6	P23;P2;2BC;2C;POLYP	TCDDECCPVNFKK	Unmodified	1671.67			0	0	0	1	2;3	4.4864e-09	142.36	1
Z1ZZZ3;Z1ZZZ4;Z0ZZZ4;Z0ZZZ5;Z1ZZZ6	P23;P2;2BC;2C;POLYP	VFSLEKK	Phospho (STY)	929.462			0	0	1	1	1;2	0.0015681	156.46	66
Z1ZZZ3;Z1ZZZ4;Z0ZZZ4;Z0ZZZ5;Z1ZZZ6	P23;P2;2BC;2C;POLYP	YAPLYAAEAK	Unmodified	1095.56			0	0	0	0	2	0.000414	96.668	24
Z1ZZZ3;Z1ZZZ4;Z0ZZZ4;Z0ZZZ5;Z1ZZZ6	P23;P2;2BC;2C;POLYP	YAPLYAAEAKR	Unmodified	1251.66			0	0	0	1	3	0.00010718	96.113	27
Z1ZZZ3;Z1ZZZ4;Z0ZZZ4;Z0ZZZ5;Z1ZZZ6	P23;P2;2BC;2C;POLYP	YSLDMLVTEMFR	Oxidation (M)	1519.71			0	1	0	0	2	1.1976e-12	167.09	22
Z1ZZZ3;Z1ZZZ4;Z0ZZZ4;Z0ZZZ5;Z1ZZZ6	P23;P2;2BC;2C;POLYP	YSLDMLVTEMFR	2 Oxidation (M)	1535.7			0	2	0	0	2	9.9458e-05	103.69	7
Z1ZZZ3;Z1ZZZ4;Z0ZZZ4;Z1ZZZ6	P23;P2;2BC;POLYP	QNNSWLK	Unmodified	888.445			0	0	0	0	1;2	0.02306	176.29	3
Z1ZZZ3;Z1ZZZ4;Z0ZZZ4;Z1ZZZ6;Z0ZZZ3	P23;P2;2BC;POLYP;2B	ESLVGQDSILEK	Unmodified	1316.68			0	0	0	0	2	1.7445e-19	185.96	53
Z1ZZZ3;Z1ZZZ4;Z0ZZZ4;Z1ZZZ6;Z0ZZZ3	P23;P2;2BC;POLYP;2B	ESLVGQDSILEK	Phospho (STY)	1396.65			0	0	1	0	2	0.0025101	57.434	8
Z1ZZZ3;Z1ZZZ4;Z0ZZZ4;Z1ZZZ6;Z0ZZZ3	P23;P2;2BC;POLYP;2B	IISALVIVVR	Unmodified	1081.72			0	0	0	0	2	0.00020356	106.91	5
Z1ZZZ3;Z1ZZZ4;Z0ZZZ4;Z1ZZZ6;Z0ZZZ3	P23;P2;2BC;POLYP;2B	VSQYYGIPMAER	Oxidation (M)	1428.67			0	1	0	0	2	2.9891e-05	112.94	57
Z1ZZZ3;Z1ZZZ4;Z0ZZZ4;Z1ZZZ6;Z0ZZZ3	P23;P2;2BC;POLYP;2B	VSQYYGIPMAER	Unmodified	1412.68			0	0	0	0	2	0.00013563	120.55	38
Z1ZZZ3;Z1ZZZ4;Z1ZZZ6	P23;P2;POLYP	DLLWLEDDAMEQGVK	Unmodified	1760.83			0	0	0	0	2;3	1.1355e-08	153.34	4
Z1ZZZ3;Z1ZZZ4;Z1ZZZ6	P23;P2;POLYP	DLLWLEDDAMEQGVK	Oxidation (M)	1776.82			0	1	0	0	2	5.908e-06	133.49	6
Z1ZZZ3;Z1ZZZ4;Z1ZZZ6;Z2ZZZ0	P23;P2;POLYP;2A	DLLVSTTTAHGCDIIAR	Phospho (STY)	1921.9			0	0	1	0	2;3	0.00031357	66.636	5
Z1ZZZ3;Z1ZZZ4;Z1ZZZ6;Z2ZZZ0	P23;P2;POLYP;2A	HLATSADWQNCVWESYNR	Phospho (STY)	2315.94			0	0	1	0	3	2.6379e-07	129.02	4
Z1ZZZ3;Z1ZZZ4;Z1ZZZ6;Z2ZZZ0	P23;P2;POLYP;2A	HYPISFEGPGLVEVQESEYYPR	Unmodified	2595.23			0	0	0	0	2;3;4	3.9303e-57	231.42	56
Z1ZZZ3;Z1ZZZ4;Z1ZZZ6;Z2ZZZ0	P23;P2;POLYP;2A	HYPISFEGPGLVEVQESEYYPRR	Unmodified	2751.33			0	0	0	1	4	2.0753e-05	63.225	1
Z1ZZZ3;Z1ZZZ4;Z1ZZZ6;Z2ZZZ0	P23;P2;POLYP;2A	RYQSHVLLAAGFSEPGDCGGILR	Phospho (STY)	2582.21			0	0	1	1	3	6.4407e-07	103.34	8
Z1ZZZ3;Z1ZZZ4;Z2ZZZ0	P23;P2;2A	GAFGQQSGAVYVGNYR	Phospho (STY)	1752.76			0	0	1	0	2	3.7478e-57	233.19	19
Z1ZZZ3;Z1ZZZ4;Z2ZZZ0	P23;P2;2A	GAFGQQSGAVYVGNYR	Unmodified	1672.8			0	0	0	0	2;3	2.3964e-59	285.13	55
Z1ZZZ3;Z1ZZZ6	P23;POLYP	HSVGTTLEALFQGPPVYR	Unmodified	1971.02			0	0	0	0	3	2.4188e-08	88.108	10
Z1ZZZ3;Z1ZZZ6;Z0ZZZ7;Z1ZZZ1;Z1ZZZ5	P23;POLYP;3DC;3D;P3	ADEQYPFLVHPVMPMK	Unmodified	1900.92			0	0	0	0	2;3	9.8953e-13	192.63	43
Z1ZZZ3;Z1ZZZ6;Z0ZZZ7;Z1ZZZ1;Z1ZZZ5	P23;POLYP;3DC;3D;P3	ADEQYPFLVHPVMPMK	Oxidation (M)	1916.92			0	1	0	0	2;3	2.5265e-05	123.64	60
Z1ZZZ3;Z1ZZZ6;Z0ZZZ7;Z1ZZZ1;Z1ZZZ5	P23;POLYP;3DC;3D;P3	ADEQYPFLVHPVMPMK	2 Oxidation (M)	1932.91			0	2	0	0	2;3	1.6938e-05	128.68	14
Z1ZZZ3;Z1ZZZ6;Z0ZZZ7;Z1ZZZ1;Z1ZZZ5	P23;POLYP;3DC;3D;P3	ANFEEAIFSK	Unmodified	1154.56			0	0	0	0	1;2	6.9353e-13	215.06	78
Z1ZZZ3;Z1ZZZ6;Z0ZZZ7;Z1ZZZ1;Z1ZZZ5	P23;POLYP;3DC;3D;P3	ANFEEAIFSK	Phospho (STY)	1234.53			0	0	1	0	2	7.7408e-20	197.38	34
Z1ZZZ3;Z1ZZZ6;Z0ZZZ7;Z1ZZZ1;Z1ZZZ5	P23;POLYP;3DC;3D;P3	CLTLPAFSTLR	Phospho (STY)	1357.65			0	0	1	0	2	2.0731e-09	143.31	6
Z1ZZZ3;Z1ZZZ6;Z0ZZZ7;Z1ZZZ1;Z1ZZZ5	P23;POLYP;3DC;3D;P3	CLTLPAFSTLRR	Phospho (STY)	1513.75			0	0	1	1	3	2.4579e-05	98.421	31
Z1ZZZ3;Z1ZZZ6;Z0ZZZ7;Z1ZZZ1;Z1ZZZ5	P23;POLYP;3DC;3D;P3	CLTLPAFSTLRRK	Phospho (STY)	1641.84			0	0	1	2	3	5.0068e-06	107.5	56
Z1ZZZ3;Z1ZZZ6;Z0ZZZ7;Z1ZZZ1;Z1ZZZ5	P23;POLYP;3DC;3D;P3	DAGFPVINTPSK	Phospho (STY)	1324.61			0	0	1	0	1;2	6.6514e-73	232.59	212
Z1ZZZ3;Z1ZZZ6;Z0ZZZ7;Z1ZZZ1;Z1ZZZ5	P23;POLYP;3DC;3D;P3	DAGFPVINTPSK	Unmodified	1244.64			0	0	0	0	2	5.1633e-05	107.83	41
Z1ZZZ3;Z1ZZZ6;Z0ZZZ7;Z1ZZZ1;Z1ZZZ5	P23;POLYP;3DC;3D;P3	DELRSIEK	Phospho (STY)	1068.49			0	0	1	1	2	0.00055904	104.14	11
Z1ZZZ3;Z1ZZZ6;Z0ZZZ7;Z1ZZZ1;Z1ZZZ5	P23;POLYP;3DC;3D;P3	DIHESIR	Phospho (STY)	948.407			0	0	1	0	2	0.0019963	103.01	15
Z1ZZZ3;Z1ZZZ6;Z0ZZZ7;Z1ZZZ1;Z1ZZZ5	P23;POLYP;3DC;3D;P3	DIHESIR	Unmodified	868.44			0	0	0	0	2	0.011136	85.265	15
Z1ZZZ3;Z1ZZZ6;Z0ZZZ7;Z1ZZZ1;Z1ZZZ5	P23;POLYP;3DC;3D;P3	DIHESIRWTK	Phospho (STY)	1363.63			0	0	1	1	2;3	1.8927e-08	134.61	33
Z1ZZZ3;Z1ZZZ6;Z0ZZZ7;Z1ZZZ1;Z1ZZZ5	P23;POLYP;3DC;3D;P3	ETNYIDYLCNSHHLYR	Unmodified	2096.94			0	0	0	0	4	1.9748e-05	83.751	2
Z1ZZZ3;Z1ZZZ6;Z0ZZZ7;Z1ZZZ1;Z1ZZZ5	P23;POLYP;3DC;3D;P3	ETNYIDYLCNSHHLYR	Phospho (STY)	2176.9			0	0	1	0	3	2.0568e-12	157.85	8
Z1ZZZ3;Z1ZZZ6;Z0ZZZ7;Z1ZZZ1;Z1ZZZ5	P23;POLYP;3DC;3D;P3	GIDLDQFR	Unmodified	962.482			0	0	0	0	2	0.0013681	101.69	41
Z1ZZZ3;Z1ZZZ6;Z0ZZZ7;Z1ZZZ1;Z1ZZZ5	P23;POLYP;3DC;3D;P3	GYGLIMTPADK	Oxidation (M);Phospho (STY)	1260.55			0	1	1	0	2	0.00048789	81.709	13
Z1ZZZ3;Z1ZZZ6;Z0ZZZ7;Z1ZZZ1;Z1ZZZ5	P23;POLYP;3DC;3D;P3	GYGLIMTPADK	Unmodified	1164.58			0	0	0	0	2	1.3284e-05	138.98	29
Z1ZZZ3;Z1ZZZ6;Z0ZZZ7;Z1ZZZ1;Z1ZZZ5	P23;POLYP;3DC;3D;P3	GYGLIMTPADK	Oxidation (M)	1180.58			0	1	0	0	2	0.00094569	81.915	7
Z1ZZZ3;Z1ZZZ6;Z0ZZZ7;Z1ZZZ1;Z1ZZZ5	P23;POLYP;3DC;3D;P3	IRSVPVGR	Phospho (STY)	962.506			0	0	1	1	2	0.011895	61.765	5
Z1ZZZ3;Z1ZZZ6;Z0ZZZ7;Z1ZZZ1;Z1ZZZ5	P23;POLYP;3DC;3D;P3	LEDAVYGTEGLEALDLTTSAGYPYVALGIK	Unmodified	3128.58			0	0	0	0	3;4	4.9864e-50	182.41	29
Z1ZZZ3;Z1ZZZ6;Z0ZZZ7;Z1ZZZ1;Z1ZZZ5	P23;POLYP;3DC;3D;P3	LEPSVFHQVFEGNK	Unmodified	1629.82			0	0	0	0	2;3	3.6062e-35	215.02	46
Z1ZZZ3;Z1ZZZ6;Z0ZZZ7;Z1ZZZ1;Z1ZZZ5	P23;POLYP;3DC;3D;P3	LEPSVFHQVFEGNKEPAVLR	Unmodified	2295.2			0	0	0	1	3;4	2.5595e-09	141.31	46
Z1ZZZ3;Z1ZZZ6;Z0ZZZ7;Z1ZZZ1;Z1ZZZ5	P23;POLYP;3DC;3D;P3	LIEASSLNDSVAMR	Phospho (STY)	1584.72			0	0	1	0	2	7.8204e-69	246.85	23
Z1ZZZ3;Z1ZZZ6;Z0ZZZ7;Z1ZZZ1;Z1ZZZ5	P23;POLYP;3DC;3D;P3	LIEASSLNDSVAMR	Oxidation (M);Phospho (STY)	1600.72			0	1	1	0	2;3	2.6839e-68	238.67	145
Z1ZZZ3;Z1ZZZ6;Z0ZZZ7;Z1ZZZ1;Z1ZZZ5	P23;POLYP;3DC;3D;P3	LIEASSLNDSVAMR	Oxidation (M);2 Phospho (STY)	1680.68			0	1	2	0	2	3.0548e-05	97.2	9
Z1ZZZ3;Z1ZZZ6;Z0ZZZ7;Z1ZZZ1;Z1ZZZ5	P23;POLYP;3DC;3D;P3	LIEASSLNDSVAMR	Oxidation (M)	1520.75			0	1	0	0	2;3	1.6435e-26	192.44	41
Z1ZZZ3;Z1ZZZ6;Z0ZZZ7;Z1ZZZ1;Z1ZZZ5	P23;POLYP;3DC;3D;P3	LIEASSLNDSVAMR	Unmodified	1504.76			0	0	0	0	2	1.2868e-19	186.87	31
Z1ZZZ3;Z1ZZZ6;Z0ZZZ7;Z1ZZZ1;Z1ZZZ5	P23;POLYP;3DC;3D;P3	LIEASSLNDSVAMRQTFGNLYK	Oxidation (M);Phospho (STY)	2552.2			0	1	1	1	3	8.2163e-15	145.2	22
Z1ZZZ3;Z1ZZZ6;Z0ZZZ7;Z1ZZZ1;Z1ZZZ5	P23;POLYP;3DC;3D;P3	MIAYGDDVIASYPWPIDASLLAEAGK	Unmodified	2765.36			0	0	0	0	2;3	5.0482e-63	294.39	47
Z1ZZZ3;Z1ZZZ6;Z0ZZZ7;Z1ZZZ1;Z1ZZZ5	P23;POLYP;3DC;3D;P3	MIAYGDDVIASYPWPIDASLLAEAGK	Oxidation (M)	2781.36			0	1	0	0	2;3	5.4405e-148	300.32	37
Z1ZZZ3;Z1ZZZ6;Z0ZZZ7;Z1ZZZ1;Z1ZZZ5	P23;POLYP;3DC;3D;P3	QTFGNLYK	Unmodified	969.492			0	0	0	0	1;2	0.0013703	101.64	23
Z1ZZZ3;Z1ZZZ6;Z0ZZZ7;Z1ZZZ1;Z1ZZZ5	P23;POLYP;3DC;3D;P3	QTFGNLYK	Phospho (STY)	1049.46			0	0	1	0	2	0.048756	57.177	1
Z1ZZZ3;Z1ZZZ6;Z0ZZZ7;Z1ZZZ1;Z1ZZZ5	P23;POLYP;3DC;3D;P3	RKWLDSF	Phospho (STY)	1030.46			0	0	1	2	2	0.006952	107	20
Z1ZZZ3;Z1ZZZ6;Z0ZZZ7;Z1ZZZ1;Z1ZZZ5	P23;POLYP;3DC;3D;P3	SRLIEASSLNDSVAMR	Oxidation (M);Phospho (STY)	1843.85			0	1	1	1	2;3	4.6897e-17	162.78	64
Z1ZZZ3;Z1ZZZ6;Z0ZZZ7;Z1ZZZ1;Z1ZZZ5	P23;POLYP;3DC;3D;P3	SRLIEASSLNDSVAMR	Phospho (STY)	1827.86			0	0	1	1	2	3.6355e-56	221.13	2
Z1ZZZ3;Z1ZZZ6;Z0ZZZ7;Z1ZZZ1;Z1ZZZ5	P23;POLYP;3DC;3D;P3	SRLIEASSLNDSVAMR	Unmodified	1747.89			0	0	0	1	3	1.7844e-05	90.348	11
Z1ZZZ3;Z1ZZZ6;Z0ZZZ7;Z1ZZZ1;Z1ZZZ5	P23;POLYP;3DC;3D;P3	SRLIEASSLNDSVAMR	Oxidation (M)	1763.88			0	1	0	1	3	0.0031753	53.255	6
Z1ZZZ3;Z1ZZZ6;Z0ZZZ7;Z1ZZZ1;Z1ZZZ5	P23;POLYP;3DC;3D;P3	TKLEPSVFHQVFEGNK	Unmodified	1858.96			0	0	0	1	3;4	1.632e-48	190.19	38
Z1ZZZ3;Z1ZZZ6;Z0ZZZ7;Z1ZZZ1;Z1ZZZ5	P23;POLYP;3DC;3D;P3	TKLEPSVFHQVFEGNKEPAVLR	Unmodified	2524.34			0	0	0	2	3;4;5	1.6441e-179	261.06	85
Z1ZZZ3;Z1ZZZ6;Z0ZZZ7;Z1ZZZ1;Z1ZZZ5	P23;POLYP;3DC;3D;P3	TKLEPSVFHQVFEGNKEPAVLR	Phospho (STY)	2604.31			0	0	1	2	3;4	1.485e-25	172.83	14
Z1ZZZ3;Z1ZZZ6;Z0ZZZ7;Z1ZZZ1;Z1ZZZ5	P23;POLYP;3DC;3D;P3	YFRADEQYPFLVHPVMPMK	2 Oxidation (M)	2399.14			0	2	0	1	4	0.0019341	50.178	1
Z1ZZZ3;Z1ZZZ6;Z0ZZZ7;Z1ZZZ1;Z1ZZZ5	P23;POLYP;3DC;3D;P3	YFRADEQYPFLVHPVMPMK	Unmodified	2367.15			0	0	0	1	4	8.5656e-07	72.184	11
Z1ZZZ3;Z1ZZZ6;Z0ZZZ7;Z1ZZZ1;Z1ZZZ5	P23;POLYP;3DC;3D;P3	YGLNLPMVTYVK	Unmodified	1396.74			0	0	0	0	2	1.1651e-08	166.34	48
Z1ZZZ3;Z1ZZZ6;Z0ZZZ7;Z1ZZZ1;Z1ZZZ5	P23;POLYP;3DC;3D;P3	YGLNLPMVTYVK	Oxidation (M)	1412.74			0	1	0	0	2	5.5943e-12	147.4	49
Z1ZZZ3;Z1ZZZ6;Z0ZZZ7;Z1ZZZ1;Z1ZZZ5	P23;POLYP;3DC;3D;P3	YGLNLPMVTYVKDELR	Oxidation (M)	1925.99			0	1	0	1	3	0.00024119	72.433	4
Z1ZZZ3;Z1ZZZ6;Z0ZZZ7;Z1ZZZ1;Z1ZZZ5	P23;POLYP;3DC;3D;P3	YGLNLPMVTYVKDELR	Unmodified	1910			0	0	0	1	3	2.1869e-05	93.754	4
Z1ZZZ3;Z1ZZZ6;Z0ZZZ7;Z1ZZZ1;Z1ZZZ5	P23;POLYP;3DC;3D;P3	YIGNVNTHVDEYMLEAVDHYAGQLATLDISTEPMK	Unmodified	3936.86			0	0	0	0	4	4.1043e-159	282.25	8
Z1ZZZ3;Z1ZZZ6;Z0ZZZ7;Z1ZZZ1;Z1ZZZ5	P23;POLYP;3DC;3D;P3	YIGNVNTHVDEYMLEAVDHYAGQLATLDISTEPMK	Oxidation (M)	3952.85			0	1	0	0	4	3.1455e-54	161.68	24
Z1ZZZ3;Z1ZZZ6;Z0ZZZ7;Z1ZZZ5	P23;POLYP;3DC;P3	HYFNDEQGEIEFIESSK	Unmodified	2070.92			0	0	0	0	2;3	3.8477e-128	370.98	63
Z1ZZZ3;Z1ZZZ6;Z0ZZZ7;Z1ZZZ5	P23;POLYP;3DC;P3	HYFNDEQGEIEFIESSKDAGFPVINTPSK	Phospho (STY)	3377.51			0	0	1	1	3;4	6.6911e-10	101.96	9
Z1ZZZ3;Z1ZZZ6;Z0ZZZ7;Z1ZZZ5;Z0ZZZ8	P23;POLYP;3DC;P3;3C	DGTNLELTLLK	Unmodified	1215.67			0	0	0	0	1;2	1.9729e-11	170.5	63
Z1ZZZ3;Z1ZZZ6;Z0ZZZ7;Z1ZZZ5;Z0ZZZ8	P23;POLYP;3DC;P3;3C	DGTNLELTLLK	Phospho (STY)	1295.64			0	0	1	0	2	2.6266e-14	178.1	26
Z1ZZZ3;Z1ZZZ6;Z0ZZZ7;Z1ZZZ5;Z0ZZZ8	P23;POLYP;3DC;P3;3C	EEVEVNEAVLAINTSK	Unmodified	1743.89			0	0	0	0	2;3	3.9656e-47	282.91	65
Z1ZZZ3;Z1ZZZ6;Z0ZZZ7;Z1ZZZ5;Z0ZZZ8	P23;POLYP;3DC;P3;3C	ELVDKDGTNLELTLLK	Phospho (STY)	1879.95			0	0	1	1	2;3	3.7118e-69	234.82	46
Z1ZZZ3;Z1ZZZ6;Z0ZZZ7;Z1ZZZ5;Z0ZZZ8	P23;POLYP;3DC;P3;3C	ELVDKDGTNLELTLLK	Unmodified	1799.99			0	0	0	1	3	5.0307e-12	128.9	32
Z1ZZZ3;Z1ZZZ6;Z0ZZZ7;Z1ZZZ5;Z0ZZZ8	P23;POLYP;3DC;P3;3C	FPNMYIPVGQVTEYGFLNLGGTPTK	Unmodified	2742.37			0	0	0	0	2;3	4.5755e-51	206.92	35
Z1ZZZ3;Z1ZZZ6;Z0ZZZ7;Z1ZZZ5;Z0ZZZ8	P23;POLYP;3DC;P3;3C	FPNMYIPVGQVTEYGFLNLGGTPTK	Oxidation (M)	2758.37			0	1	0	0	3	4.944e-41	190.24	25
Z1ZZZ3;Z1ZZZ6;Z0ZZZ7;Z1ZZZ5;Z0ZZZ8	P23;POLYP;3DC;P3;3C	FPNMYIPVGQVTEYGFLNLGGTPTKR	Unmodified	2898.47			0	0	0	1	3;4	2.7886e-77	244.22	50
Z1ZZZ3;Z1ZZZ6;Z0ZZZ7;Z1ZZZ5;Z0ZZZ8	P23;POLYP;3DC;P3;3C	FPNMYIPVGQVTEYGFLNLGGTPTKR	Oxidation (M)	2914.47			0	1	0	1	3	2.6378e-63	223.69	10
Z1ZZZ3;Z1ZZZ6;Z0ZZZ7;Z1ZZZ5;Z0ZZZ8	P23;POLYP;3DC;P3;3C	GFLAKEEVEVNEAVLAINTSK	Unmodified	2260.2			0	0	0	1	3	2.8089e-05	71.428	1
Z1ZZZ3;Z1ZZZ6;Z0ZZZ7;Z1ZZZ5;Z0ZZZ8	P23;POLYP;3DC;P3;3C	HAKPGPTILMNDQEVGVLDAK	Oxidation (M)	2248.15			0	1	0	1	4	2.4515e-05	92.932	2
Z1ZZZ3;Z1ZZZ6;Z0ZZZ7;Z1ZZZ5;Z0ZZZ8	P23;POLYP;3DC;P3;3C	MLMYNFPTR	2 Oxidation (M)	1203.54			0	2	0	0	2	0.00046164	111.17	19
Z1ZZZ3;Z1ZZZ6;Z0ZZZ7;Z1ZZZ5;Z0ZZZ8	P23;POLYP;3DC;P3;3C	MLMYNFPTR	Unmodified	1171.55			0	0	0	0	2	0.00034271	121.62	43
Z1ZZZ3;Z1ZZZ6;Z0ZZZ7;Z1ZZZ5;Z0ZZZ8	P23;POLYP;3DC;P3;3C	MLMYNFPTR	Oxidation (M)	1187.55			0	1	0	0	2	0.0020158	80.165	29
Z1ZZZ3;Z1ZZZ6;Z0ZZZ7;Z1ZZZ5;Z0ZZZ8	P23;POLYP;3DC;P3;3C	NSSTVKTEYGEFTMLGIYDR	Oxidation (M);Phospho (STY)	2406.05			0	1	1	1	2;3	8.3196e-06	100.97	16
Z1ZZZ3;Z1ZZZ6;Z0ZZZ7;Z1ZZZ5;Z0ZZZ8	P23;POLYP;3DC;P3;3C	PGPTILMNDQEVGVLDAK	Oxidation (M)	1911.96			0	1	0	0	2;3	2.4129e-140	315.08	92
Z1ZZZ3;Z1ZZZ6;Z0ZZZ7;Z1ZZZ5;Z0ZZZ8	P23;POLYP;3DC;P3;3C	PGPTILMNDQEVGVLDAK	Unmodified	1895.97			0	0	0	0	2;3	5.3956e-159	322.99	61
Z1ZZZ3;Z1ZZZ6;Z0ZZZ7;Z1ZZZ5;Z0ZZZ8	P23;POLYP;3DC;P3;3C	RMLMYNFPTR	Unmodified	1327.65			0	0	0	1	3	0.00011563	82.417	11
Z1ZZZ3;Z1ZZZ6;Z0ZZZ7;Z1ZZZ5;Z0ZZZ8	P23;POLYP;3DC;P3;3C	RMLMYNFPTR	Oxidation (M)	1343.65			0	1	0	1	3	0.00015929	91.855	5
Z1ZZZ3;Z1ZZZ6;Z0ZZZ7;Z1ZZZ5;Z0ZZZ8	P23;POLYP;3DC;P3;3C	RNSSTVKTEYGEFTMLGIYDR	Oxidation (M);Phospho (STY)	2562.15			0	1	1	2	3	0.0011118	55.158	8
Z1ZZZ3;Z1ZZZ6;Z0ZZZ7;Z1ZZZ5;Z0ZZZ8	P23;POLYP;3DC;P3;3C	TEYGEFTMLGIYDR	Oxidation (M)	1709.76			0	1	0	0	2	4.9312e-35	214.26	28
Z1ZZZ3;Z1ZZZ6;Z0ZZZ7;Z1ZZZ5;Z0ZZZ8	P23;POLYP;3DC;P3;3C	TEYGEFTMLGIYDR	Unmodified	1693.77			0	0	0	0	2;3	1.8621e-70	265.61	60
Z1ZZZ3;Z1ZZZ6;Z0ZZZ7;Z1ZZZ5;Z0ZZZ8	P23;POLYP;3DC;P3;3C	VLGIHVGGNGHQGFSAALLK	Unmodified	1974.08			0	0	0	0	3;4	2.1053e-10	145.71	21
Z1ZZZ3;Z1ZZZ6;Z1ZZZ5	P23;POLYP;P3	VQGPAFEFAVAMMK	Unmodified	1524.75			0	0	0	0	2;3	2.0384e-09	155	29
Z1ZZZ3;Z1ZZZ6;Z1ZZZ5	P23;POLYP;P3	VQGPAFEFAVAMMK	Oxidation (M)	1540.74			0	1	0	0	2	0.00031635	99.343	9
Z1ZZZ3;Z1ZZZ6;Z1ZZZ5;Z0ZZZ6;Z1ZZZ0	P23;POLYP;P3;3A;3AB	GWLVPEINSTLQIEK	Unmodified	1725.93			0	0	0	0	2;3	4.9443e-09	150.11	61
Z1ZZZ3;Z1ZZZ6;Z1ZZZ5;Z0ZZZ6;Z1ZZZ0	P23;POLYP;P3;3A;3AB	ISVAPETPPPPAIADLLK	Phospho (STY)	1908			0	0	1	0	2;3	2.3197e-44	210.91	147
Z1ZZZ3;Z1ZZZ6;Z1ZZZ5;Z0ZZZ6;Z1ZZZ0	P23;POLYP;P3;3A;3AB	ISVAPETPPPPAIADLLK	Unmodified	1828.03			0	0	0	0	2;3	1.0406e-19	182.55	208
Z1ZZZ3;Z1ZZZ6;Z1ZZZ5;Z0ZZZ6;Z1ZZZ0	P23;POLYP;P3;3A;3AB	SVDSEAVR	Phospho (STY)	941.386			0	0	1	0	2	0.016149	70.028	1
Z1ZZZ3;Z1ZZZ6;Z1ZZZ5;Z0ZZZ6;Z1ZZZ0	P23;POLYP;P3;3A;3AB	SVDSEAVR	Unmodified	861.419			0	0	0	0	2	0.0014963	98.997	32
Z1ZZZ3;Z1ZZZ6;Z1ZZZ5;Z0ZZZ6;Z1ZZZ0	P23;POLYP;P3;3A;3AB	SVDSEAVREYCK	Phospho (STY)	1521.62			0	0	1	1	2;3	4.3457e-79	265.34	58
Z1ZZZ3;Z1ZZZ6;Z1ZZZ5;Z0ZZZ6;Z1ZZZ0	P23;POLYP;P3;3A;3AB	SVDSEAVREYCK	Unmodified	1441.65			0	0	0	1	2;3	9.8538e-20	158.3	23
Z1ZZZ4;Z0ZZZ4;Z0ZZZ5	P2;2BC;2C	EYNHRHSVGTTLEALFQ	Phospho (STY)	2080.94	+		0	0	1	1	2;3	6.1233e-87	251.35	76
Z1ZZZ4;Z0ZZZ4;Z0ZZZ5	P2;2BC;2C	HSVGTTLEALFQ	Phospho (STY)	1381.63	+		0	0	1	0	2	0.00047066	85.821	1
Z1ZZZ4;Z0ZZZ4;Z0ZZZ5	P2;2BC;2C	HSVGTTLEALFQ	Unmodified	1301.66	+		0	0	0	0	2	2.2848e-20	214.12	37
Z1ZZZ5;Z0ZZZ6;Z1ZZZ0	P3;3A;3AB	GPPVYREIK	Phospho (STY)	1137.56	+		0	0	1	1	2;3	2.7246e-05	151.44	41
Z1ZZZ5;Z0ZZZ6;Z1ZZZ0	P3;3A;3AB	GPPVYREIK	Unmodified	1057.59	+		0	0	0	1	2	0.0025209	101.72	5
Z1ZZZ6;Z1ZZZ2;Z0ZZZ0	POLYP;P1;VP1	AWIPRPPR	Unmodified	991.572			0	0	0	1	2	0.046712	75.311	1
Z1ZZZ6;Z1ZZZ2;Z0ZZZ0	POLYP;P1;VP1	HVNAGSTGPIK	Phospho (STY)	1159.54			0	0	1	0	2	2.563e-15	177.41	20
Z1ZZZ6;Z1ZZZ2;Z0ZZZ0	POLYP;P1;VP1	HVNAGSTGPIK	Unmodified	1079.57			0	0	0	0	2	1.1878e-09	157.97	20
Z1ZZZ6;Z1ZZZ2;Z0ZZZ0	POLYP;P1;VP1	HVNAGSTGPIKSTIR	Phospho (STY)	1616.8			0	0	1	1	3	1.035e-69	247.8	21
Z1ZZZ6;Z1ZZZ2;Z0ZZZ0	POLYP;P1;VP1	KLEFFTYVR	Unmodified	1201.65			0	0	0	1	3	0.02511	35.117	1
Z1ZZZ6;Z1ZZZ2;Z0ZZZ0	POLYP;P1;VP1	NGVYGINTLNNMGTLYAR	Oxidation (M);Phospho (STY)	2065.93			0	1	1	0	2	1.9239e-08	137.45	15
Z1ZZZ6;Z1ZZZ2;Z0ZZZ0	POLYP;P1;VP1	NGVYGINTLNNMGTLYAR	Unmodified	1969.97			0	0	0	0	2;3	2.8899e-159	393.1	49
Z1ZZZ6;Z1ZZZ2;Z0ZZZ0	POLYP;P1;VP1	NGVYGINTLNNMGTLYAR	Oxidation (M)	1985.96			0	1	0	0	2;3	8.3304e-123	292.57	33
Z1ZZZ6;Z1ZZZ2;Z0ZZZ0	POLYP;P1;VP1	NVNFQPSGVTTTR	Unmodified	1419.71			0	0	0	0	2;3	4.7792e-25	187.42	51
Z1ZZZ6;Z1ZZZ2;Z0ZZZ0	POLYP;P1;VP1	NVNFQPSGVTTTR	Phospho (STY)	1499.68			0	0	1	0	2	2.3338e-06	101.45	0
Z1ZZZ6;Z1ZZZ2;Z0ZZZ0	POLYP;P1;VP1	NYHSRSESTIENFLCR	Phospho (STY)	2091.88			0	0	1	1	2;3;4	9.9537e-142	293.08	95
Z1ZZZ6;Z1ZZZ2;Z0ZZZ0	POLYP;P1;VP1	NYHSRSESTIENFLCR	2 Phospho (STY)	2171.85			0	0	2	1	2;3	2.0676e-06	123.84	32
Z1ZZZ6;Z1ZZZ2;Z0ZZZ0	POLYP;P1;VP1	RYAEWVLTPR	Unmodified	1289.69			0	0	0	1	2;3	0.00012075	83.397	33
Z1ZZZ6;Z1ZZZ2;Z0ZZZ0	POLYP;P1;VP1	SACVYFTEYK	Unmodified	1266.56			0	0	0	0	2	0.00017606	98.249	9
Z1ZZZ6;Z1ZZZ2;Z0ZZZ0	POLYP;P1;VP1	SACVYFTEYK	Phospho (STY)	1346.53			0	0	1	0	2	0.0013313	72.958	2
Z1ZZZ6;Z1ZZZ2;Z0ZZZ0	POLYP;P1;VP1	SESTIENFLCR	Phospho (STY)	1434.59			0	0	1	0	2	4.1646e-165	341.35	130
Z1ZZZ6;Z1ZZZ2;Z0ZZZ0	POLYP;P1;VP1	SESTIENFLCR	Unmodified	1354.62			0	0	0	0	2	3.5151e-09	149.72	6
Z1ZZZ6;Z1ZZZ2;Z0ZZZ0	POLYP;P1;VP1	VADTVGTGPTNSEAIPALTAAETGHTSQVVPGDTMQTR	Phospho (STY)	3859.79			0	0	1	0	3	2.7236e-06	59.409	2
Z1ZZZ6;Z1ZZZ2;Z0ZZZ0	POLYP;P1;VP1	VADTVGTGPTNSEAIPALTAAETGHTSQVVPGDTMQTR	Oxidation (M);Phospho (STY)	3875.79			0	1	1	0	3;4	6.0552e-29	129.17	85
Z1ZZZ6;Z1ZZZ2;Z0ZZZ0	POLYP;P1;VP1	VADTVGTGPTNSEAIPALTAAETGHTSQVVPGDTMQTR	Oxidation (M)	3795.82			0	1	0	0	3;4	1.3292e-106	232.4	74
Z1ZZZ6;Z1ZZZ2;Z0ZZZ0	POLYP;P1;VP1	VADTVGTGPTNSEAIPALTAAETGHTSQVVPGDTMQTR	Unmodified	3779.83			0	0	0	0	3;4;5	1.442e-135	253.11	97
Z1ZZZ6;Z1ZZZ2;Z0ZZZ0	POLYP;P1;VP1	VDSYVWQTSTNPSVFWTEGNAPPR	Unmodified	2737.28			0	0	0	0	2;3	1.3676e-75	297.45	45
Z1ZZZ6;Z1ZZZ2;Z0ZZZ0	POLYP;P1;VP1	YAEWVLTPR	Phospho (STY)	1213.55			0	0	1	0	2	5.331e-05	152.85	37
Z1ZZZ6;Z1ZZZ2;Z0ZZZ0	POLYP;P1;VP1	YAEWVLTPR	Unmodified	1133.59			0	0	0	0	1;2	0.00010658	149.65	60
Z1ZZZ6;Z1ZZZ2;Z1ZZZ9	POLYP;P1;VP4-2-3	LAGHQGLPTMNTPGSCQFLTSDDFQSPSAMPQYDVTPEMR	3 Oxidation (M);Phospho (STY)	4538.92			0	3	1	0	4;5	2.103e-21	109.01	104
Z1ZZZ6;Z1ZZZ2;Z1ZZZ9	POLYP;P1;VP4-2-3	LAGHQGLPTMNTPGSCQFLTSDDFQSPSAMPQYDVTPEMR	2 Oxidation (M);Phospho (STY)	4522.92			0	2	1	0	4	2.4839e-21	111.78	33
Z1ZZZ6;Z1ZZZ2;Z1ZZZ9	POLYP;P1;VP4-2-3	LAGHQGLPTMNTPGSCQFLTSDDFQSPSAMPQYDVTPEMR	Oxidation (M);Phospho (STY)	4506.93			0	1	1	0	4	5.5317e-15	93.983	7
Z1ZZZ6;Z1ZZZ2;Z1ZZZ9;Z0ZZZ1	POLYP;P1;VP4-2-3;VP3	FLLAYSPPGAGAPTK	Phospho (STY)	1568.76			0	0	1	0	2	1.3021e-05	104.94	20
Z1ZZZ6;Z1ZZZ2;Z1ZZZ9;Z0ZZZ1	POLYP;P1;VP4-2-3;VP3	FLLAYSPPGAGAPTK	Unmodified	1488.8			0	0	0	0	2;3	1.4197e-05	148.28	57
Z1ZZZ6;Z1ZZZ2;Z1ZZZ9;Z0ZZZ1	POLYP;P1;VP4-2-3;VP3	FLLAYSPPGAGAPTKR	Unmodified	1644.9			0	0	0	1	3	1.9023e-05	85.734	16
Z1ZZZ6;Z1ZZZ2;Z1ZZZ9;Z0ZZZ1	POLYP;P1;VP4-2-3;VP3	NLMEIAEVDSVVPVQNVGEK	Oxidation (M);Phospho (STY)	2265.06			0	1	1	0	2;3	1.1149e-91	250.64	30
Z1ZZZ6;Z1ZZZ2;Z1ZZZ9;Z0ZZZ1	POLYP;P1;VP4-2-3;VP3	NLMEIAEVDSVVPVQNVGEK	Oxidation (M)	2185.09			0	1	0	0	2;3	2.9862e-195	348.06	91
Z1ZZZ6;Z1ZZZ2;Z1ZZZ9;Z0ZZZ1	POLYP;P1;VP4-2-3;VP3	NLMEIAEVDSVVPVQNVGEK	Unmodified	2169.1			0	0	0	0	2;3	9.7315e-115	350.86	21
Z1ZZZ6;Z1ZZZ2;Z1ZZZ9;Z0ZZZ1	POLYP;P1;VP4-2-3;VP3	SNEGSGTQVFGFPLQPGYSSVFSR	Unmodified	2547.2			0	0	0	0	2;3	1.4892e-147	372.09	61
Z1ZZZ6;Z1ZZZ2;Z1ZZZ9;Z0ZZZ1	POLYP;P1;VP4-2-3;VP3	VNSMEAYQIPVR	Oxidation (M)	1421.7			0	1	0	0	2;3	1.9655e-52	238.51	65
Z1ZZZ6;Z1ZZZ2;Z1ZZZ9;Z0ZZZ1	POLYP;P1;VP4-2-3;VP3	VNSMEAYQIPVR	Oxidation (M);Phospho (STY)	1501.66			0	1	1	0	2;3	7.1125e-42	224.8	59
Z1ZZZ6;Z1ZZZ2;Z1ZZZ9;Z0ZZZ1	POLYP;P1;VP4-2-3;VP3	VNSMEAYQIPVR	Phospho (STY)	1485.67			0	0	1	0	2	5.4674e-14	155.08	5
Z1ZZZ6;Z1ZZZ2;Z1ZZZ9;Z0ZZZ1	POLYP;P1;VP4-2-3;VP3	VNSMEAYQIPVR	Unmodified	1405.7			0	0	0	0	2;3	4.7705e-14	227.27	51
Z1ZZZ6;Z1ZZZ8;Z1ZZZ2;Z1ZZZ9	POLYP;VP0;P1;VP4-2-3	SLPALNSPTVEECGYSDR	Phospho (STY)	2073.87			0	0	1	0	2;3	2.0809e-170	318.41	318
Z1ZZZ6;Z1ZZZ8;Z1ZZZ2;Z1ZZZ9	POLYP;VP0;P1;VP4-2-3	SLPALNSPTVEECGYSDR	Unmodified	1993.91			0	0	0	0	2	4.8145e-34	197.36	12
Z1ZZZ6;Z1ZZZ8;Z1ZZZ2;Z1ZZZ9	POLYP;VP0;P1;VP4-2-3	SLPALNSPTVEECGYSDR	2 Phospho (STY)	2153.84			0	0	2	0	2;3	3.9905e-58	227.88	36
Z1ZZZ6;Z1ZZZ8;Z1ZZZ2;Z1ZZZ9	POLYP;VP0;P1;VP4-2-3	SLPALNSPTVEECGYSDRAR	Phospho (STY)	2301.01			0	0	1	1	2;3	0	396.08	199
Z1ZZZ6;Z1ZZZ8;Z1ZZZ2;Z1ZZZ9	POLYP;VP0;P1;VP4-2-3	SLPALNSPTVEECGYSDRAR	Unmodified	2221.04			0	0	0	1	3	0.00038347	68.41	1
Z1ZZZ6;Z1ZZZ8;Z1ZZZ2;Z1ZZZ9	POLYP;VP0;P1;VP4-2-3	SLPALNSPTVEECGYSDRAR	2 Phospho (STY)	2380.98			0	0	2	1	3	1.9954e-15	155.39	16
Z1ZZZ6;Z1ZZZ8;Z1ZZZ2;Z1ZZZ9;Z0ZZZ2	POLYP;VP0;P1;VP4-2-3;VP2	DSEATAEDQPTQPDVATCR	Unmodified	2089.89			0	0	0	0	2;3	2.047e-220	340.52	38
Z1ZZZ6;Z1ZZZ8;Z1ZZZ2;Z1ZZZ9;Z0ZZZ2	POLYP;VP0;P1;VP4-2-3;VP2	DSEATAEDQPTQPDVATCR	Phospho (STY)	2169.85			0	0	1	0	2;3	1.3558e-169	311.1	93
Z1ZZZ6;Z1ZZZ8;Z1ZZZ2;Z1ZZZ9;Z0ZZZ2	POLYP;VP0;P1;VP4-2-3;VP2	EFADKPVASGSNK	Unmodified	1348.66			0	0	0	1	2;3	5.1516e-124	333.63	76
Z1ZZZ6;Z1ZZZ8;Z1ZZZ2;Z1ZZZ9;Z0ZZZ2	POLYP;VP0;P1;VP4-2-3;VP2	EFADKPVASGSNK	Phospho (STY)	1428.63			0	0	1	1	2;3	1.1477e-59	241.98	21
Z1ZZZ6;Z1ZZZ8;Z1ZZZ2;Z1ZZZ9;Z0ZZZ2	POLYP;VP0;P1;VP4-2-3;VP2	EFADKPVASGSNKLVQR	Phospho (STY)	1924.94			0	0	1	2	3	8.8687e-58	231.5	15
Z1ZZZ6;Z1ZZZ8;Z1ZZZ2;Z1ZZZ9;Z0ZZZ2	POLYP;VP0;P1;VP4-2-3;VP2	FYTLDSVQWQK	Unmodified	1413.69			0	0	0	0	2;3	1.3833e-11	235.15	63
Z1ZZZ6;Z1ZZZ8;Z1ZZZ2;Z1ZZZ9;Z0ZZZ2	POLYP;VP0;P1;VP4-2-3;VP2	FYTLDSVQWQK	Phospho (STY)	1493.66			0	0	1	0	2	5.8765e-60	260.76	16
Z1ZZZ6;Z1ZZZ8;Z1ZZZ2;Z1ZZZ9;Z0ZZZ2	POLYP;VP0;P1;VP4-2-3;VP2	LPDALSNLGLFGQNMQYHYLGR	Oxidation (M)	2522.24			0	1	0	0	3;4	5.2998e-86	261.63	58
Z1ZZZ6;Z1ZZZ8;Z1ZZZ2;Z1ZZZ9;Z0ZZZ2	POLYP;VP0;P1;VP4-2-3;VP2	LPDALSNLGLFGQNMQYHYLGR	Unmodified	2506.24			0	0	0	0	2;3;4	3.8199e-187	329.1	94
Z1ZZZ6;Z1ZZZ8;Z1ZZZ2;Z1ZZZ9;Z0ZZZ2	POLYP;VP0;P1;VP4-2-3;VP2	TGYTVHVQCNASK	Unmodified	1463.68			0	0	0	0	3	9.5267e-06	87.863	3
Z1ZZZ6;Z1ZZZ8;Z1ZZZ2;Z1ZZZ9;Z0ZZZ2	POLYP;VP0;P1;VP4-2-3;VP2	TNNSATIVMPYTNSVPMDNMFR	Unmodified	2502.13			0	0	0	0	2;3	4.0152e-44	261.74	39
Z1ZZZ6;Z1ZZZ8;Z1ZZZ2;Z1ZZZ9;Z0ZZZ2	POLYP;VP0;P1;VP4-2-3;VP2	TNNSATIVMPYTNSVPMDNMFR	Oxidation (M)	2518.13			0	1	0	0	2;3	2.0491e-162	310.2	45
Z1ZZZ6;Z1ZZZ8;Z1ZZZ2;Z1ZZZ9;Z0ZZZ2	POLYP;VP0;P1;VP4-2-3;VP2	TNNSATIVMPYTNSVPMDNMFR	2 Oxidation (M)	2534.12			0	2	0	0	2;3	1.5438e-69	243.83	59
Z1ZZZ6;Z1ZZZ8;Z1ZZZ2;Z1ZZZ9;Z0ZZZ2	POLYP;VP0;P1;VP4-2-3;VP2	TNNSATIVMPYTNSVPMDNMFR	3 Oxidation (M)	2550.12			0	3	0	0	2;3	1.0973e-101	272.24	11
Z1ZZZ6;Z1ZZZ8;Z1ZZZ2;Z1ZZZ9;Z0ZZZ2	POLYP;VP0;P1;VP4-2-3;VP2	TSPGWWWK	Unmodified	1046.5			0	0	0	0	2	0.0017693	93.262	38
Z1ZZZ6;Z1ZZZ8;Z1ZZZ2;Z1ZZZ9;Z0ZZZ2	POLYP;VP0;P1;VP4-2-3;VP2	VVYNAGMGVGVGNLTIFPHQWINLR	Unmodified	2754.44			0	0	0	0	2;3;4	5.3037e-303	460.57	88
Z1ZZZ6;Z1ZZZ8;Z1ZZZ2;Z1ZZZ9;Z0ZZZ2	POLYP;VP0;P1;VP4-2-3;VP2	VVYNAGMGVGVGNLTIFPHQWINLR	Oxidation (M)	2770.44			0	1	0	0	3;4	1.3565e-76	240.31	49
Z1ZZZ6;Z1ZZZ8;Z1ZZZ7;Z1ZZZ2;Z1ZZZ9	POLYP;VP0;VP4;P1;VP4-2-3	DAASNSANRQDFTQDPGK	Unmodified	1920.86			0	0	0	1	2;3	8.9148e-92	285.43	38
Z1ZZZ6;Z1ZZZ8;Z1ZZZ7;Z1ZZZ2;Z1ZZZ9	POLYP;VP0;VP4;P1;VP4-2-3	DAASNSANRQDFTQDPGKFTEPVK	Phospho (STY)	2702.2			0	0	1	2	3;4	1.817e-59	208.19	45
Z1ZZZ6;Z1ZZZ8;Z1ZZZ7;Z1ZZZ2;Z1ZZZ9	POLYP;VP0;VP4;P1;VP4-2-3	DAASNSANRQDFTQDPGKFTEPVK	Unmodified	2622.23			0	0	0	2	3;4	7.2287e-72	229.1	45
Z1ZZZ6;Z1ZZZ8;Z1ZZZ7;Z1ZZZ2;Z1ZZZ9	POLYP;VP0;VP4;P1;VP4-2-3	LNASGNSIIHYTNINYYK	Phospho (STY)	2164			0	0	1	0	2;3	0	399.04	164
Z1ZZZ6;Z1ZZZ8;Z1ZZZ7;Z1ZZZ2;Z1ZZZ9	POLYP;VP0;VP4;P1;VP4-2-3	LNASGNSIIHYTNINYYK	Unmodified	2084.03			0	0	0	0	2;3	1.5136e-159	383.13	65
Z1ZZZ6;Z1ZZZ8;Z1ZZZ7;Z1ZZZ2;Z1ZZZ9	POLYP;VP0;VP4;P1;VP4-2-3	QDFTQDPGK	Unmodified	1034.47			0	0	0	0	2	0.00015614	131.41	6
Z1ZZZ6;Z1ZZZ8;Z1ZZZ7;Z1ZZZ2;Z1ZZZ9	POLYP;VP0;VP4;P1;VP4-2-3	QDFTQDPGKFTEPVK	Unmodified	1735.84			0	0	0	1	2;3	0.00017607	144.28	23
Z1ZZZ9;Z0ZZZ1	VP4-2-3;VP3	DTPFISQQNFFQ	Unmodified	1470.68			0	0	0	0	2	8.4915e-16	192.64	41
Z2ZZZ0	2A	DLLWLEDDAMEQ	Unmodified	1476.64	+	+	0	0	0	0	2	8.8055e-07	128.91	41
Z2ZZZ0	2A	DLLWLEDDAMEQ	Oxidation (M)	1492.64	+	+	0	1	0	0	2	4.8957e-06	117.52	17

## Sheet: Supplementary Data 3.3
Fasta header	Sequence
>pg|Z0ZZZ0|VP1_VIRUS VP1 GN=VP1	GPVEDAITAAIGRVADTVGTGPTNSEAIPALTAAETGHTSQVVPGDTMQTRHVKNYHSRSESTIENFLCRSACVYFTEYKNSGAKRYAEWVLTPRQAAQLRRKLEFFTYVRFDLELTFVITSTQQPSTTQNQDAQILTHQIMYVPPGGPVPDKVDSYVWQTSTNPSVFWTEGNAPPRMSIPFLSIGNAYSNFYDGWSEFSRNGVYGINTLNNMGTLYARHVNAGSTGPIKSTIRIYFKPKHVKAWIPRPPRLCQYEKAKNVNFQPSGVTTTRQSITTMTNT
>pg|Z0ZZZ1|VP3_VIRUS VPE GN=VP3	GLPTMNTPGSCQFLTSDDFQSPSAMPQYDVTPEMRIPGEVKNLMEIAEVDSVVPVQNVGEKVNSMEAYQIPVRSNEGSGTQVFGFPLQPGYSSVFSRTLLGEILNYYTHWSGSIKLTFMFCGSAMATGKFLLAYSPPGAGAPTKRVDAMLGTHVIWDVGLQSSCVLCIPWISQTHYRFVASDEYTAGGFITCWYQTNIVVPADAQSSCYIMCFVSACNDFSVRLLKDTPFISQQNFFQ
>pg|Z0ZZZ2|VP2_VIRUS VP2 GN=VP2	SPTVEECGYSDRARSITLGNSTITTQECANVVVGYGVWPDYLKDSEATAEDQPTQPDVATCRFYTLDSVQWQKTSPGWWWKLPDALSNLGLFGQNMQYHYLGRTGYTVHVQCNASKFHQGCLLVVCVPEAEMGCATLDNTPSSAELLGGDTAKEFADKPVASGSNKLVQRVVYNAGMGVGVGNLTIFPHQWINLRTNNSATIVMPYTNSVPMDNMFRHNNVTLMVIPFVPLDYCPGSTTYVPITVTIAPMCAEYNGLRLAGHQ
>pg|Z0ZZZ3|2B_VIRUS 2B GN=2B	GVKDYVEQLGNAFGSGFTNQICEQVNLLKESLVGQDSILEKSLKALVKIISALVIVVRNHDDLITVTATLALIGCTSSPWRWLKQKVSQYYGIPMAERQ
>pg|Z0ZZZ4|2BC_VIRUS 2BC GN=2BC	GVKDYVEQLGNAFGSGFTNQICEQVNLLKESLVGQDSILEKSLKALVKIISALVIVVRNHDDLITVTATLALIGCTSSPWRWLKQKVSQYYGIPMAERQNNSWLKKFTEMTNACKGMEWIAVKIQKFIEWLKVKILPEVREKHEFLNRLKQLPLLESQIATIEQSAPSQSDQEQLFSNVQYFAHYCRKYAPLYAAEAKRVFSLEKKMSNYIQFKSKCRIEPVCLLLHGSPGAGKSVATNLIGRSLAEKLNSSVYSLPPDPDHFDGYKQQAVVIMDDLCQNPDGKDVSLFCQMVSSVDFVPPMAALEEKGILFTSPFVLASTNAGSINAPTVSDSRALARRFHFDMNIEVISMYSQNGKINMPMSVKTCDDECCPVNFKKCCPLVCGKAIQFIDRRTQVR…
>pg|Z0ZZZ5|2C_VIRUS 2C GN=2C	NNSWLKKFTEMTNACKGMEWIAVKIQKFIEWLKVKILPEVREKHEFLNRLKQLPLLESQIATIEQSAPSQSDQEQLFSNVQYFAHYCRKYAPLYAAEAKRVFSLEKKMSNYIQFKSKCRIEPVCLLLHGSPGAGKSVATNLIGRSLAEKLNSSVYSLPPDPDHFDGYKQQAVVIMDDLCQNPDGKDVSLFCQMVSSVDFVPPMAALEEKGILFTSPFVLASTNAGSINAPTVSDSRALARRFHFDMNIEVISMYSQNGKINMPMSVKTCDDECCPVNFKKCCPLVCGKAIQFIDRRTQVRYSLDMLVTEMFREYNHRHSVGTTLEALFQ
>pg|Z0ZZZ6|3A_VIRUS 3A GN=3A	GPPVYREIKISVAPETPPPPAIADLLKSVDSEAVREYCKEKGWLVPEINSTLQIEKHVSRAFICLQALTTFVSVAGIIYIIYKLFAGFQ
>pg|Z0ZZZ7|3CD_VIRUS 3DC GN=3DC	GPAFEFAVAMMKRNSSTVKTEYGEFTMLGIYDRWAVLPRHAKPGPTILMNDQEVGVLDAKELVDKDGTNLELTLLKLNRNEKFRDIRGFLAKEEVEVNEAVLAINTSKFPNMYIPVGQVTEYGFLNLGGTPTKRMLMYNFPTRAGQCGGVLMSTGKVLGIHVGGNGHQGFSAALLKHYFNDEQGEIEFIESSKDAGFPVINTPSKTKLEPSVFHQVFEGNKEPAVLRSGDPRLKANFEEAIFSKYIGNVNTHVDEYMLEAVDHYAGQLATLDISTEPMKLEDAVYGTEGLEALDLTTSAGYPYVALGIKKRDILSKKTKDLTKLKECMDKYGLNLPMVTYVKDELRSIEKVAKGKSRLIEASSLNDSVAMRQTFGNLYKTFHLNPGVVTGSAVGCDPDL…
>pg|Z0ZZZ8|3C_VIRUS 3C GN=3C	GPAFEFAVAMMKRNSSTVKTEYGEFTMLGIYDRWAVLPRHAKPGPTILMNDQEVGVLDAKELVDKDGTNLELTLLKLNRNEKFRDIRGFLAKEEVEVNEAVLAINTSKFPNMYIPVGQVTEYGFLNLGGTPTKRMLMYNFPTRAGQCGGVLMSTGKVLGIHVGGNGHQGFSAALLKHYFNDEQ
>pg|Z0ZZZ9|3B_VIRUS 3B GN=3B	LHFCGPDGRHVGLLVGKSCIST
>pg|Z1ZZZ0|3AB_VIRUS 3AB GN=3AB	GPPVYREIKISVAPETPPPPAIADLLKSVDSEAVREYCKEKGWLVPEINSTLQIEKHVSRAFICLQALTTFVSVAGIIYIIYKLFAGFQGAYTGLPNKKPNVPTIRTAKVQ
>pg|Z1ZZZ1|3D_VIRUS 3D GN=3D	GEIEFIESSKDAGFPVINTPSKTKLEPSVFHQVFEGNKEPAVLRSGDPRLKANFEEAIFSKYIGNVNTHVDEYMLEAVDHYAGQLATLDISTEPMKLEDAVYGTEGLEALDLTTSAGYPYVALGIKKRDILSKKTKDLTKLKECMDKYGLNLPMVTYVKDELRSIEKVAKGKSRLIEASSLNDSVAMRQTFGNLYKTFHLNPGVVTGSAVGCDPDLFWSKIPVMLDGHLIAFDYSGYDASLSPVWFACLKMLLEKLGYTHKETNYIDYLCNSHHLYRDKHYFVRGGMPSGCSGTSIFNSMINNIIIRTLMLKVYKGIDLDQFRMIAYGDDVIASYPWPIDASLLAEAGKGYGLIMTPADKGECFNEVTWTNATFLKRYFRADEQYPFLVHPVMPMKDIH…
>pg|Z1ZZZ2|P1_VIRUS P1 GN=P1	MGAQVSTQKTGAHETRLNASGNSIIHYTNINYYKDAASNSANRQDFTQDPGKFTEPVKDIMIKSLPALNSPTVEECGYSDRARSITLGNSTITTQECANVVVGYGVWPDYLKDSEATAEDQPTQPDVATCRFYTLDSVQWQKTSPGWWWKLPDALSNLGLFGQNMQYHYLGRTGYTVHVQCNASKFHQGCLLVVCVPEAEMGCATLDNTPSSAELLGGDTAKEFADKPVASGSNKLVQRVVYNAGMGVGVGNLTIFPHQWINLRTNNSATIVMPYTNSVPMDNMFRHNNVTLMVIPFVPLDYCPGSTTYVPITVTIAPMCAEYNGLRLAGHQGLPTMNTPGSCQFLTSDDFQSPSAMPQYDVTPEMRIPGEVKNLMEIAEVDSVVPVQNVGEKVNSMEA…
>pg|Z1ZZZ3|P23_VIRUS P23 GN=P23	GAFGQQSGAVYVGNYRVVNRHLATSADWQNCVWESYNRDLLVSTTTAHGCDIIARCQCTTGVYFCASKNKHYPISFEGPGLVEVQESEYYPRRYQSHVLLAAGFSEPGDCGGILRCEHGVIGIVTMGGEGVVGFADIRDLLWLEDDAMEQGVKDYVEQLGNAFGSGFTNQICEQVNLLKESLVGQDSILEKSLKALVKIISALVIVVRNHDDLITVTATLALIGCTSSPWRWLKQKVSQYYGIPMAERQNNSWLKKFTEMTNACKGMEWIAVKIQKFIEWLKVKILPEVREKHEFLNRLKQLPLLESQIATIEQSAPSQSDQEQLFSNVQYFAHYCRKYAPLYAAEAKRVFSLEKKMSNYIQFKSKCRIEPVCLLLHGSPGAGKSVATNLIGRSLAEKL…
>pg|Z1ZZZ4|P2_VIRUS P2 GN=P2	GAFGQQSGAVYVGNYRVVNRHLATSADWQNCVWESYNRDLLVSTTTAHGCDIIARCQCTTGVYFCASKNKHYPISFEGPGLVEVQESEYYPRRYQSHVLLAAGFSEPGDCGGILRCEHGVIGIVTMGGEGVVGFADIRDLLWLEDDAMEQGVKDYVEQLGNAFGSGFTNQICEQVNLLKESLVGQDSILEKSLKALVKIISALVIVVRNHDDLITVTATLALIGCTSSPWRWLKQKVSQYYGIPMAERQNNSWLKKFTEMTNACKGMEWIAVKIQKFIEWLKVKILPEVREKHEFLNRLKQLPLLESQIATIEQSAPSQSDQEQLFSNVQYFAHYCRKYAPLYAAEAKRVFSLEKKMSNYIQFKSKCRIEPVCLLLHGSPGAGKSVATNLIGRSLAEKL…
>pg|Z1ZZZ5|P3_VIRUS P3 GN=P3	GPPVYREIKISVAPETPPPPAIADLLKSVDSEAVREYCKEKGWLVPEINSTLQIEKHVSRAFICLQALTTFVSVAGIIYIIYKLFAGFQGAYTGLPNKKPNVPTIRTAKVQGPAFEFAVAMMKRNSSTVKTEYGEFTMLGIYDRWAVLPRHAKPGPTILMNDQEVGVLDAKELVDKDGTNLELTLLKLNRNEKFRDIRGFLAKEEVEVNEAVLAINTSKFPNMYIPVGQVTEYGFLNLGGTPTKRMLMYNFPTRAGQCGGVLMSTGKVLGIHVGGNGHQGFSAALLKHYFNDEQGEIEFIESSKDAGFPVINTPSKTKLEPSVFHQVFEGNKEPAVLRSGDPRLKANFEEAIFSKYIGNVNTHVDEYMLEAVDHYAGQLATLDISTEPMKLEDAVYGTE…
>pg|Z1ZZZ6|POLYP_VIRUS POLYP GN=POLYP	MGAQVSTQKTGAHETRLNASGNSIIHYTNINYYKDAASNSANRQDFTQDPGKFTEPVKDIMIKSLPALNSPTVEECGYSDRARSITLGNSTITTQECANVVVGYGVWPDYLKDSEATAEDQPTQPDVATCRFYTLDSVQWQKTSPGWWWKLPDALSNLGLFGQNMQYHYLGRTGYTVHVQCNASKFHQGCLLVVCVPEAEMGCATLDNTPSSAELLGGDTAKEFADKPVASGSNKLVQRVVYNAGMGVGVGNLTIFPHQWINLRTNNSATIVMPYTNSVPMDNMFRHNNVTLMVIPFVPLDYCPGSTTYVPITVTIAPMCAEYNGLRLAGHQGLPTMNTPGSCQFLTSDDFQSPSAMPQYDVTPEMRIPGEVKNLMEIAEVDSVVPVQNVGEKVNSMEA…
>pg|Z1ZZZ7|VP4_VIRUS VP4 GN=VP4	MGAQVSTQKTGAHETRLNASGNSIIHYTNINYYKDAASNSANRQDFTQDPGKFTEPVKDIMIKSLPALN
>pg|Z1ZZZ8|VP0_VIRUS VP0 GN=VP0	MGAQVSTQKTGAHETRLNASGNSIIHYTNINYYKDAASNSANRQDFTQDPGKFTEPVKDIMIKSLPALNSPTVEECGYSDRARSITLGNSTITTQECANVVVGYGVWPDYLKDSEATAEDQPTQPDVATCRFYTLDSVQWQKTSPGWWWKLPDALSNLGLFGQNMQYHYLGRTGYTVHVQCNASKFHQGCLLVVCVPEAEMGCATLDNTPSSAELLGGDTAKEFADKPVASGSNKLVQRVVYNAGMGVGVGNLTIFPHQWINLRTNNSATIVMPYTNSVPMDNMFRHNNVTLMVIPFVPLDYCPGSTTYVPITVTIAPMCAEYNGLRLAGHQ
>pg|Z1ZZZ9|VP4-2-3_VIRUS VP4-2-3 GN=VP4-2-3	MGAQVSTQKTGAHETRLNASGNSIIHYTNINYYKDAASNSANRQDFTQDPGKFTEPVKDIMIKSLPALNSPTVEECGYSDRARSITLGNSTITTQECANVVVGYGVWPDYLKDSEATAEDQPTQPDVATCRFYTLDSVQWQKTSPGWWWKLPDALSNLGLFGQNMQYHYLGRTGYTVHVQCNASKFHQGCLLVVCVPEAEMGCATLDNTPSSAELLGGDTAKEFADKPVASGSNKLVQRVVYNAGMGVGVGNLTIFPHQWINLRTNNSATIVMPYTNSVPMDNMFRHNNVTLMVIPFVPLDYCPGSTTYVPITVTIAPMCAEYNGLRLAGHQGLPTMNTPGSCQFLTSDDFQSPSAMPQYDVTPEMRIPGEVKNLMEIAEVDSVVPVQNVGEKVNSMEA…
>pg|Z2ZZZ0|2A_VIRUS 2A GN=2A	GAFGQQSGAVYVGNYRVVNRHLATSADWQNCVWESYNRDLLVSTTTAHGCDIIARCQCTTGVYFCASKNKHYPISFEGPGLVEVQESEYYPRRYQSHVLLAAGFSEPGDCGGILRCEHGV
