# Supplementary material for: Dynamic remodelling of the human host cell proteome and phosphoproteome upon enterovirus infection
Source: Nat Commun. 2020 Aug 28;11:4332. doi: 10.1038/s41467-020-18168-3 (PMC7455705; doi:10.1038/s41467-020-18168-3)
Supplement: Supplementary file 7 — Supplementary Data 4 [file 41467_2020_18168_MOESM7_ESM.xlsx]

## Sheet: Legend
Supplementary Data 4 - Phosphoproteome dataset
4.1	Identified phosphosites
4.2	Quantified phosphosites (in 3 out of 4 biological replica)
4.3	Significantly regulated phosphosites, based on the ANOVA test
Proteins	Identifiers of proteins this site is associated with
Leading proteins	The identifiers of the proteins in the proteinGroups file, with this protein as best match, this particular peptide is associated with
Protein names	Names of proteins this peptide is associated with
Gene names	Names of genes this peptide is associated with
Positions within proteins	For each protein identifier in the 'Proteins' column you find here the psoition of the site in the respective protein sequence. The index of the first amino acid in the sequence is 1
Amino acid	The amino acid in the protein sequence
Multiplicity	For each phosphorylation site, MaxQuant provides 3 quantification values: one when the site is quantified on a singly phosphorylated peptide (___1), one when quantified on a doubly phosphorylated peptide (___2) and, one when quantified on a triply or more phosphorylated peptide (___3). In the manuscript, we refer to these 3 values as phosphorylation events
Localization prob	Site localization probability. Class I > 0.75
PEP	The posterior error probability (PEP) of the best identified modified peptide containing this site
Score	The Andromeda score of the best identified modified peptide containing this site
Sequence window	Amino acid sequence sorrounding the phosphorylated residue
Unique identifier	A unique identifier for each row, which is used to cross-link the information among the Supplementary tables 3
Intensity CT_A	Log2 site intensity. CT = Unstimulated sample
Intensity CT_B
Intensity CT_C
Intensity CT_D
Intensity 2h_A
Intensity 2h_B
Intensity 2h_C
Intensity 2h_D
Intensity 4h_A
Intensity 4h_B
Intensity 4h_C
Intensity 4h_D
Intensity 6h_A
Intensity 6h_B
Intensity 6h_C
Intensity 6h_D
Intensity 8h_A
Intensity 8h_B
Intensity 8h_C
Intensity 8h_D
Intensity 10h_A
Intensity 10h_B
Intensity 10h_C
Intensity 10h_D
Intensity Mock_10h_A
Intensity Mock_10h_B
Intensity Mock_10h_C
Intensity Mock_10h_D
Welch's T-test Significant 2h_CT	t-test (two-sided) or ANOVA output Perseus v1.5.3.2 is erroneously rounding to 0 those fold changes (Log2 2h_CT, 4h_CT, 6h_CT, 8h_CT, 10h_CT, and Mock_10h_CT) for which the statistical -Log Welch's p-value is below ~1E-6. The true values were manually calculated applying the same formula used by Perseus [e.g. mean(Intensity 10h)-mean(Intensity CT)], without any faulty rounding. None of the fold c…
Welch's T-test Significant 4h_CT
Welch's T-test Significant 6h_CT
Welch's T-test Significant 8h_CT
Welch's T-test Significant 10h_CT
Welch's T-test Significant Mock_10h_CT
ANOVA Significant
-Log Welch's T-test p-value 2h_CT
Welch's T-test q-value 2h_CT
Log2 2h_CT
Welch's T-test Test statistic 2h_CT
-Log Welch's T-test p-value 4h_CT
Welch's T-test q-value 4h_CT
Log2 4h_CT
Welch's T-test Test statistic 4h_CT
-Log Welch's T-test p-value 6h_CT
Welch's T-test q-value 6h_CT
Log2 6h_CT
Welch's T-test Test statistic 6h_CT
-Log Welch's T-test p-value 8h_CT
Welch's T-test q-value 8h_CT
Log2 8h_CT
Welch's T-test Test statistic 8h_CT
-Log Welch's T-test p-value 10h_CT
Welch's T-test q-value 10h_CT
Log2 10h_CT
Welch's T-test Test statistic 10h_CT
-Log Welch's T-test p-value Mock_10h_CT
Welch's T-test q-value Mock_10h_CT
Log2 Mock_10h_CT
Welch's T-test Test statistic Mock_10h_CT
-Log ANOVA p value
ANOVA q-value
z-scored Intensity CT_A	z-scored site intensity (relative to Figure 2B)
z-scored Intensity CT_B
z-scored Intensity CT_C
z-scored Intensity CT_D
z-scored Intensity 2h_A
z-scored Intensity 2h_B
z-scored Intensity 2h_C
z-scored Intensity 2h_D
z-scored Intensity 4h_A
z-scored Intensity 4h_B
z-scored Intensity 4h_C
z-scored Intensity 4h_D
z-scored Intensity 6h_A
z-scored Intensity 6h_B
z-scored Intensity 6h_C
z-scored Intensity 6h_D
z-scored Intensity 8h_A
z-scored Intensity 8h_B
z-scored Intensity 8h_C
z-scored Intensity 8h_D
z-scored Intensity 10h_A
z-scored Intensity 10h_B
z-scored Intensity 10h_C
z-scored Intensity 10h_D
z-scored Intensity Mock_10h_A
z-scored Intensity Mock_10h_B
z-scored Intensity Mock_10h_C
z-scored Intensity Mock_10h_D
Cluster	Cluster in Figure 2B

## Sheet: Supplementary Data 4.1
Proteins	Leading proteins	Protein names	Gene names	Positions within proteins	Amino acid	Multiplicity	Localization prob	PEP	Score	Sequence window	Unique identifier	Intensity CT_A	Intensity CT_B	Intensity CT_C	Intensity CT_D	Intensity 2h_A	Intensity 2h_B	Intensity 2h_C	Intensity 2h_D	Intensity 4h_A	Intensity 4h_B	Intensity 4h_C	Intensity 4h_D	Intensity 6h_A	Intensity 6h_B	Intensity 6h_C	Intensity 6h_D	Intensity 8h_A	Intensity 8h_B	Intensity 8h_C	Intensity 8h_D	Intensity 10h_A	Intensity 10h_B	Intensity 10h_C	Intensity 10h_D	Intensity Mock_10h_A	Intensity Mock_10h_B	Intensity Mock_10h_C	Intensity Mock_10h_D
A0AVK6	A0AVK6	Transcription factor E2F8	E2F8	102	S	___1	1	1.00779e-09	145.71	RSGLPEAKDCIHEHLSGDEFEKSQPSRKEKS	UID1	NaN	-0.892431	NaN	NaN	NaN	NaN	NaN	NaN	-1.26029	NaN	NaN	NaN	NaN	NaN	NaN	NaN	NaN	NaN	NaN	-2.10844	NaN	NaN	NaN	NaN	NaN	NaN	-0.322817	-0.868174
A0AVK6	A0AVK6	Transcription factor E2F8	E2F8	417	S	___1	0.822425	1.74492e-05	113.25	KSIESDRRKINSAPSSPIKTNKAESSQNSAP	UID2	-3.11343	-1.64921	-2.04728	-1.86284	NaN	NaN	-4.17173	-1.59476	-2.83013	-3.96953	-3.21863	-2.09517	NaN	NaN	NaN	NaN	NaN	-5.52962	NaN	NaN	NaN	NaN	NaN	NaN	-1.80163	-2.04846	-0.863123	-0.493303
A0AVK6	A0AVK6	Transcription factor E2F8	E2F8	68	S	___1	0.969258	0.00136035	72.652	QGEPWTPTANLKMLISAVSPEIRNRDQKRGL	UID3	NaN	NaN	NaN	NaN	NaN	NaN	NaN	NaN	NaN	NaN	NaN	NaN	NaN	NaN	NaN	NaN	NaN	NaN	NaN	NaN	NaN	NaN	NaN	NaN	-2.6244	-3.2014	-2.39477	NaN
A0AVK6	A0AVK6	Transcription factor E2F8	E2F8	71	S	___1	0.999999	6.40834e-12	168.98	PWTPTANLKMLISAVSPEIRNRDQKRGLFDN	UID4	NaN	-0.477362	-1.23688	-0.958551	-2.03205	-2.2475	NaN	-1.45841	NaN	NaN	NaN	NaN	NaN	NaN	NaN	NaN	NaN	NaN	NaN	NaN	NaN	NaN	NaN	NaN	-3.03668	-2.17496	-0.694256	-0.588121
A0AVK6	A0AVK6	Transcription factor E2F8	E2F8	102	S	___2	1	1.00779e-09	145.71	RSGLPEAKDCIHEHLSGDEFEKSQPSRKEKS	UID17214	NaN	NaN	NaN	NaN	NaN	NaN	NaN	NaN	NaN	NaN	NaN	NaN	NaN	NaN	NaN	NaN	NaN	NaN	NaN	NaN	NaN	NaN	NaN	NaN	NaN	NaN	NaN	NaN
A0AVK6	A0AVK6	Transcription factor E2F8	E2F8	417	S	___2	0.822425	1.74492e-05	113.25	KSIESDRRKINSAPSSPIKTNKAESSQNSAP	UID17215	NaN	NaN	NaN	NaN	NaN	NaN	NaN	NaN	NaN	NaN	NaN	NaN	NaN	NaN	NaN	NaN	NaN	NaN	NaN	NaN	NaN	NaN	NaN	NaN	NaN	NaN	NaN	NaN
A0AVK6	A0AVK6	Transcription factor E2F8	E2F8	68	S	___2	0.969258	0.00136035	72.652	QGEPWTPTANLKMLISAVSPEIRNRDQKRGL	UID17216	NaN	NaN	NaN	NaN	NaN	NaN	NaN	NaN	NaN	NaN	NaN	NaN	NaN	NaN	NaN	NaN	NaN	NaN	NaN	NaN	NaN	NaN	NaN	NaN	NaN	NaN	NaN	NaN
A0AVK6	A0AVK6	Transcription factor E2F8	E2F8	71	S	___2	0.999999	6.40834e-12	168.98	PWTPTANLKMLISAVSPEIRNRDQKRGLFDN	UID17217	NaN	NaN	NaN	NaN	NaN	NaN	NaN	NaN	NaN	NaN	NaN	NaN	NaN	NaN	NaN	NaN	NaN	NaN	NaN	NaN	NaN	NaN	NaN	NaN	NaN	NaN	NaN	NaN
A0AVK6	A0AVK6	Transcription factor E2F8	E2F8	102	S	___3	1	1.00779e-09	145.71	RSGLPEAKDCIHEHLSGDEFEKSQPSRKEKS	UID34427	NaN	NaN	NaN	NaN	NaN	NaN	NaN	NaN	NaN	NaN	NaN	NaN	NaN	NaN	NaN	NaN	NaN	NaN	NaN	NaN	NaN	NaN	NaN	NaN	NaN	NaN	NaN	NaN
A0AVK6	A0AVK6	Transcription factor E2F8	E2F8	417	S	___3	0.822425	1.74492e-05	113.25	KSIESDRRKINSAPSSPIKTNKAESSQNSAP	UID34428	NaN	NaN	NaN	NaN	NaN	NaN	NaN	NaN	NaN	NaN	NaN	NaN	NaN	NaN	NaN	NaN	NaN	NaN	NaN	NaN	NaN	NaN	NaN	NaN	NaN	NaN	NaN	NaN
A0AVK6	A0AVK6	Transcription factor E2F8	E2F8	68	S	___3	0.969258	0.00136035	72.652	QGEPWTPTANLKMLISAVSPEIRNRDQKRGL	UID34429	NaN	NaN	NaN	NaN	NaN	NaN	NaN	NaN	NaN	NaN	NaN	NaN	NaN	NaN	NaN	NaN	NaN	NaN	NaN	NaN	NaN	NaN	NaN	NaN	NaN	NaN	NaN	NaN
A0AVK6	A0AVK6	Transcription factor E2F8	E2F8	71	S	___3	0.999999	6.40834e-12	168.98	PWTPTANLKMLISAVSPEIRNRDQKRGLFDN	UID34430	NaN	NaN	NaN	NaN	NaN	NaN	NaN	NaN	NaN	NaN	NaN	NaN	NaN	NaN	NaN	NaN	NaN	NaN	NaN	NaN	NaN	NaN	NaN	NaN	NaN	NaN	NaN	NaN
A0FGR8	A0FGR8	Extended synaptotagmin-2	ESYT2	691	S	___1	0.908554	1.15559e-40	174.14	SVSKEGRKTSIKSHMSGSPGPGGSNTAPSTP	UID5	-0.266262	0.702326	0.839514	0.327808	-0.114757	0.0618362	0.0563469	1.0532	0.92646	-0.990498	NaN	-0.929029	NaN	NaN	NaN	NaN	NaN	NaN	NaN	NaN	NaN	-1.26629	NaN	NaN	-1.66008	NaN	0.314321	-0.839256
A0FGR8	A0FGR8	Extended synaptotagmin-2	ESYT2	693	S	___1	0.985401	3.12353e-50	180.74	SKEGRKTSIKSHMSGSPGPGGSNTAPSTPVI	UID6	-1.12608	NaN	NaN	NaN	NaN	NaN	NaN	0.00840568	NaN	NaN	0.335672	-0.408133	0.687073	1.42044	1.74723	1.57836	NaN	0.922262	1.95141	0.657537	1.04806	1.63387	1.71734	NaN	0.361614	0.409218	-0.100079	NaN
A0FGR8	A0FGR8	Extended synaptotagmin-2	ESYT2	738	S	___1	0.822805	0.000133116	77.372	PEAGPQGLHDLGRSSSSLLASPGHISVKEPT	UID7	-2.38391	-0.780949	-1.32725	-1.96987	NaN	-1.87941	NaN	-2.67254	NaN	-1.43666	NaN	-1.5761	NaN	-1.99598	NaN	0.579752	NaN	NaN	NaN	-0.796515	NaN	NaN	NaN	NaN	-1.24845	-1.08585	-1.78885	NaN
A0FGR8	A0FGR8	Extended synaptotagmin-2	ESYT2	743	S	___1	0.999452	9.23618e-06	104.16	QGLHDLGRSSSSLLASPGHISVKEPTPSIAS	UID8	-1.95403	-0.356209	-0.327246	-0.786446	-1.2076	-0.515162	-0.517189	-1.12208	-1.03081	-0.303295	-0.679781	-0.511137	-0.516521	-0.648903	-0.52663	-0.113346	-1.46157	-0.684114	-2.33801	-1.5309	NaN	NaN	NaN	NaN	-0.974264	-0.854231	-1.53846	-1.27135
A0FGR8	A0FGR8	Extended synaptotagmin-2	ESYT2	701	T	___1	0.936235	2.95459e-13	103.54	IKSHMSGSPGPGGSNTAPSTPVIGGSDKPGM	UID14865	NaN	NaN	NaN	NaN	NaN	NaN	NaN	NaN	NaN	NaN	NaN	NaN	1.70384	NaN	0.079565	0.190758	NaN	NaN	NaN	NaN	NaN	NaN	NaN	NaN	NaN	NaN	NaN	NaN
A0FGR8	A0FGR8	Extended synaptotagmin-2	ESYT2	705	T	___1	0.949481	2.95459e-13	103.54	MSGSPGPGGSNTAPSTPVIGGSDKPGMEEKA	UID14866	NaN	NaN	NaN	NaN	NaN	NaN	NaN	NaN	NaN	NaN	NaN	NaN	NaN	NaN	NaN	NaN	NaN	NaN	NaN	NaN	NaN	NaN	NaN	NaN	NaN	NaN	NaN	NaN
A0FGR8	A0FGR8	Extended synaptotagmin-2	ESYT2	691	S	___2	0.908554	1.15559e-40	174.14	SVSKEGRKTSIKSHMSGSPGPGGSNTAPSTP	UID17218	NaN	NaN	NaN	NaN	NaN	NaN	NaN	NaN	NaN	NaN	NaN	NaN	0.831137	-1.51999	0.384777	-1.27947	NaN	NaN	NaN	NaN	NaN	NaN	NaN	NaN	-1.02977	0.61405	-2.26718	-1.8781
A0FGR8	A0FGR8	Extended synaptotagmin-2	ESYT2	693	S	___2	0.985401	3.12353e-50	180.74	SKEGRKTSIKSHMSGSPGPGGSNTAPSTPVI	UID17219	NaN	NaN	NaN	NaN	NaN	NaN	NaN	NaN	NaN	NaN	NaN	NaN	-0.192745	-1.51999	0.384777	-1.27947	NaN	NaN	NaN	NaN	NaN	NaN	NaN	NaN	-1.02977	0.61405	-2.26718	-1.8781
A0FGR8	A0FGR8	Extended synaptotagmin-2	ESYT2	738	S	___2	0.822805	0.000133116	77.372	PEAGPQGLHDLGRSSSSLLASPGHISVKEPT	UID17220	NaN	NaN	NaN	NaN	NaN	NaN	NaN	NaN	NaN	NaN	NaN	NaN	NaN	NaN	NaN	NaN	NaN	NaN	NaN	NaN	NaN	NaN	NaN	NaN	NaN	NaN	NaN	NaN
A0FGR8	A0FGR8	Extended synaptotagmin-2	ESYT2	743	S	___2	0.999452	9.23618e-06	104.16	QGLHDLGRSSSSLLASPGHISVKEPTPSIAS	UID17221	NaN	NaN	NaN	NaN	NaN	NaN	NaN	NaN	NaN	NaN	NaN	NaN	NaN	NaN	NaN	NaN	NaN	NaN	NaN	NaN	NaN	NaN	NaN	NaN	NaN	NaN	NaN	NaN
A0FGR8	A0FGR8	Extended synaptotagmin-2	ESYT2	701	T	___2	0.936235	2.95459e-13	103.54	IKSHMSGSPGPGGSNTAPSTPVIGGSDKPGM	UID32078	NaN	NaN	NaN	NaN	NaN	NaN	NaN	NaN	NaN	NaN	NaN	NaN	1.22117	-0.853331	-0.611116	0.504394	NaN	-1.71319	NaN	-1.88388	NaN	NaN	NaN	NaN	NaN	NaN	NaN	-3.02547
A0FGR8	A0FGR8	Extended synaptotagmin-2	ESYT2	705	T	___2	0.949481	2.95459e-13	103.54	MSGSPGPGGSNTAPSTPVIGGSDKPGMEEKA	UID32079	NaN	NaN	NaN	NaN	NaN	NaN	NaN	NaN	NaN	NaN	NaN	NaN	1.22117	-0.853331	0.58643	1.38967	NaN	-1.71319	NaN	-1.88388	NaN	NaN	NaN	NaN	NaN	NaN	NaN	-3.02547
A0FGR8	A0FGR8	Extended synaptotagmin-2	ESYT2	691	S	___3	0.908554	1.15559e-40	174.14	SVSKEGRKTSIKSHMSGSPGPGGSNTAPSTP	UID34431	NaN	NaN	NaN	NaN	NaN	NaN	NaN	NaN	NaN	NaN	NaN	NaN	NaN	NaN	NaN	NaN	NaN	NaN	NaN	NaN	NaN	NaN	NaN	NaN	NaN	NaN	NaN	NaN
A0FGR8	A0FGR8	Extended synaptotagmin-2	ESYT2	693	S	___3	0.985401	3.12353e-50	180.74	SKEGRKTSIKSHMSGSPGPGGSNTAPSTPVI	UID34432	NaN	NaN	NaN	NaN	NaN	NaN	NaN	NaN	NaN	NaN	NaN	NaN	NaN	NaN	NaN	NaN	NaN	NaN	NaN	NaN	NaN	NaN	NaN	NaN	NaN	NaN	NaN	NaN
A0FGR8	A0FGR8	Extended synaptotagmin-2	ESYT2	738	S	___3	0.822805	0.000133116	77.372	PEAGPQGLHDLGRSSSSLLASPGHISVKEPT	UID34433	NaN	NaN	NaN	NaN	NaN	NaN	NaN	NaN	NaN	NaN	NaN	NaN	NaN	NaN	NaN	NaN	NaN	NaN	NaN	NaN	NaN	NaN	NaN	NaN	NaN	NaN	NaN	NaN
A0FGR8	A0FGR8	Extended synaptotagmin-2	ESYT2	743	S	___3	0.999452	9.23618e-06	104.16	QGLHDLGRSSSSLLASPGHISVKEPTPSIAS	UID34434	NaN	NaN	NaN	NaN	NaN	NaN	NaN	NaN	NaN	NaN	NaN	NaN	NaN	NaN	NaN	NaN	NaN	NaN	NaN	NaN	NaN	NaN	NaN	NaN	NaN	NaN	NaN	NaN
A0FGR8	A0FGR8	Extended synaptotagmin-2	ESYT2	701	T	___3	0.936235	2.95459e-13	103.54	IKSHMSGSPGPGGSNTAPSTPVIGGSDKPGM	UID49291	NaN	NaN	NaN	NaN	NaN	NaN	NaN	NaN	NaN	NaN	NaN	NaN	NaN	NaN	NaN	NaN	NaN	NaN	NaN	NaN	NaN	NaN	NaN	NaN	NaN	NaN	NaN	NaN
A0FGR8	A0FGR8	Extended synaptotagmin-2	ESYT2	705	T	___3	0.949481	2.95459e-13	103.54	MSGSPGPGGSNTAPSTPVIGGSDKPGMEEKA	UID49292	NaN	NaN	NaN	NaN	NaN	NaN	NaN	NaN	NaN	NaN	NaN	NaN	NaN	NaN	NaN	NaN	NaN	NaN	NaN	NaN	NaN	NaN	NaN	NaN	NaN	NaN	NaN	NaN
A0JLT2	A0JLT2	Mediator of RNA polymerase II transcription subunit 19	MED19	226	S	___1	1	1.4534e-115	274.63	RKRKKKEKKKKKNRHSPDHPGMGSSQASSSS	UID9	2.24406	0.993755	0.685534	1.31621	1.87813	1.035	1.4511	3.04855	2.91636	0.639128	1.89075	3.7076	3.71515	NaN	2.77671	3.39853	2.17047	2.55934	3.72039	3.46497	3.0578	3.86402	4.0882	2.9669	2.87824	2.94662	3.9036	4.32462
A0JLT2	A0JLT2	Mediator of RNA polymerase II transcription subunit 19	MED19	194	S	___1	0.979179	4.82327e-17	163.34	HKQSRTQDPVPPETPSDSDHKKKKKKKEEDP	UID10	0.905678	0.711163	-1.2073	-1.76886	-2.12392	-0.0330467	-0.250114	-0.312979	-1.77724	0.537744	0.696882	-0.479584	NaN	-1.14986	0.200794	NaN	-0.197248	-0.728872	-1.3108	NaN	-1.71438	NaN	NaN	-3.59702	NaN	1.13584	0.689417	-0.465767
A0JLT2	A0JLT2	Mediator of RNA polymerase II transcription subunit 19	MED19	192	T	___1	0.867103	5.00941e-16	163.84	HKHKQSRTQDPVPPETPSDSDHKKKKKKKEE	UID14867	-1.55378	NaN	-2.27669	NaN	-2.54933	-3.02324	NaN	NaN	NaN	NaN	-3.92105	NaN	NaN	NaN	NaN	NaN	NaN	NaN	NaN	NaN	NaN	NaN	NaN	NaN	NaN	-0.489471	-2.05496	-2.82181
A0JLT2	A0JLT2	Mediator of RNA polymerase II transcription subunit 19	MED19	226	S	___2	1	1.4534e-115	274.63	RKRKKKEKKKKKNRHSPDHPGMGSSQASSSS	UID17222	NaN	NaN	NaN	NaN	NaN	NaN	NaN	NaN	NaN	NaN	NaN	NaN	NaN	NaN	NaN	NaN	NaN	NaN	NaN	NaN	NaN	NaN	NaN	NaN	NaN	NaN	NaN	NaN
A0JLT2	A0JLT2	Mediator of RNA polymerase II transcription subunit 19	MED19	194	S	___2	0.979179	4.82327e-17	163.34	HKQSRTQDPVPPETPSDSDHKKKKKKKEEDP	UID17223	NaN	NaN	NaN	NaN	NaN	NaN	NaN	NaN	NaN	NaN	NaN	NaN	NaN	NaN	NaN	NaN	NaN	NaN	NaN	NaN	NaN	NaN	NaN	NaN	NaN	NaN	NaN	NaN
A0JLT2	A0JLT2	Mediator of RNA polymerase II transcription subunit 19	MED19	192	T	___2	0.867103	5.00941e-16	163.84	HKHKQSRTQDPVPPETPSDSDHKKKKKKKEE	UID32080	NaN	NaN	NaN	NaN	NaN	NaN	NaN	NaN	NaN	NaN	NaN	NaN	NaN	NaN	NaN	NaN	NaN	NaN	NaN	NaN	NaN	NaN	NaN	NaN	NaN	NaN	NaN	NaN
A0JLT2	A0JLT2	Mediator of RNA polymerase II transcription subunit 19	MED19	226	S	___3	1	1.4534e-115	274.63	RKRKKKEKKKKKNRHSPDHPGMGSSQASSSS	UID34435	NaN	NaN	NaN	NaN	NaN	NaN	NaN	NaN	NaN	NaN	NaN	NaN	NaN	NaN	NaN	NaN	NaN	NaN	NaN	NaN	NaN	NaN	NaN	NaN	NaN	NaN	NaN	NaN
A0JLT2	A0JLT2	Mediator of RNA polymerase II transcription subunit 19	MED19	194	S	___3	0.979179	4.82327e-17	163.34	HKQSRTQDPVPPETPSDSDHKKKKKKKEEDP	UID34436	NaN	NaN	NaN	NaN	NaN	NaN	NaN	NaN	NaN	NaN	NaN	NaN	NaN	NaN	NaN	NaN	NaN	NaN	NaN	NaN	NaN	NaN	NaN	NaN	NaN	NaN	NaN	NaN
A0JLT2	A0JLT2	Mediator of RNA polymerase II transcription subunit 19	MED19	192	T	___3	0.867103	5.00941e-16	163.84	HKHKQSRTQDPVPPETPSDSDHKKKKKKKEE	UID49293	NaN	NaN	NaN	NaN	NaN	NaN	NaN	NaN	NaN	NaN	NaN	NaN	NaN	NaN	NaN	NaN	NaN	NaN	NaN	NaN	NaN	NaN	NaN	NaN	NaN	NaN	NaN	NaN
A0JNW5	A0JNW5	UHRF1-binding protein 1-like	UHRF1BP1L	414	S	___1	0.996055	0.000176931	67.69	NVEMLKQAVKDHNVGSPPKSPTHASPQHTQT	UID11	NaN	NaN	NaN	NaN	NaN	NaN	NaN	NaN	NaN	NaN	NaN	NaN	NaN	NaN	NaN	NaN	NaN	NaN	NaN	NaN	NaN	NaN	NaN	NaN	NaN	NaN	NaN	NaN
A0JNW5	A0JNW5	UHRF1-binding protein 1-like	UHRF1BP1L	418	S	___1	0.901231	1.96417e-07	111.34	LKQAVKDHNVGSPPKSPTHASPQHTQTEKDY	UID12	NaN	NaN	NaN	-2.15376	NaN	NaN	NaN	NaN	-2.06765	NaN	NaN	-0.399113	NaN	NaN	-4.77113	NaN	NaN	NaN	NaN	NaN	NaN	NaN	NaN	NaN	NaN	NaN	-1.95707	-0.968626
A0JNW5	A0JNW5	UHRF1-binding protein 1-like	UHRF1BP1L	414	S	___2	0.996055	0.000176931	67.69	NVEMLKQAVKDHNVGSPPKSPTHASPQHTQT	UID17224	NaN	NaN	NaN	NaN	NaN	NaN	NaN	NaN	NaN	NaN	NaN	-2.21137	NaN	NaN	NaN	NaN	NaN	NaN	NaN	-0.912159	NaN	NaN	NaN	NaN	NaN	NaN	NaN	NaN
A0JNW5	A0JNW5	UHRF1-binding protein 1-like	UHRF1BP1L	418	S	___2	0.901231	1.96417e-07	111.34	LKQAVKDHNVGSPPKSPTHASPQHTQTEKDY	UID17225	NaN	NaN	NaN	NaN	NaN	NaN	NaN	NaN	NaN	NaN	NaN	-2.21137	NaN	NaN	NaN	NaN	NaN	NaN	NaN	-0.912159	NaN	NaN	NaN	NaN	NaN	NaN	NaN	NaN
A0JNW5	A0JNW5	UHRF1-binding protein 1-like	UHRF1BP1L	414	S	___3	0.996055	0.000176931	67.69	NVEMLKQAVKDHNVGSPPKSPTHASPQHTQT	UID34437	NaN	NaN	NaN	NaN	NaN	NaN	NaN	NaN	NaN	NaN	NaN	NaN	NaN	NaN	NaN	NaN	NaN	NaN	NaN	NaN	NaN	NaN	NaN	NaN	NaN	NaN	NaN	NaN
A0JNW5	A0JNW5	UHRF1-binding protein 1-like	UHRF1BP1L	418	S	___3	0.901231	1.96417e-07	111.34	LKQAVKDHNVGSPPKSPTHASPQHTQTEKDY	UID34438	NaN	NaN	NaN	NaN	NaN	NaN	NaN	NaN	NaN	NaN	NaN	NaN	NaN	NaN	NaN	NaN	NaN	NaN	NaN	NaN	NaN	NaN	NaN	NaN	NaN	NaN	NaN	NaN
A0MZ66	A0MZ66	Shootin-1	KIAA1598	494	S	___1	0.998732	5.05668e-111	277.25	RILRRRKVTAEADSSSPTGILATSESKSMPV	UID13	2.12406	1.52409	2.0105	1.40067	1.3829	1.54245	1.9986	1.07614	1.0145	1.30682	1.16512	1.11091	0.580872	2.06777	1.93427	1.63983	2.01799	1.64474	1.62166	1.97584	-0.286213	0.554224	-0.260468	NaN	1.70811	1.38198	0.959761	0.926424
A0MZ66	A0MZ66	Shootin-1	KIAA1598	249	S	___1	1	3.323e-13	157.12	FAQEMFIEQNKLKRQSHLLLQSSIPDQQLLK	UID14	-0.459957	-1.03958	0.0370979	-0.199802	-0.864466	-0.75709	-0.44652	-0.0738049	-0.125444	0.294985	0.371193	-0.00429916	2.3748	2.21434	2.69988	2.46389	3.45939	3.54143	3.38941	3.1532	3.48726	3.50179	3.69315	3.19799	-0.215866	-2.22799	-0.404348	-0.317455
A0MZ66	A0MZ66	Shootin-1	KIAA1598	101	S	___1	0.999999	5.39609e-05	122.34	LATKLNKENKTLKRISMLYMAKLGPDVITEE	UID15	NaN	NaN	NaN	NaN	NaN	NaN	NaN	NaN	NaN	NaN	-1.46917	NaN	-0.3398	NaN	NaN	NaN	2.52739	2.07374	1.78444	2.03006	3.42148	2.41804	3.52294	3.36538	NaN	NaN	NaN	NaN
A0MZ66	A0MZ66	Shootin-1	KIAA1598	467	S	___1	1	1.20691e-05	105.19	ILGTLNKSTSSRSLKSLDPENSETELERILR	UID16	NaN	NaN	NaN	NaN	NaN	NaN	NaN	NaN	NaN	NaN	NaN	NaN	NaN	-3.31674	NaN	NaN	-2.71577	NaN	-2.35387	NaN	NaN	NaN	NaN	NaN	NaN	-2.53957	NaN	-1.33462
A0MZ66	A0MZ66	Shootin-1	KIAA1598	473	S	___1	0.978215	5.93299e-06	112.15	KSTSSRSLKSLDPENSETELERILRRRKVTA	UID17	-1.37126	-2.62749	-1.6235	-2.03715	NaN	-3.32499	-2.80539	-3.16665	NaN	NaN	NaN	NaN	-2.82457	-1.20751	NaN	-1.85989	-1.39275	NaN	NaN	-3.0357	NaN	NaN	NaN	NaN	-3.21541	-2.07986	-2.27096	-2.5349
A0MZ66	A0MZ66	Shootin-1	KIAA1598	506	S	___1	1	1.88945e-13	158.83	DSSSPTGILATSESKSMPVLGSVSSVTKTAL	UID18	2.04229	-0.0601864	0.767548	0.304878	0.968119	1.12992	1.3004	0.163717	-0.0944748	0.320864	1.35999	-0.155201	-1.8379	-0.490351	-0.500439	-1.48305	-1.27198	-0.989563	-0.529312	-0.605169	NaN	-3.73109	-3.70519	NaN	2.13226	2.47464	0.792002	1.98102
A0MZ66	A0MZ66	Shootin-1	KIAA1598	82	S	___1	0.982262	4.79875e-05	95.854	NFMQNHLEIEKTCRESAEALATKLNKENKTL	UID19	NaN	NaN	NaN	NaN	NaN	NaN	NaN	NaN	NaN	NaN	NaN	NaN	NaN	NaN	NaN	NaN	-2.18994	-3.12088	-3.50701	NaN	-0.977142	-0.0448685	-1.0729	-0.753811	NaN	NaN	NaN	NaN
A0MZ66	A0MZ66	Shootin-1	KIAA1598	534	S	___1	0.958386	2.52105e-92	256.67	TALNKKTLEAEFNSPSPPTPEPGEGPRKLEG	UID20	-0.882078	-0.226959	-0.140205	-1.27586	-0.816687	-1.11252	-0.298924	-2.37221	-0.756947	-0.627323	-0.655748	-1.00198	-2.45498	-1.29999	-2.02442	NaN	-1.69818	-1.56603	-3.40196	NaN	NaN	NaN	NaN	NaN	-1.12221	-1.87208	-1.2939	-0.749533
A0MZ66	A0MZ66	Shootin-1	KIAA1598	537	T	___1	0.999999	3.52823e-225	343.59	NKKTLEAEFNSPSPPTPEPGEGPRKLEGCTS	UID14868	0.539946	0.21748	0.394741	0.19614	0.500416	0.552277	0.344667	0.259701	0.379614	0.815704	0.389278	0.169363	1.04887	0.496891	1.09409	1.01075	0.762642	-1.03773	0.289946	0.651861	-1.56092	-2.03587	-1.62617	-0.90778	-1.01833	-0.0840931	-0.408434	-1.43765
A0MZ66	A0MZ66	Shootin-1	KIAA1598	494	S	___2	0.998732	5.05668e-111	277.25	RILRRRKVTAEADSSSPTGILATSESKSMPV	UID17226	NaN	NaN	NaN	NaN	NaN	NaN	NaN	NaN	NaN	NaN	NaN	NaN	NaN	NaN	NaN	NaN	NaN	NaN	NaN	NaN	NaN	NaN	NaN	NaN	NaN	NaN	NaN	NaN
A0MZ66	A0MZ66	Shootin-1	KIAA1598	249	S	___2	1	3.323e-13	157.12	FAQEMFIEQNKLKRQSHLLLQSSIPDQQLLK	UID17227	NaN	NaN	NaN	NaN	NaN	NaN	NaN	NaN	NaN	NaN	NaN	NaN	NaN	NaN	NaN	NaN	NaN	NaN	NaN	NaN	NaN	NaN	NaN	NaN	NaN	NaN	NaN	NaN
A0MZ66	A0MZ66	Shootin-1	KIAA1598	101	S	___2	0.999999	5.39609e-05	122.34	LATKLNKENKTLKRISMLYMAKLGPDVITEE	UID17228	NaN	NaN	NaN	NaN	NaN	NaN	NaN	NaN	NaN	NaN	NaN	NaN	NaN	NaN	NaN	NaN	NaN	NaN	NaN	NaN	NaN	NaN	NaN	NaN	NaN	NaN	NaN	NaN
A0MZ66	A0MZ66	Shootin-1	KIAA1598	467	S	___2	1	1.20691e-05	105.19	ILGTLNKSTSSRSLKSLDPENSETELERILR	UID17229	NaN	NaN	NaN	NaN	NaN	NaN	NaN	NaN	NaN	NaN	NaN	NaN	NaN	NaN	NaN	NaN	NaN	NaN	NaN	NaN	NaN	NaN	NaN	NaN	NaN	NaN	NaN	NaN
A0MZ66	A0MZ66	Shootin-1	KIAA1598	473	S	___2	0.978215	5.93299e-06	112.15	KSTSSRSLKSLDPENSETELERILRRRKVTA	UID17230	NaN	NaN	NaN	NaN	NaN	NaN	NaN	NaN	NaN	NaN	NaN	NaN	NaN	NaN	NaN	NaN	NaN	NaN	NaN	NaN	NaN	NaN	NaN	NaN	NaN	NaN	NaN	NaN
A0MZ66	A0MZ66	Shootin-1	KIAA1598	506	S	___2	1	1.88945e-13	158.83	DSSSPTGILATSESKSMPVLGSVSSVTKTAL	UID17231	NaN	NaN	NaN	NaN	NaN	NaN	NaN	NaN	NaN	NaN	NaN	NaN	NaN	NaN	NaN	NaN	NaN	NaN	NaN	NaN	NaN	NaN	NaN	NaN	NaN	NaN	NaN	NaN
A0MZ66	A0MZ66	Shootin-1	KIAA1598	82	S	___2	0.982262	4.79875e-05	95.854	NFMQNHLEIEKTCRESAEALATKLNKENKTL	UID17232	NaN	NaN	NaN	NaN	NaN	NaN	NaN	NaN	NaN	NaN	NaN	NaN	NaN	NaN	NaN	NaN	NaN	NaN	NaN	NaN	NaN	NaN	NaN	NaN	NaN	NaN	NaN	NaN
A0MZ66	A0MZ66	Shootin-1	KIAA1598	534	S	___2	0.958386	2.52105e-92	256.67	TALNKKTLEAEFNSPSPPTPEPGEGPRKLEG	UID17233	NaN	NaN	NaN	NaN	NaN	NaN	NaN	NaN	NaN	NaN	NaN	NaN	NaN	NaN	NaN	NaN	NaN	NaN	NaN	NaN	NaN	NaN	NaN	NaN	NaN	NaN	NaN	NaN
A0MZ66	A0MZ66	Shootin-1	KIAA1598	537	T	___2	0.999999	3.52823e-225	343.59	NKKTLEAEFNSPSPPTPEPGEGPRKLEGCTS	UID32081	NaN	NaN	NaN	NaN	NaN	NaN	NaN	NaN	NaN	NaN	NaN	NaN	NaN	NaN	NaN	NaN	NaN	NaN	NaN	NaN	NaN	NaN	NaN	NaN	NaN	NaN	NaN	NaN
A0MZ66	A0MZ66	Shootin-1	KIAA1598	494	S	___3	0.998732	5.05668e-111	277.25	RILRRRKVTAEADSSSPTGILATSESKSMPV	UID34439	NaN	NaN	NaN	NaN	NaN	NaN	NaN	NaN	NaN	NaN	NaN	NaN	NaN	NaN	NaN	NaN	NaN	NaN	NaN	NaN	NaN	NaN	NaN	NaN	NaN	NaN	NaN	NaN
A0MZ66	A0MZ66	Shootin-1	KIAA1598	249	S	___3	1	3.323e-13	157.12	FAQEMFIEQNKLKRQSHLLLQSSIPDQQLLK	UID34440	NaN	NaN	NaN	NaN	NaN	NaN	NaN	NaN	NaN	NaN	NaN	NaN	NaN	NaN	NaN	NaN	NaN	NaN	NaN	NaN	NaN	NaN	NaN	NaN	NaN	NaN	NaN	NaN
A0MZ66	A0MZ66	Shootin-1	KIAA1598	101	S	___3	0.999999	5.39609e-05	122.34	LATKLNKENKTLKRISMLYMAKLGPDVITEE	UID34441	NaN	NaN	NaN	NaN	NaN	NaN	NaN	NaN	NaN	NaN	NaN	NaN	NaN	NaN	NaN	NaN	NaN	NaN	NaN	NaN	NaN	NaN	NaN	NaN	NaN	NaN	NaN	NaN
A0MZ66	A0MZ66	Shootin-1	KIAA1598	467	S	___3	1	1.20691e-05	105.19	ILGTLNKSTSSRSLKSLDPENSETELERILR	UID34442	NaN	NaN	NaN	NaN	NaN	NaN	NaN	NaN	NaN	NaN	NaN	NaN	NaN	NaN	NaN	NaN	NaN	NaN	NaN	NaN	NaN	NaN	NaN	NaN	NaN	NaN	NaN	NaN
A0MZ66	A0MZ66	Shootin-1	KIAA1598	473	S	___3	0.978215	5.93299e-06	112.15	KSTSSRSLKSLDPENSETELERILRRRKVTA	UID34443	NaN	NaN	NaN	NaN	NaN	NaN	NaN	NaN	NaN	NaN	NaN	NaN	NaN	NaN	NaN	NaN	NaN	NaN	NaN	NaN	NaN	NaN	NaN	NaN	NaN	NaN	NaN	NaN
A0MZ66	A0MZ66	Shootin-1	KIAA1598	506	S	___3	1	1.88945e-13	158.83	DSSSPTGILATSESKSMPVLGSVSSVTKTAL	UID34444	NaN	NaN	NaN	NaN	NaN	NaN	NaN	NaN	NaN	NaN	NaN	NaN	NaN	NaN	NaN	NaN	NaN	NaN	NaN	NaN	NaN	NaN	NaN	NaN	NaN	NaN	NaN	NaN
A0MZ66	A0MZ66	Shootin-1	KIAA1598	82	S	___3	0.982262	4.79875e-05	95.854	NFMQNHLEIEKTCRESAEALATKLNKENKTL	UID34445	NaN	NaN	NaN	NaN	NaN	NaN	NaN	NaN	NaN	NaN	NaN	NaN	NaN	NaN	NaN	NaN	NaN	NaN	NaN	NaN	NaN	NaN	NaN	NaN	NaN	NaN	NaN	NaN
A0MZ66	A0MZ66	Shootin-1	KIAA1598	534	S	___3	0.958386	2.52105e-92	256.67	TALNKKTLEAEFNSPSPPTPEPGEGPRKLEG	UID34446	NaN	NaN	NaN	NaN	NaN	NaN	NaN	NaN	NaN	NaN	NaN	NaN	NaN	NaN	NaN	NaN	NaN	NaN	NaN	NaN	NaN	NaN	NaN	NaN	NaN	NaN	NaN	NaN
A0MZ66	A0MZ66	Shootin-1	KIAA1598	537	T	___3	0.999999	3.52823e-225	343.59	NKKTLEAEFNSPSPPTPEPGEGPRKLEGCTS	UID49294	NaN	NaN	NaN	NaN	NaN	NaN	NaN	NaN	NaN	NaN	NaN	NaN	NaN	NaN	NaN	NaN	NaN	NaN	NaN	NaN	NaN	NaN	NaN	NaN	NaN	NaN	NaN	NaN
A1A4S6	A1A4S6	Rho GTPase-activating protein 10	ARHGAP10	591	S	___1	0.993124	4.12947e-10	121.02	TPPDTTFPEPTCLSASPPNAPPRQSKRQGQR	UID21	NaN	-1.04465	-1.68229	-0.72707	NaN	-3.22492	-2.97582	-1.71196	-2.4238	NaN	NaN	-0.302507	-1.2263	NaN	NaN	-2.875	NaN	NaN	NaN	NaN	NaN	NaN	NaN	NaN	-2.23433	-1.99334	0.536903	-0.589497
A1A4S6	A1A4S6	Rho GTPase-activating protein 10	ARHGAP10	591	S	___2	0.993124	4.12947e-10	121.02	TPPDTTFPEPTCLSASPPNAPPRQSKRQGQR	UID17234	NaN	NaN	NaN	NaN	NaN	NaN	NaN	NaN	NaN	NaN	NaN	NaN	NaN	NaN	NaN	NaN	NaN	NaN	NaN	NaN	NaN	NaN	NaN	NaN	NaN	NaN	NaN	NaN
A1A4S6	A1A4S6	Rho GTPase-activating protein 10	ARHGAP10	591	S	___3	0.993124	4.12947e-10	121.02	TPPDTTFPEPTCLSASPPNAPPRQSKRQGQR	UID34447	NaN	NaN	NaN	NaN	NaN	NaN	NaN	NaN	NaN	NaN	NaN	NaN	NaN	NaN	NaN	NaN	NaN	NaN	NaN	NaN	NaN	NaN	NaN	NaN	NaN	NaN	NaN	NaN
A1KXE4	A1KXE4	Myelin-associated neurite-outgrowth inhibitor	FAM168B	6	S	___1	0.999974	5.54223e-19	174.59	__________MNPVYSPGSSGVPYANAKGIG	UID22	-1.07707	-0.0839386	-0.412016	0.523592	0.7379	1.429	0.976185	0.440531	-0.168135	-1.00957	NaN	-0.657291	NaN	NaN	NaN	NaN	NaN	NaN	NaN	NaN	NaN	-1.63765	NaN	NaN	-1.4435	-2.08059	-0.529308	-0.356489
A1KXE4	A1KXE4	Myelin-associated neurite-outgrowth inhibitor	FAM168B	6	S	___2	0.999974	5.54223e-19	174.59	__________MNPVYSPGSSGVPYANAKGIG	UID17235	NaN	NaN	NaN	NaN	NaN	NaN	NaN	NaN	NaN	NaN	NaN	NaN	NaN	NaN	NaN	NaN	NaN	NaN	NaN	NaN	NaN	NaN	NaN	NaN	NaN	NaN	NaN	NaN
A1KXE4	A1KXE4	Myelin-associated neurite-outgrowth inhibitor	FAM168B	6	S	___3	0.999974	5.54223e-19	174.59	__________MNPVYSPGSSGVPYANAKGIG	UID34448	NaN	NaN	NaN	NaN	NaN	NaN	NaN	NaN	NaN	NaN	NaN	NaN	NaN	NaN	NaN	NaN	NaN	NaN	NaN	NaN	NaN	NaN	NaN	NaN	NaN	NaN	NaN	NaN
A1L0T0	A1L0T0	Acetolactate synthase-like protein	ILVBL	167	S	___1	1	1.03291e-05	107.17	TLLQNRGALQAVDQLSLFRPLCKFCVSVRRV	UID23	-0.124653	1.49031	-0.33243	0.455252	-0.334665	0.432823	-0.523827	0.424994	NaN	NaN	NaN	NaN	NaN	NaN	NaN	NaN	NaN	NaN	NaN	NaN	NaN	NaN	NaN	NaN	NaN	1.77384	1.91931	1.20566
A1L0T0	A1L0T0	Acetolactate synthase-like protein	ILVBL	167	S	___2	1	1.03291e-05	107.17	TLLQNRGALQAVDQLSLFRPLCKFCVSVRRV	UID17236	NaN	NaN	NaN	NaN	NaN	NaN	NaN	NaN	NaN	NaN	NaN	NaN	NaN	NaN	NaN	NaN	NaN	NaN	NaN	NaN	NaN	NaN	NaN	NaN	NaN	NaN	NaN	NaN
A1L0T0	A1L0T0	Acetolactate synthase-like protein	ILVBL	167	S	___3	1	1.03291e-05	107.17	TLLQNRGALQAVDQLSLFRPLCKFCVSVRRV	UID34449	NaN	NaN	NaN	NaN	NaN	NaN	NaN	NaN	NaN	NaN	NaN	NaN	NaN	NaN	NaN	NaN	NaN	NaN	NaN	NaN	NaN	NaN	NaN	NaN	NaN	NaN	NaN	NaN
A1L170	A1L170	Uncharacterized protein C1orf226	C1orf226	223	S	___1	0.999792	1.19693e-05	110.17	QDESKLKMTECRRASSPSLIERNGFKLSLSP	UID24	-1.59947	0.186075	-0.442512	0.234699	-0.876732	-0.312508	-0.274116	0.437594	-0.480143	0.169769	-0.178865	-0.449997	-1.12051	-0.498694	-1.00096	-1.01827	-1.08919	-1.10717	-2.17968	-2.17973	-3.67069	NaN	NaN	NaN	-0.39101	-0.180817	-0.0550899	0.487455
A1L170	A1L170	Uncharacterized protein C1orf226	C1orf226	258	S	___1	0.940595	3.47949e-06	119.96	ESWEDGSPPPQARTSSLDNEGPHPDLLSFE_	UID25	-2.38679	NaN	-2.47477	-1.9443	NaN	-2.9732	-2.48676	-0.834271	NaN	NaN	-1.48279	-1.60102	-1.62574	-0.211166	0.049921	-0.683008	-0.0252552	0.0580082	-0.105423	-0.20257	NaN	-2.10973	NaN	-1.92985	-0.835585	-0.74589	-0.741125	-0.185473
A1L170	A1L170	Uncharacterized protein C1orf226	C1orf226	223	S	___2	0.999792	1.19693e-05	110.17	QDESKLKMTECRRASSPSLIERNGFKLSLSP	UID17237	NaN	NaN	NaN	NaN	NaN	NaN	NaN	NaN	NaN	NaN	NaN	NaN	NaN	NaN	NaN	NaN	NaN	NaN	NaN	NaN	NaN	NaN	NaN	NaN	NaN	NaN	NaN	NaN
A1L170	A1L170	Uncharacterized protein C1orf226	C1orf226	258	S	___2	0.940595	3.47949e-06	119.96	ESWEDGSPPPQARTSSLDNEGPHPDLLSFE_	UID17238	NaN	NaN	NaN	NaN	NaN	NaN	NaN	NaN	NaN	NaN	NaN	NaN	NaN	NaN	NaN	NaN	NaN	NaN	NaN	NaN	NaN	NaN	NaN	NaN	NaN	NaN	NaN	NaN
A1L170	A1L170	Uncharacterized protein C1orf226	C1orf226	223	S	___3	0.999792	1.19693e-05	110.17	QDESKLKMTECRRASSPSLIERNGFKLSLSP	UID34450	NaN	NaN	NaN	NaN	NaN	NaN	NaN	NaN	NaN	NaN	NaN	NaN	NaN	NaN	NaN	NaN	NaN	NaN	NaN	NaN	NaN	NaN	NaN	NaN	NaN	NaN	NaN	NaN
A1L170	A1L170	Uncharacterized protein C1orf226	C1orf226	258	S	___3	0.940595	3.47949e-06	119.96	ESWEDGSPPPQARTSSLDNEGPHPDLLSFE_	UID34451	NaN	NaN	NaN	NaN	NaN	NaN	NaN	NaN	NaN	NaN	NaN	NaN	NaN	NaN	NaN	NaN	NaN	NaN	NaN	NaN	NaN	NaN	NaN	NaN	NaN	NaN	NaN	NaN
A1L390	A1L390	Pleckstrin homology domain-containing family G member 3	PLEKHG3	76	S	___1	1	2.6493e-11	182.54	SNNNSSSWLNVKGPLSPFNSRAAAGPAHHKL	UID26	0.469311	1.42102	1.1652	1.44501	0.267056	0.587492	0.386181	1.27201	0.817789	0.791325	0.29711	0.908503	-0.551289	-1.3949	-0.7679	-0.0310288	-3.163	-0.743446	-1.11994	-1.14337	NaN	-2.34806	-2.36564	NaN	1.16799	1.17788	1.88372	2.10037
A1L390	A1L390	Pleckstrin homology domain-containing family G member 3	PLEKHG3	741	S	___1	0.99922	1.50371e-08	139.74	NAEHHDAGFSVRRRESLSYIPKGLVRNSISR	UID27	0.278973	0.83852	0.936106	1.59596	-0.125584	0.980307	0.748796	1.99208	2.49118	2.44122	1.55131	2.05429	0.298059	1.35786	1.6552	1.8594	1.58372	1.5073	0.76893	0.76934	-0.661545	-0.496393	-0.493639	-0.526476	0.987461	0.0451088	0.7433	1.24855
A1L390	A1L390	Pleckstrin homology domain-containing family G member 3	PLEKHG3	1081	S	___1	0.999989	1.53939e-56	226.74	AGGGRPRGPPVNRSHSVPENMVEPPLSGRVG	UID28	NaN	NaN	NaN	-2.6645	NaN	-3.02805	-2.76167	-1.80017	0.323959	0.0687866	0.885338	-0.0166893	1.31156	1.64571	1.21349	1.43395	1.15024	0.951965	1.20015	0.433119	0.602758	0.164766	-1.90288	0.65917	NaN	NaN	-2.66081	NaN
A1L390	A1L390	Pleckstrin homology domain-containing family G member 3	PLEKHG3	643	S	___1	0.999998	1.64543e-32	205.87	GFGSPRLVSRSSSVLSLEGSEKGLARHGSAT	UID29	-0.34445	-0.342915	0.50622	0.779507	NaN	0.471651	0.195065	0.650448	-0.92482	0.341923	-1.95867	-0.295202	-1.1991	0.353628	-1.04922	-0.433283	0.276165	0.28837	0.306992	0.426485	-0.828052	-0.82234	-2.08542	-0.943272	0.443148	0.525248	0.935379	0.982059
A1L390	A1L390	Pleckstrin homology domain-containing family G member 3	PLEKHG3	647	S	___1	0.999783	0.0057536	66.215	PRLVSRSSSVLSLEGSEKGLARHGSATDSLS	UID30	NaN	NaN	NaN	NaN	-1.34217	NaN	NaN	NaN	NaN	NaN	NaN	NaN	NaN	NaN	NaN	NaN	NaN	NaN	NaN	NaN	NaN	NaN	NaN	NaN	NaN	NaN	NaN	NaN
A1L390	A1L390	Pleckstrin homology domain-containing family G member 3	PLEKHG3	962	S	___1	0.990338	8.00259e-12	122.31	PPLQWEKVAPERDGKSPTVPCLQEEAGEPLG	UID31	NaN	-0.584648	-0.0785427	-0.0317306	NaN	-0.893417	NaN	-0.20759	1.8956	1.58291	1.38099	1.79489	1.29596	1.53229	1.3412	1.69237	0.601387	1.02383	0.905651	0.720154	NaN	0.54624	0.465286	-0.404287	0.43429	NaN	NaN	-0.00489998
A1L390	A1L390	Pleckstrin homology domain-containing family G member 3	PLEKHG3	423	S	___1	0.999996	0.000109777	96.313	AILEMDSYYPNRYRCSPERLKKAWSSQDEVS	UID32	-0.578602	0.360401	0.331833	0.656136	-0.508329	0.232727	-1.10157	0.92	0.765158	0.47558	0.0994949	0.7344	-0.492868	-1.49644	-1.93826	0.128754	-1.48727	-0.857849	-0.82642	-1.81934	-2.75037	-1.63263	-1.44739	-1.77212	0.375059	-0.301493	0.640551	0.854065
A1L390	A1L390	Pleckstrin homology domain-containing family G member 3	PLEKHG3	76	S	___2	1	2.6493e-11	182.54	SNNNSSSWLNVKGPLSPFNSRAAAGPAHHKL	UID17239	NaN	NaN	NaN	NaN	NaN	NaN	NaN	NaN	NaN	NaN	NaN	NaN	NaN	NaN	NaN	NaN	NaN	NaN	NaN	NaN	NaN	NaN	NaN	NaN	NaN	NaN	NaN	NaN
A1L390	A1L390	Pleckstrin homology domain-containing family G member 3	PLEKHG3	741	S	___2	0.99922	1.50371e-08	139.74	NAEHHDAGFSVRRRESLSYIPKGLVRNSISR	UID17240	NaN	NaN	NaN	NaN	NaN	NaN	NaN	NaN	NaN	NaN	NaN	NaN	NaN	NaN	NaN	NaN	NaN	NaN	NaN	NaN	NaN	NaN	NaN	NaN	NaN	NaN	NaN	NaN
A1L390	A1L390	Pleckstrin homology domain-containing family G member 3	PLEKHG3	1081	S	___2	0.999989	1.53939e-56	226.74	AGGGRPRGPPVNRSHSVPENMVEPPLSGRVG	UID17241	NaN	NaN	NaN	NaN	NaN	NaN	NaN	NaN	NaN	NaN	NaN	NaN	NaN	NaN	NaN	NaN	NaN	NaN	NaN	NaN	NaN	NaN	NaN	NaN	NaN	NaN	NaN	NaN
A1L390	A1L390	Pleckstrin homology domain-containing family G member 3	PLEKHG3	643	S	___2	0.999998	1.64543e-32	205.87	GFGSPRLVSRSSSVLSLEGSEKGLARHGSAT	UID17242	NaN	NaN	NaN	NaN	NaN	NaN	-1.76135	-1.40505	NaN	NaN	-3.03229	NaN	-2.47266	-0.559208	-2.41641	-2.76088	-2.00666	-1.72958	NaN	-2.1171	NaN	NaN	NaN	NaN	-0.974129	-2.54697	NaN	-0.87619
A1L390	A1L390	Pleckstrin homology domain-containing family G member 3	PLEKHG3	647	S	___2	0.999783	0.0057536	66.215	PRLVSRSSSVLSLEGSEKGLARHGSATDSLS	UID17243	NaN	NaN	NaN	NaN	NaN	NaN	-1.76135	-1.40505	NaN	NaN	-3.03229	NaN	-2.47266	-0.559208	-2.41641	-2.76088	-2.00666	-1.72958	NaN	-2.1171	NaN	NaN	NaN	NaN	-0.974129	-2.54697	NaN	-0.87619
A1L390	A1L390	Pleckstrin homology domain-containing family G member 3	PLEKHG3	962	S	___2	0.990338	8.00259e-12	122.31	PPLQWEKVAPERDGKSPTVPCLQEEAGEPLG	UID17244	NaN	NaN	NaN	NaN	NaN	NaN	NaN	NaN	NaN	NaN	NaN	NaN	NaN	NaN	NaN	NaN	NaN	NaN	NaN	NaN	NaN	NaN	NaN	NaN	NaN	NaN	NaN	NaN
A1L390	A1L390	Pleckstrin homology domain-containing family G member 3	PLEKHG3	423	S	___2	0.999996	0.000109777	96.313	AILEMDSYYPNRYRCSPERLKKAWSSQDEVS	UID17245	NaN	NaN	NaN	NaN	NaN	NaN	NaN	NaN	NaN	NaN	NaN	NaN	NaN	NaN	NaN	NaN	NaN	NaN	NaN	NaN	NaN	NaN	NaN	NaN	NaN	NaN	NaN	NaN
A1L390	A1L390	Pleckstrin homology domain-containing family G member 3	PLEKHG3	76	S	___3	1	2.6493e-11	182.54	SNNNSSSWLNVKGPLSPFNSRAAAGPAHHKL	UID34452	NaN	NaN	NaN	NaN	NaN	NaN	NaN	NaN	NaN	NaN	NaN	NaN	NaN	NaN	NaN	NaN	NaN	NaN	NaN	NaN	NaN	NaN	NaN	NaN	NaN	NaN	NaN	NaN
A1L390	A1L390	Pleckstrin homology domain-containing family G member 3	PLEKHG3	741	S	___3	0.99922	1.50371e-08	139.74	NAEHHDAGFSVRRRESLSYIPKGLVRNSISR	UID34453	NaN	NaN	NaN	NaN	NaN	NaN	NaN	NaN	NaN	NaN	NaN	NaN	NaN	NaN	NaN	NaN	NaN	NaN	NaN	NaN	NaN	NaN	NaN	NaN	NaN	NaN	NaN	NaN
A1L390	A1L390	Pleckstrin homology domain-containing family G member 3	PLEKHG3	1081	S	___3	0.999989	1.53939e-56	226.74	AGGGRPRGPPVNRSHSVPENMVEPPLSGRVG	UID34454	NaN	NaN	NaN	NaN	NaN	NaN	NaN	NaN	NaN	NaN	NaN	NaN	NaN	NaN	NaN	NaN	NaN	NaN	NaN	NaN	NaN	NaN	NaN	NaN	NaN	NaN	NaN	NaN
A1L390	A1L390	Pleckstrin homology domain-containing family G member 3	PLEKHG3	643	S	___3	0.999998	1.64543e-32	205.87	GFGSPRLVSRSSSVLSLEGSEKGLARHGSAT	UID34455	NaN	NaN	NaN	NaN	NaN	NaN	NaN	NaN	NaN	NaN	NaN	NaN	NaN	NaN	NaN	NaN	NaN	NaN	NaN	NaN	NaN	NaN	NaN	NaN	NaN	NaN	NaN	NaN
A1L390	A1L390	Pleckstrin homology domain-containing family G member 3	PLEKHG3	647	S	___3	0.999783	0.0057536	66.215	PRLVSRSSSVLSLEGSEKGLARHGSATDSLS	UID34456	NaN	NaN	NaN	NaN	NaN	NaN	NaN	NaN	NaN	NaN	NaN	NaN	NaN	NaN	NaN	NaN	NaN	NaN	NaN	NaN	NaN	NaN	NaN	NaN	NaN	NaN	NaN	NaN
A1L390	A1L390	Pleckstrin homology domain-containing family G member 3	PLEKHG3	962	S	___3	0.990338	8.00259e-12	122.31	PPLQWEKVAPERDGKSPTVPCLQEEAGEPLG	UID34457	NaN	NaN	NaN	NaN	NaN	NaN	NaN	NaN	NaN	NaN	NaN	NaN	NaN	NaN	NaN	NaN	NaN	NaN	NaN	NaN	NaN	NaN	NaN	NaN	NaN	NaN	NaN	NaN
A1L390	A1L390	Pleckstrin homology domain-containing family G member 3	PLEKHG3	423	S	___3	0.999996	0.000109777	96.313	AILEMDSYYPNRYRCSPERLKKAWSSQDEVS	UID34458	NaN	NaN	NaN	NaN	NaN	NaN	NaN	NaN	NaN	NaN	NaN	NaN	NaN	NaN	NaN	NaN	NaN	NaN	NaN	NaN	NaN	NaN	NaN	NaN	NaN	NaN	NaN	NaN
A1X283	A1X283	SH3 and PX domain-containing protein 2B	SH3PXD2B	720	S	___1	0.999991	0.000145099	73.984	GPGRAQDRTGKQDGLSPKEISCRAPPRPAKT	UID33	NaN	NaN	NaN	NaN	NaN	NaN	NaN	NaN	NaN	NaN	NaN	NaN	-2.58026	NaN	NaN	-2.8719	NaN	NaN	NaN	NaN	NaN	NaN	NaN	NaN	NaN	NaN	-2.94886	NaN
A1X283	A1X283	SH3 and PX domain-containing protein 2B	SH3PXD2B	291	S	___1	0.796463	0.000232056	51.242	KKNSGEPLPPKPGPGSPSHPGALDLDGVSRQ	UID34	NaN	-0.76635	-0.85375	0.365663	-0.408438	-0.0620327	-0.491818	0.276896	0.0435486	-0.451767	NaN	-0.590866	NaN	NaN	-1.17982	-0.204506	NaN	NaN	-0.0618324	-1.2304	-2.74796	-3.09251	NaN	NaN	-2.10185	-2.69347	NaN	-1.59366
A1X283	A1X283	SH3 and PX domain-containing protein 2B	SH3PXD2B	720	S	___2	0.999991	0.000145099	73.984	GPGRAQDRTGKQDGLSPKEISCRAPPRPAKT	UID17246	NaN	NaN	NaN	NaN	NaN	NaN	NaN	NaN	NaN	NaN	NaN	NaN	NaN	NaN	NaN	NaN	NaN	NaN	NaN	NaN	NaN	NaN	NaN	NaN	NaN	NaN	NaN	NaN
A1X283	A1X283	SH3 and PX domain-containing protein 2B	SH3PXD2B	291	S	___2	0.796463	0.000232056	51.242	KKNSGEPLPPKPGPGSPSHPGALDLDGVSRQ	UID17247	NaN	NaN	NaN	NaN	NaN	NaN	NaN	NaN	NaN	NaN	NaN	NaN	NaN	NaN	NaN	NaN	NaN	NaN	NaN	NaN	NaN	NaN	NaN	NaN	NaN	NaN	NaN	NaN
A1X283	A1X283	SH3 and PX domain-containing protein 2B	SH3PXD2B	720	S	___3	0.999991	0.000145099	73.984	GPGRAQDRTGKQDGLSPKEISCRAPPRPAKT	UID34459	NaN	NaN	NaN	NaN	NaN	NaN	NaN	NaN	NaN	NaN	NaN	NaN	NaN	NaN	NaN	NaN	NaN	NaN	NaN	NaN	NaN	NaN	NaN	NaN	NaN	NaN	NaN	NaN
A1X283	A1X283	SH3 and PX domain-containing protein 2B	SH3PXD2B	291	S	___3	0.796463	0.000232056	51.242	KKNSGEPLPPKPGPGSPSHPGALDLDGVSRQ	UID34460	NaN	NaN	NaN	NaN	NaN	NaN	NaN	NaN	NaN	NaN	NaN	NaN	NaN	NaN	NaN	NaN	NaN	NaN	NaN	NaN	NaN	NaN	NaN	NaN	NaN	NaN	NaN	NaN
A2A3N6;Q99755	A2A3N6;Q99755	Putative PIP5K1A and PSMD4-like protein;Phosphatidylinositol 4-phosphate 5-kinase type-1 alpha	PIPSL;PIP5K1A	405;458	S	___1	0.978855	1.60018e-07	126.1	RFMCNTVFKKIPLKPSPSKKFRSGSSFSRRA;RFMCNTVFKKIPLKPSPSKKLRSGSSFSQRA	UID35	NaN	-0.272028	NaN	-1.21864	NaN	-1.71483	-0.480123	-0.920963	-0.81349	-0.30945	-0.784222	-0.77648	-1.34766	-2.16485	-1.44215	-2.72125	-2.60614	NaN	NaN	NaN	-3.19214	-2.26096	-2.43596	NaN	-0.511015	-2.47177	-0.599337	-0.826862
A2A3N6;Q99755	A2A3N6;Q99755	Putative PIP5K1A and PSMD4-like protein;Phosphatidylinositol 4-phosphate 5-kinase type-1 alpha	PIPSL;PIP5K1A	407;460	S	___1	0.781986	0.00621774	46.318	MCNTVFKKIPLKPSPSKKFRSGSSFSRRAGS;MCNTVFKKIPLKPSPSKKLRSGSSFSQRAGS	UID36	NaN	-1.0308	NaN	NaN	NaN	-1.76623	NaN	NaN	NaN	NaN	NaN	NaN	NaN	NaN	NaN	NaN	NaN	NaN	NaN	NaN	NaN	NaN	NaN	NaN	NaN	NaN	NaN	NaN
A2A3N6;Q99755	A2A3N6;Q99755	Putative PIP5K1A and PSMD4-like protein;Phosphatidylinositol 4-phosphate 5-kinase type-1 alpha	PIPSL;PIP5K1A	405;458	S	___2	0.978855	1.60018e-07	126.1	RFMCNTVFKKIPLKPSPSKKFRSGSSFSRRA;RFMCNTVFKKIPLKPSPSKKLRSGSSFSQRA	UID17248	NaN	NaN	NaN	NaN	NaN	NaN	NaN	NaN	NaN	NaN	NaN	NaN	NaN	NaN	NaN	NaN	NaN	NaN	NaN	NaN	NaN	NaN	NaN	NaN	NaN	NaN	NaN	NaN
A2A3N6;Q99755	A2A3N6;Q99755	Putative PIP5K1A and PSMD4-like protein;Phosphatidylinositol 4-phosphate 5-kinase type-1 alpha	PIPSL;PIP5K1A	407;460	S	___2	0.781986	0.00621774	46.318	MCNTVFKKIPLKPSPSKKFRSGSSFSRRAGS;MCNTVFKKIPLKPSPSKKLRSGSSFSQRAGS	UID17249	NaN	NaN	NaN	NaN	NaN	NaN	NaN	NaN	NaN	NaN	NaN	NaN	NaN	NaN	NaN	NaN	NaN	NaN	NaN	NaN	NaN	NaN	NaN	NaN	NaN	NaN	NaN	NaN
A2A3N6;Q99755	A2A3N6;Q99755	Putative PIP5K1A and PSMD4-like protein;Phosphatidylinositol 4-phosphate 5-kinase type-1 alpha	PIPSL;PIP5K1A	405;458	S	___3	0.978855	1.60018e-07	126.1	RFMCNTVFKKIPLKPSPSKKFRSGSSFSRRA;RFMCNTVFKKIPLKPSPSKKLRSGSSFSQRA	UID34461	NaN	NaN	NaN	NaN	NaN	NaN	NaN	NaN	NaN	NaN	NaN	NaN	NaN	NaN	NaN	NaN	NaN	NaN	NaN	NaN	NaN	NaN	NaN	NaN	NaN	NaN	NaN	NaN
A2A3N6;Q99755	A2A3N6;Q99755	Putative PIP5K1A and PSMD4-like protein;Phosphatidylinositol 4-phosphate 5-kinase type-1 alpha	PIPSL;PIP5K1A	407;460	S	___3	0.781986	0.00621774	46.318	MCNTVFKKIPLKPSPSKKFRSGSSFSRRAGS;MCNTVFKKIPLKPSPSKKLRSGSSFSQRAGS	UID34462	NaN	NaN	NaN	NaN	NaN	NaN	NaN	NaN	NaN	NaN	NaN	NaN	NaN	NaN	NaN	NaN	NaN	NaN	NaN	NaN	NaN	NaN	NaN	NaN	NaN	NaN	NaN	NaN
A2AJT9	A2AJT9	Uncharacterized protein CXorf23	CXorf23	17	S	___1	0.999947	0.00647604	80.438	ARSRSRSPRWKHRSLSPVPRNAEHYKQRHSH	UID37	NaN	NaN	NaN	NaN	NaN	NaN	NaN	NaN	NaN	NaN	NaN	-3.10448	-1.40332	-1.10204	-2.50605	-1.49846	-0.264006	-1.04943	-0.466633	-1.65143	-0.632008	-0.66523	-0.64995	-0.152187	NaN	NaN	NaN	NaN
A2AJT9	A2AJT9	Uncharacterized protein CXorf23	CXorf23	17	S	___2	0.999947	0.00647604	80.438	ARSRSRSPRWKHRSLSPVPRNAEHYKQRHSH	UID17250	NaN	NaN	NaN	NaN	NaN	NaN	NaN	NaN	NaN	NaN	NaN	NaN	NaN	NaN	NaN	NaN	NaN	NaN	NaN	NaN	NaN	NaN	NaN	NaN	NaN	NaN	NaN	NaN
A2AJT9	A2AJT9	Uncharacterized protein CXorf23	CXorf23	17	S	___3	0.999947	0.00647604	80.438	ARSRSRSPRWKHRSLSPVPRNAEHYKQRHSH	UID34463	NaN	NaN	NaN	NaN	NaN	NaN	NaN	NaN	NaN	NaN	NaN	NaN	NaN	NaN	NaN	NaN	NaN	NaN	NaN	NaN	NaN	NaN	NaN	NaN	NaN	NaN	NaN	NaN
A2CJ06	A2CJ06	Dystrotelin	DYTN	500	S	___1	1	0.00518972	53.001	EGLKQDIPKMVPAEMSSPALAAVEKKEAGNI	UID38	NaN	NaN	NaN	NaN	NaN	NaN	NaN	NaN	NaN	NaN	NaN	NaN	NaN	NaN	NaN	NaN	NaN	NaN	NaN	NaN	NaN	NaN	NaN	NaN	NaN	NaN	NaN	NaN
A2CJ06	A2CJ06	Dystrotelin	DYTN	501	S	___1	1	0.00518972	53.001	GLKQDIPKMVPAEMSSPALAAVEKKEAGNIK	UID39	NaN	NaN	NaN	NaN	NaN	NaN	NaN	NaN	NaN	NaN	NaN	NaN	NaN	NaN	NaN	NaN	NaN	NaN	NaN	NaN	NaN	NaN	NaN	NaN	NaN	NaN	NaN	NaN
A2CJ06	A2CJ06	Dystrotelin	DYTN	500	S	___2	1	0.00518972	53.001	EGLKQDIPKMVPAEMSSPALAAVEKKEAGNI	UID17251	0.501238	0.868387	0.244984	-2.50081	NaN	-1.57604	0.296854	NaN	-0.760384	0.815266	-0.713657	-0.696308	-0.802992	-0.131903	-0.829353	-0.163342	NaN	-1.40519	NaN	-2.26191	NaN	NaN	-2.97563	-2.15083	0.0263424	0.107714	-0.419397	0.250084
A2CJ06	A2CJ06	Dystrotelin	DYTN	501	S	___2	1	0.00518972	53.001	GLKQDIPKMVPAEMSSPALAAVEKKEAGNIK	UID17252	0.501238	0.868387	0.244984	-2.50081	NaN	-1.57604	0.296854	NaN	-0.760384	0.815266	-0.713657	-0.696308	-0.802992	-0.131903	-0.829353	-0.163342	NaN	-1.40519	NaN	-2.26191	NaN	NaN	-2.97563	-2.15083	0.0263424	0.107714	-0.419397	0.250084
A2CJ06	A2CJ06	Dystrotelin	DYTN	500	S	___3	1	0.00518972	53.001	EGLKQDIPKMVPAEMSSPALAAVEKKEAGNI	UID34464	NaN	NaN	NaN	NaN	NaN	NaN	NaN	NaN	NaN	NaN	NaN	NaN	NaN	NaN	NaN	NaN	NaN	NaN	NaN	NaN	NaN	NaN	NaN	NaN	NaN	NaN	NaN	NaN
A2CJ06	A2CJ06	Dystrotelin	DYTN	501	S	___3	1	0.00518972	53.001	GLKQDIPKMVPAEMSSPALAAVEKKEAGNIK	UID34465	NaN	NaN	NaN	NaN	NaN	NaN	NaN	NaN	NaN	NaN	NaN	NaN	NaN	NaN	NaN	NaN	NaN	NaN	NaN	NaN	NaN	NaN	NaN	NaN	NaN	NaN	NaN	NaN
A2RRP1	A2RRP1	Neuroblastoma-amplified sequence	NBAS	473	S	___1	0.982587	9.3632e-31	217.91	RLETRAGEEDEGEEDSDSDYEISAKARYFGY	UID40	NaN	NaN	NaN	NaN	NaN	NaN	NaN	NaN	NaN	NaN	NaN	NaN	NaN	NaN	NaN	NaN	NaN	NaN	NaN	NaN	NaN	NaN	NaN	NaN	NaN	NaN	NaN	NaN
A2RRP1	A2RRP1	Neuroblastoma-amplified sequence	NBAS	473	S	___2	0.982587	9.3632e-31	217.91	RLETRAGEEDEGEEDSDSDYEISAKARYFGY	UID17253	NaN	NaN	NaN	NaN	NaN	NaN	NaN	NaN	NaN	NaN	NaN	NaN	NaN	NaN	NaN	NaN	NaN	NaN	NaN	NaN	NaN	NaN	NaN	NaN	NaN	NaN	NaN	NaN
A2RRP1	A2RRP1	Neuroblastoma-amplified sequence	NBAS	473	S	___3	0.982587	9.3632e-31	217.91	RLETRAGEEDEGEEDSDSDYEISAKARYFGY	UID34466	NaN	NaN	NaN	NaN	NaN	NaN	NaN	NaN	NaN	NaN	NaN	NaN	NaN	NaN	NaN	NaN	NaN	NaN	NaN	NaN	NaN	NaN	NaN	NaN	NaN	NaN	NaN	NaN
A2RU67	A2RU67	Uncharacterized protein KIAA1467	KIAA1467	62	S	___1	0.999908	1.57634e-41	136.77	VKNGKSPLGEAPEPDSDAEVAEAAKPHLSEV	UID41	3.66025	3.63991	3.69693	3.20216	3.36085	3.5307	3.78951	3.38148	2.98852	3.39545	3.31841	2.49818	3.057	3.59707	3.62361	3.20519	3.49405	3.42411	3.25835	3.14597	4.239	4.33707	3.82545	3.81884	3.8224	3.40229	2.08302	NaN
A2RU67	A2RU67	Uncharacterized protein KIAA1467	KIAA1467	62	S	___2	0.999908	1.57634e-41	136.77	VKNGKSPLGEAPEPDSDAEVAEAAKPHLSEV	UID17254	NaN	NaN	NaN	NaN	NaN	NaN	NaN	NaN	NaN	NaN	NaN	NaN	NaN	NaN	NaN	NaN	NaN	NaN	NaN	NaN	NaN	NaN	NaN	NaN	NaN	NaN	NaN	NaN
A2RU67	A2RU67	Uncharacterized protein KIAA1467	KIAA1467	62	S	___3	0.999908	1.57634e-41	136.77	VKNGKSPLGEAPEPDSDAEVAEAAKPHLSEV	UID34467	NaN	NaN	NaN	NaN	NaN	NaN	NaN	NaN	NaN	NaN	NaN	NaN	NaN	NaN	NaN	NaN	NaN	NaN	NaN	NaN	NaN	NaN	NaN	NaN	NaN	NaN	NaN	NaN
A3KN83	A3KN83	Protein strawberry notch homolog 1	SBNO1	214	S	___1	0.998319	0.00289852	94.309	EGARMWINDMKMRSFSPTMKVPVVKEDDEPE	UID42	NaN	NaN	-0.00583649	0.202559	NaN	NaN	-1.06991	-0.719658	NaN	NaN	NaN	NaN	NaN	NaN	NaN	NaN	NaN	NaN	NaN	NaN	NaN	NaN	NaN	NaN	NaN	-0.840511	-0.604769	0.429977
A3KN83	A3KN83	Protein strawberry notch homolog 1	SBNO1	214	S	___2	0.998319	0.00289852	94.309	EGARMWINDMKMRSFSPTMKVPVVKEDDEPE	UID17255	NaN	NaN	NaN	NaN	NaN	NaN	NaN	NaN	NaN	NaN	NaN	NaN	NaN	NaN	NaN	NaN	NaN	NaN	NaN	NaN	NaN	NaN	NaN	NaN	NaN	NaN	NaN	NaN
A3KN83	A3KN83	Protein strawberry notch homolog 1	SBNO1	214	S	___3	0.998319	0.00289852	94.309	EGARMWINDMKMRSFSPTMKVPVVKEDDEPE	UID34468	NaN	NaN	NaN	NaN	NaN	NaN	NaN	NaN	NaN	NaN	NaN	NaN	NaN	NaN	NaN	NaN	NaN	NaN	NaN	NaN	NaN	NaN	NaN	NaN	NaN	NaN	NaN	NaN
A4UGR9	A4UGR9	Xin actin-binding repeat-containing protein 2	XIRP2	2422	S	___1	0.956769	0.00201051	44.969	EVEKEMPLQKTNEEVSLSGIDSECTVVQPSP	UID43	NaN	NaN	NaN	NaN	NaN	NaN	NaN	NaN	NaN	NaN	NaN	NaN	NaN	NaN	NaN	NaN	NaN	NaN	NaN	NaN	NaN	NaN	NaN	NaN	NaN	NaN	NaN	NaN
A4UGR9	A4UGR9	Xin actin-binding repeat-containing protein 2	XIRP2	2424	S	___1	0.923709	0.00201051	44.969	EKEMPLQKTNEEVSLSGIDSECTVVQPSPGS	UID44	NaN	NaN	NaN	NaN	NaN	NaN	NaN	NaN	NaN	NaN	NaN	NaN	NaN	NaN	NaN	NaN	NaN	NaN	NaN	NaN	NaN	NaN	NaN	NaN	NaN	NaN	NaN	NaN
A4UGR9	A4UGR9	Xin actin-binding repeat-containing protein 2	XIRP2	2422	S	___2	0.956769	0.00201051	44.969	EVEKEMPLQKTNEEVSLSGIDSECTVVQPSP	UID17256	NaN	NaN	NaN	NaN	NaN	NaN	NaN	NaN	NaN	NaN	NaN	0.0116157	-0.892012	NaN	NaN	-0.488682	NaN	-0.689381	0.0630646	-0.769119	NaN	NaN	NaN	NaN	NaN	NaN	-2.49559	NaN
A4UGR9	A4UGR9	Xin actin-binding repeat-containing protein 2	XIRP2	2424	S	___2	0.923709	0.00201051	44.969	EKEMPLQKTNEEVSLSGIDSECTVVQPSPGS	UID17257	NaN	NaN	NaN	NaN	NaN	NaN	NaN	NaN	NaN	NaN	NaN	0.0116157	-0.892012	NaN	NaN	-0.488682	NaN	-0.689381	0.0630646	-0.769119	NaN	NaN	NaN	NaN	NaN	NaN	-2.49559	NaN
A4UGR9	A4UGR9	Xin actin-binding repeat-containing protein 2	XIRP2	2422	S	___3	0.956769	0.00201051	44.969	EVEKEMPLQKTNEEVSLSGIDSECTVVQPSP	UID34469	NaN	NaN	NaN	NaN	NaN	NaN	NaN	NaN	NaN	NaN	NaN	NaN	NaN	NaN	NaN	NaN	NaN	NaN	NaN	NaN	NaN	NaN	NaN	NaN	NaN	NaN	NaN	NaN
A4UGR9	A4UGR9	Xin actin-binding repeat-containing protein 2	XIRP2	2424	S	___3	0.923709	0.00201051	44.969	EKEMPLQKTNEEVSLSGIDSECTVVQPSPGS	UID34470	NaN	NaN	NaN	NaN	NaN	NaN	NaN	NaN	NaN	NaN	NaN	NaN	NaN	NaN	NaN	NaN	NaN	NaN	NaN	NaN	NaN	NaN	NaN	NaN	NaN	NaN	NaN	NaN
A5YKK6	A5YKK6	CCR4-NOT transcription complex subunit 1	CNOT1	1061	S	___1	0.892152	0.000673526	64.89	TTVAKTVTVTRPTGVSFKKDVPPSINTTNID	UID45	NaN	-1.908	-1.89727	-1.14456	NaN	NaN	-2.00736	-1.77478	-0.693129	-0.745636	-2.15091	-1.03022	0.545652	-0.740715	-0.422133	0.159241	-0.497881	-0.200304	-0.889307	-0.315403	NaN	NaN	NaN	NaN	-1.78729	-3.34919	-1.35153	-1.35051
A5YKK6	A5YKK6	CCR4-NOT transcription complex subunit 1	CNOT1	1061	S	___2	0.892152	0.000673526	64.89	TTVAKTVTVTRPTGVSFKKDVPPSINTTNID	UID17258	NaN	NaN	NaN	NaN	NaN	NaN	NaN	NaN	NaN	NaN	NaN	NaN	NaN	NaN	NaN	NaN	NaN	NaN	NaN	NaN	NaN	NaN	NaN	NaN	NaN	NaN	NaN	NaN
A5YKK6	A5YKK6	CCR4-NOT transcription complex subunit 1	CNOT1	1061	S	___3	0.892152	0.000673526	64.89	TTVAKTVTVTRPTGVSFKKDVPPSINTTNID	UID34471	NaN	NaN	NaN	NaN	NaN	NaN	NaN	NaN	NaN	NaN	NaN	NaN	NaN	NaN	NaN	NaN	NaN	NaN	NaN	NaN	NaN	NaN	NaN	NaN	NaN	NaN	NaN	NaN
A5YM69	A5YM69	Rho guanine nucleotide exchange factor 35	ARHGEF35	184	S	___1	0.999194	2.01332e-09	117.73	EEETSSDNSGQTRYYSPCEEHPAETNQNEGA	UID47	0.620377	-0.188318	NaN	-0.539059	-1.89725	0.163759	NaN	0.395374	-2.14909	-1.3133	-2.85154	-0.860363	NaN	NaN	-3.53933	NaN	NaN	NaN	NaN	NaN	NaN	NaN	NaN	NaN	NaN	1.36138	0.913078	NaN
A5YM69	A5YM69	Rho guanine nucleotide exchange factor 35	ARHGEF35	184	S	___2	0.999194	2.01332e-09	117.73	EEETSSDNSGQTRYYSPCEEHPAETNQNEGA	UID17260	NaN	NaN	NaN	NaN	NaN	NaN	NaN	NaN	NaN	NaN	NaN	NaN	NaN	NaN	NaN	NaN	NaN	NaN	NaN	NaN	NaN	NaN	NaN	NaN	NaN	NaN	NaN	NaN
A5YM69	A5YM69	Rho guanine nucleotide exchange factor 35	ARHGEF35	184	S	___3	0.999194	2.01332e-09	117.73	EEETSSDNSGQTRYYSPCEEHPAETNQNEGA	UID34473	NaN	NaN	NaN	NaN	NaN	NaN	NaN	NaN	NaN	NaN	NaN	NaN	NaN	NaN	NaN	NaN	NaN	NaN	NaN	NaN	NaN	NaN	NaN	NaN	NaN	NaN	NaN	NaN
A5YM69;Q12774	A5YM69;Q12774	Rho guanine nucleotide exchange factor 35;Rho guanine nucleotide exchange factor 5	ARHGEF35;ARHGEF5	340;340	S	___1	1	1.02156e-86	259.53	ERKRELQVPEENRADSQDEKSQTFLGKSEEV	UID46	NaN	-2.33778	NaN	-1.60377	NaN	NaN	NaN	NaN	NaN	-2.33453	NaN	-1.6934	0.897072	1.89033	1.80085	1.15217	2.36626	2.07883	2.17896	1.88425	1.44857	1.74513	1.48589	1.21009	NaN	NaN	NaN	NaN
A5YM69;Q12774	A5YM69;Q12774	Rho guanine nucleotide exchange factor 35;Rho guanine nucleotide exchange factor 5	ARHGEF35;ARHGEF5	340;340	S	___2	1	1.02156e-86	259.53	ERKRELQVPEENRADSQDEKSQTFLGKSEEV	UID17259	NaN	NaN	NaN	NaN	NaN	NaN	NaN	NaN	NaN	NaN	NaN	NaN	NaN	NaN	NaN	NaN	NaN	NaN	NaN	NaN	NaN	NaN	NaN	NaN	NaN	NaN	NaN	NaN
A5YM69;Q12774	A5YM69;Q12774	Rho guanine nucleotide exchange factor 35;Rho guanine nucleotide exchange factor 5	ARHGEF35;ARHGEF5	340;340	S	___3	1	1.02156e-86	259.53	ERKRELQVPEENRADSQDEKSQTFLGKSEEV	UID34472	NaN	NaN	NaN	NaN	NaN	NaN	NaN	NaN	NaN	NaN	NaN	NaN	NaN	NaN	NaN	NaN	NaN	NaN	NaN	NaN	NaN	NaN	NaN	NaN	NaN	NaN	NaN	NaN
A6H8Y1	A6H8Y1	Transcription factor TFIIIB component B'' homolog	BDP1	2227	S	___1	1	0.00455028	57.225	TGPCTLGLDRGLGENSVEEPQIKDSKGDSVL	UID48	-2.1279	-1.87471	-1.66486	-2.00968	NaN	NaN	-0.928745	NaN	NaN	-1.54371	-0.60236	0.172291	-1.16818	-1.07666	-0.85907	-0.875454	NaN	NaN	NaN	NaN	-0.328024	-0.824512	NaN	NaN	-1.61826	-0.278017	NaN	-1.68926
A6H8Y1	A6H8Y1	Transcription factor TFIIIB component B'' homolog	BDP1	100	S	___1	0.759053	7.75575e-07	118.88	SRSSSTVSQRRKRISSTSSLVKSSVSVPSES	UID49	NaN	NaN	-3.50884	NaN	NaN	NaN	NaN	NaN	-2.04191	-2.11021	-0.483946	-0.514629	-2.51822	NaN	-1.80533	-1.11643	NaN	-2.17832	NaN	NaN	NaN	NaN	NaN	NaN	NaN	NaN	NaN	NaN
A6H8Y1	A6H8Y1	Transcription factor TFIIIB component B'' homolog	BDP1	103	S	___1	0.839667	0.000695352	92.611	SSTVSQRRKRISSTSSLVKSSVSVPSESHPL	UID50	NaN	NaN	NaN	NaN	NaN	NaN	NaN	NaN	NaN	NaN	NaN	NaN	NaN	NaN	NaN	NaN	NaN	NaN	NaN	NaN	NaN	NaN	NaN	NaN	NaN	NaN	NaN	NaN
A6H8Y1	A6H8Y1	Transcription factor TFIIIB component B'' homolog	BDP1	2044	S	___1	0.877281	7.45088e-05	67.097	DNVNHKIVHECQELSSPVITTSPASFEENKI	UID51	-1.45867	-2.13126	-0.0448112	NaN	NaN	NaN	-1.9175	NaN	0.297504	0.767267	0.165175	0.537581	-0.892082	NaN	NaN	NaN	NaN	NaN	NaN	NaN	NaN	NaN	NaN	NaN	NaN	NaN	NaN	NaN
A6H8Y1	A6H8Y1	Transcription factor TFIIIB component B'' homolog	BDP1	1524	S	___1	0.99675	0.000197911	65.836	EEAVILPCTQTERNLSPSNSCEPKEESQSAP	UID52	-0.0827026	-0.1134	-0.257805	0.238031	0.0116939	0.713757	0.405807	0.045536	0.452635	-0.889772	-0.212509	-1.55303	NaN	NaN	-1.3799	-1.76578	NaN	NaN	NaN	NaN	NaN	NaN	NaN	NaN	-0.624252	NaN	-0.774923	-1.66105
A6H8Y1	A6H8Y1	Transcription factor TFIIIB component B'' homolog	BDP1	2227	S	___2	1	0.00455028	57.225	TGPCTLGLDRGLGENSVEEPQIKDSKGDSVL	UID17261	NaN	NaN	NaN	NaN	NaN	NaN	NaN	NaN	NaN	NaN	NaN	NaN	NaN	NaN	NaN	NaN	NaN	NaN	NaN	NaN	NaN	NaN	NaN	NaN	NaN	NaN	NaN	NaN
A6H8Y1	A6H8Y1	Transcription factor TFIIIB component B'' homolog	BDP1	100	S	___2	0.759053	7.75575e-07	118.88	SRSSSTVSQRRKRISSTSSLVKSSVSVPSES	UID17262	NaN	NaN	NaN	NaN	NaN	NaN	NaN	NaN	NaN	NaN	NaN	NaN	NaN	NaN	NaN	NaN	NaN	NaN	NaN	NaN	NaN	NaN	NaN	NaN	NaN	NaN	NaN	NaN
A6H8Y1	A6H8Y1	Transcription factor TFIIIB component B'' homolog	BDP1	103	S	___2	0.839667	0.000695352	92.611	SSTVSQRRKRISSTSSLVKSSVSVPSESHPL	UID17263	NaN	NaN	NaN	NaN	NaN	NaN	NaN	NaN	NaN	NaN	NaN	NaN	NaN	NaN	NaN	NaN	NaN	NaN	NaN	NaN	NaN	NaN	NaN	NaN	NaN	NaN	NaN	NaN
A6H8Y1	A6H8Y1	Transcription factor TFIIIB component B'' homolog	BDP1	2044	S	___2	0.877281	7.45088e-05	67.097	DNVNHKIVHECQELSSPVITTSPASFEENKI	UID17264	NaN	NaN	NaN	NaN	NaN	NaN	NaN	NaN	NaN	NaN	NaN	NaN	NaN	NaN	NaN	NaN	NaN	NaN	NaN	NaN	NaN	NaN	NaN	NaN	NaN	NaN	NaN	NaN
A6H8Y1	A6H8Y1	Transcription factor TFIIIB component B'' homolog	BDP1	1524	S	___2	0.99675	0.000197911	65.836	EEAVILPCTQTERNLSPSNSCEPKEESQSAP	UID17265	NaN	NaN	NaN	NaN	NaN	NaN	NaN	NaN	NaN	NaN	NaN	NaN	NaN	NaN	NaN	NaN	NaN	NaN	NaN	NaN	NaN	NaN	NaN	NaN	NaN	NaN	NaN	NaN
A6H8Y1	A6H8Y1	Transcription factor TFIIIB component B'' homolog	BDP1	2227	S	___3	1	0.00455028	57.225	TGPCTLGLDRGLGENSVEEPQIKDSKGDSVL	UID34474	NaN	NaN	NaN	NaN	NaN	NaN	NaN	NaN	NaN	NaN	NaN	NaN	NaN	NaN	NaN	NaN	NaN	NaN	NaN	NaN	NaN	NaN	NaN	NaN	NaN	NaN	NaN	NaN
A6H8Y1	A6H8Y1	Transcription factor TFIIIB component B'' homolog	BDP1	100	S	___3	0.759053	7.75575e-07	118.88	SRSSSTVSQRRKRISSTSSLVKSSVSVPSES	UID34475	NaN	NaN	NaN	NaN	NaN	NaN	NaN	NaN	NaN	NaN	NaN	NaN	NaN	NaN	NaN	NaN	NaN	NaN	NaN	NaN	NaN	NaN	NaN	NaN	NaN	NaN	NaN	NaN
A6H8Y1	A6H8Y1	Transcription factor TFIIIB component B'' homolog	BDP1	103	S	___3	0.839667	0.000695352	92.611	SSTVSQRRKRISSTSSLVKSSVSVPSESHPL	UID34476	NaN	NaN	NaN	NaN	NaN	NaN	NaN	NaN	NaN	NaN	NaN	NaN	NaN	NaN	NaN	NaN	NaN	NaN	NaN	NaN	NaN	NaN	NaN	NaN	NaN	NaN	NaN	NaN
A6H8Y1	A6H8Y1	Transcription factor TFIIIB component B'' homolog	BDP1	2044	S	___3	0.877281	7.45088e-05	67.097	DNVNHKIVHECQELSSPVITTSPASFEENKI	UID34477	NaN	NaN	NaN	NaN	NaN	NaN	NaN	NaN	NaN	NaN	NaN	NaN	NaN	NaN	NaN	NaN	NaN	NaN	NaN	NaN	NaN	NaN	NaN	NaN	NaN	NaN	NaN	NaN
A6H8Y1	A6H8Y1	Transcription factor TFIIIB component B'' homolog	BDP1	1524	S	___3	0.99675	0.000197911	65.836	EEAVILPCTQTERNLSPSNSCEPKEESQSAP	UID34478	NaN	NaN	NaN	NaN	NaN	NaN	NaN	NaN	NaN	NaN	NaN	NaN	NaN	NaN	NaN	NaN	NaN	NaN	NaN	NaN	NaN	NaN	NaN	NaN	NaN	NaN	NaN	NaN
A6ND36	A6ND36	Protein FAM83G	FAM83G	4	S	___1	1	1.37096e-71	247.38	____________MAFSQVQCLDDNHVNWRSS	UID53	-1.76688	-1.14043	-0.629456	-0.719122	NaN	-0.461943	-0.817909	0.952225	0.441654	0.429789	0.290352	-2.2153	0.172009	-0.982161	-0.680172	-0.517304	-1.62184	-0.725128	-1.11181	-1.62848	-1.95692	NaN	NaN	-1.61232	0.784254	0.98848	-0.233494	0.43992
A6ND36	A6ND36	Protein FAM83G	FAM83G	356	S	___1	1	0.00182143	75.589	AKKLVNPKYALVKAKSVDEIAKISSEKQEAK	UID54	NaN	-1.77753	-0.541824	-0.579382	NaN	-0.773388	NaN	-0.926756	NaN	-3.43968	NaN	-0.20665	NaN	NaN	-3.08234	NaN	NaN	NaN	NaN	NaN	NaN	NaN	NaN	NaN	-0.0500107	-0.9037	NaN	NaN
A6ND36	A6ND36	Protein FAM83G	FAM83G	760	S	___1	1	0.00141563	78.692	QAKGGQVPRLLPDPGSPRLAQNARPMTDGRA	UID55	NaN	NaN	NaN	-2.26755	NaN	NaN	NaN	-2.39972	-1.68084	NaN	-1.25245	-1.01497	-0.186901	-0.990536	-0.703598	-0.338133	NaN	NaN	-1.73897	-3.64209	NaN	NaN	NaN	NaN	NaN	NaN	-0.918388	-0.649904
A6ND36	A6ND36	Protein FAM83G	FAM83G	634	S	___1	1	6.50757e-05	75.533	YFEVREHSVPLRRRHSEQVANGPTPPPRRQL	UID56	NaN	NaN	NaN	NaN	NaN	NaN	NaN	NaN	-1.9954	-2.80696	-3.74595	-1.90818	-1.16346	-1.95309	-1.55037	-1.12237	-2.58749	-1.57309	-1.34434	-0.717024	-3.1473	-2.3444	NaN	NaN	NaN	NaN	NaN	NaN
A6ND36	A6ND36	Protein FAM83G	FAM83G	650	S	___1	1	8.81674e-06	103.11	EQVANGPTPPPRRQLSAPHITRGTFVGPQGG	UID57	NaN	NaN	NaN	-1.56414	NaN	-1.16941	-1.68982	-1.13074	0.51487	0.365948	-1.6325	0.32513	1.2638	1.10159	1.17367	1.13518	0.777746	1.15487	1.17369	0.903501	0.189758	0.0169888	-0.294102	-0.0467186	-1.30271	NaN	-4.67479	-3.53756
A6ND36	A6ND36	Protein FAM83G	FAM83G	4	S	___2	1	1.37096e-71	247.38	____________MAFSQVQCLDDNHVNWRSS	UID17266	NaN	NaN	NaN	NaN	NaN	NaN	NaN	NaN	NaN	NaN	NaN	NaN	NaN	NaN	NaN	NaN	NaN	NaN	NaN	NaN	NaN	NaN	NaN	NaN	NaN	NaN	NaN	NaN
A6ND36	A6ND36	Protein FAM83G	FAM83G	356	S	___2	1	0.00182143	75.589	AKKLVNPKYALVKAKSVDEIAKISSEKQEAK	UID17267	NaN	NaN	NaN	NaN	NaN	NaN	NaN	NaN	NaN	NaN	NaN	NaN	NaN	NaN	NaN	NaN	NaN	NaN	NaN	NaN	NaN	NaN	NaN	NaN	NaN	NaN	NaN	NaN
A6ND36	A6ND36	Protein FAM83G	FAM83G	760	S	___2	1	0.00141563	78.692	QAKGGQVPRLLPDPGSPRLAQNARPMTDGRA	UID17268	NaN	NaN	NaN	NaN	NaN	NaN	NaN	NaN	NaN	NaN	NaN	NaN	NaN	NaN	NaN	NaN	NaN	NaN	NaN	NaN	NaN	NaN	NaN	NaN	NaN	NaN	NaN	NaN
A6ND36	A6ND36	Protein FAM83G	FAM83G	634	S	___2	1	6.50757e-05	75.533	YFEVREHSVPLRRRHSEQVANGPTPPPRRQL	UID17269	NaN	NaN	NaN	NaN	NaN	NaN	NaN	NaN	NaN	NaN	NaN	NaN	NaN	NaN	NaN	NaN	NaN	NaN	NaN	NaN	NaN	NaN	NaN	NaN	NaN	NaN	NaN	NaN
A6ND36	A6ND36	Protein FAM83G	FAM83G	650	S	___2	1	8.81674e-06	103.11	EQVANGPTPPPRRQLSAPHITRGTFVGPQGG	UID17270	NaN	NaN	NaN	NaN	NaN	NaN	NaN	NaN	NaN	NaN	NaN	NaN	NaN	NaN	NaN	NaN	NaN	NaN	NaN	NaN	NaN	NaN	NaN	NaN	NaN	NaN	NaN	NaN
A6ND36	A6ND36	Protein FAM83G	FAM83G	4	S	___3	1	1.37096e-71	247.38	____________MAFSQVQCLDDNHVNWRSS	UID34479	NaN	NaN	NaN	NaN	NaN	NaN	NaN	NaN	NaN	NaN	NaN	NaN	NaN	NaN	NaN	NaN	NaN	NaN	NaN	NaN	NaN	NaN	NaN	NaN	NaN	NaN	NaN	NaN
A6ND36	A6ND36	Protein FAM83G	FAM83G	356	S	___3	1	0.00182143	75.589	AKKLVNPKYALVKAKSVDEIAKISSEKQEAK	UID34480	NaN	NaN	NaN	NaN	NaN	NaN	NaN	NaN	NaN	NaN	NaN	NaN	NaN	NaN	NaN	NaN	NaN	NaN	NaN	NaN	NaN	NaN	NaN	NaN	NaN	NaN	NaN	NaN
A6ND36	A6ND36	Protein FAM83G	FAM83G	760	S	___3	1	0.00141563	78.692	QAKGGQVPRLLPDPGSPRLAQNARPMTDGRA	UID34481	NaN	NaN	NaN	NaN	NaN	NaN	NaN	NaN	NaN	NaN	NaN	NaN	NaN	NaN	NaN	NaN	NaN	NaN	NaN	NaN	NaN	NaN	NaN	NaN	NaN	NaN	NaN	NaN
A6ND36	A6ND36	Protein FAM83G	FAM83G	634	S	___3	1	6.50757e-05	75.533	YFEVREHSVPLRRRHSEQVANGPTPPPRRQL	UID34482	NaN	NaN	NaN	NaN	NaN	NaN	NaN	NaN	NaN	NaN	NaN	NaN	NaN	NaN	NaN	NaN	NaN	NaN	NaN	NaN	NaN	NaN	NaN	NaN	NaN	NaN	NaN	NaN
A6ND36	A6ND36	Protein FAM83G	FAM83G	650	S	___3	1	8.81674e-06	103.11	EQVANGPTPPPRRQLSAPHITRGTFVGPQGG	UID34483	NaN	NaN	NaN	NaN	NaN	NaN	NaN	NaN	NaN	NaN	NaN	NaN	NaN	NaN	NaN	NaN	NaN	NaN	NaN	NaN	NaN	NaN	NaN	NaN	NaN	NaN	NaN	NaN
A6NDU8	A6NDU8	UPF0600 protein C5orf51	C5orf51	7	S	___1	0.804027	0.000427242	72.321	_________MAAAVSSVVRRVEELGDLAQAH	UID58	NaN	NaN	NaN	NaN	NaN	NaN	NaN	NaN	NaN	NaN	NaN	NaN	NaN	NaN	NaN	NaN	NaN	NaN	NaN	-4.3088	-2.33872	NaN	NaN	NaN	NaN	NaN	NaN	NaN
A6NDU8	A6NDU8	UPF0600 protein C5orf51	C5orf51	7	S	___2	0.804027	0.000427242	72.321	_________MAAAVSSVVRRVEELGDLAQAH	UID17271	NaN	NaN	NaN	NaN	NaN	NaN	NaN	NaN	NaN	NaN	NaN	NaN	NaN	NaN	NaN	NaN	NaN	NaN	NaN	NaN	NaN	NaN	NaN	NaN	NaN	NaN	NaN	NaN
A6NDU8	A6NDU8	UPF0600 protein C5orf51	C5orf51	7	S	___3	0.804027	0.000427242	72.321	_________MAAAVSSVVRRVEELGDLAQAH	UID34484	NaN	NaN	NaN	NaN	NaN	NaN	NaN	NaN	NaN	NaN	NaN	NaN	NaN	NaN	NaN	NaN	NaN	NaN	NaN	NaN	NaN	NaN	NaN	NaN	NaN	NaN	NaN	NaN
A6NFI3	A6NFI3	Zinc finger protein 316	ZNF316	10	S	___1	0.999744	3.57089e-45	197.75	______MAALHTTPDSPAAQLERAEDGSECD	UID59	-0.614475	0.413631	-0.0587044	-0.295	NaN	0.196306	-0.409346	0.193741	NaN	0.181377	-0.918842	NaN	-1.24721	0.374266	-1.26774	-1.7393	0.516787	-0.101957	-1.4471	NaN	NaN	NaN	NaN	NaN	0.808075	-0.211391	NaN	0.762711
A6NFI3	A6NFI3	Zinc finger protein 316	ZNF316	112	S	___1	1	2.91944e-53	247.45	ALGTQERLSRGGDAKSPVLQEKGLQASRAPA	UID60	-0.977434	-0.24756	0.873617	0.997461	0.456411	1.16943	0.418987	1.28414	0.415136	0.961388	0.525417	1.83742	0.26267	-0.243033	-0.146078	-0.31745	0.415556	-0.352179	-0.610994	NaN	NaN	NaN	NaN	-0.935206	1.48825	1.47381	1.04136	1.26271
A6NFI3	A6NFI3	Zinc finger protein 316	ZNF316	7	T	___1	0.888437	1.40879e-43	210.34	_________MAALHTTPDSPAAQLERAEDGS	UID14869	NaN	NaN	NaN	NaN	NaN	NaN	NaN	NaN	NaN	NaN	NaN	NaN	NaN	NaN	NaN	NaN	NaN	NaN	NaN	NaN	NaN	NaN	NaN	NaN	NaN	-0.0764046	NaN	NaN
A6NFI3	A6NFI3	Zinc finger protein 316	ZNF316	10	S	___2	0.999744	3.57089e-45	197.75	______MAALHTTPDSPAAQLERAEDGSECD	UID17272	NaN	NaN	NaN	NaN	NaN	NaN	NaN	NaN	NaN	NaN	NaN	NaN	NaN	NaN	NaN	NaN	NaN	NaN	NaN	NaN	NaN	NaN	NaN	NaN	NaN	NaN	NaN	NaN
A6NFI3	A6NFI3	Zinc finger protein 316	ZNF316	112	S	___2	1	2.91944e-53	247.45	ALGTQERLSRGGDAKSPVLQEKGLQASRAPA	UID17273	NaN	NaN	NaN	NaN	NaN	NaN	NaN	NaN	NaN	NaN	NaN	NaN	NaN	NaN	NaN	NaN	NaN	NaN	NaN	NaN	NaN	NaN	NaN	NaN	NaN	NaN	NaN	NaN
A6NFI3	A6NFI3	Zinc finger protein 316	ZNF316	7	T	___2	0.888437	1.40879e-43	210.34	_________MAALHTTPDSPAAQLERAEDGS	UID32082	NaN	NaN	NaN	NaN	NaN	NaN	NaN	NaN	NaN	NaN	NaN	NaN	NaN	NaN	NaN	NaN	NaN	NaN	NaN	NaN	NaN	NaN	NaN	NaN	NaN	NaN	NaN	NaN
A6NFI3	A6NFI3	Zinc finger protein 316	ZNF316	10	S	___3	0.999744	3.57089e-45	197.75	______MAALHTTPDSPAAQLERAEDGSECD	UID34485	NaN	NaN	NaN	NaN	NaN	NaN	NaN	NaN	NaN	NaN	NaN	NaN	NaN	NaN	NaN	NaN	NaN	NaN	NaN	NaN	NaN	NaN	NaN	NaN	NaN	NaN	NaN	NaN
A6NFI3	A6NFI3	Zinc finger protein 316	ZNF316	112	S	___3	1	2.91944e-53	247.45	ALGTQERLSRGGDAKSPVLQEKGLQASRAPA	UID34486	NaN	NaN	NaN	NaN	NaN	NaN	NaN	NaN	NaN	NaN	NaN	NaN	NaN	NaN	NaN	NaN	NaN	NaN	NaN	NaN	NaN	NaN	NaN	NaN	NaN	NaN	NaN	NaN
A6NFI3	A6NFI3	Zinc finger protein 316	ZNF316	7	T	___3	0.888437	1.40879e-43	210.34	_________MAALHTTPDSPAAQLERAEDGS	UID49295	NaN	NaN	NaN	NaN	NaN	NaN	NaN	NaN	NaN	NaN	NaN	NaN	NaN	NaN	NaN	NaN	NaN	NaN	NaN	NaN	NaN	NaN	NaN	NaN	NaN	NaN	NaN	NaN
A6NHQ4	A6NHQ4	Uncharacterized protein C17orf96	C17orf96	36	S	___1	1	7.09946e-05	98.407	CSPTPRKPCRGTQEFSPLCLRALAFCALAKP	UID61	-2.90623	-4.07539	NaN	NaN	-2.99914	NaN	-3.24524	-3.28814	NaN	NaN	-3.61705	NaN	NaN	NaN	NaN	NaN	NaN	NaN	NaN	NaN	NaN	NaN	NaN	NaN	-2.28853	-3.12855	-3.38931	-3.08964
A6NHQ4	A6NHQ4	Uncharacterized protein C17orf96	C17orf96	15	S	___1	1	0.00690036	71.066	_METLCPAPRLAVPASPRGSPCSPTPRKPCR	UID62	-0.0933247	0.211294	0.0299454	-0.578165	-2.0479	-1.2784	-1.02898	-1.61987	-2.01851	-1.56029	-2.00276	-3.48376	-3.71506	NaN	NaN	-4.79802	-4.4251	NaN	NaN	NaN	NaN	NaN	NaN	NaN	-0.80962	-0.0323086	-0.473432	-0.411735
A6NHQ4	A6NHQ4	Uncharacterized protein C17orf96	C17orf96	36	S	___2	1	7.09946e-05	98.407	CSPTPRKPCRGTQEFSPLCLRALAFCALAKP	UID17274	NaN	NaN	NaN	NaN	NaN	NaN	NaN	NaN	NaN	NaN	NaN	NaN	NaN	NaN	NaN	NaN	NaN	NaN	NaN	NaN	NaN	NaN	NaN	NaN	NaN	NaN	NaN	NaN
A6NHQ4	A6NHQ4	Uncharacterized protein C17orf96	C17orf96	15	S	___2	1	0.00690036	71.066	_METLCPAPRLAVPASPRGSPCSPTPRKPCR	UID17275	NaN	NaN	NaN	NaN	NaN	NaN	NaN	NaN	NaN	NaN	NaN	NaN	NaN	NaN	NaN	NaN	NaN	NaN	NaN	NaN	NaN	NaN	NaN	NaN	NaN	NaN	NaN	NaN
A6NHQ4	A6NHQ4	Uncharacterized protein C17orf96	C17orf96	36	S	___3	1	7.09946e-05	98.407	CSPTPRKPCRGTQEFSPLCLRALAFCALAKP	UID34487	NaN	NaN	NaN	NaN	NaN	NaN	NaN	NaN	NaN	NaN	NaN	NaN	NaN	NaN	NaN	NaN	NaN	NaN	NaN	NaN	NaN	NaN	NaN	NaN	NaN	NaN	NaN	NaN
A6NHQ4	A6NHQ4	Uncharacterized protein C17orf96	C17orf96	15	S	___3	1	0.00690036	71.066	_METLCPAPRLAVPASPRGSPCSPTPRKPCR	UID34488	NaN	NaN	NaN	NaN	NaN	NaN	NaN	NaN	NaN	NaN	NaN	NaN	NaN	NaN	NaN	NaN	NaN	NaN	NaN	NaN	NaN	NaN	NaN	NaN	NaN	NaN	NaN	NaN
A6NHR9	A6NHR9	Structural maintenance of chromosomes flexible hinge domain-containing protein 1	SMCHD1	1962	T	___1	1	0.00531285	90.964	EHEKNLKLIEEKLGMTPIRKCNDSLRHSPKV	UID14870	NaN	NaN	NaN	NaN	NaN	NaN	NaN	NaN	NaN	NaN	NaN	NaN	NaN	NaN	NaN	NaN	NaN	NaN	NaN	NaN	NaN	NaN	NaN	NaN	NaN	NaN	-2.16546	NaN
A6NHR9	A6NHR9	Structural maintenance of chromosomes flexible hinge domain-containing protein 1	SMCHD1	1962	T	___2	1	0.00531285	90.964	EHEKNLKLIEEKLGMTPIRKCNDSLRHSPKV	UID32083	NaN	NaN	NaN	NaN	NaN	NaN	NaN	NaN	NaN	NaN	NaN	NaN	NaN	NaN	NaN	NaN	NaN	NaN	NaN	NaN	NaN	NaN	NaN	NaN	NaN	NaN	NaN	NaN
A6NHR9	A6NHR9	Structural maintenance of chromosomes flexible hinge domain-containing protein 1	SMCHD1	1962	T	___3	1	0.00531285	90.964	EHEKNLKLIEEKLGMTPIRKCNDSLRHSPKV	UID49296	NaN	NaN	NaN	NaN	NaN	NaN	NaN	NaN	NaN	NaN	NaN	NaN	NaN	NaN	NaN	NaN	NaN	NaN	NaN	NaN	NaN	NaN	NaN	NaN	NaN	NaN	NaN	NaN
A6NKC9	A6NKC9	SH2 domain-containing protein 7	SH2D7	258	T	___1	0.990337	0.004629	50.088	YADLRRMNQARLGLGTEGSGRHGPVPAGSQA	UID14871	-1.02255	-2.39739	NaN	NaN	-1.75867	-1.92253	-1.61004	NaN	-2.96423	-1.66133	NaN	NaN	-2.03977	-0.806435	NaN	NaN	NaN	-1.86652	NaN	-1.4419	NaN	-2.34886	NaN	NaN	-2.79703	NaN	NaN	NaN
A6NKC9	A6NKC9	SH2 domain-containing protein 7	SH2D7	258	T	___2	0.990337	0.004629	50.088	YADLRRMNQARLGLGTEGSGRHGPVPAGSQA	UID32084	NaN	NaN	NaN	NaN	NaN	NaN	NaN	NaN	NaN	NaN	NaN	NaN	NaN	NaN	NaN	NaN	NaN	NaN	NaN	NaN	NaN	NaN	NaN	NaN	NaN	NaN	NaN	NaN
A6NKC9	A6NKC9	SH2 domain-containing protein 7	SH2D7	258	T	___3	0.990337	0.004629	50.088	YADLRRMNQARLGLGTEGSGRHGPVPAGSQA	UID49297	NaN	NaN	NaN	NaN	NaN	NaN	NaN	NaN	NaN	NaN	NaN	NaN	NaN	NaN	NaN	NaN	NaN	NaN	NaN	NaN	NaN	NaN	NaN	NaN	NaN	NaN	NaN	NaN
A6NKD9	A6NKD9	Coiled-coil domain-containing protein 85C	CCDC85C	246	S	___1	0.998849	0.000642696	59.709	GPHKAPDGKAGATRRSLDDLSAPPHHRSIPN	UID63	NaN	NaN	NaN	-3.04386	NaN	NaN	NaN	NaN	NaN	NaN	-2.28542	NaN	NaN	-2.30034	NaN	NaN	NaN	NaN	NaN	NaN	NaN	NaN	NaN	NaN	NaN	NaN	-2.37647	-2.6001
A6NKD9	A6NKD9	Coiled-coil domain-containing protein 85C	CCDC85C	246	S	___2	0.998849	0.000642696	59.709	GPHKAPDGKAGATRRSLDDLSAPPHHRSIPN	UID17276	NaN	NaN	NaN	NaN	NaN	NaN	NaN	NaN	NaN	NaN	NaN	NaN	NaN	NaN	NaN	NaN	NaN	NaN	NaN	NaN	NaN	NaN	NaN	NaN	NaN	NaN	NaN	NaN
A6NKD9	A6NKD9	Coiled-coil domain-containing protein 85C	CCDC85C	246	S	___3	0.998849	0.000642696	59.709	GPHKAPDGKAGATRRSLDDLSAPPHHRSIPN	UID34489	NaN	NaN	NaN	NaN	NaN	NaN	NaN	NaN	NaN	NaN	NaN	NaN	NaN	NaN	NaN	NaN	NaN	NaN	NaN	NaN	NaN	NaN	NaN	NaN	NaN	NaN	NaN	NaN
A6NKF1	A6NKF1	SAC3 domain-containing protein 1	SAC3D1	402	S	___1	1	3.73125e-156	295.9	VVMAEEEDEGTDRPGSPA_____________	UID64	0.926567	-0.606388	0.116747	0.0526314	-0.39813	0.230162	-0.00668716	0.532974	0.970531	-0.0179157	1.36253	0.204164	1.9385	1.13971	1.57047	1.35486	1.57559	1.71437	2.0507	1.74528	1.7803	1.65741	1.88394	1.95877	1.22911	0.746746	0.180036	0.607296
A6NKF1	A6NKF1	SAC3 domain-containing protein 1	SAC3D1	402	S	___2	1	3.73125e-156	295.9	VVMAEEEDEGTDRPGSPA_____________	UID17277	NaN	NaN	NaN	NaN	NaN	NaN	NaN	NaN	NaN	NaN	NaN	NaN	NaN	NaN	NaN	NaN	NaN	NaN	NaN	NaN	NaN	NaN	NaN	NaN	NaN	NaN	NaN	NaN
A6NKF1	A6NKF1	SAC3 domain-containing protein 1	SAC3D1	402	S	___3	1	3.73125e-156	295.9	VVMAEEEDEGTDRPGSPA_____________	UID34490	NaN	NaN	NaN	NaN	NaN	NaN	NaN	NaN	NaN	NaN	NaN	NaN	NaN	NaN	NaN	NaN	NaN	NaN	NaN	NaN	NaN	NaN	NaN	NaN	NaN	NaN	NaN	NaN
A6NKT7;O14715;Q99666;P0DJD0;P0DJD1	A6NKT7;O14715;P0DJD0	RanBP2-like and GRIP domain-containing protein 3;RANBP2-like and GRIP domain-containing protein 8;RANBP2-like and GRIP domain-containing protein 5/6;RANBP2-like and GRIP domain-containing protein 1;RANBP2-like and GRIP domain-containing protein 2	RGPD3;RGPD8;RGPD5;RGPD1;RGPD2	782;781;781;772;780	S	___1	0.8657	0.00168293	50.827	GSLRNADSEIKHSTPSPTKYSLSPSKSYKYS	UID74	NaN	NaN	NaN	NaN	NaN	NaN	NaN	NaN	NaN	NaN	NaN	NaN	NaN	NaN	NaN	NaN	NaN	NaN	NaN	NaN	NaN	NaN	NaN	NaN	NaN	NaN	NaN	NaN
A6NKT7;O14715;Q99666;P0DJD0;P0DJD1	A6NKT7;O14715;P0DJD0	RanBP2-like and GRIP domain-containing protein 3;RANBP2-like and GRIP domain-containing protein 8;RANBP2-like and GRIP domain-containing protein 5/6;RANBP2-like and GRIP domain-containing protein 1;RANBP2-like and GRIP domain-containing protein 2	RGPD3;RGPD8;RGPD5;RGPD1;RGPD2	1305;1304;1304;1289;1297	S	___1	0.999751	4.4918e-16	188.81	TGFNFSFKSALSLSKSPAKLNQSGTSVGTDE;TGSNFSFKSALSLSKSPAKLNQSGTSVGTDE	UID75	-0.0886993	0.818085	0.499016	1.18376	0.514791	0.94594	0.70207	1.46042	0.501978	0.501511	0.308712	-0.186235	-1.90105	-1.36321	-1.22493	-0.522636	-2.59647	-1.17641	-1.20889	NaN	-3.80459	-3.31689	-2.96498	-2.70688	0.359797	-0.423641	1.27023	0.319649
A6NKT7;O14715;Q99666;P0DJD0;P0DJD1	A6NKT7;O14715;P0DJD0	RanBP2-like and GRIP domain-containing protein 3;RANBP2-like and GRIP domain-containing protein 8;RANBP2-like and GRIP domain-containing protein 5/6;RANBP2-like and GRIP domain-containing protein 1;RANBP2-like and GRIP domain-containing protein 2	RGPD3;RGPD8;RGPD5;RGPD1;RGPD2	789;788;788;779;787	S	___1	0.999998	0.000237105	170.69	SEIKHSTPSPTKYSLSPSKSYKYSPETPPRW;SEIKHSTPSPTKYSLSPSKSYKYSPKTPPRW	UID79	-0.178339	1.38343	0.983046	1.31298	NaN	1.93941	0.846167	2.11807	1.74876	1.59377	1.40173	2.14295	1.70419	0.217768	1.05987	1.34341	-0.227453	0.314177	0.680138	0.042738	0.00984001	0.162609	0.0437851	-0.937187	1.07834	1.28576	1.41568	1.52117
A6NKT7;O14715;Q99666;P0DJD0;P0DJD1	A6NKT7;O14715;P0DJD0	RanBP2-like and GRIP domain-containing protein 3;RANBP2-like and GRIP domain-containing protein 8;RANBP2-like and GRIP domain-containing protein 5/6;RANBP2-like and GRIP domain-containing protein 1;RANBP2-like and GRIP domain-containing protein 2	RGPD3;RGPD8;RGPD5;RGPD1;RGPD2	782;781;781;772;780	S	___2	0.8657	0.00168293	50.827	GSLRNADSEIKHSTPSPTKYSLSPSKSYKYS	UID17287	NaN	NaN	NaN	NaN	NaN	NaN	NaN	NaN	NaN	NaN	NaN	NaN	NaN	NaN	NaN	NaN	NaN	NaN	NaN	NaN	NaN	NaN	NaN	NaN	NaN	NaN	NaN	NaN
A6NKT7;O14715;Q99666;P0DJD0;P0DJD1	A6NKT7;O14715;P0DJD0	RanBP2-like and GRIP domain-containing protein 3;RANBP2-like and GRIP domain-containing protein 8;RANBP2-like and GRIP domain-containing protein 5/6;RANBP2-like and GRIP domain-containing protein 1;RANBP2-like and GRIP domain-containing protein 2	RGPD3;RGPD8;RGPD5;RGPD1;RGPD2	1305;1304;1304;1289;1297	S	___2	0.999751	4.4918e-16	188.81	TGFNFSFKSALSLSKSPAKLNQSGTSVGTDE;TGSNFSFKSALSLSKSPAKLNQSGTSVGTDE	UID17288	NaN	NaN	NaN	NaN	NaN	NaN	NaN	NaN	NaN	NaN	NaN	NaN	NaN	NaN	NaN	NaN	NaN	NaN	NaN	NaN	NaN	NaN	NaN	NaN	NaN	NaN	NaN	NaN
A6NKT7;O14715;Q99666;P0DJD0;P0DJD1	A6NKT7;O14715;P0DJD0	RanBP2-like and GRIP domain-containing protein 3;RANBP2-like and GRIP domain-containing protein 8;RANBP2-like and GRIP domain-containing protein 5/6;RANBP2-like and GRIP domain-containing protein 1;RANBP2-like and GRIP domain-containing protein 2	RGPD3;RGPD8;RGPD5;RGPD1;RGPD2	789;788;788;779;787	S	___2	0.999998	0.000237105	170.69	SEIKHSTPSPTKYSLSPSKSYKYSPETPPRW;SEIKHSTPSPTKYSLSPSKSYKYSPKTPPRW	UID17292	NaN	NaN	NaN	NaN	NaN	NaN	NaN	NaN	NaN	NaN	NaN	NaN	NaN	NaN	NaN	NaN	NaN	NaN	NaN	NaN	NaN	NaN	NaN	NaN	NaN	NaN	NaN	NaN
A6NKT7;O14715;Q99666;P0DJD0;P0DJD1	A6NKT7;O14715;P0DJD0	RanBP2-like and GRIP domain-containing protein 3;RANBP2-like and GRIP domain-containing protein 8;RANBP2-like and GRIP domain-containing protein 5/6;RANBP2-like and GRIP domain-containing protein 1;RANBP2-like and GRIP domain-containing protein 2	RGPD3;RGPD8;RGPD5;RGPD1;RGPD2	782;781;781;772;780	S	___3	0.8657	0.00168293	50.827	GSLRNADSEIKHSTPSPTKYSLSPSKSYKYS	UID34500	NaN	NaN	NaN	NaN	NaN	NaN	NaN	NaN	NaN	NaN	NaN	NaN	NaN	NaN	NaN	NaN	NaN	NaN	NaN	NaN	NaN	NaN	NaN	NaN	NaN	NaN	NaN	NaN
A6NKT7;O14715;Q99666;P0DJD0;P0DJD1	A6NKT7;O14715;P0DJD0	RanBP2-like and GRIP domain-containing protein 3;RANBP2-like and GRIP domain-containing protein 8;RANBP2-like and GRIP domain-containing protein 5/6;RANBP2-like and GRIP domain-containing protein 1;RANBP2-like and GRIP domain-containing protein 2	RGPD3;RGPD8;RGPD5;RGPD1;RGPD2	1305;1304;1304;1289;1297	S	___3	0.999751	4.4918e-16	188.81	TGFNFSFKSALSLSKSPAKLNQSGTSVGTDE;TGSNFSFKSALSLSKSPAKLNQSGTSVGTDE	UID34501	NaN	NaN	NaN	NaN	NaN	NaN	NaN	NaN	NaN	NaN	NaN	NaN	NaN	NaN	NaN	NaN	NaN	NaN	NaN	NaN	NaN	NaN	NaN	NaN	NaN	NaN	NaN	NaN
A6NKT7;O14715;Q99666;P0DJD0;P0DJD1	A6NKT7;O14715;P0DJD0	RanBP2-like and GRIP domain-containing protein 3;RANBP2-like and GRIP domain-containing protein 8;RANBP2-like and GRIP domain-containing protein 5/6;RANBP2-like and GRIP domain-containing protein 1;RANBP2-like and GRIP domain-containing protein 2	RGPD3;RGPD8;RGPD5;RGPD1;RGPD2	789;788;788;779;787	S	___3	0.999998	0.000237105	170.69	SEIKHSTPSPTKYSLSPSKSYKYSPETPPRW;SEIKHSTPSPTKYSLSPSKSYKYSPKTPPRW	UID34505	NaN	NaN	NaN	NaN	NaN	NaN	NaN	NaN	NaN	NaN	NaN	NaN	NaN	NaN	NaN	NaN	NaN	NaN	NaN	NaN	NaN	NaN	NaN	NaN	NaN	NaN	NaN	NaN
A6NKT7;O14715;Q99666;P0DJD0;P0DJD1;P49792	A6NKT7;O14715;P0DJD0;P49792	RanBP2-like and GRIP domain-containing protein 3;RANBP2-like and GRIP domain-containing protein 8;RANBP2-like and GRIP domain-containing protein 5/6;RANBP2-like and GRIP domain-containing protein 1;RANBP2-like and GRIP domain-containing protein 2;E3 SUMO-protein ligase RanBP2	RGPD3;RGPD8;RGPD5;RGPD1;RGPD2;RANBP2	1200;1199;1199;1184;1192;2175	S	___1	1	0.000493913	73.498	TGRAAKLIQRAEEMKSGLKDFKTFLTNDQTK	UID65	NaN	NaN	NaN	NaN	NaN	NaN	NaN	NaN	NaN	NaN	NaN	NaN	NaN	NaN	NaN	NaN	NaN	NaN	NaN	NaN	NaN	NaN	NaN	NaN	NaN	NaN	NaN	NaN
A6NKT7;O14715;Q99666;P0DJD0;P0DJD1;P49792	A6NKT7;O14715;P0DJD0;P49792	RanBP2-like and GRIP domain-containing protein 3;RANBP2-like and GRIP domain-containing protein 8;RANBP2-like and GRIP domain-containing protein 5/6;RANBP2-like and GRIP domain-containing protein 1;RANBP2-like and GRIP domain-containing protein 2;E3 SUMO-protein ligase RanBP2	RGPD3;RGPD8;RGPD5;RGPD1;RGPD2;RANBP2	1479;1478;1478;1463;1471;2454	S	___1	1	1.08113e-10	166.04	AKTAQEKDSLITPHVSRSSTPRESPCGKIAV	UID68	NaN	-0.670418	0.467228	NaN	NaN	-1.21104	-0.0502567	0.512461	-0.138807	0.132973	-0.548029	NaN	-1.07332	-0.672205	-1.14353	-1.1837	-0.274355	-0.430704	-1.75768	-0.922638	NaN	NaN	NaN	NaN	NaN	NaN	1.01574	-0.12929
A6NKT7;O14715;Q99666;P0DJD0;P0DJD1;P49792	A6NKT7;O14715;P0DJD0;P49792	RanBP2-like and GRIP domain-containing protein 3;RANBP2-like and GRIP domain-containing protein 8;RANBP2-like and GRIP domain-containing protein 5/6;RANBP2-like and GRIP domain-containing protein 1;RANBP2-like and GRIP domain-containing protein 2;E3 SUMO-protein ligase RanBP2	RGPD3;RGPD8;RGPD5;RGPD1;RGPD2;RANBP2	1487;1486;1486;1471;1479;2462	S	___1	0.998538	7.69013e-05	85.002	SLITPHVSRSSTPRESPCGKIAVAVLEEITR;SLITPHVSRSSTPRESPCGKIAVAVLEETTR	UID69	NaN	NaN	NaN	NaN	NaN	NaN	NaN	NaN	NaN	NaN	NaN	NaN	NaN	NaN	NaN	NaN	NaN	NaN	NaN	NaN	NaN	NaN	NaN	NaN	NaN	NaN	NaN	NaN
A6NKT7;O14715;Q99666;P0DJD0;P0DJD1;P49792	A6NKT7;O14715;P0DJD0;P49792	RanBP2-like and GRIP domain-containing protein 3;RANBP2-like and GRIP domain-containing protein 8;RANBP2-like and GRIP domain-containing protein 5/6;RANBP2-like and GRIP domain-containing protein 1;RANBP2-like and GRIP domain-containing protein 2;E3 SUMO-protein ligase RanBP2	RGPD3;RGPD8;RGPD5;RGPD1;RGPD2;RANBP2	1608;1607;1607;1592;1600;2583	S	___1	0.996516	8.78745e-05	98.3	SESKVEPKKCELSKNSDIEQSSDSKVKNLFA;SESKVEPKKCELSKNSDIEQSSDSKVKNLSA	UID71	NaN	NaN	NaN	NaN	NaN	NaN	NaN	NaN	NaN	NaN	NaN	NaN	NaN	NaN	NaN	NaN	NaN	-3.10774	-0.79813	-3.15597	NaN	-3.18741	NaN	NaN	NaN	-2.33612	NaN	-0.558193
A6NKT7;O14715;Q99666;P0DJD0;P0DJD1;P49792	A6NKT7;O14715;P0DJD0;P49792	RanBP2-like and GRIP domain-containing protein 3;RANBP2-like and GRIP domain-containing protein 8;RANBP2-like and GRIP domain-containing protein 5/6;RANBP2-like and GRIP domain-containing protein 1;RANBP2-like and GRIP domain-containing protein 2;E3 SUMO-protein ligase RanBP2	RGPD3;RGPD8;RGPD5;RGPD1;RGPD2;RANBP2	128;128;128;119;127;128	S	___1	0.999961	0.00044586	82.171	RAEYWVERAAKLFPGSPAIYKLKEQLLDCEG;RAKYWLERAAKLFPGSPAIYKLKEQLLDCEG;RAKYWVERAAKLFPGSPAIYKLKEHLLDCEG;RAKYWVERAAKLFPGSPAIYKLKEQLLDCEG	UID72	NaN	-3.1699	-1.46518	-1.24552	NaN	-1.65321	NaN	-0.818615	-2.67173	NaN	NaN	-2.13934	-3.97633	NaN	NaN	-2.09092	-3.33471	NaN	NaN	NaN	NaN	NaN	NaN	NaN	-1.59453	-3.70836	-1.83014	-1.69321
A6NKT7;O14715;Q99666;P0DJD0;P0DJD1;P49792	A6NKT7;O14715;P0DJD0;P49792	RanBP2-like and GRIP domain-containing protein 3;RANBP2-like and GRIP domain-containing protein 8;RANBP2-like and GRIP domain-containing protein 5/6;RANBP2-like and GRIP domain-containing protein 1;RANBP2-like and GRIP domain-containing protein 2;E3 SUMO-protein ligase RanBP2	RGPD3;RGPD8;RGPD5;RGPD1;RGPD2;RANBP2	1475;1474;1474;1459;1467;2450	T	___1	1	2.57855e-10	174.23	IFDEAKTAQEKDSLITPHVSRSSTPRESPCG	UID14873	-1.69004	-0.799337	-0.869673	-2.18936	-1.16346	-0.882973	-2.21464	-1.10216	-0.241711	-0.138821	-0.775816	-0.920296	-1.34795	-2.57792	-2.8424	-1.21214	-3.0485	NaN	NaN	NaN	NaN	NaN	NaN	NaN	-1.16993	-1.23875	-1.36708	-2.46958
A6NKT7;O14715;Q99666;P0DJD0;P0DJD1;P49792	A6NKT7;O14715;P0DJD0;P49792	RanBP2-like and GRIP domain-containing protein 3;RANBP2-like and GRIP domain-containing protein 8;RANBP2-like and GRIP domain-containing protein 5/6;RANBP2-like and GRIP domain-containing protein 1;RANBP2-like and GRIP domain-containing protein 2;E3 SUMO-protein ligase RanBP2	RGPD3;RGPD8;RGPD5;RGPD1;RGPD2;RANBP2	1483;1482;1482;1467;1475;2458	T	___1	0.928382	5.59462e-07	113.6	QEKDSLITPHVSRSSTPRESPCGKIAVAVLE	UID14874	NaN	NaN	NaN	NaN	NaN	NaN	NaN	NaN	NaN	NaN	NaN	NaN	NaN	NaN	NaN	NaN	NaN	NaN	NaN	NaN	NaN	NaN	NaN	NaN	NaN	NaN	NaN	NaN
A6NKT7;O14715;Q99666;P0DJD0;P0DJD1;P49792	A6NKT7;O14715;P0DJD0;P49792	RanBP2-like and GRIP domain-containing protein 3;RANBP2-like and GRIP domain-containing protein 8;RANBP2-like and GRIP domain-containing protein 5/6;RANBP2-like and GRIP domain-containing protein 1;RANBP2-like and GRIP domain-containing protein 2;E3 SUMO-protein ligase RanBP2	RGPD3;RGPD8;RGPD5;RGPD1;RGPD2;RANBP2	1178;1177;1177;1162;1170;2153	T	___1	1	0.000991391	71.354	KFEECQRLLLDIPLQTPHKLVDTGRAAKLIQ	UID14875	NaN	NaN	NaN	NaN	NaN	NaN	NaN	-3.76638	-2.31538	NaN	-3.09973	NaN	NaN	NaN	NaN	NaN	NaN	NaN	NaN	NaN	NaN	NaN	NaN	NaN	-1.87307	NaN	NaN	NaN
A6NKT7;O14715;Q99666;P0DJD0;P0DJD1;P49792	A6NKT7;O14715;P0DJD0;P49792	RanBP2-like and GRIP domain-containing protein 3;RANBP2-like and GRIP domain-containing protein 8;RANBP2-like and GRIP domain-containing protein 5/6;RANBP2-like and GRIP domain-containing protein 1;RANBP2-like and GRIP domain-containing protein 2;E3 SUMO-protein ligase RanBP2	RGPD3;RGPD8;RGPD5;RGPD1;RGPD2;RANBP2	1200;1199;1199;1184;1192;2175	S	___2	1	0.000493913	73.498	TGRAAKLIQRAEEMKSGLKDFKTFLTNDQTK	UID17278	NaN	NaN	NaN	NaN	NaN	NaN	NaN	NaN	NaN	NaN	NaN	NaN	NaN	NaN	NaN	NaN	NaN	NaN	NaN	NaN	NaN	NaN	NaN	NaN	NaN	NaN	NaN	NaN
A6NKT7;O14715;Q99666;P0DJD0;P0DJD1;P49792	A6NKT7;O14715;P0DJD0;P49792	RanBP2-like and GRIP domain-containing protein 3;RANBP2-like and GRIP domain-containing protein 8;RANBP2-like and GRIP domain-containing protein 5/6;RANBP2-like and GRIP domain-containing protein 1;RANBP2-like and GRIP domain-containing protein 2;E3 SUMO-protein ligase RanBP2	RGPD3;RGPD8;RGPD5;RGPD1;RGPD2;RANBP2	1479;1478;1478;1463;1471;2454	S	___2	1	1.08113e-10	166.04	AKTAQEKDSLITPHVSRSSTPRESPCGKIAV	UID17281	0.0871677	0.247685	0.270594	0.354786	0.0918941	0.35504	-0.308752	0.721928	0.298714	0.845503	0.345833	0.519257	-0.73599	-1.07242	-0.983494	-0.650141	NaN	NaN	NaN	NaN	NaN	NaN	NaN	NaN	0.171255	0.0533657	0.139961	0.256146
A6NKT7;O14715;Q99666;P0DJD0;P0DJD1;P49792	A6NKT7;O14715;P0DJD0;P49792	RanBP2-like and GRIP domain-containing protein 3;RANBP2-like and GRIP domain-containing protein 8;RANBP2-like and GRIP domain-containing protein 5/6;RANBP2-like and GRIP domain-containing protein 1;RANBP2-like and GRIP domain-containing protein 2;E3 SUMO-protein ligase RanBP2	RGPD3;RGPD8;RGPD5;RGPD1;RGPD2;RANBP2	1487;1486;1486;1471;1479;2462	S	___2	0.998538	7.69013e-05	85.002	SLITPHVSRSSTPRESPCGKIAVAVLEEITR;SLITPHVSRSSTPRESPCGKIAVAVLEETTR	UID17282	NaN	NaN	NaN	NaN	NaN	NaN	NaN	NaN	NaN	NaN	NaN	NaN	NaN	NaN	NaN	NaN	NaN	NaN	NaN	NaN	NaN	NaN	NaN	NaN	NaN	NaN	NaN	NaN
A6NKT7;O14715;Q99666;P0DJD0;P0DJD1;P49792	A6NKT7;O14715;P0DJD0;P49792	RanBP2-like and GRIP domain-containing protein 3;RANBP2-like and GRIP domain-containing protein 8;RANBP2-like and GRIP domain-containing protein 5/6;RANBP2-like and GRIP domain-containing protein 1;RANBP2-like and GRIP domain-containing protein 2;E3 SUMO-protein ligase RanBP2	RGPD3;RGPD8;RGPD5;RGPD1;RGPD2;RANBP2	1608;1607;1607;1592;1600;2583	S	___2	0.996516	8.78745e-05	98.3	SESKVEPKKCELSKNSDIEQSSDSKVKNLFA;SESKVEPKKCELSKNSDIEQSSDSKVKNLSA	UID17284	NaN	NaN	NaN	NaN	NaN	NaN	NaN	NaN	NaN	NaN	NaN	NaN	NaN	NaN	NaN	NaN	NaN	NaN	NaN	NaN	NaN	NaN	NaN	NaN	NaN	NaN	NaN	NaN
A6NKT7;O14715;Q99666;P0DJD0;P0DJD1;P49792	A6NKT7;O14715;P0DJD0;P49792	RanBP2-like and GRIP domain-containing protein 3;RANBP2-like and GRIP domain-containing protein 8;RANBP2-like and GRIP domain-containing protein 5/6;RANBP2-like and GRIP domain-containing protein 1;RANBP2-like and GRIP domain-containing protein 2;E3 SUMO-protein ligase RanBP2	RGPD3;RGPD8;RGPD5;RGPD1;RGPD2;RANBP2	128;128;128;119;127;128	S	___2	0.999961	0.00044586	82.171	RAEYWVERAAKLFPGSPAIYKLKEQLLDCEG;RAKYWLERAAKLFPGSPAIYKLKEQLLDCEG;RAKYWVERAAKLFPGSPAIYKLKEHLLDCEG;RAKYWVERAAKLFPGSPAIYKLKEQLLDCEG	UID17285	NaN	NaN	NaN	NaN	NaN	NaN	NaN	NaN	NaN	NaN	NaN	NaN	NaN	NaN	NaN	NaN	NaN	NaN	NaN	NaN	NaN	NaN	NaN	NaN	NaN	NaN	NaN	NaN
A6NKT7;O14715;Q99666;P0DJD0;P0DJD1;P49792	A6NKT7;O14715;P0DJD0;P49792	RanBP2-like and GRIP domain-containing protein 3;RANBP2-like and GRIP domain-containing protein 8;RANBP2-like and GRIP domain-containing protein 5/6;RANBP2-like and GRIP domain-containing protein 1;RANBP2-like and GRIP domain-containing protein 2;E3 SUMO-protein ligase RanBP2	RGPD3;RGPD8;RGPD5;RGPD1;RGPD2;RANBP2	1475;1474;1474;1459;1467;2450	T	___2	1	2.57855e-10	174.23	IFDEAKTAQEKDSLITPHVSRSSTPRESPCG	UID32086	0.0871677	0.247685	0.270594	0.354786	0.0918941	0.35504	-0.308752	0.721928	0.298714	0.845503	0.345833	0.519257	-0.73599	-1.07242	-0.983494	-0.650141	NaN	NaN	NaN	NaN	NaN	NaN	NaN	NaN	0.171255	0.0533657	0.139961	0.256146
A6NKT7;O14715;Q99666;P0DJD0;P0DJD1;P49792	A6NKT7;O14715;P0DJD0;P49792	RanBP2-like and GRIP domain-containing protein 3;RANBP2-like and GRIP domain-containing protein 8;RANBP2-like and GRIP domain-containing protein 5/6;RANBP2-like and GRIP domain-containing protein 1;RANBP2-like and GRIP domain-containing protein 2;E3 SUMO-protein ligase RanBP2	RGPD3;RGPD8;RGPD5;RGPD1;RGPD2;RANBP2	1483;1482;1482;1467;1475;2458	T	___2	0.928382	5.59462e-07	113.6	QEKDSLITPHVSRSSTPRESPCGKIAVAVLE	UID32087	NaN	1.12516	0.428186	0.251657	NaN	NaN	-0.758686	0.731712	0.151819	NaN	0.381733	1.87536	1.86125	NaN	NaN	0.717956	0.423984	1.45792	0.838882	1.8906	-0.0992279	NaN	NaN	1.27098	0.490696	-0.113352	1.43832	NaN
A6NKT7;O14715;Q99666;P0DJD0;P0DJD1;P49792	A6NKT7;O14715;P0DJD0;P49792	RanBP2-like and GRIP domain-containing protein 3;RANBP2-like and GRIP domain-containing protein 8;RANBP2-like and GRIP domain-containing protein 5/6;RANBP2-like and GRIP domain-containing protein 1;RANBP2-like and GRIP domain-containing protein 2;E3 SUMO-protein ligase RanBP2	RGPD3;RGPD8;RGPD5;RGPD1;RGPD2;RANBP2	1178;1177;1177;1162;1170;2153	T	___2	1	0.000991391	71.354	KFEECQRLLLDIPLQTPHKLVDTGRAAKLIQ	UID32088	NaN	NaN	NaN	NaN	NaN	NaN	NaN	NaN	NaN	NaN	NaN	NaN	NaN	NaN	NaN	NaN	NaN	NaN	NaN	NaN	NaN	NaN	NaN	NaN	NaN	NaN	NaN	NaN
A6NKT7;O14715;Q99666;P0DJD0;P0DJD1;P49792	A6NKT7;O14715;P0DJD0;P49792	RanBP2-like and GRIP domain-containing protein 3;RANBP2-like and GRIP domain-containing protein 8;RANBP2-like and GRIP domain-containing protein 5/6;RANBP2-like and GRIP domain-containing protein 1;RANBP2-like and GRIP domain-containing protein 2;E3 SUMO-protein ligase RanBP2	RGPD3;RGPD8;RGPD5;RGPD1;RGPD2;RANBP2	1200;1199;1199;1184;1192;2175	S	___3	1	0.000493913	73.498	TGRAAKLIQRAEEMKSGLKDFKTFLTNDQTK	UID34491	NaN	NaN	NaN	NaN	NaN	NaN	NaN	NaN	NaN	NaN	NaN	NaN	NaN	NaN	NaN	NaN	NaN	NaN	NaN	NaN	NaN	NaN	NaN	NaN	NaN	NaN	NaN	NaN
A6NKT7;O14715;Q99666;P0DJD0;P0DJD1;P49792	A6NKT7;O14715;P0DJD0;P49792	RanBP2-like and GRIP domain-containing protein 3;RANBP2-like and GRIP domain-containing protein 8;RANBP2-like and GRIP domain-containing protein 5/6;RANBP2-like and GRIP domain-containing protein 1;RANBP2-like and GRIP domain-containing protein 2;E3 SUMO-protein ligase RanBP2	RGPD3;RGPD8;RGPD5;RGPD1;RGPD2;RANBP2	1479;1478;1478;1463;1471;2454	S	___3	1	1.08113e-10	166.04	AKTAQEKDSLITPHVSRSSTPRESPCGKIAV	UID34494	-0.331818	-1.1631	-1.97898	0.88784	NaN	-1.19852	NaN	NaN	NaN	-1.47896	NaN	NaN	-1.98369	-0.419752	NaN	1.52415	NaN	-2.20162	-1.64216	NaN	-2.20058	NaN	NaN	NaN	NaN	0.403999	-1.06755	-0.25186
A6NKT7;O14715;Q99666;P0DJD0;P0DJD1;P49792	A6NKT7;O14715;P0DJD0;P49792	RanBP2-like and GRIP domain-containing protein 3;RANBP2-like and GRIP domain-containing protein 8;RANBP2-like and GRIP domain-containing protein 5/6;RANBP2-like and GRIP domain-containing protein 1;RANBP2-like and GRIP domain-containing protein 2;E3 SUMO-protein ligase RanBP2	RGPD3;RGPD8;RGPD5;RGPD1;RGPD2;RANBP2	1487;1486;1486;1471;1479;2462	S	___3	0.998538	7.69013e-05	85.002	SLITPHVSRSSTPRESPCGKIAVAVLEEITR;SLITPHVSRSSTPRESPCGKIAVAVLEETTR	UID34495	-0.331818	0.666704	0.14583	0.88784	NaN	0.469416	-2.60433	0.118578	-0.503773	NaN	0.0749741	1.34772	1.72713	-0.419752	0.509333	0.480032	0.630215	0.0505714	-1.64216	0.00597	-1.1664	-0.556398	NaN	NaN	NaN	0.290125	1.60852	0.609575
A6NKT7;O14715;Q99666;P0DJD0;P0DJD1;P49792	A6NKT7;O14715;P0DJD0;P49792	RanBP2-like and GRIP domain-containing protein 3;RANBP2-like and GRIP domain-containing protein 8;RANBP2-like and GRIP domain-containing protein 5/6;RANBP2-like and GRIP domain-containing protein 1;RANBP2-like and GRIP domain-containing protein 2;E3 SUMO-protein ligase RanBP2	RGPD3;RGPD8;RGPD5;RGPD1;RGPD2;RANBP2	1608;1607;1607;1592;1600;2583	S	___3	0.996516	8.78745e-05	98.3	SESKVEPKKCELSKNSDIEQSSDSKVKNLFA;SESKVEPKKCELSKNSDIEQSSDSKVKNLSA	UID34497	NaN	NaN	NaN	NaN	NaN	NaN	NaN	NaN	NaN	NaN	NaN	NaN	NaN	NaN	NaN	NaN	NaN	NaN	NaN	NaN	NaN	NaN	NaN	NaN	NaN	NaN	NaN	NaN
A6NKT7;O14715;Q99666;P0DJD0;P0DJD1;P49792	A6NKT7;O14715;P0DJD0;P49792	RanBP2-like and GRIP domain-containing protein 3;RANBP2-like and GRIP domain-containing protein 8;RANBP2-like and GRIP domain-containing protein 5/6;RANBP2-like and GRIP domain-containing protein 1;RANBP2-like and GRIP domain-containing protein 2;E3 SUMO-protein ligase RanBP2	RGPD3;RGPD8;RGPD5;RGPD1;RGPD2;RANBP2	128;128;128;119;127;128	S	___3	0.999961	0.00044586	82.171	RAEYWVERAAKLFPGSPAIYKLKEQLLDCEG;RAKYWLERAAKLFPGSPAIYKLKEQLLDCEG;RAKYWVERAAKLFPGSPAIYKLKEHLLDCEG;RAKYWVERAAKLFPGSPAIYKLKEQLLDCEG	UID34498	NaN	NaN	NaN	NaN	NaN	NaN	NaN	NaN	NaN	NaN	NaN	NaN	NaN	NaN	NaN	NaN	NaN	NaN	NaN	NaN	NaN	NaN	NaN	NaN	NaN	NaN	NaN	NaN
A6NKT7;O14715;Q99666;P0DJD0;P0DJD1;P49792	A6NKT7;O14715;P0DJD0;P49792	RanBP2-like and GRIP domain-containing protein 3;RANBP2-like and GRIP domain-containing protein 8;RANBP2-like and GRIP domain-containing protein 5/6;RANBP2-like and GRIP domain-containing protein 1;RANBP2-like and GRIP domain-containing protein 2;E3 SUMO-protein ligase RanBP2	RGPD3;RGPD8;RGPD5;RGPD1;RGPD2;RANBP2	1475;1474;1474;1459;1467;2450	T	___3	1	2.57855e-10	174.23	IFDEAKTAQEKDSLITPHVSRSSTPRESPCG	UID49299	NaN	NaN	NaN	NaN	NaN	NaN	NaN	0.118578	NaN	NaN	NaN	NaN	NaN	NaN	NaN	NaN	NaN	NaN	NaN	NaN	NaN	NaN	NaN	NaN	NaN	NaN	NaN	NaN
A6NKT7;O14715;Q99666;P0DJD0;P0DJD1;P49792	A6NKT7;O14715;P0DJD0;P49792	RanBP2-like and GRIP domain-containing protein 3;RANBP2-like and GRIP domain-containing protein 8;RANBP2-like and GRIP domain-containing protein 5/6;RANBP2-like and GRIP domain-containing protein 1;RANBP2-like and GRIP domain-containing protein 2;E3 SUMO-protein ligase RanBP2	RGPD3;RGPD8;RGPD5;RGPD1;RGPD2;RANBP2	1483;1482;1482;1467;1475;2458	T	___3	0.928382	5.59462e-07	113.6	QEKDSLITPHVSRSSTPRESPCGKIAVAVLE	UID49300	-0.331818	0.666704	0.14583	0.88784	NaN	-0.0757866	-2.60433	NaN	NaN	-1.47896	NaN	1.34772	1.72713	-0.419752	0.509333	1.52415	0.630215	0.0505714	-1.64216	-2.51191	-1.1664	-0.556398	NaN	NaN	NaN	1.09101	1.81826	1.24222
A6NKT7;O14715;Q99666;P0DJD0;P0DJD1;P49792	A6NKT7;O14715;P0DJD0;P49792	RanBP2-like and GRIP domain-containing protein 3;RANBP2-like and GRIP domain-containing protein 8;RANBP2-like and GRIP domain-containing protein 5/6;RANBP2-like and GRIP domain-containing protein 1;RANBP2-like and GRIP domain-containing protein 2;E3 SUMO-protein ligase RanBP2	RGPD3;RGPD8;RGPD5;RGPD1;RGPD2;RANBP2	1178;1177;1177;1162;1170;2153	T	___3	1	0.000991391	71.354	KFEECQRLLLDIPLQTPHKLVDTGRAAKLIQ	UID49301	NaN	NaN	NaN	NaN	NaN	NaN	NaN	NaN	NaN	NaN	NaN	NaN	NaN	NaN	NaN	NaN	NaN	NaN	NaN	NaN	NaN	NaN	NaN	NaN	NaN	NaN	NaN	NaN
A6NKT7;O14715;Q99666;P49792	A6NKT7;O14715;P49792	RanBP2-like and GRIP domain-containing protein 3;RANBP2-like and GRIP domain-containing protein 8;RANBP2-like and GRIP domain-containing protein 5/6;E3 SUMO-protein ligase RanBP2	RGPD3;RGPD8;RGPD5;RANBP2	1033;1032;1032;2008	S	___1	0.986853	2.51864e-20	122.1	SGDFEKDDDAYKTEDSDDIHFEPVVQMPEKV	UID66	NaN	-0.0616779	0.365353	0.377712	NaN	-1.097	NaN	NaN	NaN	0.997826	NaN	NaN	NaN	NaN	NaN	NaN	NaN	NaN	NaN	NaN	NaN	NaN	NaN	NaN	NaN	NaN	-0.8799	-1.53033
A6NKT7;O14715;Q99666;P49792	A6NKT7;O14715;P49792	RanBP2-like and GRIP domain-containing protein 3;RANBP2-like and GRIP domain-containing protein 8;RANBP2-like and GRIP domain-containing protein 5/6;E3 SUMO-protein ligase RanBP2	RGPD3;RGPD8;RGPD5;RANBP2	1276;1275;1275;2251	S	___1	0.778166	5.15489e-39	180.62	DSVSSSSVHASPLASSPVRKNLFHFDESTTG;DSVSSSSVHASPLASSPVRKNLFRFDESTTG;DSVSSSSVHASPLASSPVRKNLFRFGESTTG	UID70	NaN	0.249111	0.691229	NaN	-0.253061	0.141544	-0.274769	2.04591	NaN	1.67987	NaN	0.385525	NaN	-0.630129	NaN	NaN	0.378233	NaN	NaN	NaN	NaN	NaN	NaN	NaN	NaN	-0.0955524	NaN	NaN
A6NKT7;O14715;Q99666;P49792	A6NKT7;O14715;P49792	RanBP2-like and GRIP domain-containing protein 3;RANBP2-like and GRIP domain-containing protein 8;RANBP2-like and GRIP domain-containing protein 5/6;E3 SUMO-protein ligase RanBP2	RGPD3;RGPD8;RGPD5;RANBP2	86;86;86;86	S	___1	1	0.000128659	101.12	ELEENTDKAVECYRRSVELNPTQKDLVLKIA;ELEENTEKAVECYRRSVELNPTQKDLVLKIA	UID77	NaN	NaN	NaN	NaN	NaN	NaN	NaN	NaN	NaN	NaN	NaN	NaN	-3.78229	-4.52436	NaN	-4.17377	0.132559	-1.28267	-0.261007	-0.688875	1.02846	1.13231	1.17963	1.16091	NaN	NaN	NaN	NaN
A6NKT7;O14715;Q99666;P49792	A6NKT7;O14715;P49792	RanBP2-like and GRIP domain-containing protein 3;RANBP2-like and GRIP domain-containing protein 8;RANBP2-like and GRIP domain-containing protein 5/6;E3 SUMO-protein ligase RanBP2	RGPD3;RGPD8;RGPD5;RANBP2	1017;1016;1016;1992	T	___1	0.839464	7.50567e-16	107.45	KLFSSQYGKMANKANTSGDFEKDDDAYKTED;KLFSSRYGKMANKANTSGDFEKDDDAYKTED	UID14872	-1.66105	0.37833	1.45214	1.65089	-0.145311	0.00241661	0.773243	1.44517	1.10249	1.84089	NaN	0.888443	NaN	NaN	NaN	-2.6528	NaN	NaN	NaN	NaN	NaN	NaN	NaN	NaN	0.362095	0.227583	1.6924	1.52352
A6NKT7;O14715;Q99666;P49792	A6NKT7;O14715;P49792	RanBP2-like and GRIP domain-containing protein 3;RANBP2-like and GRIP domain-containing protein 8;RANBP2-like and GRIP domain-containing protein 5/6;E3 SUMO-protein ligase RanBP2	RGPD3;RGPD8;RGPD5;RANBP2	1033;1032;1032;2008	S	___2	0.986853	2.51864e-20	122.1	SGDFEKDDDAYKTEDSDDIHFEPVVQMPEKV	UID17279	NaN	NaN	NaN	NaN	NaN	NaN	NaN	NaN	NaN	NaN	NaN	NaN	NaN	NaN	NaN	NaN	NaN	NaN	NaN	NaN	NaN	NaN	NaN	NaN	NaN	NaN	NaN	NaN
A6NKT7;O14715;Q99666;P49792	A6NKT7;O14715;P49792	RanBP2-like and GRIP domain-containing protein 3;RANBP2-like and GRIP domain-containing protein 8;RANBP2-like and GRIP domain-containing protein 5/6;E3 SUMO-protein ligase RanBP2	RGPD3;RGPD8;RGPD5;RANBP2	1276;1275;1275;2251	S	___2	0.778166	5.15489e-39	180.62	DSVSSSSVHASPLASSPVRKNLFHFDESTTG;DSVSSSSVHASPLASSPVRKNLFRFDESTTG;DSVSSSSVHASPLASSPVRKNLFRFGESTTG	UID17283	NaN	NaN	NaN	NaN	NaN	NaN	NaN	NaN	NaN	-0.334513	-1.7964	NaN	-0.409447	NaN	NaN	-0.429546	NaN	-2.21687	-0.876278	NaN	NaN	NaN	NaN	NaN	-1.56787	NaN	NaN	-1.89981
A6NKT7;O14715;Q99666;P49792	A6NKT7;O14715;P49792	RanBP2-like and GRIP domain-containing protein 3;RANBP2-like and GRIP domain-containing protein 8;RANBP2-like and GRIP domain-containing protein 5/6;E3 SUMO-protein ligase RanBP2	RGPD3;RGPD8;RGPD5;RANBP2	86;86;86;86	S	___2	1	0.000128659	101.12	ELEENTDKAVECYRRSVELNPTQKDLVLKIA;ELEENTEKAVECYRRSVELNPTQKDLVLKIA	UID17290	NaN	NaN	NaN	NaN	NaN	NaN	NaN	NaN	NaN	NaN	NaN	NaN	NaN	NaN	NaN	NaN	NaN	NaN	NaN	NaN	NaN	NaN	NaN	NaN	NaN	NaN	NaN	NaN
A6NKT7;O14715;Q99666;P49792	A6NKT7;O14715;P49792	RanBP2-like and GRIP domain-containing protein 3;RANBP2-like and GRIP domain-containing protein 8;RANBP2-like and GRIP domain-containing protein 5/6;E3 SUMO-protein ligase RanBP2	RGPD3;RGPD8;RGPD5;RANBP2	1017;1016;1016;1992	T	___2	0.839464	7.50567e-16	107.45	KLFSSQYGKMANKANTSGDFEKDDDAYKTED;KLFSSRYGKMANKANTSGDFEKDDDAYKTED	UID32085	NaN	NaN	NaN	NaN	NaN	NaN	NaN	NaN	NaN	NaN	NaN	NaN	NaN	NaN	NaN	NaN	NaN	NaN	NaN	NaN	NaN	NaN	NaN	NaN	NaN	NaN	NaN	NaN
A6NKT7;O14715;Q99666;P49792	A6NKT7;O14715;P49792	RanBP2-like and GRIP domain-containing protein 3;RANBP2-like and GRIP domain-containing protein 8;RANBP2-like and GRIP domain-containing protein 5/6;E3 SUMO-protein ligase RanBP2	RGPD3;RGPD8;RGPD5;RANBP2	1033;1032;1032;2008	S	___3	0.986853	2.51864e-20	122.1	SGDFEKDDDAYKTEDSDDIHFEPVVQMPEKV	UID34492	NaN	NaN	NaN	NaN	NaN	NaN	NaN	NaN	NaN	NaN	NaN	NaN	NaN	NaN	NaN	NaN	NaN	NaN	NaN	NaN	NaN	NaN	NaN	NaN	NaN	NaN	NaN	NaN
A6NKT7;O14715;Q99666;P49792	A6NKT7;O14715;P49792	RanBP2-like and GRIP domain-containing protein 3;RANBP2-like and GRIP domain-containing protein 8;RANBP2-like and GRIP domain-containing protein 5/6;E3 SUMO-protein ligase RanBP2	RGPD3;RGPD8;RGPD5;RANBP2	1276;1275;1275;2251	S	___3	0.778166	5.15489e-39	180.62	DSVSSSSVHASPLASSPVRKNLFHFDESTTG;DSVSSSSVHASPLASSPVRKNLFRFDESTTG;DSVSSSSVHASPLASSPVRKNLFRFGESTTG	UID34496	NaN	NaN	NaN	NaN	NaN	NaN	NaN	NaN	NaN	NaN	NaN	NaN	NaN	NaN	NaN	NaN	NaN	NaN	NaN	NaN	NaN	NaN	NaN	NaN	NaN	NaN	NaN	NaN
A6NKT7;O14715;Q99666;P49792	A6NKT7;O14715;P49792	RanBP2-like and GRIP domain-containing protein 3;RANBP2-like and GRIP domain-containing protein 8;RANBP2-like and GRIP domain-containing protein 5/6;E3 SUMO-protein ligase RanBP2	RGPD3;RGPD8;RGPD5;RANBP2	86;86;86;86	S	___3	1	0.000128659	101.12	ELEENTDKAVECYRRSVELNPTQKDLVLKIA;ELEENTEKAVECYRRSVELNPTQKDLVLKIA	UID34503	NaN	NaN	NaN	NaN	NaN	NaN	NaN	NaN	NaN	NaN	NaN	NaN	NaN	NaN	NaN	NaN	NaN	NaN	NaN	NaN	NaN	NaN	NaN	NaN	NaN	NaN	NaN	NaN
A6NKT7;O14715;Q99666;P49792	A6NKT7;O14715;P49792	RanBP2-like and GRIP domain-containing protein 3;RANBP2-like and GRIP domain-containing protein 8;RANBP2-like and GRIP domain-containing protein 5/6;E3 SUMO-protein ligase RanBP2	RGPD3;RGPD8;RGPD5;RANBP2	1017;1016;1016;1992	T	___3	0.839464	7.50567e-16	107.45	KLFSSQYGKMANKANTSGDFEKDDDAYKTED;KLFSSRYGKMANKANTSGDFEKDDDAYKTED	UID49298	NaN	NaN	NaN	NaN	NaN	NaN	NaN	NaN	NaN	NaN	NaN	NaN	NaN	NaN	NaN	NaN	NaN	NaN	NaN	NaN	NaN	NaN	NaN	NaN	NaN	NaN	NaN	NaN
A6NKT7;P0DJD0;P0DJD1;P49792	A6NKT7;P0DJD0;P49792	RanBP2-like and GRIP domain-containing protein 3;RANBP2-like and GRIP domain-containing protein 1;RANBP2-like and GRIP domain-containing protein 2;E3 SUMO-protein ligase RanBP2	RGPD3;RGPD1;RGPD2;RANBP2	1535;1519;1527;2510	S	___1	1	8.74274e-45	218.83	VEVSSTSETTPKAVVSPPKFVFGSESVKSIF;VEVSSTSETTTKAVVSPPKFVFGSESVKRIF	UID67	-0.795309	0.278282	0.890955	0.758558	-0.321579	0.777325	0.590584	0.355051	-0.00193405	1.12335	0.768751	0.800394	-0.451286	-0.654938	-0.00586128	-0.404623	-0.325424	-2.13263	-0.792204	-0.962377	-1.0472	-1.91844	-3.13837	-0.992582	0.8192	0.742807	-0.398724	0.756067
A6NKT7;P0DJD0;P0DJD1;P49792	A6NKT7;P0DJD0;P49792	RanBP2-like and GRIP domain-containing protein 3;RANBP2-like and GRIP domain-containing protein 1;RANBP2-like and GRIP domain-containing protein 2;E3 SUMO-protein ligase RanBP2	RGPD3;RGPD1;RGPD2;RANBP2	1322;1306;1314;2297	S	___1	0.972342	5.17474e-05	72.086	AKLNQSGTSVGTDEESDVTQEEERDGQYFEP	UID73	NaN	NaN	NaN	NaN	NaN	NaN	NaN	NaN	NaN	NaN	NaN	NaN	NaN	NaN	NaN	NaN	NaN	NaN	NaN	NaN	NaN	NaN	NaN	NaN	NaN	NaN	NaN	NaN
A6NKT7;P0DJD0;P0DJD1;P49792	A6NKT7;P0DJD0;P49792	RanBP2-like and GRIP domain-containing protein 3;RANBP2-like and GRIP domain-containing protein 1;RANBP2-like and GRIP domain-containing protein 2;E3 SUMO-protein ligase RanBP2	RGPD3;RGPD1;RGPD2;RANBP2	1318;1302;1310;2293	T	___1	0.999987	4.57439e-155	293.63	SKSPAKLNQSGTSVGTDEESDVTQEEERDGQ	UID14876	-0.393484	-0.0367508	-0.86347	0.344004	NaN	-2.07096	NaN	-0.277067	-2.55911	-0.177067	-0.397072	-0.404068	-0.199623	NaN	-2.13324	NaN	NaN	NaN	NaN	NaN	NaN	NaN	NaN	NaN	1.01928	0.0804291	0.966995	0.32221
A6NKT7;P0DJD0;P0DJD1;P49792	A6NKT7;P0DJD0;P49792	RanBP2-like and GRIP domain-containing protein 3;RANBP2-like and GRIP domain-containing protein 1;RANBP2-like and GRIP domain-containing protein 2;E3 SUMO-protein ligase RanBP2	RGPD3;RGPD1;RGPD2;RANBP2	1535;1519;1527;2510	S	___2	1	8.74274e-45	218.83	VEVSSTSETTPKAVVSPPKFVFGSESVKSIF;VEVSSTSETTTKAVVSPPKFVFGSESVKRIF	UID17280	NaN	NaN	NaN	NaN	NaN	NaN	NaN	NaN	NaN	NaN	NaN	NaN	NaN	NaN	NaN	NaN	NaN	NaN	NaN	NaN	NaN	NaN	NaN	NaN	NaN	NaN	NaN	NaN
A6NKT7;P0DJD0;P0DJD1;P49792	A6NKT7;P0DJD0;P49792	RanBP2-like and GRIP domain-containing protein 3;RANBP2-like and GRIP domain-containing protein 1;RANBP2-like and GRIP domain-containing protein 2;E3 SUMO-protein ligase RanBP2	RGPD3;RGPD1;RGPD2;RANBP2	1322;1306;1314;2297	S	___2	0.972342	5.17474e-05	72.086	AKLNQSGTSVGTDEESDVTQEEERDGQYFEP	UID17286	NaN	NaN	NaN	NaN	NaN	NaN	NaN	NaN	NaN	NaN	NaN	NaN	NaN	NaN	NaN	NaN	NaN	NaN	NaN	NaN	NaN	NaN	NaN	NaN	NaN	NaN	NaN	NaN
A6NKT7;P0DJD0;P0DJD1;P49792	A6NKT7;P0DJD0;P49792	RanBP2-like and GRIP domain-containing protein 3;RANBP2-like and GRIP domain-containing protein 1;RANBP2-like and GRIP domain-containing protein 2;E3 SUMO-protein ligase RanBP2	RGPD3;RGPD1;RGPD2;RANBP2	1318;1302;1310;2293	T	___2	0.999987	4.57439e-155	293.63	SKSPAKLNQSGTSVGTDEESDVTQEEERDGQ	UID32089	NaN	NaN	NaN	NaN	NaN	NaN	NaN	NaN	NaN	NaN	NaN	NaN	NaN	NaN	NaN	NaN	NaN	NaN	NaN	NaN	NaN	NaN	NaN	NaN	NaN	NaN	NaN	NaN
A6NKT7;P0DJD0;P0DJD1;P49792	A6NKT7;P0DJD0;P49792	RanBP2-like and GRIP domain-containing protein 3;RANBP2-like and GRIP domain-containing protein 1;RANBP2-like and GRIP domain-containing protein 2;E3 SUMO-protein ligase RanBP2	RGPD3;RGPD1;RGPD2;RANBP2	1535;1519;1527;2510	S	___3	1	8.74274e-45	218.83	VEVSSTSETTPKAVVSPPKFVFGSESVKSIF;VEVSSTSETTTKAVVSPPKFVFGSESVKRIF	UID34493	NaN	NaN	NaN	NaN	NaN	NaN	NaN	NaN	NaN	NaN	NaN	NaN	NaN	NaN	NaN	NaN	NaN	NaN	NaN	NaN	NaN	NaN	NaN	NaN	NaN	NaN	NaN	NaN
A6NKT7;P0DJD0;P0DJD1;P49792	A6NKT7;P0DJD0;P49792	RanBP2-like and GRIP domain-containing protein 3;RANBP2-like and GRIP domain-containing protein 1;RANBP2-like and GRIP domain-containing protein 2;E3 SUMO-protein ligase RanBP2	RGPD3;RGPD1;RGPD2;RANBP2	1322;1306;1314;2297	S	___3	0.972342	5.17474e-05	72.086	AKLNQSGTSVGTDEESDVTQEEERDGQYFEP	UID34499	NaN	NaN	NaN	NaN	NaN	NaN	NaN	NaN	NaN	NaN	NaN	NaN	NaN	NaN	NaN	NaN	NaN	NaN	NaN	NaN	NaN	NaN	NaN	NaN	NaN	NaN	NaN	NaN
A6NKT7;P0DJD0;P0DJD1;P49792	A6NKT7;P0DJD0;P49792	RanBP2-like and GRIP domain-containing protein 3;RANBP2-like and GRIP domain-containing protein 1;RANBP2-like and GRIP domain-containing protein 2;E3 SUMO-protein ligase RanBP2	RGPD3;RGPD1;RGPD2;RANBP2	1318;1302;1310;2293	T	___3	0.999987	4.57439e-155	293.63	SKSPAKLNQSGTSVGTDEESDVTQEEERDGQ	UID49302	NaN	NaN	NaN	NaN	NaN	NaN	NaN	NaN	NaN	NaN	NaN	NaN	NaN	NaN	NaN	NaN	NaN	NaN	NaN	NaN	NaN	NaN	NaN	NaN	NaN	NaN	NaN	NaN
A6NKT7;P49792	A6NKT7;P49792	RanBP2-like and GRIP domain-containing protein 3;E3 SUMO-protein ligase RanBP2	RGPD3;RANBP2	395;394	S	___1	0.995583	0.00438557	44.863	KSGQSALYDALFSSQSPKDTSFLGSDDIGNI	UID76	NaN	NaN	NaN	NaN	NaN	NaN	NaN	NaN	NaN	NaN	NaN	NaN	NaN	NaN	NaN	NaN	NaN	NaN	NaN	NaN	NaN	NaN	NaN	NaN	NaN	NaN	NaN	NaN
A6NKT7;P49792	A6NKT7;P49792	RanBP2-like and GRIP domain-containing protein 3;E3 SUMO-protein ligase RanBP2	RGPD3;RANBP2	797;796	S	___1	0.999997	0.00264639	115.82	SPTKYSLSPSKSYKYSPKTPPRWAEDQNSLL;SPTRYSLSPSKSYKYSPKTPPRWAEDQNSLL	UID78	-2.33927	-0.890642	-0.421581	-1.03086	-1.17892	-1.19007	-1.06691	-1.01267	-0.448347	-0.342491	-1.83648	-0.25926	-1.52778	NaN	NaN	-1.80306	NaN	NaN	NaN	NaN	NaN	-2.93944	NaN	NaN	0.0497952	-1.34612	NaN	-0.92133
A6NKT7;P49792	A6NKT7;P49792	RanBP2-like and GRIP domain-containing protein 3;E3 SUMO-protein ligase RanBP2	RGPD3;RANBP2	800;799	T	___1	1	4.41819e-13	158.8	KYSLSPSKSYKYSPKTPPRWAEDQNSLLKMI;RYSLSPSKSYKYSPKTPPRWAEDQNSLLKMI	UID14877	-0.828266	1.40731	1.33482	1.62998	0.949907	0.948141	1.33949	2.62902	3.92291	3.29039	2.70895	0.967245	3.58208	2.42634	3.00584	2.28306	2.57042	2.98142	2.78235	2.48029	-1.47811	0.841799	0.47887	-0.227636	2.1885	1.37247	0.881519	0.756176
A6NKT7;P49792	A6NKT7;P49792	RanBP2-like and GRIP domain-containing protein 3;E3 SUMO-protein ligase RanBP2	RGPD3;RANBP2	395;394	S	___2	0.995583	0.00438557	44.863	KSGQSALYDALFSSQSPKDTSFLGSDDIGNI	UID17289	NaN	NaN	NaN	NaN	NaN	NaN	NaN	NaN	NaN	NaN	NaN	NaN	-0.0328941	0.0448914	0.0545578	0.369408	-0.853317	-0.395023	-1.45879	-1.32077	-2.81584	NaN	-3.41396	-3.34901	0.0750885	NaN	1.24179	1.07453
A6NKT7;P49792	A6NKT7;P49792	RanBP2-like and GRIP domain-containing protein 3;E3 SUMO-protein ligase RanBP2	RGPD3;RANBP2	797;796	S	___2	0.999997	0.00264639	115.82	SPTKYSLSPSKSYKYSPKTPPRWAEDQNSLL;SPTRYSLSPSKSYKYSPKTPPRWAEDQNSLL	UID17291	NaN	NaN	NaN	NaN	NaN	NaN	NaN	NaN	NaN	NaN	NaN	NaN	NaN	NaN	NaN	NaN	NaN	NaN	NaN	NaN	NaN	NaN	NaN	NaN	NaN	NaN	NaN	NaN
A6NKT7;P49792	A6NKT7;P49792	RanBP2-like and GRIP domain-containing protein 3;E3 SUMO-protein ligase RanBP2	RGPD3;RANBP2	800;799	T	___2	1	4.41819e-13	158.8	KYSLSPSKSYKYSPKTPPRWAEDQNSLLKMI;RYSLSPSKSYKYSPKTPPRWAEDQNSLLKMI	UID32090	NaN	NaN	NaN	NaN	NaN	NaN	NaN	NaN	NaN	NaN	NaN	NaN	NaN	NaN	NaN	NaN	NaN	NaN	NaN	NaN	NaN	NaN	NaN	NaN	NaN	NaN	NaN	NaN
A6NKT7;P49792	A6NKT7;P49792	RanBP2-like and GRIP domain-containing protein 3;E3 SUMO-protein ligase RanBP2	RGPD3;RANBP2	395;394	S	___3	0.995583	0.00438557	44.863	KSGQSALYDALFSSQSPKDTSFLGSDDIGNI	UID34502	NaN	NaN	NaN	NaN	NaN	NaN	NaN	NaN	NaN	NaN	NaN	NaN	NaN	NaN	NaN	NaN	NaN	NaN	NaN	NaN	NaN	NaN	NaN	NaN	NaN	NaN	NaN	NaN
A6NKT7;P49792	A6NKT7;P49792	RanBP2-like and GRIP domain-containing protein 3;E3 SUMO-protein ligase RanBP2	RGPD3;RANBP2	797;796	S	___3	0.999997	0.00264639	115.82	SPTKYSLSPSKSYKYSPKTPPRWAEDQNSLL;SPTRYSLSPSKSYKYSPKTPPRWAEDQNSLL	UID34504	NaN	NaN	NaN	NaN	NaN	NaN	NaN	NaN	NaN	NaN	NaN	NaN	NaN	NaN	NaN	NaN	NaN	NaN	NaN	NaN	NaN	NaN	NaN	NaN	NaN	NaN	NaN	NaN
A6NKT7;P49792	A6NKT7;P49792	RanBP2-like and GRIP domain-containing protein 3;E3 SUMO-protein ligase RanBP2	RGPD3;RANBP2	800;799	T	___3	1	4.41819e-13	158.8	KYSLSPSKSYKYSPKTPPRWAEDQNSLLKMI;RYSLSPSKSYKYSPKTPPRWAEDQNSLLKMI	UID49303	NaN	NaN	NaN	NaN	NaN	NaN	NaN	NaN	NaN	NaN	NaN	NaN	NaN	NaN	NaN	NaN	NaN	NaN	NaN	NaN	NaN	NaN	NaN	NaN	NaN	NaN	NaN	NaN
A7E2V4	A7E2V4	Zinc finger SWIM domain-containing protein 8	ZSWIM8	1130	S	___1	1	1.73219e-05	139.54	LALGSRGGYNGRGWGSPGRPKKKHTGMASID	UID80	NaN	-0.498659	-0.378794	-0.32572	NaN	NaN	NaN	0.580709	NaN	-0.939188	-0.174112	-1.4597	0.0249996	-1.40565	-1.07441	-0.32556	-2.34266	NaN	-1.6692	-2.70826	NaN	NaN	NaN	NaN	0.0447483	0.23501	-0.545116	-0.427143
A7E2V4	A7E2V4	Zinc finger SWIM domain-containing protein 8	ZSWIM8	1092	S	___1	0.996675	1.08304e-15	109.85	TEGFTEKNVPESSPHSPCEGLPSEAALTPRP	UID81	NaN	NaN	NaN	-1.2298	NaN	NaN	NaN	-0.043869	-1.55916	-1.71901	NaN	-0.0181103	-0.141907	NaN	-0.885424	-0.874384	NaN	-1.04624	-0.703628	-1.10789	NaN	-2.25267	NaN	-2.232	NaN	NaN	NaN	-1.78561
A7E2V4	A7E2V4	Zinc finger SWIM domain-containing protein 8	ZSWIM8	53	S	___1	0.962083	7.78667e-05	84.499	CQNWRGWRKQSAGPNSPTGGGGGGGSGGTRM	UID82	NaN	NaN	-3.3977	-4.87864	-5.73355	NaN	-5.03725	-4.64706	NaN	-4.206	-4.19556	-3.20844	-3.97995	-5.28461	-3.5975	-3.65877	-3.57332	-3.27654	-3.5187	-4.88467	-4.14218	-4.17372	-3.34047	-4.41784	-2.73515	NaN	-3.2974	-4.18743
A7E2V4	A7E2V4	Zinc finger SWIM domain-containing protein 8	ZSWIM8	1130	S	___2	1	1.73219e-05	139.54	LALGSRGGYNGRGWGSPGRPKKKHTGMASID	UID17293	NaN	NaN	NaN	NaN	NaN	NaN	NaN	NaN	NaN	NaN	NaN	NaN	NaN	NaN	NaN	NaN	NaN	NaN	NaN	NaN	NaN	NaN	NaN	NaN	NaN	NaN	NaN	NaN
A7E2V4	A7E2V4	Zinc finger SWIM domain-containing protein 8	ZSWIM8	1092	S	___2	0.996675	1.08304e-15	109.85	TEGFTEKNVPESSPHSPCEGLPSEAALTPRP	UID17294	NaN	NaN	NaN	NaN	NaN	NaN	NaN	NaN	NaN	NaN	NaN	NaN	NaN	NaN	NaN	NaN	NaN	NaN	NaN	NaN	NaN	NaN	NaN	NaN	NaN	NaN	NaN	NaN
A7E2V4	A7E2V4	Zinc finger SWIM domain-containing protein 8	ZSWIM8	53	S	___2	0.962083	7.78667e-05	84.499	CQNWRGWRKQSAGPNSPTGGGGGGGSGGTRM	UID17295	NaN	NaN	NaN	NaN	NaN	NaN	NaN	NaN	NaN	NaN	NaN	NaN	NaN	NaN	NaN	NaN	NaN	NaN	NaN	NaN	NaN	NaN	NaN	NaN	NaN	NaN	NaN	NaN
A7E2V4	A7E2V4	Zinc finger SWIM domain-containing protein 8	ZSWIM8	1130	S	___3	1	1.73219e-05	139.54	LALGSRGGYNGRGWGSPGRPKKKHTGMASID	UID34506	NaN	NaN	NaN	NaN	NaN	NaN	NaN	NaN	NaN	NaN	NaN	NaN	NaN	NaN	NaN	NaN	NaN	NaN	NaN	NaN	NaN	NaN	NaN	NaN	NaN	NaN	NaN	NaN
A7E2V4	A7E2V4	Zinc finger SWIM domain-containing protein 8	ZSWIM8	1092	S	___3	0.996675	1.08304e-15	109.85	TEGFTEKNVPESSPHSPCEGLPSEAALTPRP	UID34507	NaN	NaN	NaN	NaN	NaN	NaN	NaN	NaN	NaN	NaN	NaN	NaN	NaN	NaN	NaN	NaN	NaN	NaN	NaN	NaN	NaN	NaN	NaN	NaN	NaN	NaN	NaN	NaN
A7E2V4	A7E2V4	Zinc finger SWIM domain-containing protein 8	ZSWIM8	53	S	___3	0.962083	7.78667e-05	84.499	CQNWRGWRKQSAGPNSPTGGGGGGGSGGTRM	UID34508	NaN	NaN	NaN	NaN	NaN	NaN	NaN	NaN	NaN	NaN	NaN	NaN	NaN	NaN	NaN	NaN	NaN	NaN	NaN	NaN	NaN	NaN	NaN	NaN	NaN	NaN	NaN	NaN
A7KAX9	A7KAX9	Rho GTPase-activating protein 32	ARHGAP32	856	S	___1	0.999734	2.13258e-11	108.86	SQCQTPGSTASSEPVSPLQEKLSPFFTLDLS	UID83	-2.3224	-0.610237	-1.21937	-0.329437	NaN	-1.70871	NaN	-1.57552	-1.56011	-1.82592	-1.05606	-0.85906	-2.28428	-1.41796	-2.40499	-1.28859	-0.0809593	-0.481426	-1.42563	-1.22271	-1.20612	-1.89281	-2.68523	-1.94339	-0.359686	-2.16933	NaN	-0.578394
A7KAX9	A7KAX9	Rho GTPase-activating protein 32	ARHGAP32	706	S	___1	0.971869	0.000457442	69.052	ALKGGRAEGTLRSAKSEESLTSLHAVDGDSK	UID84	-1.39809	0.00884438	-0.574766	0.375431	NaN	0.473974	0.232548	1.26512	0.600851	0.762978	0.142038	0.49721	-0.023962	-0.901842	-1.10838	0.00415039	NaN	-1.3766	-0.303858	-0.468292	-2.8271	NaN	NaN	NaN	0.787674	-0.645063	1.12087	1.20649
A7KAX9	A7KAX9	Rho GTPase-activating protein 32	ARHGAP32	892	S	___1	1	0.000539133	107.83	SSKPSSFTEKVVYAFSPKIGRKLSKSPSMSI	UID85	-2.53585	-0.733547	-2.56008	-1.35758	NaN	-3.11103	NaN	-1.37705	NaN	-2.79154	-2.60448	-2.43694	-3.16058	NaN	NaN	-3.23561	NaN	NaN	NaN	NaN	NaN	NaN	NaN	NaN	-1.84071	-1.4453	-0.979507	-1.08983
A7KAX9	A7KAX9	Rho GTPase-activating protein 32	ARHGAP32	856	S	___2	0.999734	2.13258e-11	108.86	SQCQTPGSTASSEPVSPLQEKLSPFFTLDLS	UID17296	NaN	NaN	NaN	NaN	NaN	NaN	NaN	NaN	NaN	NaN	NaN	NaN	NaN	NaN	NaN	NaN	NaN	NaN	NaN	NaN	NaN	NaN	NaN	NaN	NaN	NaN	NaN	NaN
A7KAX9	A7KAX9	Rho GTPase-activating protein 32	ARHGAP32	706	S	___2	0.971869	0.000457442	69.052	ALKGGRAEGTLRSAKSEESLTSLHAVDGDSK	UID17297	NaN	NaN	NaN	NaN	NaN	NaN	NaN	NaN	NaN	NaN	NaN	NaN	NaN	NaN	NaN	NaN	NaN	NaN	NaN	NaN	NaN	NaN	NaN	NaN	NaN	NaN	NaN	NaN
A7KAX9	A7KAX9	Rho GTPase-activating protein 32	ARHGAP32	892	S	___2	1	0.000539133	107.83	SSKPSSFTEKVVYAFSPKIGRKLSKSPSMSI	UID17298	NaN	NaN	NaN	NaN	NaN	NaN	NaN	NaN	NaN	NaN	NaN	NaN	NaN	NaN	NaN	NaN	NaN	NaN	NaN	NaN	NaN	NaN	NaN	NaN	NaN	NaN	NaN	NaN
A7KAX9	A7KAX9	Rho GTPase-activating protein 32	ARHGAP32	856	S	___3	0.999734	2.13258e-11	108.86	SQCQTPGSTASSEPVSPLQEKLSPFFTLDLS	UID34509	NaN	NaN	NaN	NaN	NaN	NaN	NaN	NaN	NaN	NaN	NaN	NaN	NaN	NaN	NaN	NaN	NaN	NaN	NaN	NaN	NaN	NaN	NaN	NaN	NaN	NaN	NaN	NaN
A7KAX9	A7KAX9	Rho GTPase-activating protein 32	ARHGAP32	706	S	___3	0.971869	0.000457442	69.052	ALKGGRAEGTLRSAKSEESLTSLHAVDGDSK	UID34510	NaN	NaN	NaN	NaN	NaN	NaN	NaN	NaN	NaN	NaN	NaN	NaN	NaN	NaN	NaN	NaN	NaN	NaN	NaN	NaN	NaN	NaN	NaN	NaN	NaN	NaN	NaN	NaN
A7KAX9	A7KAX9	Rho GTPase-activating protein 32	ARHGAP32	892	S	___3	1	0.000539133	107.83	SSKPSSFTEKVVYAFSPKIGRKLSKSPSMSI	UID34511	NaN	NaN	NaN	NaN	NaN	NaN	NaN	NaN	NaN	NaN	NaN	NaN	NaN	NaN	NaN	NaN	NaN	NaN	NaN	NaN	NaN	NaN	NaN	NaN	NaN	NaN	NaN	NaN
A7MBM2	A7MBM2	Protein dispatched homolog 2	DISP2	1252	S	___1	0.999994	6.59969e-07	91.669	YKQAGPSPKTRARQDSQGEEAEPLPASPEAP	UID86	NaN	-2.69876	NaN	NaN	NaN	NaN	NaN	NaN	NaN	NaN	NaN	-2.87195	NaN	NaN	NaN	NaN	NaN	NaN	NaN	NaN	NaN	NaN	NaN	NaN	-3.4394	NaN	-0.733374	NaN
A7MBM2	A7MBM2	Protein dispatched homolog 2	DISP2	1252	S	___2	0.999994	6.59969e-07	91.669	YKQAGPSPKTRARQDSQGEEAEPLPASPEAP	UID17299	NaN	NaN	NaN	NaN	NaN	NaN	NaN	NaN	NaN	NaN	NaN	NaN	NaN	NaN	NaN	NaN	NaN	NaN	NaN	NaN	NaN	NaN	NaN	NaN	NaN	NaN	NaN	NaN
A7MBM2	A7MBM2	Protein dispatched homolog 2	DISP2	1252	S	___3	0.999994	6.59969e-07	91.669	YKQAGPSPKTRARQDSQGEEAEPLPASPEAP	UID34512	NaN	NaN	NaN	NaN	NaN	NaN	NaN	NaN	NaN	NaN	NaN	NaN	NaN	NaN	NaN	NaN	NaN	NaN	NaN	NaN	NaN	NaN	NaN	NaN	NaN	NaN	NaN	NaN
A8CG34	A8CG34	Nuclear envelope pore membrane protein POM 121C	POM121C	366	S	___1	0.999913	2.25052e-07	132.14	RGLNSQSSDDHLNKRSRSSSMSSLTGAYTSG	UID92	NaN	NaN	NaN	NaN	NaN	NaN	-4.89423	-0.873009	-1.42633	-2.18583	-2.05012	0.422148	-3.0509	-3.01129	-2.39287	-1.6185	NaN	NaN	NaN	-4.34179	NaN	NaN	NaN	NaN	NaN	NaN	-1.5164	-1.57916
A8CG34	A8CG34	Nuclear envelope pore membrane protein POM 121C	POM121C	80	S	___1	0.942167	2.24843e-05	110.15	AWWGLSREPRGSRPLSSFVQKARHRRTLFAS	UID93	NaN	NaN	NaN	NaN	NaN	NaN	NaN	NaN	NaN	NaN	NaN	NaN	-0.363907	-0.715527	-0.429235	-0.632738	-0.0518188	0.156666	0.212561	0.351498	NaN	-2.3929	-2.08225	-2.33322	NaN	NaN	NaN	NaN
A8CG34	A8CG34	Nuclear envelope pore membrane protein POM 121C	POM121C	441	S	___1	0.803168	0.000864899	56.172	ERPAKKIREEELCHHSSSSTPLAADKESQGE	UID94	-0.780233	NaN	0.396778	-0.101612	NaN	-0.261059	-0.111019	-0.0554791	-0.818899	0.394547	-0.0295505	-0.66317	NaN	NaN	NaN	NaN	NaN	NaN	NaN	NaN	NaN	NaN	NaN	NaN	-1.4504	-0.630016	-0.725058	-0.807274
A8CG34	A8CG34	Nuclear envelope pore membrane protein POM 121C	POM121C	370	S	___1	0.994567	2.74873e-21	173.87	SQSSDDHLNKRSRSSSMSSLTGAYTSGIPSS	UID98	NaN	NaN	NaN	NaN	NaN	NaN	NaN	NaN	NaN	NaN	0.91803	NaN	NaN	0.483023	2.01447	2.2653	NaN	0.518702	NaN	NaN	NaN	NaN	NaN	NaN	NaN	NaN	NaN	NaN
A8CG34	A8CG34	Nuclear envelope pore membrane protein POM 121C	POM121C	373	S	___1	0.879444	8.49225e-16	160.97	SDDHLNKRSRSSSMSSLTGAYTSGIPSSSRN	UID99	NaN	NaN	NaN	NaN	NaN	NaN	NaN	NaN	NaN	NaN	NaN	NaN	NaN	NaN	NaN	NaN	NaN	NaN	NaN	NaN	NaN	NaN	NaN	NaN	NaN	NaN	NaN	NaN
A8CG34	A8CG34	Nuclear envelope pore membrane protein POM 121C	POM121C	165	S	___1	0.98688	2.29809e-05	97.957	GRRPPARPAPRSTPPSPPTHRVHHFYPSLPT	UID100	-3.56866	-1.08517	NaN	-2.13675	-3.58431	-1.75422	-1.58274	-3.57594	-0.728416	-0.659515	-3.36649	-0.320976	-0.574732	-0.970575	-0.637047	-1.65108	-2.04717	-1.30114	-1.17661	-1.15846	-1.37894	-1.67842	-2.94525	-1.5737	NaN	-3.02061	-4.47433	-5.30261
A8CG34	A8CG34	Nuclear envelope pore membrane protein POM 121C	POM121C	95	S	___1	0.999999	0.00457436	64.439	SSFVQKARHRRTLFASPPAKSTANGNLLEPR	UID101	NaN	-3.47564	-2.7172	-1.96136	-1.36778	-1.61489	-2.20717	-1.43453	-3.2709	NaN	NaN	-2.07771	NaN	NaN	NaN	NaN	NaN	NaN	NaN	NaN	NaN	NaN	NaN	NaN	-3.29599	-4.13588	NaN	-3.85649
A8CG34	A8CG34	Nuclear envelope pore membrane protein POM 121C	POM121C	366	S	___2	0.999913	2.25052e-07	132.14	RGLNSQSSDDHLNKRSRSSSMSSLTGAYTSG	UID17305	NaN	NaN	NaN	NaN	NaN	NaN	NaN	NaN	NaN	NaN	NaN	NaN	NaN	NaN	NaN	NaN	NaN	NaN	NaN	NaN	NaN	NaN	NaN	NaN	NaN	NaN	NaN	NaN
A8CG34	A8CG34	Nuclear envelope pore membrane protein POM 121C	POM121C	80	S	___2	0.942167	2.24843e-05	110.15	AWWGLSREPRGSRPLSSFVQKARHRRTLFAS	UID17306	NaN	NaN	NaN	NaN	NaN	NaN	NaN	NaN	NaN	NaN	NaN	NaN	NaN	NaN	NaN	NaN	NaN	NaN	NaN	NaN	NaN	NaN	NaN	NaN	NaN	NaN	NaN	NaN
A8CG34	A8CG34	Nuclear envelope pore membrane protein POM 121C	POM121C	441	S	___2	0.803168	0.000864899	56.172	ERPAKKIREEELCHHSSSSTPLAADKESQGE	UID17307	NaN	NaN	NaN	NaN	NaN	NaN	NaN	NaN	NaN	NaN	NaN	NaN	NaN	NaN	NaN	NaN	NaN	NaN	NaN	NaN	NaN	NaN	NaN	NaN	NaN	NaN	NaN	NaN
A8CG34	A8CG34	Nuclear envelope pore membrane protein POM 121C	POM121C	370	S	___2	0.994567	2.74873e-21	173.87	SQSSDDHLNKRSRSSSMSSLTGAYTSGIPSS	UID17311	-1.39073	NaN	NaN	-1.6377	NaN	NaN	NaN	-1.85821	NaN	NaN	NaN	NaN	NaN	NaN	NaN	NaN	NaN	NaN	NaN	NaN	NaN	NaN	NaN	NaN	NaN	NaN	NaN	NaN
A8CG34	A8CG34	Nuclear envelope pore membrane protein POM 121C	POM121C	373	S	___2	0.879444	8.49225e-16	160.97	SDDHLNKRSRSSSMSSLTGAYTSGIPSSSRN	UID17312	-0.521778	NaN	-1.42656	-1.8384	-2.11298	NaN	NaN	-2.01927	NaN	-2.26058	-0.415205	-1.95347	-1.48723	-1.70061	-2.11512	-0.453409	NaN	-1.75907	NaN	NaN	NaN	NaN	NaN	NaN	0.243673	-0.0700169	-0.517143	-1.19849
A8CG34	A8CG34	Nuclear envelope pore membrane protein POM 121C	POM121C	165	S	___2	0.98688	2.29809e-05	97.957	GRRPPARPAPRSTPPSPPTHRVHHFYPSLPT	UID17313	NaN	NaN	NaN	NaN	NaN	NaN	NaN	NaN	NaN	NaN	NaN	NaN	NaN	NaN	NaN	NaN	NaN	NaN	NaN	NaN	NaN	NaN	NaN	NaN	NaN	NaN	NaN	NaN
A8CG34	A8CG34	Nuclear envelope pore membrane protein POM 121C	POM121C	95	S	___2	0.999999	0.00457436	64.439	SSFVQKARHRRTLFASPPAKSTANGNLLEPR	UID17314	NaN	NaN	NaN	NaN	NaN	NaN	NaN	NaN	NaN	NaN	NaN	NaN	NaN	NaN	NaN	NaN	NaN	NaN	NaN	NaN	NaN	NaN	NaN	NaN	NaN	NaN	NaN	NaN
A8CG34	A8CG34	Nuclear envelope pore membrane protein POM 121C	POM121C	366	S	___3	0.999913	2.25052e-07	132.14	RGLNSQSSDDHLNKRSRSSSMSSLTGAYTSG	UID34518	NaN	NaN	NaN	NaN	NaN	NaN	NaN	NaN	NaN	NaN	NaN	NaN	NaN	NaN	NaN	NaN	NaN	NaN	NaN	NaN	NaN	NaN	NaN	NaN	NaN	NaN	NaN	NaN
A8CG34	A8CG34	Nuclear envelope pore membrane protein POM 121C	POM121C	80	S	___3	0.942167	2.24843e-05	110.15	AWWGLSREPRGSRPLSSFVQKARHRRTLFAS	UID34519	NaN	NaN	NaN	NaN	NaN	NaN	NaN	NaN	NaN	NaN	NaN	NaN	NaN	NaN	NaN	NaN	NaN	NaN	NaN	NaN	NaN	NaN	NaN	NaN	NaN	NaN	NaN	NaN
A8CG34	A8CG34	Nuclear envelope pore membrane protein POM 121C	POM121C	441	S	___3	0.803168	0.000864899	56.172	ERPAKKIREEELCHHSSSSTPLAADKESQGE	UID34520	NaN	NaN	NaN	NaN	NaN	NaN	NaN	NaN	NaN	NaN	NaN	NaN	NaN	NaN	NaN	NaN	NaN	NaN	NaN	NaN	NaN	NaN	NaN	NaN	NaN	NaN	NaN	NaN
A8CG34	A8CG34	Nuclear envelope pore membrane protein POM 121C	POM121C	370	S	___3	0.994567	2.74873e-21	173.87	SQSSDDHLNKRSRSSSMSSLTGAYTSGIPSS	UID34524	NaN	NaN	NaN	NaN	NaN	NaN	NaN	NaN	NaN	NaN	NaN	NaN	NaN	NaN	NaN	NaN	NaN	NaN	NaN	NaN	NaN	NaN	NaN	NaN	NaN	NaN	NaN	NaN
A8CG34	A8CG34	Nuclear envelope pore membrane protein POM 121C	POM121C	373	S	___3	0.879444	8.49225e-16	160.97	SDDHLNKRSRSSSMSSLTGAYTSGIPSSSRN	UID34525	NaN	NaN	NaN	NaN	NaN	NaN	NaN	NaN	NaN	NaN	NaN	NaN	NaN	NaN	NaN	NaN	NaN	NaN	NaN	NaN	NaN	NaN	NaN	NaN	NaN	NaN	NaN	NaN
A8CG34	A8CG34	Nuclear envelope pore membrane protein POM 121C	POM121C	165	S	___3	0.98688	2.29809e-05	97.957	GRRPPARPAPRSTPPSPPTHRVHHFYPSLPT	UID34526	NaN	NaN	NaN	NaN	NaN	NaN	NaN	NaN	NaN	NaN	NaN	NaN	NaN	NaN	NaN	NaN	NaN	NaN	NaN	NaN	NaN	NaN	NaN	NaN	NaN	NaN	NaN	NaN
A8CG34	A8CG34	Nuclear envelope pore membrane protein POM 121C	POM121C	95	S	___3	0.999999	0.00457436	64.439	SSFVQKARHRRTLFASPPAKSTANGNLLEPR	UID34527	NaN	NaN	NaN	NaN	NaN	NaN	NaN	NaN	NaN	NaN	NaN	NaN	NaN	NaN	NaN	NaN	NaN	NaN	NaN	NaN	NaN	NaN	NaN	NaN	NaN	NaN	NaN	NaN
A8CG34;Q6PJE2;Q96HA1	A8CG34;Q96HA1	Nuclear envelope pore membrane protein POM 121C;POM121 and ZP3 fusion protein;Nuclear envelope pore membrane protein POM 121	POM121C;POMZP3;POM121	291;49;314	S	___1	0.999966	0.00182514	91.658	PSSNAPDPCAKETVLSALKEKEKKRTVEEED;PSSNAPDPCAKETVLSALKEKKKKRTVEEED	UID88	-0.507765	-0.766125	-0.389086	-0.5142	-0.827545	-0.659698	-0.278027	-0.597227	-1.60835	-0.933687	-1.53131	-1.55007	NaN	NaN	NaN	-3.86015	NaN	NaN	NaN	NaN	NaN	NaN	NaN	NaN	-0.440146	-1.23359	-1.55357	-1.15539
A8CG34;Q6PJE2;Q96HA1	A8CG34;Q96HA1	Nuclear envelope pore membrane protein POM 121C;POM121 and ZP3 fusion protein;Nuclear envelope pore membrane protein POM 121	POM121C;POMZP3;POM121	275;33;298	S	___1	0.768449	0.000252297	56.009	SRSAIPEQIISSTLSSPSSNAPDPCAKETVL	UID96	0.120071	NaN	NaN	NaN	NaN	NaN	NaN	NaN	0.337242	NaN	NaN	-0.414686	0.203299	NaN	NaN	NaN	NaN	NaN	NaN	NaN	NaN	NaN	NaN	NaN	NaN	NaN	NaN	NaN
A8CG34;Q6PJE2;Q96HA1	A8CG34;Q96HA1	Nuclear envelope pore membrane protein POM 121C;POM121 and ZP3 fusion protein;Nuclear envelope pore membrane protein POM 121	POM121C;POMZP3;POM121	291;49;314	S	___2	0.999966	0.00182514	91.658	PSSNAPDPCAKETVLSALKEKEKKRTVEEED;PSSNAPDPCAKETVLSALKEKKKKRTVEEED	UID17301	NaN	NaN	NaN	NaN	NaN	NaN	NaN	NaN	NaN	NaN	NaN	NaN	NaN	NaN	NaN	NaN	NaN	NaN	NaN	NaN	NaN	NaN	NaN	NaN	NaN	NaN	NaN	NaN
A8CG34;Q6PJE2;Q96HA1	A8CG34;Q96HA1	Nuclear envelope pore membrane protein POM 121C;POM121 and ZP3 fusion protein;Nuclear envelope pore membrane protein POM 121	POM121C;POMZP3;POM121	275;33;298	S	___2	0.768449	0.000252297	56.009	SRSAIPEQIISSTLSSPSSNAPDPCAKETVL	UID17309	NaN	NaN	NaN	NaN	NaN	NaN	NaN	NaN	NaN	NaN	NaN	NaN	NaN	NaN	NaN	NaN	NaN	NaN	NaN	NaN	NaN	NaN	NaN	NaN	NaN	NaN	NaN	NaN
A8CG34;Q6PJE2;Q96HA1	A8CG34;Q96HA1	Nuclear envelope pore membrane protein POM 121C;POM121 and ZP3 fusion protein;Nuclear envelope pore membrane protein POM 121	POM121C;POMZP3;POM121	291;49;314	S	___3	0.999966	0.00182514	91.658	PSSNAPDPCAKETVLSALKEKEKKRTVEEED;PSSNAPDPCAKETVLSALKEKKKKRTVEEED	UID34514	NaN	NaN	NaN	NaN	NaN	NaN	NaN	NaN	NaN	NaN	NaN	NaN	NaN	NaN	NaN	NaN	NaN	NaN	NaN	NaN	NaN	NaN	NaN	NaN	NaN	NaN	NaN	NaN
A8CG34;Q6PJE2;Q96HA1	A8CG34;Q96HA1	Nuclear envelope pore membrane protein POM 121C;POM121 and ZP3 fusion protein;Nuclear envelope pore membrane protein POM 121	POM121C;POMZP3;POM121	275;33;298	S	___3	0.768449	0.000252297	56.009	SRSAIPEQIISSTLSSPSSNAPDPCAKETVL	UID34522	NaN	NaN	NaN	NaN	NaN	NaN	NaN	NaN	NaN	NaN	NaN	NaN	NaN	NaN	NaN	NaN	NaN	NaN	NaN	NaN	NaN	NaN	NaN	NaN	NaN	NaN	NaN	NaN
A8CG34;Q96HA1	A8CG34;Q96HA1	Nuclear envelope pore membrane protein POM 121C;Nuclear envelope pore membrane protein POM 121	POM121C;POM121	674;697	S	___1	0.985884	1.9469e-48	197.89	LQAETATKPQATSAPSPAPKQSFLFGTQNTS	UID87	1.19456	1.38534	1.73146	1.38856	1.91746	1.36466	1.86894	1.3839	1.71869	2.24104	1.98489	2.05586	1.25873	1.58408	1.46521	1.47553	0.35294	0.368952	-1.59686	-0.244463	-2.84804	-1.67201	NaN	-2.34304	1.12589	-0.101675	NaN	0.878838
A8CG34;Q96HA1	A8CG34;Q96HA1	Nuclear envelope pore membrane protein POM 121C;Nuclear envelope pore membrane protein POM 121	POM121C;POM121	355;378	S	___1	0.999997	5.89932e-18	168.69	ASFVPKPGSLKRGLNSQSSDDHLNKRSRSSS	UID89	-1.34706	NaN	-1.13635	-0.473372	-2.39874	NaN	NaN	-1.61586	1.76341	2.11118	2.2686	2.63374	1.55913	0.960907	1.14356	1.56206	-0.0352917	-0.163612	0.0417118	-0.0562744	NaN	-1.23394	-3.1006	-2.10539	-0.670673	NaN	NaN	NaN
A8CG34;Q96HA1	A8CG34;Q96HA1	Nuclear envelope pore membrane protein POM 121C;Nuclear envelope pore membrane protein POM 121	POM121C;POM121	357;380	S	___1	0.802888	2.22643e-07	127.75	FVPKPGSLKRGLNSQSSDDHLNKRSRSSSMS	UID90	NaN	NaN	NaN	NaN	NaN	NaN	NaN	NaN	NaN	NaN	NaN	NaN	NaN	NaN	-0.0946102	0.410089	NaN	NaN	-0.569597	NaN	NaN	NaN	NaN	NaN	NaN	NaN	NaN	NaN
A8CG34;Q96HA1	A8CG34;Q96HA1	Nuclear envelope pore membrane protein POM 121C;Nuclear envelope pore membrane protein POM 121	POM121C;POM121	358;381	S	___1	0.999808	5.89932e-18	168.69	VPKPGSLKRGLNSQSSDDHLNKRSRSSSMSS	UID91	-3.53065	-0.879963	-0.492474	0.162556	-0.262873	0.509728	-0.724003	0.920385	-0.63409	0.329313	-0.0450745	0.455868	1.32468	0.677477	0.171927	-0.0924377	-0.43193	0.127106	-0.384686	-0.865992	0.651018	0.778681	0.888926	-0.0897045	-0.354151	-0.360596	0.308891	0.449326
A8CG34;Q96HA1	A8CG34;Q96HA1	Nuclear envelope pore membrane protein POM 121C;Nuclear envelope pore membrane protein POM 121	POM121C;POM121	246;269	S	___1	0.999929	1.05202e-05	141.95	HKKAVLSPRNSRMVCSPVTVRIAPPDRRFSR	UID95	-0.189001	0.142006	0.998222	1.20024	1.25385	0.381079	NaN	0.477612	0.284094	0.461445	-1.66924	0.0818024	-1.85897	NaN	-1.46382	-0.66625	-3.68958	NaN	NaN	-3.99188	NaN	-1.17441	NaN	NaN	-1.60474	-1.43286	-0.107378	-0.137312
A8CG34;Q96HA1	A8CG34;Q96HA1	Nuclear envelope pore membrane protein POM 121C;Nuclear envelope pore membrane protein POM 121	POM121C;POM121	2;2	S	___1	1	6.73546e-07	118.37	______________MSPAAAAAGAGERRRPI	UID97	-0.864712	-0.712759	-0.451084	-0.022335	-0.199869	-0.69162	-0.738401	0.0508652	-0.905565	-0.51738	-0.492222	0.418978	-0.856684	-2.28387	-1.24202	-1.05268	NaN	-2.32179	NaN	NaN	-2.42582	-2.50347	NaN	-1.47667	-0.0909996	-0.754023	-0.50012	-0.372736
A8CG34;Q96HA1	A8CG34;Q96HA1	Nuclear envelope pore membrane protein POM 121C;Nuclear envelope pore membrane protein POM 121	POM121C;POM121	674;697	S	___2	0.985884	1.9469e-48	197.89	LQAETATKPQATSAPSPAPKQSFLFGTQNTS	UID17300	NaN	NaN	NaN	NaN	NaN	NaN	NaN	NaN	NaN	NaN	NaN	NaN	NaN	NaN	NaN	NaN	NaN	NaN	NaN	NaN	NaN	NaN	NaN	NaN	NaN	NaN	NaN	NaN
A8CG34;Q96HA1	A8CG34;Q96HA1	Nuclear envelope pore membrane protein POM 121C;Nuclear envelope pore membrane protein POM 121	POM121C;POM121	355;378	S	___2	0.999997	5.89932e-18	168.69	ASFVPKPGSLKRGLNSQSSDDHLNKRSRSSS	UID17302	NaN	NaN	NaN	-3.28412	NaN	-1.97101	NaN	-1.448	-0.298611	0.108212	-0.37892	0.920603	2.02438	1.12034	1.37863	1.68987	-1.32441	NaN	-1.00938	-1.79985	NaN	-0.194557	-0.11285	NaN	NaN	NaN	NaN	-4.02163
A8CG34;Q96HA1	A8CG34;Q96HA1	Nuclear envelope pore membrane protein POM 121C;Nuclear envelope pore membrane protein POM 121	POM121C;POM121	357;380	S	___2	0.802888	2.22643e-07	127.75	FVPKPGSLKRGLNSQSSDDHLNKRSRSSSMS	UID17303	NaN	NaN	NaN	NaN	NaN	NaN	NaN	NaN	-2.50183	-2.77657	-2.13453	NaN	-0.230112	-2.10983	-0.738596	-0.707565	-2.24311	-2.90918	-2.8658	NaN	NaN	NaN	NaN	NaN	NaN	NaN	NaN	NaN
A8CG34;Q96HA1	A8CG34;Q96HA1	Nuclear envelope pore membrane protein POM 121C;Nuclear envelope pore membrane protein POM 121	POM121C;POM121	358;381	S	___2	0.999808	5.89932e-18	168.69	VPKPGSLKRGLNSQSSDDHLNKRSRSSSMSS	UID17304	NaN	NaN	NaN	-3.28412	NaN	-1.97101	NaN	-1.448	-0.298611	0.108212	-0.37892	0.920603	2.02438	1.12034	1.37863	1.68987	-1.32441	NaN	-1.00938	-1.79985	NaN	-0.194557	-0.11285	NaN	NaN	NaN	NaN	-4.02163
A8CG34;Q96HA1	A8CG34;Q96HA1	Nuclear envelope pore membrane protein POM 121C;Nuclear envelope pore membrane protein POM 121	POM121C;POM121	246;269	S	___2	0.999929	1.05202e-05	141.95	HKKAVLSPRNSRMVCSPVTVRIAPPDRRFSR	UID17308	NaN	NaN	NaN	NaN	NaN	NaN	NaN	NaN	NaN	NaN	NaN	NaN	NaN	NaN	NaN	NaN	NaN	NaN	NaN	NaN	NaN	NaN	NaN	NaN	NaN	NaN	NaN	NaN
A8CG34;Q96HA1	A8CG34;Q96HA1	Nuclear envelope pore membrane protein POM 121C;Nuclear envelope pore membrane protein POM 121	POM121C;POM121	2;2	S	___2	1	6.73546e-07	118.37	______________MSPAAAAAGAGERRRPI	UID17310	NaN	NaN	NaN	NaN	NaN	NaN	NaN	NaN	NaN	NaN	NaN	NaN	NaN	NaN	NaN	NaN	NaN	NaN	NaN	NaN	NaN	NaN	NaN	NaN	NaN	NaN	NaN	NaN
A8CG34;Q96HA1	A8CG34;Q96HA1	Nuclear envelope pore membrane protein POM 121C;Nuclear envelope pore membrane protein POM 121	POM121C;POM121	674;697	S	___3	0.985884	1.9469e-48	197.89	LQAETATKPQATSAPSPAPKQSFLFGTQNTS	UID34513	NaN	NaN	NaN	NaN	NaN	NaN	NaN	NaN	NaN	NaN	NaN	NaN	NaN	NaN	NaN	NaN	NaN	NaN	NaN	NaN	NaN	NaN	NaN	NaN	NaN	NaN	NaN	NaN
A8CG34;Q96HA1	A8CG34;Q96HA1	Nuclear envelope pore membrane protein POM 121C;Nuclear envelope pore membrane protein POM 121	POM121C;POM121	355;378	S	___3	0.999997	5.89932e-18	168.69	ASFVPKPGSLKRGLNSQSSDDHLNKRSRSSS	UID34515	NaN	NaN	NaN	NaN	NaN	NaN	NaN	NaN	NaN	NaN	NaN	NaN	NaN	NaN	NaN	NaN	NaN	NaN	NaN	NaN	NaN	NaN	NaN	NaN	NaN	NaN	NaN	NaN
A8CG34;Q96HA1	A8CG34;Q96HA1	Nuclear envelope pore membrane protein POM 121C;Nuclear envelope pore membrane protein POM 121	POM121C;POM121	357;380	S	___3	0.802888	2.22643e-07	127.75	FVPKPGSLKRGLNSQSSDDHLNKRSRSSSMS	UID34516	NaN	NaN	NaN	NaN	NaN	NaN	NaN	NaN	NaN	NaN	NaN	NaN	NaN	NaN	NaN	NaN	NaN	NaN	NaN	NaN	NaN	NaN	NaN	NaN	NaN	NaN	NaN	NaN
A8CG34;Q96HA1	A8CG34;Q96HA1	Nuclear envelope pore membrane protein POM 121C;Nuclear envelope pore membrane protein POM 121	POM121C;POM121	358;381	S	___3	0.999808	5.89932e-18	168.69	VPKPGSLKRGLNSQSSDDHLNKRSRSSSMSS	UID34517	NaN	NaN	NaN	NaN	NaN	NaN	NaN	NaN	NaN	NaN	NaN	NaN	NaN	NaN	NaN	NaN	NaN	NaN	NaN	NaN	NaN	NaN	NaN	NaN	NaN	NaN	NaN	NaN
A8CG34;Q96HA1	A8CG34;Q96HA1	Nuclear envelope pore membrane protein POM 121C;Nuclear envelope pore membrane protein POM 121	POM121C;POM121	246;269	S	___3	0.999929	1.05202e-05	141.95	HKKAVLSPRNSRMVCSPVTVRIAPPDRRFSR	UID34521	NaN	NaN	NaN	NaN	NaN	NaN	NaN	NaN	NaN	NaN	NaN	NaN	NaN	NaN	NaN	NaN	NaN	NaN	NaN	NaN	NaN	NaN	NaN	NaN	NaN	NaN	NaN	NaN
A8CG34;Q96HA1	A8CG34;Q96HA1	Nuclear envelope pore membrane protein POM 121C;Nuclear envelope pore membrane protein POM 121	POM121C;POM121	2;2	S	___3	1	6.73546e-07	118.37	______________MSPAAAAAGAGERRRPI	UID34523	NaN	NaN	NaN	NaN	NaN	NaN	NaN	NaN	NaN	NaN	NaN	NaN	NaN	NaN	NaN	NaN	NaN	NaN	NaN	NaN	NaN	NaN	NaN	NaN	NaN	NaN	NaN	NaN
A8K855	A8K855	EF-hand calcium-binding domain-containing protein 7	EFCAB7	7	S	___1	0.786617	0.000693119	63.292	_________MAISPRSDATFSSQKSTPSESP	UID102	NaN	NaN	NaN	NaN	NaN	NaN	NaN	NaN	NaN	NaN	NaN	NaN	NaN	NaN	NaN	NaN	NaN	NaN	NaN	NaN	NaN	NaN	NaN	NaN	NaN	NaN	NaN	NaN
A8K855	A8K855	EF-hand calcium-binding domain-containing protein 7	EFCAB7	7	S	___2	0.786617	0.000693119	63.292	_________MAISPRSDATFSSQKSTPSESP	UID17315	NaN	NaN	NaN	NaN	NaN	NaN	NaN	NaN	NaN	NaN	NaN	NaN	NaN	NaN	NaN	NaN	4.25046	4.02733	NaN	NaN	NaN	NaN	NaN	1.71788	NaN	NaN	NaN	NaN
A8K855	A8K855	EF-hand calcium-binding domain-containing protein 7	EFCAB7	7	S	___3	0.786617	0.000693119	63.292	_________MAISPRSDATFSSQKSTPSESP	UID34528	NaN	NaN	NaN	NaN	NaN	NaN	NaN	NaN	NaN	NaN	NaN	NaN	NaN	NaN	NaN	NaN	NaN	NaN	NaN	NaN	NaN	NaN	NaN	NaN	NaN	NaN	NaN	NaN
A8MT19;Q8IUC4	A8MT19	Putative rhophilin-2-like protein RHPN2P1;Rhophilin-2	RHPN2P1;RHPN2	536;639	S	___1	0.999838	1.16685e-06	121.53	DDNKTDKTQKISKKLSFLSWGTNKNRQKSAS	UID103	NaN	NaN	-2.44775	-2.27875	NaN	-3.69014	-3.02201	-0.412384	-1.96813	-1.9171	-1.65054	NaN	NaN	NaN	NaN	NaN	NaN	NaN	NaN	NaN	NaN	NaN	NaN	NaN	-0.850969	-3.01667	-3.41544	-3.51136
A8MT19;Q8IUC4	A8MT19	Putative rhophilin-2-like protein RHPN2P1;Rhophilin-2	RHPN2P1;RHPN2	551;654	S	___1	0.929566	4.35241e-07	114.46	SFLSWGTNKNRQKSASTLCLPSVGAARPQVK	UID104	NaN	0.20937	-0.910851	-0.702696	-1.26424	0.0466747	-0.637478	-0.433115	-0.588585	NaN	-2.2683	-0.227089	NaN	NaN	NaN	NaN	NaN	NaN	-3.80209	NaN	NaN	NaN	NaN	NaN	-0.0884438	-0.630236	-1.11814	-0.357075
A8MT19;Q8IUC4	A8MT19	Putative rhophilin-2-like protein RHPN2P1;Rhophilin-2	RHPN2P1;RHPN2	536;639	S	___2	0.999838	1.16685e-06	121.53	DDNKTDKTQKISKKLSFLSWGTNKNRQKSAS	UID17316	NaN	NaN	NaN	NaN	NaN	NaN	NaN	NaN	NaN	NaN	NaN	NaN	NaN	NaN	NaN	NaN	NaN	NaN	NaN	NaN	NaN	NaN	NaN	NaN	NaN	NaN	NaN	NaN
A8MT19;Q8IUC4	A8MT19	Putative rhophilin-2-like protein RHPN2P1;Rhophilin-2	RHPN2P1;RHPN2	551;654	S	___2	0.929566	4.35241e-07	114.46	SFLSWGTNKNRQKSASTLCLPSVGAARPQVK	UID17317	NaN	NaN	NaN	NaN	NaN	NaN	NaN	NaN	NaN	NaN	NaN	NaN	NaN	NaN	NaN	NaN	NaN	NaN	NaN	NaN	NaN	NaN	NaN	NaN	NaN	NaN	NaN	NaN
A8MT19;Q8IUC4	A8MT19	Putative rhophilin-2-like protein RHPN2P1;Rhophilin-2	RHPN2P1;RHPN2	536;639	S	___3	0.999838	1.16685e-06	121.53	DDNKTDKTQKISKKLSFLSWGTNKNRQKSAS	UID34529	NaN	NaN	NaN	NaN	NaN	NaN	NaN	NaN	NaN	NaN	NaN	NaN	NaN	NaN	NaN	NaN	NaN	NaN	NaN	NaN	NaN	NaN	NaN	NaN	NaN	NaN	NaN	NaN
A8MT19;Q8IUC4	A8MT19	Putative rhophilin-2-like protein RHPN2P1;Rhophilin-2	RHPN2P1;RHPN2	551;654	S	___3	0.929566	4.35241e-07	114.46	SFLSWGTNKNRQKSASTLCLPSVGAARPQVK	UID34530	NaN	NaN	NaN	NaN	NaN	NaN	NaN	NaN	NaN	NaN	NaN	NaN	NaN	NaN	NaN	NaN	NaN	NaN	NaN	NaN	NaN	NaN	NaN	NaN	NaN	NaN	NaN	NaN
C4AMC7;Q6VEQ5;Q9NQA3;A8K0Z3;A8MWX3	C4AMC7;Q9NQA3	Putative WAS protein family homolog 3;WAS protein family homolog 2;WAS protein family homolog 6;WAS protein family homolog 1;Putative WAS protein family homolog 4	WASH3P;WASH2P;WASH6P;WASH1;WASH4P	215;217;199;217;230	S	___1	0.966995	7.30135e-05	100.55	MLGAETEEKLFDAPLSISKREQLEQQVPENY	UID105	-3.01619	NaN	-2.59722	-2.08621	-1.94536	-1.98622	-1.67707	-1.80958	NaN	NaN	-3.41634	-2.87252	NaN	NaN	NaN	NaN	NaN	NaN	NaN	NaN	NaN	NaN	NaN	NaN	-1.18359	-3.2352	-2.36378	-3.50128
C4AMC7;Q6VEQ5;Q9NQA3;A8K0Z3;A8MWX3	C4AMC7;Q9NQA3	Putative WAS protein family homolog 3;WAS protein family homolog 2;WAS protein family homolog 6;WAS protein family homolog 1;Putative WAS protein family homolog 4	WASH3P;WASH2P;WASH6P;WASH1;WASH4P	215;217;199;217;230	S	___2	0.966995	7.30135e-05	100.55	MLGAETEEKLFDAPLSISKREQLEQQVPENY	UID17318	NaN	NaN	NaN	NaN	NaN	NaN	NaN	NaN	NaN	NaN	NaN	NaN	NaN	NaN	NaN	NaN	NaN	NaN	NaN	NaN	NaN	NaN	NaN	NaN	NaN	NaN	NaN	NaN
C4AMC7;Q6VEQ5;Q9NQA3;A8K0Z3;A8MWX3	C4AMC7;Q9NQA3	Putative WAS protein family homolog 3;WAS protein family homolog 2;WAS protein family homolog 6;WAS protein family homolog 1;Putative WAS protein family homolog 4	WASH3P;WASH2P;WASH6P;WASH1;WASH4P	215;217;199;217;230	S	___3	0.966995	7.30135e-05	100.55	MLGAETEEKLFDAPLSISKREQLEQQVPENY	UID34531	NaN	NaN	NaN	NaN	NaN	NaN	NaN	NaN	NaN	NaN	NaN	NaN	NaN	NaN	NaN	NaN	NaN	NaN	NaN	NaN	NaN	NaN	NaN	NaN	NaN	NaN	NaN	NaN
C9J7I0	C9J7I0	UBAP1-MVB12-associated (UMA)-domain containing protein 1	UMAD1	29	S	___1	0.988289	7.24657e-05	96.208	QPLETNKENSSSVTVSDPEMENKAGQTLENS	UID106	NaN	NaN	NaN	NaN	NaN	NaN	NaN	NaN	NaN	NaN	-3.60066	NaN	NaN	NaN	NaN	NaN	NaN	NaN	-3.27192	NaN	-2.7028	NaN	NaN	-1.65383	-2.21	NaN	NaN	NaN
C9J7I0	C9J7I0	UBAP1-MVB12-associated (UMA)-domain containing protein 1	UMAD1	29	S	___2	0.988289	7.24657e-05	96.208	QPLETNKENSSSVTVSDPEMENKAGQTLENS	UID17319	NaN	NaN	NaN	NaN	NaN	NaN	NaN	NaN	NaN	NaN	NaN	NaN	NaN	NaN	NaN	NaN	NaN	NaN	NaN	NaN	NaN	NaN	NaN	NaN	NaN	NaN	NaN	NaN
C9J7I0	C9J7I0	UBAP1-MVB12-associated (UMA)-domain containing protein 1	UMAD1	29	S	___3	0.988289	7.24657e-05	96.208	QPLETNKENSSSVTVSDPEMENKAGQTLENS	UID34532	NaN	NaN	NaN	NaN	NaN	NaN	NaN	NaN	NaN	NaN	NaN	NaN	NaN	NaN	NaN	NaN	NaN	NaN	NaN	NaN	NaN	NaN	NaN	NaN	NaN	NaN	NaN	NaN
C9JLW8	C9JLW8	Protein FAM195B	FAM195B	18	S	___1	0.753499	7.3893e-15	140.45	SSPVSRVVYNGKRTSSPRSPPSSSEIFTPAH	UID107	NaN	NaN	NaN	NaN	NaN	NaN	NaN	NaN	-0.0334454	NaN	NaN	NaN	-0.539013	NaN	NaN	NaN	NaN	NaN	NaN	NaN	NaN	NaN	NaN	NaN	NaN	NaN	NaN	NaN
C9JLW8	C9JLW8	Protein FAM195B	FAM195B	21	S	___1	0.93299	1.90746e-19	148.3	VSRVVYNGKRTSSPRSPPSSSEIFTPAHEEN	UID108	-0.36109	-1.62554	-0.982578	NaN	0.0505829	-1.22634	NaN	-1.12234	NaN	-1.16954	-0.842009	-1.93027	NaN	-1.64584	NaN	-1.31736	-0.730787	-1.20028	-1.02889	-0.872175	NaN	NaN	NaN	-2.05639	NaN	-2.79882	-2.82382	NaN
C9JLW8	C9JLW8	Protein FAM195B	FAM195B	18	S	___2	0.753499	7.3893e-15	140.45	SSPVSRVVYNGKRTSSPRSPPSSSEIFTPAH	UID17320	NaN	NaN	NaN	NaN	NaN	NaN	NaN	NaN	NaN	NaN	NaN	NaN	NaN	NaN	NaN	NaN	NaN	NaN	NaN	NaN	NaN	NaN	NaN	NaN	NaN	NaN	NaN	NaN
C9JLW8	C9JLW8	Protein FAM195B	FAM195B	21	S	___2	0.93299	1.90746e-19	148.3	VSRVVYNGKRTSSPRSPPSSSEIFTPAHEEN	UID17321	NaN	NaN	NaN	NaN	NaN	NaN	NaN	NaN	NaN	NaN	NaN	NaN	NaN	NaN	NaN	NaN	NaN	NaN	NaN	NaN	NaN	NaN	NaN	NaN	NaN	NaN	NaN	NaN
C9JLW8	C9JLW8	Protein FAM195B	FAM195B	18	S	___3	0.753499	7.3893e-15	140.45	SSPVSRVVYNGKRTSSPRSPPSSSEIFTPAH	UID34533	NaN	NaN	NaN	NaN	NaN	NaN	NaN	NaN	NaN	NaN	NaN	NaN	NaN	NaN	NaN	NaN	NaN	NaN	NaN	NaN	NaN	NaN	NaN	NaN	NaN	NaN	NaN	NaN
C9JLW8	C9JLW8	Protein FAM195B	FAM195B	21	S	___3	0.93299	1.90746e-19	148.3	VSRVVYNGKRTSSPRSPPSSSEIFTPAHEEN	UID34534	NaN	NaN	NaN	NaN	NaN	NaN	NaN	NaN	NaN	NaN	NaN	NaN	NaN	NaN	NaN	NaN	NaN	NaN	NaN	NaN	NaN	NaN	NaN	NaN	NaN	NaN	NaN	NaN
O00116	O00116	Alkyldihydroxyacetonephosphate synthase, peroxisomal	AGPS	65	S	___1	0.999829	1.75765e-59	215.6	REALSTNECKARRAASAATAAPTATPAAQES	UID110	NaN	-2.5401	-2.72823	NaN	NaN	NaN	NaN	-2.71802	NaN	-2.23554	-1.27731	-0.807838	-0.71318	-2.04793	-2.52695	-0.55398	-2.30184	-1.14182	-0.790007	-0.77293	NaN	-0.0141792	0.387178	-0.0603542	-0.919386	-1.09359	-0.482822	-0.791124
O00116	O00116	Alkyldihydroxyacetonephosphate synthase, peroxisomal	AGPS	74	T	___1	0.996092	2.65554e-24	170.06	KARRAASAATAAPTATPAAQESGTIPKKRQE	UID14879	-3.01139	NaN	-1.86539	-1.26399	-3.49008	NaN	NaN	-1.06586	-1.19245	-0.805637	-1.56793	-0.978834	-1.07259	-2.00262	-1.69538	-0.807009	-1.77491	-0.485998	-2.73379	-1.00908	-2.25256	-0.874085	-0.443188	NaN	NaN	NaN	NaN	-2.68882
O00116	O00116	Alkyldihydroxyacetonephosphate synthase, peroxisomal	AGPS	65	S	___2	0.999829	1.75765e-59	215.6	REALSTNECKARRAASAATAAPTATPAAQES	UID17323	NaN	NaN	NaN	NaN	NaN	NaN	NaN	NaN	NaN	NaN	NaN	NaN	NaN	NaN	NaN	NaN	NaN	NaN	NaN	NaN	NaN	NaN	NaN	NaN	NaN	NaN	NaN	NaN
O00116	O00116	Alkyldihydroxyacetonephosphate synthase, peroxisomal	AGPS	74	T	___2	0.996092	2.65554e-24	170.06	KARRAASAATAAPTATPAAQESGTIPKKRQE	UID32092	NaN	NaN	NaN	NaN	NaN	NaN	NaN	NaN	NaN	NaN	NaN	NaN	NaN	NaN	NaN	NaN	NaN	NaN	NaN	NaN	NaN	NaN	NaN	NaN	NaN	NaN	NaN	NaN
O00116	O00116	Alkyldihydroxyacetonephosphate synthase, peroxisomal	AGPS	65	S	___3	0.999829	1.75765e-59	215.6	REALSTNECKARRAASAATAAPTATPAAQES	UID34536	NaN	NaN	NaN	NaN	NaN	NaN	NaN	NaN	NaN	NaN	NaN	NaN	NaN	NaN	NaN	NaN	NaN	NaN	NaN	NaN	NaN	NaN	NaN	NaN	NaN	NaN	NaN	NaN
O00116	O00116	Alkyldihydroxyacetonephosphate synthase, peroxisomal	AGPS	74	T	___3	0.996092	2.65554e-24	170.06	KARRAASAATAAPTATPAAQESGTIPKKRQE	UID49305	NaN	NaN	NaN	NaN	NaN	NaN	NaN	NaN	NaN	NaN	NaN	NaN	NaN	NaN	NaN	NaN	NaN	NaN	NaN	NaN	NaN	NaN	NaN	NaN	NaN	NaN	NaN	NaN
O00141	O00141	Serine/threonine-protein kinase Sgk1	SGK1	397	S	___1	0.99872	1.09608e-07	85.697	LRHFDPEFTEEPVPNSIGKSPDSVLVTASVK	UID111	NaN	NaN	NaN	NaN	NaN	NaN	NaN	NaN	NaN	NaN	NaN	NaN	NaN	NaN	NaN	NaN	NaN	NaN	NaN	NaN	NaN	NaN	NaN	NaN	NaN	NaN	NaN	NaN
O00141	O00141	Serine/threonine-protein kinase Sgk1	SGK1	401	S	___1	0.964401	1.71315e-26	151.1	DPEFTEEPVPNSIGKSPDSVLVTASVKEAAE	UID112	-1.88992	0.897951	-0.0675888	1.52645	NaN	-0.898945	NaN	-0.269926	NaN	-1.24649	-0.139198	0.375172	-1.4723	NaN	NaN	-2.4507	NaN	-2.00698	-1.71031	NaN	NaN	NaN	NaN	NaN	NaN	NaN	2.213	1.88323
O00141	O00141	Serine/threonine-protein kinase Sgk1	SGK1	397	S	___2	0.99872	1.09608e-07	85.697	LRHFDPEFTEEPVPNSIGKSPDSVLVTASVK	UID17324	NaN	-0.298347	NaN	NaN	NaN	NaN	NaN	NaN	NaN	NaN	NaN	NaN	NaN	NaN	NaN	NaN	NaN	NaN	NaN	NaN	NaN	NaN	NaN	NaN	-1.46434	-2.35225	0.76092	0.543736
O00141	O00141	Serine/threonine-protein kinase Sgk1	SGK1	401	S	___2	0.964401	1.71315e-26	151.1	DPEFTEEPVPNSIGKSPDSVLVTASVKEAAE	UID17325	NaN	-0.298347	NaN	NaN	NaN	NaN	NaN	NaN	NaN	NaN	NaN	NaN	NaN	NaN	NaN	NaN	NaN	NaN	NaN	NaN	NaN	NaN	NaN	NaN	-1.46434	-2.35225	0.76092	0.543736
O00141	O00141	Serine/threonine-protein kinase Sgk1	SGK1	397	S	___3	0.99872	1.09608e-07	85.697	LRHFDPEFTEEPVPNSIGKSPDSVLVTASVK	UID34537	NaN	NaN	NaN	NaN	NaN	NaN	NaN	NaN	NaN	NaN	NaN	NaN	NaN	NaN	NaN	NaN	NaN	NaN	NaN	NaN	NaN	NaN	NaN	NaN	NaN	NaN	NaN	NaN
O00141	O00141	Serine/threonine-protein kinase Sgk1	SGK1	401	S	___3	0.964401	1.71315e-26	151.1	DPEFTEEPVPNSIGKSPDSVLVTASVKEAAE	UID34538	NaN	NaN	NaN	NaN	NaN	NaN	NaN	NaN	NaN	NaN	NaN	NaN	NaN	NaN	NaN	NaN	NaN	NaN	NaN	NaN	NaN	NaN	NaN	NaN	NaN	NaN	NaN	NaN
O00148	O00148	ATP-dependent RNA helicase DDX39A	DDX39A	37	S	___1	0.995511	4.62262e-06	110.86	PQESTPAPPKKDIKGSYVSIHSSGFRDFLLK	UID113	NaN	NaN	NaN	-2.39029	NaN	NaN	NaN	-1.05534	0.0661659	0.148615	-1.14974	0.698458	0.415583	-1.72298	-1.03464	0.330275	-2.37869	0.316294	-1.32306	-0.840866	NaN	NaN	NaN	NaN	NaN	NaN	NaN	-2.07346
O00148	O00148	ATP-dependent RNA helicase DDX39A	DDX39A	183	S	___1	0.999882	0.00220979	135.43	VVGTPGRILALVRNRSFSLKNVKHFVLDECD	UID114	NaN	-3.12141	-2.81742	-1.67258	NaN	NaN	NaN	-3.48098	NaN	NaN	NaN	NaN	-1.34067	-2.73284	-2.37801	-1.17219	1.06256	1.22172	1.08165	1.25321	1.19457	2.04406	2.47943	1.67461	-4.08621	NaN	NaN	-3.44165
O00148	O00148	ATP-dependent RNA helicase DDX39A	DDX39A	26	T	___1	0.801234	1.87949e-16	116.85	LDYDEEEEPQAPQESTPAPPKKDIKGSYVSI	UID14880	-0.202318	1.23464	-0.211649	1.36575	NaN	-0.389675	NaN	0.560509	0.808283	0.682491	0.229494	0.991474	-0.795473	NaN	NaN	NaN	NaN	NaN	NaN	NaN	NaN	NaN	NaN	NaN	1.60089	-0.389206	1.28456	1.2937
O00148	O00148	ATP-dependent RNA helicase DDX39A	DDX39A	171	T	___1	1	0.00228994	85.909	DEEVLKKNCPHVVVGTPGRILALVRNRSFSL	UID14881	-4.64835	NaN	-2.83448	-1.0572	NaN	-1.33369	NaN	-1.24682	-3.9129	-1.03433	-3.67673	-1.73017	NaN	NaN	-2.46278	NaN	NaN	NaN	-3.4207	-5.15517	NaN	NaN	NaN	NaN	-1.62764	NaN	-3.21851	-2.92907
O00148	O00148	ATP-dependent RNA helicase DDX39A	DDX39A	37	S	___2	0.995511	4.62262e-06	110.86	PQESTPAPPKKDIKGSYVSIHSSGFRDFLLK	UID17326	NaN	NaN	NaN	NaN	NaN	NaN	NaN	NaN	NaN	NaN	NaN	NaN	NaN	NaN	NaN	NaN	NaN	NaN	NaN	NaN	NaN	NaN	NaN	NaN	NaN	NaN	NaN	NaN
O00148	O00148	ATP-dependent RNA helicase DDX39A	DDX39A	183	S	___2	0.999882	0.00220979	135.43	VVGTPGRILALVRNRSFSLKNVKHFVLDECD	UID17327	NaN	NaN	NaN	NaN	NaN	NaN	NaN	NaN	NaN	NaN	NaN	NaN	NaN	NaN	NaN	NaN	NaN	NaN	NaN	NaN	NaN	NaN	NaN	NaN	NaN	NaN	NaN	NaN
O00148	O00148	ATP-dependent RNA helicase DDX39A	DDX39A	26	T	___2	0.801234	1.87949e-16	116.85	LDYDEEEEPQAPQESTPAPPKKDIKGSYVSI	UID32093	NaN	NaN	NaN	NaN	NaN	NaN	NaN	NaN	NaN	NaN	NaN	NaN	NaN	NaN	NaN	NaN	NaN	NaN	NaN	NaN	NaN	NaN	NaN	NaN	NaN	NaN	NaN	NaN
O00148	O00148	ATP-dependent RNA helicase DDX39A	DDX39A	171	T	___2	1	0.00228994	85.909	DEEVLKKNCPHVVVGTPGRILALVRNRSFSL	UID32094	NaN	NaN	NaN	NaN	NaN	NaN	NaN	NaN	NaN	NaN	NaN	NaN	NaN	NaN	NaN	NaN	NaN	NaN	NaN	NaN	NaN	NaN	NaN	NaN	NaN	NaN	NaN	NaN
O00148	O00148	ATP-dependent RNA helicase DDX39A	DDX39A	37	S	___3	0.995511	4.62262e-06	110.86	PQESTPAPPKKDIKGSYVSIHSSGFRDFLLK	UID34539	NaN	NaN	NaN	NaN	NaN	NaN	NaN	NaN	NaN	NaN	NaN	NaN	NaN	NaN	NaN	NaN	NaN	NaN	NaN	NaN	NaN	NaN	NaN	NaN	NaN	NaN	NaN	NaN
O00148	O00148	ATP-dependent RNA helicase DDX39A	DDX39A	183	S	___3	0.999882	0.00220979	135.43	VVGTPGRILALVRNRSFSLKNVKHFVLDECD	UID34540	NaN	NaN	NaN	NaN	NaN	NaN	NaN	NaN	NaN	NaN	NaN	NaN	NaN	NaN	NaN	NaN	NaN	NaN	NaN	NaN	NaN	NaN	NaN	NaN	NaN	NaN	NaN	NaN
O00148	O00148	ATP-dependent RNA helicase DDX39A	DDX39A	26	T	___3	0.801234	1.87949e-16	116.85	LDYDEEEEPQAPQESTPAPPKKDIKGSYVSI	UID49306	NaN	NaN	NaN	NaN	NaN	NaN	NaN	NaN	NaN	NaN	NaN	NaN	NaN	NaN	NaN	NaN	NaN	NaN	NaN	NaN	NaN	NaN	NaN	NaN	NaN	NaN	NaN	NaN
O00148	O00148	ATP-dependent RNA helicase DDX39A	DDX39A	171	T	___3	1	0.00228994	85.909	DEEVLKKNCPHVVVGTPGRILALVRNRSFSL	UID49307	NaN	NaN	NaN	NaN	NaN	NaN	NaN	NaN	NaN	NaN	NaN	NaN	NaN	NaN	NaN	NaN	NaN	NaN	NaN	NaN	NaN	NaN	NaN	NaN	NaN	NaN	NaN	NaN
O00151	O00151	PDZ and LIM domain protein 1	PDLIM1	130	S	___1	0.999658	1.2935e-70	239.87	HIGSAHNRSAMPFTASPASSTTARVITNQYN	UID115	3.73065	2.00739	2.84675	2.16899	3.45737	2.94498	3.76225	3.2477	2.30211	2.09097	3.83359	2.17387	2.6373	3.86558	3.42384	2.92903	2.44957	2.4469	1.96987	1.92052	0.043335	0.457207	0.99863	0.475695	3.60459	3.51219	2.49155	3.36067
O00151	O00151	PDZ and LIM domain protein 1	PDLIM1	90	S	___1	1	3.13354e-20	190.46	DNLTLTVARSEHKVWSPLVTEEGKRHPYKMN	UID116	2.76465	2.60295	3.24838	2.67393	3.32808	2.53638	3.86523	3.57217	3.12198	3.62176	3.70024	1.20371	2.66034	3.57002	3.2488	2.99619	2.78728	2.61514	2.45942	2.54579	0.548777	0.268175	0.525768	0.504217	2.737	3.10065	0.741316	1.72216
O00151	O00151	PDZ and LIM domain protein 1	PDLIM1	316	T	___1	0.999167	0.000284373	74.428	VEDQIYCEKHARERVTPPEGYEVVTVFPK__	UID14882	-1.99773	NaN	-2.60557	NaN	-1.21321	-3.11312	NaN	NaN	NaN	-2.47381	NaN	NaN	-2.43833	-2.66452	-1.38215	NaN	-1.33633	-1.24435	-1.65338	-1.67839	NaN	-1.07212	NaN	NaN	-3.13872	NaN	-4.93163	NaN
O00151	O00151	PDZ and LIM domain protein 1	PDLIM1	130	S	___2	0.999658	1.2935e-70	239.87	HIGSAHNRSAMPFTASPASSTTARVITNQYN	UID17328	NaN	NaN	NaN	NaN	NaN	NaN	NaN	NaN	NaN	NaN	NaN	NaN	NaN	NaN	NaN	NaN	NaN	NaN	NaN	NaN	NaN	NaN	NaN	NaN	NaN	NaN	NaN	NaN
O00151	O00151	PDZ and LIM domain protein 1	PDLIM1	90	S	___2	1	3.13354e-20	190.46	DNLTLTVARSEHKVWSPLVTEEGKRHPYKMN	UID17329	NaN	NaN	NaN	NaN	NaN	NaN	NaN	NaN	NaN	NaN	NaN	NaN	NaN	NaN	NaN	NaN	NaN	NaN	NaN	NaN	NaN	NaN	NaN	NaN	NaN	NaN	NaN	NaN
O00151	O00151	PDZ and LIM domain protein 1	PDLIM1	316	T	___2	0.999167	0.000284373	74.428	VEDQIYCEKHARERVTPPEGYEVVTVFPK__	UID32095	NaN	NaN	NaN	NaN	NaN	NaN	NaN	NaN	NaN	NaN	NaN	NaN	NaN	NaN	NaN	NaN	NaN	NaN	NaN	NaN	NaN	NaN	NaN	NaN	NaN	NaN	NaN	NaN
O00151	O00151	PDZ and LIM domain protein 1	PDLIM1	130	S	___3	0.999658	1.2935e-70	239.87	HIGSAHNRSAMPFTASPASSTTARVITNQYN	UID34541	NaN	NaN	NaN	NaN	NaN	NaN	NaN	NaN	NaN	NaN	NaN	NaN	NaN	NaN	NaN	NaN	NaN	NaN	NaN	NaN	NaN	NaN	NaN	NaN	NaN	NaN	NaN	NaN
O00151	O00151	PDZ and LIM domain protein 1	PDLIM1	90	S	___3	1	3.13354e-20	190.46	DNLTLTVARSEHKVWSPLVTEEGKRHPYKMN	UID34542	NaN	NaN	NaN	NaN	NaN	NaN	NaN	NaN	NaN	NaN	NaN	NaN	NaN	NaN	NaN	NaN	NaN	NaN	NaN	NaN	NaN	NaN	NaN	NaN	NaN	NaN	NaN	NaN
O00151	O00151	PDZ and LIM domain protein 1	PDLIM1	316	T	___3	0.999167	0.000284373	74.428	VEDQIYCEKHARERVTPPEGYEVVTVFPK__	UID49308	NaN	NaN	NaN	NaN	NaN	NaN	NaN	NaN	NaN	NaN	NaN	NaN	NaN	NaN	NaN	NaN	NaN	NaN	NaN	NaN	NaN	NaN	NaN	NaN	NaN	NaN	NaN	NaN
O00159	O00159	Unconventional myosin-Ic	MYO1C	408	S	___1	0.998531	0.000532698	105.4	LVGKINRSLASKDVESPSWRSTTVLGLLDIY	UID117	NaN	-3.6054	-3.66569	-3.50604	NaN	-4.43987	NaN	-3.56168	NaN	-2.65675	NaN	NaN	-1.21383	-4.22675	-1.98066	-1.09833	-2.34067	-1.32252	-1.67073	-2.12814	NaN	NaN	-1.50826	-3.63394	-2.37457	NaN	NaN	NaN
O00159	O00159	Unconventional myosin-Ic	MYO1C	408	S	___2	0.998531	0.000532698	105.4	LVGKINRSLASKDVESPSWRSTTVLGLLDIY	UID17330	NaN	NaN	NaN	NaN	NaN	NaN	NaN	NaN	NaN	NaN	NaN	NaN	NaN	NaN	NaN	NaN	NaN	NaN	NaN	NaN	NaN	NaN	NaN	NaN	NaN	NaN	NaN	NaN
O00159	O00159	Unconventional myosin-Ic	MYO1C	408	S	___3	0.998531	0.000532698	105.4	LVGKINRSLASKDVESPSWRSTTVLGLLDIY	UID34543	NaN	NaN	NaN	NaN	NaN	NaN	NaN	NaN	NaN	NaN	NaN	NaN	NaN	NaN	NaN	NaN	NaN	NaN	NaN	NaN	NaN	NaN	NaN	NaN	NaN	NaN	NaN	NaN
O00161	O00161	Synaptosomal-associated protein 23	SNAP23	20	S	___1	0.999929	4.06624e-18	168.64	SSEEIQQRAHQITDESLESTRRILGLAIESQ	UID118	-0.437395	1.01203	-0.675722	-0.382324	NaN	0.922268	-0.160433	0.497776	-0.284296	0.944076	0.391336	0.566357	1.0638	1.4665	1.36177	1.42165	-0.37756	0.0421257	0.847385	0.80825	0.0965271	0.0147152	-0.237072	-0.0725803	0.384392	1.24599	0.179783	-0.289806
O00161	O00161	Synaptosomal-associated protein 23	SNAP23	34	S	___1	1	1.47678e-18	175.29	ESLESTRRILGLAIESQDAGIKTITMLDEQK	UID119	NaN	NaN	-3.50018	NaN	NaN	-3.93072	NaN	NaN	NaN	-1.95015	-1.11208	-3.51796	0.00227356	0.607727	0.793127	0.191269	1.44864	1.33384	1.2078	1.22158	-0.751003	-0.446785	-0.777308	-0.544815	NaN	-2.80093	NaN	NaN
O00161	O00161	Synaptosomal-associated protein 23	SNAP23	5	S	___1	0.918514	4.50544e-13	133.16	___________MDNLSSEEIQQRAHQITDES	UID120	-0.999861	-2.3456	-1.7005	-2.70191	-0.913006	-2.13786	-3.03589	-1.88162	-2.11954	-1.95919	0.0775929	-1.87513	-0.135467	-0.145304	0.29137	-0.060379	0.173954	-0.145311	-0.358961	-0.304417	-0.316561	-1.10285	-0.365259	-0.347486	-0.0920963	-0.133736	NaN	-1.10114
O00161	O00161	Synaptosomal-associated protein 23	SNAP23	110	S	___1	1	1.75542e-142	301.19	SGKAYKTTWGDGGENSPCNVVSKQPGPVTNG	UID121	1.93963	1.91349	2.40962	2.18047	2.25957	1.8016	2.55521	2.13033	2.13151	2.69655	2.41373	-0.118252	2.07572	2.43504	2.05845	1.78241	2.14812	1.75294	1.55617	1.61433	0.528934	0.728756	-0.360842	1.38894	2.30804	2.68045	0.403629	-2.26044
O00161	O00161	Synaptosomal-associated protein 23	SNAP23	20	S	___2	0.999929	4.06624e-18	168.64	SSEEIQQRAHQITDESLESTRRILGLAIESQ	UID17331	NaN	NaN	NaN	NaN	NaN	NaN	NaN	NaN	NaN	NaN	NaN	NaN	NaN	NaN	NaN	NaN	NaN	NaN	NaN	NaN	NaN	NaN	NaN	NaN	NaN	NaN	NaN	NaN
O00161	O00161	Synaptosomal-associated protein 23	SNAP23	34	S	___2	1	1.47678e-18	175.29	ESLESTRRILGLAIESQDAGIKTITMLDEQK	UID17332	NaN	NaN	NaN	NaN	NaN	NaN	NaN	NaN	NaN	NaN	NaN	NaN	NaN	NaN	NaN	NaN	NaN	NaN	NaN	NaN	NaN	NaN	NaN	NaN	NaN	NaN	NaN	NaN
O00161	O00161	Synaptosomal-associated protein 23	SNAP23	5	S	___2	0.918514	4.50544e-13	133.16	___________MDNLSSEEIQQRAHQITDES	UID17333	NaN	NaN	NaN	NaN	NaN	NaN	NaN	NaN	NaN	NaN	NaN	NaN	NaN	NaN	NaN	NaN	NaN	NaN	NaN	NaN	NaN	NaN	NaN	NaN	NaN	NaN	NaN	NaN
O00161	O00161	Synaptosomal-associated protein 23	SNAP23	110	S	___2	1	1.75542e-142	301.19	SGKAYKTTWGDGGENSPCNVVSKQPGPVTNG	UID17334	NaN	NaN	NaN	NaN	NaN	NaN	NaN	NaN	NaN	NaN	NaN	NaN	NaN	NaN	NaN	NaN	NaN	NaN	NaN	NaN	NaN	NaN	NaN	NaN	NaN	NaN	NaN	NaN
O00161	O00161	Synaptosomal-associated protein 23	SNAP23	20	S	___3	0.999929	4.06624e-18	168.64	SSEEIQQRAHQITDESLESTRRILGLAIESQ	UID34544	NaN	NaN	NaN	NaN	NaN	NaN	NaN	NaN	NaN	NaN	NaN	NaN	NaN	NaN	NaN	NaN	NaN	NaN	NaN	NaN	NaN	NaN	NaN	NaN	NaN	NaN	NaN	NaN
O00161	O00161	Synaptosomal-associated protein 23	SNAP23	34	S	___3	1	1.47678e-18	175.29	ESLESTRRILGLAIESQDAGIKTITMLDEQK	UID34545	NaN	NaN	NaN	NaN	NaN	NaN	NaN	NaN	NaN	NaN	NaN	NaN	NaN	NaN	NaN	NaN	NaN	NaN	NaN	NaN	NaN	NaN	NaN	NaN	NaN	NaN	NaN	NaN
O00161	O00161	Synaptosomal-associated protein 23	SNAP23	5	S	___3	0.918514	4.50544e-13	133.16	___________MDNLSSEEIQQRAHQITDES	UID34546	NaN	NaN	NaN	NaN	NaN	NaN	NaN	NaN	NaN	NaN	NaN	NaN	NaN	NaN	NaN	NaN	NaN	NaN	NaN	NaN	NaN	NaN	NaN	NaN	NaN	NaN	NaN	NaN
O00161	O00161	Synaptosomal-associated protein 23	SNAP23	110	S	___3	1	1.75542e-142	301.19	SGKAYKTTWGDGGENSPCNVVSKQPGPVTNG	UID34547	NaN	NaN	NaN	NaN	NaN	NaN	NaN	NaN	NaN	NaN	NaN	NaN	NaN	NaN	NaN	NaN	NaN	NaN	NaN	NaN	NaN	NaN	NaN	NaN	NaN	NaN	NaN	NaN
O00165	O00165	HCLS1-associated protein X-1	HAX1	128	S	___1	1	9.93924e-17	190.57	ETPGERLREGQTLRDSMLKYPDSHQPRIFGG	UID122	NaN	NaN	NaN	NaN	NaN	NaN	NaN	NaN	NaN	NaN	NaN	NaN	-0.1147	0.407938	0.728931	0.0883808	1.81947	1.81372	1.65922	1.55526	2.01165	1.31923	2.1118	2.22393	NaN	NaN	NaN	NaN
O00165	O00165	HCLS1-associated protein X-1	HAX1	153	S	___1	0.983177	7.55156e-27	157.73	PRIFGGVLESDARSESPQPAPDWGSQRPFHR	UID123	NaN	NaN	NaN	NaN	NaN	NaN	NaN	NaN	NaN	NaN	NaN	NaN	0.814577	-0.510626	0.207956	-0.00131226	1.70374	1.07385	-0.0580368	-0.108063	1.76075	0.858769	0.21422	NaN	NaN	NaN	NaN	NaN
O00165	O00165	HCLS1-associated protein X-1	HAX1	189	S	___1	0.999539	2.26755e-08	104.91	PMDPHPRTREDNDLDSQVSQEGLGPVLQPQP	UID124	NaN	NaN	NaN	NaN	NaN	NaN	NaN	NaN	NaN	NaN	NaN	NaN	NaN	NaN	NaN	NaN	-0.707356	-1.32329	-1.09017	-0.99518	1.51259	1.43583	1.76022	1.48016	NaN	NaN	NaN	NaN
O00165	O00165	HCLS1-associated protein X-1	HAX1	192	S	___1	0.999962	1.58256e-23	160.57	PHPRTREDNDLDSQVSQEGLGPVLQPQPKSY	UID125	NaN	NaN	NaN	NaN	NaN	NaN	NaN	NaN	NaN	NaN	NaN	NaN	-0.724573	0.353281	0.0192604	0.220287	1.72251	1.7285	1.65386	1.54285	4.06714	3.81682	4.24512	4.33492	NaN	NaN	NaN	NaN
O00165	O00165	HCLS1-associated protein X-1	HAX1	128	S	___2	1	9.93924e-17	190.57	ETPGERLREGQTLRDSMLKYPDSHQPRIFGG	UID17335	NaN	NaN	NaN	NaN	NaN	NaN	NaN	NaN	NaN	NaN	NaN	NaN	NaN	NaN	NaN	NaN	NaN	NaN	NaN	NaN	NaN	NaN	NaN	NaN	NaN	NaN	NaN	NaN
O00165	O00165	HCLS1-associated protein X-1	HAX1	153	S	___2	0.983177	7.55156e-27	157.73	PRIFGGVLESDARSESPQPAPDWGSQRPFHR	UID17336	NaN	NaN	NaN	NaN	NaN	NaN	NaN	NaN	NaN	NaN	NaN	NaN	NaN	NaN	NaN	NaN	NaN	NaN	NaN	NaN	NaN	NaN	NaN	NaN	NaN	NaN	NaN	NaN
O00165	O00165	HCLS1-associated protein X-1	HAX1	189	S	___2	0.999539	2.26755e-08	104.91	PMDPHPRTREDNDLDSQVSQEGLGPVLQPQP	UID17337	NaN	NaN	NaN	NaN	NaN	NaN	NaN	NaN	NaN	NaN	NaN	NaN	0.826593	1.18354	0.988901	0.920218	2.98231	2.17142	1.93137	1.91214	4.42834	4.31227	4.12587	3.86758	NaN	NaN	NaN	NaN
O00165	O00165	HCLS1-associated protein X-1	HAX1	192	S	___2	0.999962	1.58256e-23	160.57	PHPRTREDNDLDSQVSQEGLGPVLQPQPKSY	UID17338	NaN	NaN	NaN	NaN	NaN	NaN	NaN	NaN	NaN	NaN	NaN	NaN	0.826593	1.18354	0.988901	0.920218	2.98231	2.17142	1.93137	1.91214	4.42834	4.31227	4.12587	3.86758	NaN	NaN	NaN	NaN
O00165	O00165	HCLS1-associated protein X-1	HAX1	128	S	___3	1	9.93924e-17	190.57	ETPGERLREGQTLRDSMLKYPDSHQPRIFGG	UID34548	NaN	NaN	NaN	NaN	NaN	NaN	NaN	NaN	NaN	NaN	NaN	NaN	NaN	NaN	NaN	NaN	NaN	NaN	NaN	NaN	NaN	NaN	NaN	NaN	NaN	NaN	NaN	NaN
O00165	O00165	HCLS1-associated protein X-1	HAX1	153	S	___3	0.983177	7.55156e-27	157.73	PRIFGGVLESDARSESPQPAPDWGSQRPFHR	UID34549	NaN	NaN	NaN	NaN	NaN	NaN	NaN	NaN	NaN	NaN	NaN	NaN	NaN	NaN	NaN	NaN	NaN	NaN	NaN	NaN	NaN	NaN	NaN	NaN	NaN	NaN	NaN	NaN
O00165	O00165	HCLS1-associated protein X-1	HAX1	189	S	___3	0.999539	2.26755e-08	104.91	PMDPHPRTREDNDLDSQVSQEGLGPVLQPQP	UID34550	NaN	NaN	NaN	NaN	NaN	NaN	NaN	NaN	NaN	NaN	NaN	NaN	NaN	NaN	NaN	NaN	NaN	NaN	NaN	NaN	NaN	NaN	NaN	NaN	NaN	NaN	NaN	NaN
O00165	O00165	HCLS1-associated protein X-1	HAX1	192	S	___3	0.999962	1.58256e-23	160.57	PHPRTREDNDLDSQVSQEGLGPVLQPQPKSY	UID34551	NaN	NaN	NaN	NaN	NaN	NaN	NaN	NaN	NaN	NaN	NaN	NaN	NaN	NaN	NaN	NaN	NaN	NaN	NaN	NaN	NaN	NaN	NaN	NaN	NaN	NaN	NaN	NaN
O00170	O00170	AH receptor-interacting protein	AIP	43	S	___1	0.990975	0.000135382	77.13	FQDGTKATFHYRTLHSDDEGTVLDDSRARGK	UID126	NaN	-0.732113	NaN	-1.79214	NaN	0.603554	NaN	NaN	NaN	NaN	NaN	NaN	NaN	NaN	NaN	NaN	NaN	NaN	NaN	NaN	NaN	NaN	NaN	NaN	NaN	NaN	NaN	NaN
O00170	O00170	AH receptor-interacting protein	AIP	43	S	___2	0.990975	0.000135382	77.13	FQDGTKATFHYRTLHSDDEGTVLDDSRARGK	UID17339	NaN	NaN	NaN	NaN	NaN	NaN	NaN	NaN	NaN	NaN	NaN	NaN	NaN	NaN	NaN	NaN	NaN	NaN	NaN	NaN	NaN	NaN	NaN	NaN	NaN	NaN	NaN	NaN
O00170	O00170	AH receptor-interacting protein	AIP	43	S	___3	0.990975	0.000135382	77.13	FQDGTKATFHYRTLHSDDEGTVLDDSRARGK	UID34552	NaN	NaN	NaN	NaN	NaN	NaN	NaN	NaN	NaN	NaN	NaN	NaN	NaN	NaN	NaN	NaN	NaN	NaN	NaN	NaN	NaN	NaN	NaN	NaN	NaN	NaN	NaN	NaN
O00178	O00178	GTP-binding protein 1	GTPBP1	44	S	___1	1	1.28753e-19	112.57	ARAAAAAARLHGGFDSDCSEDGEALNGEPEL	UID127	NaN	NaN	NaN	NaN	NaN	NaN	NaN	NaN	NaN	NaN	NaN	NaN	NaN	NaN	NaN	NaN	NaN	NaN	NaN	-0.8379	NaN	NaN	NaN	NaN	NaN	NaN	NaN	NaN
O00178	O00178	GTP-binding protein 1	GTPBP1	47	S	___1	1	1.28753e-19	112.57	AAAAARLHGGFDSDCSEDGEALNGEPELDLT	UID128	NaN	NaN	NaN	NaN	NaN	NaN	NaN	NaN	NaN	NaN	NaN	-2.06974	-1.97216	NaN	-1.4395	-2.38562	NaN	NaN	-0.0675964	-0.97748	NaN	NaN	-2.28543	NaN	NaN	NaN	NaN	NaN
O00178	O00178	GTP-binding protein 1	GTPBP1	580	S	___1	0.999993	3.27904e-45	206.81	KAVGTITKLLQTTNNSPMNSKPQQIKMQSTK	UID129	0.26252	-2.69909	-0.0400353	0.233503	-0.862118	-0.556685	-1.2027	0.498293	1.58198	-0.0247459	1.1249	0.747423	1.07657	-0.659388	0.764549	1.13859	0.0816517	0.515209	0.606939	0.543917	-0.596737	-1.63789	NaN	-0.267004	0.981289	0.00626946	0.104002	0.113672
O00178	O00178	GTP-binding protein 1	GTPBP1	24	S	___1	0.8218	3.69871e-66	223.51	AMDSPVPASMFAPEPSSPGAARAAAAAARLH	UID130	-0.0320664	NaN	-1.78176	-1.49685	-0.0191956	-0.400053	-1.73038	0.998972	NaN	0.398062	NaN	NaN	-2.30815	NaN	NaN	-1.84713	NaN	NaN	NaN	-2.23372	NaN	NaN	NaN	NaN	-1.88503	-0.12343	-1.08917	-0.30735
O00178	O00178	GTP-binding protein 1	GTPBP1	25	S	___1	0.956055	5.269e-66	222.53	MDSPVPASMFAPEPSSPGAARAAAAAARLHG	UID131	-0.145424	NaN	0.118076	-1.38779	NaN	NaN	-0.729881	NaN	-0.840838	NaN	1.72891	-0.343901	1.33804	NaN	NaN	0.25559	NaN	1.24797	0.306751	0.372242	-1.23261	-1.48885	-0.164335	-0.407923	0.94935	-1.06414	0.0549755	-0.866737
O00178	O00178	GTP-binding protein 1	GTPBP1	44	S	___2	1	1.28753e-19	112.57	ARAAAAAARLHGGFDSDCSEDGEALNGEPEL	UID17340	NaN	NaN	NaN	NaN	NaN	NaN	NaN	NaN	NaN	NaN	NaN	NaN	NaN	NaN	NaN	NaN	NaN	NaN	NaN	NaN	NaN	NaN	NaN	NaN	NaN	NaN	NaN	NaN
O00178	O00178	GTP-binding protein 1	GTPBP1	47	S	___2	1	1.28753e-19	112.57	AAAAARLHGGFDSDCSEDGEALNGEPELDLT	UID17341	NaN	NaN	NaN	NaN	NaN	NaN	NaN	NaN	NaN	NaN	NaN	NaN	NaN	NaN	NaN	NaN	NaN	NaN	NaN	NaN	NaN	NaN	NaN	NaN	NaN	NaN	NaN	NaN
O00178	O00178	GTP-binding protein 1	GTPBP1	580	S	___2	0.999993	3.27904e-45	206.81	KAVGTITKLLQTTNNSPMNSKPQQIKMQSTK	UID17342	NaN	NaN	NaN	NaN	NaN	NaN	NaN	NaN	NaN	NaN	NaN	NaN	NaN	NaN	NaN	NaN	NaN	NaN	NaN	NaN	NaN	NaN	NaN	NaN	NaN	NaN	NaN	NaN
O00178	O00178	GTP-binding protein 1	GTPBP1	24	S	___2	0.8218	3.69871e-66	223.51	AMDSPVPASMFAPEPSSPGAARAAAAAARLH	UID17343	NaN	NaN	NaN	NaN	NaN	NaN	NaN	NaN	NaN	NaN	NaN	NaN	NaN	NaN	NaN	NaN	NaN	NaN	NaN	NaN	NaN	NaN	NaN	NaN	NaN	NaN	NaN	NaN
O00178	O00178	GTP-binding protein 1	GTPBP1	25	S	___2	0.956055	5.269e-66	222.53	MDSPVPASMFAPEPSSPGAARAAAAAARLHG	UID17344	NaN	NaN	NaN	NaN	NaN	NaN	NaN	NaN	NaN	NaN	NaN	NaN	NaN	NaN	NaN	NaN	NaN	NaN	NaN	NaN	NaN	NaN	NaN	NaN	NaN	NaN	NaN	NaN
O00178	O00178	GTP-binding protein 1	GTPBP1	44	S	___3	1	1.28753e-19	112.57	ARAAAAAARLHGGFDSDCSEDGEALNGEPEL	UID34553	NaN	NaN	NaN	NaN	NaN	NaN	NaN	NaN	NaN	NaN	NaN	NaN	NaN	NaN	NaN	NaN	NaN	NaN	NaN	NaN	NaN	NaN	NaN	NaN	NaN	NaN	NaN	NaN
O00178	O00178	GTP-binding protein 1	GTPBP1	47	S	___3	1	1.28753e-19	112.57	AAAAARLHGGFDSDCSEDGEALNGEPELDLT	UID34554	NaN	NaN	NaN	NaN	NaN	NaN	NaN	NaN	NaN	NaN	NaN	NaN	NaN	NaN	NaN	NaN	NaN	NaN	NaN	NaN	NaN	NaN	NaN	NaN	NaN	NaN	NaN	NaN
O00178	O00178	GTP-binding protein 1	GTPBP1	580	S	___3	0.999993	3.27904e-45	206.81	KAVGTITKLLQTTNNSPMNSKPQQIKMQSTK	UID34555	NaN	NaN	NaN	NaN	NaN	NaN	NaN	NaN	NaN	NaN	NaN	NaN	NaN	NaN	NaN	NaN	NaN	NaN	NaN	NaN	NaN	NaN	NaN	NaN	NaN	NaN	NaN	NaN
O00178	O00178	GTP-binding protein 1	GTPBP1	24	S	___3	0.8218	3.69871e-66	223.51	AMDSPVPASMFAPEPSSPGAARAAAAAARLH	UID34556	NaN	NaN	NaN	NaN	NaN	NaN	NaN	NaN	NaN	NaN	NaN	NaN	NaN	NaN	NaN	NaN	NaN	NaN	NaN	NaN	NaN	NaN	NaN	NaN	NaN	NaN	NaN	NaN
O00178	O00178	GTP-binding protein 1	GTPBP1	25	S	___3	0.956055	5.269e-66	222.53	MDSPVPASMFAPEPSSPGAARAAAAAARLHG	UID34557	NaN	NaN	NaN	NaN	NaN	NaN	NaN	NaN	NaN	NaN	NaN	NaN	NaN	NaN	NaN	NaN	NaN	NaN	NaN	NaN	NaN	NaN	NaN	NaN	NaN	NaN	NaN	NaN
O00192	O00192	Armadillo repeat protein deleted in velo-cardio-facial syndrome	ARVCF	343	S	___1	0.991728	0.00511379	49.621	PERGSMGSLDRLVRRSPSVDSARKEPRWRDP	UID132	NaN	-2.40955	-1.66111	NaN	NaN	NaN	NaN	NaN	NaN	-0.627323	NaN	NaN	NaN	NaN	NaN	NaN	NaN	NaN	NaN	NaN	NaN	NaN	-3.54708	NaN	NaN	NaN	-0.620628	-2.23006
O00192	O00192	Armadillo repeat protein deleted in velo-cardio-facial syndrome	ARVCF	642	T	___1	1	5.18703e-05	81.788	FHQGKKDGEMDRNFDTLDLPKRTEAAKGFEL	UID14883	-2.90703	NaN	NaN	-4.43091	NaN	-3.99794	-2.95523	NaN	-3.78667	NaN	-1.47186	-3.48277	NaN	-2.83978	-1.73814	-2.77494	NaN	-1.91397	-1.55583	-3.43489	NaN	NaN	NaN	NaN	-2.9348	-1.47247	-3.06067	NaN
O00192	O00192	Armadillo repeat protein deleted in velo-cardio-facial syndrome	ARVCF	343	S	___2	0.991728	0.00511379	49.621	PERGSMGSLDRLVRRSPSVDSARKEPRWRDP	UID17345	NaN	NaN	NaN	NaN	NaN	NaN	NaN	NaN	NaN	NaN	NaN	NaN	NaN	NaN	NaN	NaN	NaN	NaN	NaN	NaN	NaN	NaN	NaN	NaN	NaN	NaN	NaN	NaN
O00192	O00192	Armadillo repeat protein deleted in velo-cardio-facial syndrome	ARVCF	642	T	___2	1	5.18703e-05	81.788	FHQGKKDGEMDRNFDTLDLPKRTEAAKGFEL	UID32096	NaN	NaN	NaN	NaN	NaN	NaN	NaN	NaN	NaN	NaN	NaN	NaN	NaN	NaN	NaN	NaN	NaN	NaN	NaN	NaN	NaN	NaN	NaN	NaN	NaN	NaN	NaN	NaN
O00192	O00192	Armadillo repeat protein deleted in velo-cardio-facial syndrome	ARVCF	343	S	___3	0.991728	0.00511379	49.621	PERGSMGSLDRLVRRSPSVDSARKEPRWRDP	UID34558	NaN	NaN	NaN	NaN	NaN	NaN	NaN	NaN	NaN	NaN	NaN	NaN	NaN	NaN	NaN	NaN	NaN	NaN	NaN	NaN	NaN	NaN	NaN	NaN	NaN	NaN	NaN	NaN
O00192	O00192	Armadillo repeat protein deleted in velo-cardio-facial syndrome	ARVCF	642	T	___3	1	5.18703e-05	81.788	FHQGKKDGEMDRNFDTLDLPKRTEAAKGFEL	UID49309	NaN	NaN	NaN	NaN	NaN	NaN	NaN	NaN	NaN	NaN	NaN	NaN	NaN	NaN	NaN	NaN	NaN	NaN	NaN	NaN	NaN	NaN	NaN	NaN	NaN	NaN	NaN	NaN
O00193	O00193	Small acidic protein	SMAP	15	S	___1	0.999998	5.12041e-187	315.35	_MSAARESHPHGVKRSASPDDDLGSSNWEAA	UID133	NaN	NaN	NaN	NaN	NaN	NaN	NaN	NaN	NaN	NaN	NaN	NaN	2.35087	NaN	1.22886	NaN	1.50181	2.53285	NaN	NaN	-0.257227	NaN	-0.202177	NaN	NaN	NaN	NaN	0.634586
O00193	O00193	Small acidic protein	SMAP	17	S	___1	0.999998	0	467.51	SAARESHPHGVKRSASPDDDLGSSNWEAADL	UID134	6.74176	6.80117	7.19759	6.96794	7.44846	6.56615	7.24135	6.92998	6.47895	6.84781	6.58322	4.36308	4.79649	5.377	4.8531	5.02534	4.87932	4.64034	4.55574	3.44658	2.47143	2.80836	1.80835	3.11882	6.74367	6.83714	5.40562	5.91326
O00193	O00193	Small acidic protein	SMAP	15	S	___2	0.999998	5.12041e-187	315.35	_MSAARESHPHGVKRSASPDDDLGSSNWEAA	UID17346	NaN	NaN	NaN	NaN	NaN	-2.64178	NaN	NaN	NaN	NaN	NaN	NaN	NaN	NaN	NaN	NaN	NaN	NaN	NaN	NaN	NaN	NaN	NaN	NaN	-1.06737	-0.630236	NaN	NaN
O00193	O00193	Small acidic protein	SMAP	17	S	___2	0.999998	0	467.51	SAARESHPHGVKRSASPDDDLGSSNWEAADL	UID17347	NaN	NaN	NaN	NaN	NaN	-2.64178	NaN	NaN	NaN	NaN	NaN	NaN	NaN	NaN	NaN	NaN	NaN	NaN	NaN	NaN	NaN	NaN	NaN	NaN	-1.06737	-0.630236	NaN	NaN
O00193	O00193	Small acidic protein	SMAP	15	S	___3	0.999998	5.12041e-187	315.35	_MSAARESHPHGVKRSASPDDDLGSSNWEAA	UID34559	NaN	NaN	NaN	NaN	NaN	NaN	NaN	NaN	NaN	NaN	NaN	NaN	NaN	NaN	NaN	NaN	NaN	NaN	NaN	NaN	NaN	NaN	NaN	NaN	NaN	NaN	NaN	NaN
O00193	O00193	Small acidic protein	SMAP	17	S	___3	0.999998	0	467.51	SAARESHPHGVKRSASPDDDLGSSNWEAADL	UID34560	NaN	NaN	NaN	NaN	NaN	NaN	NaN	NaN	NaN	NaN	NaN	NaN	NaN	NaN	NaN	NaN	NaN	NaN	NaN	NaN	NaN	NaN	NaN	NaN	NaN	NaN	NaN	NaN
O00203	O00203	AP-3 complex subunit beta-1	AP3B1	609	S	___1	1	1.34555e-07	132.48	AKKIFLAQKPAPLLESPFKDRDHFQLGTLSH	UID135	-1.42631	-0.661507	0.130796	-0.00331879	-1.46459	-1.23261	-1.4002	NaN	-0.974697	0.218603	0.0996704	-2.83693	NaN	NaN	NaN	NaN	NaN	NaN	NaN	NaN	NaN	NaN	NaN	NaN	0.653938	-0.334944	-0.0291061	NaN
O00203	O00203	AP-3 complex subunit beta-1	AP3B1	276	S	___1	1	1.14538e-32	210.73	KEGDELEDNGKNFYESDDDQKEKTDKKKKPY	UID136	1.51722	2.53658	2.70494	2.68503	1.18676	2.55476	2.4007	2.51381	1.12145	2.20246	2.3994	2.44308	1.20358	0.710653	1.72707	2.16167	0.960514	1.55512	1.9949	1.17588	0.289667	0.0219097	0.948566	0.849726	3.10431	3.06279	2.79984	3.5933
O00203	O00203	AP-3 complex subunit beta-1	AP3B1	609	S	___2	1	1.34555e-07	132.48	AKKIFLAQKPAPLLESPFKDRDHFQLGTLSH	UID17348	NaN	NaN	NaN	NaN	NaN	NaN	NaN	NaN	NaN	NaN	NaN	NaN	NaN	NaN	NaN	NaN	NaN	NaN	NaN	NaN	NaN	NaN	NaN	NaN	NaN	NaN	NaN	NaN
O00203	O00203	AP-3 complex subunit beta-1	AP3B1	276	S	___2	1	1.14538e-32	210.73	KEGDELEDNGKNFYESDDDQKEKTDKKKKPY	UID17349	NaN	NaN	NaN	NaN	NaN	NaN	NaN	NaN	NaN	NaN	NaN	NaN	NaN	NaN	NaN	NaN	NaN	NaN	NaN	NaN	NaN	NaN	NaN	NaN	NaN	NaN	NaN	NaN
O00203	O00203	AP-3 complex subunit beta-1	AP3B1	609	S	___3	1	1.34555e-07	132.48	AKKIFLAQKPAPLLESPFKDRDHFQLGTLSH	UID34561	NaN	NaN	NaN	NaN	NaN	NaN	NaN	NaN	NaN	NaN	NaN	NaN	NaN	NaN	NaN	NaN	NaN	NaN	NaN	NaN	NaN	NaN	NaN	NaN	NaN	NaN	NaN	NaN
O00203	O00203	AP-3 complex subunit beta-1	AP3B1	276	S	___3	1	1.14538e-32	210.73	KEGDELEDNGKNFYESDDDQKEKTDKKKKPY	UID34562	NaN	NaN	NaN	NaN	NaN	NaN	NaN	NaN	NaN	NaN	NaN	NaN	NaN	NaN	NaN	NaN	NaN	NaN	NaN	NaN	NaN	NaN	NaN	NaN	NaN	NaN	NaN	NaN
O00221	O00221	NF-kappa-B inhibitor epsilon	NFKBIE	183	S	___1	0.99461	4.60756e-12	111.56	LPESTSAPASGPSDGSPQPCTHPPGPVKEPQ	UID137	0.966118	1.33434	1.31194	-0.280714	-0.343021	0.987001	1.27936	-2.33895	NaN	-0.935028	-0.87974	NaN	NaN	-0.475241	NaN	-1.07873	NaN	NaN	NaN	NaN	NaN	NaN	NaN	NaN	1.2492	-0.107369	-0.0427666	-3.00411
O00221	O00221	NF-kappa-B inhibitor epsilon	NFKBIE	183	S	___2	0.99461	4.60756e-12	111.56	LPESTSAPASGPSDGSPQPCTHPPGPVKEPQ	UID17350	NaN	NaN	NaN	NaN	NaN	NaN	NaN	NaN	NaN	NaN	NaN	NaN	NaN	NaN	NaN	NaN	NaN	NaN	NaN	NaN	NaN	NaN	NaN	NaN	NaN	NaN	NaN	NaN
O00221	O00221	NF-kappa-B inhibitor epsilon	NFKBIE	183	S	___3	0.99461	4.60756e-12	111.56	LPESTSAPASGPSDGSPQPCTHPPGPVKEPQ	UID34563	NaN	NaN	NaN	NaN	NaN	NaN	NaN	NaN	NaN	NaN	NaN	NaN	NaN	NaN	NaN	NaN	NaN	NaN	NaN	NaN	NaN	NaN	NaN	NaN	NaN	NaN	NaN	NaN
O00231	O00231	26S proteasome non-ATPase regulatory subunit 11	PSMD11	14	S	___1	1	8.51677e-08	167.2	__MAAAAVVEFQRAQSLLSTDREASIDILHS	UID138	NaN	NaN	NaN	NaN	NaN	NaN	NaN	NaN	NaN	-2.37167	NaN	NaN	0.165306	NaN	-1.20783	-0.068079	-1.56451	-1.26292	NaN	NaN	NaN	NaN	NaN	NaN	NaN	NaN	NaN	NaN
O00231	O00231	26S proteasome non-ATPase regulatory subunit 11	PSMD11	14	S	___2	1	8.51677e-08	167.2	__MAAAAVVEFQRAQSLLSTDREASIDILHS	UID17351	NaN	NaN	NaN	NaN	NaN	NaN	NaN	NaN	NaN	NaN	NaN	NaN	NaN	NaN	NaN	NaN	NaN	NaN	NaN	NaN	NaN	NaN	NaN	NaN	NaN	NaN	NaN	NaN
O00231	O00231	26S proteasome non-ATPase regulatory subunit 11	PSMD11	14	S	___3	1	8.51677e-08	167.2	__MAAAAVVEFQRAQSLLSTDREASIDILHS	UID34564	NaN	NaN	NaN	NaN	NaN	NaN	NaN	NaN	NaN	NaN	NaN	NaN	NaN	NaN	NaN	NaN	NaN	NaN	NaN	NaN	NaN	NaN	NaN	NaN	NaN	NaN	NaN	NaN
O00233	O00233	26S proteasome non-ATPase regulatory subunit 9	PSMD9	2	S	___1	0.999117	5.74721e-20	144.44	______________MSDEEARQSGGSSQAGV	UID139	1.6083	-1.40448	-0.0278435	-0.464352	0.745247	-0.193949	-0.347795	-0.242106	-0.0998287	0.0887661	0.849594	-0.356796	0.467611	1.32952	1.08142	0.425644	1.79517	2.03003	1.35994	1.56752	3.0024	2.2559	2.80643	3.37804	0.834976	0.523529	-0.929194	-0.284229
O00233	O00233	26S proteasome non-ATPase regulatory subunit 9	PSMD9	2	S	___2	0.999117	5.74721e-20	144.44	______________MSDEEARQSGGSSQAGV	UID17352	NaN	NaN	NaN	NaN	NaN	NaN	NaN	NaN	NaN	NaN	NaN	NaN	NaN	NaN	NaN	NaN	NaN	NaN	NaN	NaN	NaN	NaN	NaN	NaN	NaN	NaN	NaN	NaN
O00233	O00233	26S proteasome non-ATPase regulatory subunit 9	PSMD9	2	S	___3	0.999117	5.74721e-20	144.44	______________MSDEEARQSGGSSQAGV	UID34565	NaN	NaN	NaN	NaN	NaN	NaN	NaN	NaN	NaN	NaN	NaN	NaN	NaN	NaN	NaN	NaN	NaN	NaN	NaN	NaN	NaN	NaN	NaN	NaN	NaN	NaN	NaN	NaN
O00255	O00255	Menin	MEN1	492	S	___1	1	1.10149e-05	104.21	GEEAREGRRRGPRRESKPEEPPPPKKPALDK	UID140	-4.59602	NaN	-1.57276	-2.20719	NaN	NaN	NaN	-1.10459	-0.965763	NaN	-0.830801	0.159056	-0.880421	-2.00821	-0.510334	0.24947	-3.16439	-1.97442	-4.44688	NaN	NaN	NaN	NaN	NaN	NaN	NaN	-1.24336	-1.3272
O00255	O00255	Menin	MEN1	492	S	___2	1	1.10149e-05	104.21	GEEAREGRRRGPRRESKPEEPPPPKKPALDK	UID17353	NaN	NaN	NaN	NaN	NaN	NaN	NaN	NaN	NaN	NaN	NaN	NaN	NaN	NaN	NaN	NaN	NaN	NaN	NaN	NaN	NaN	NaN	NaN	NaN	NaN	NaN	NaN	NaN
O00255	O00255	Menin	MEN1	492	S	___3	1	1.10149e-05	104.21	GEEAREGRRRGPRRESKPEEPPPPKKPALDK	UID34566	NaN	NaN	NaN	NaN	NaN	NaN	NaN	NaN	NaN	NaN	NaN	NaN	NaN	NaN	NaN	NaN	NaN	NaN	NaN	NaN	NaN	NaN	NaN	NaN	NaN	NaN	NaN	NaN
O00257	O00257	E3 SUMO-protein ligase CBX4	CBX4	415	S	___1	0.996278	5.64004e-07	117.48	HAVGLNLSHVRKRCLSETHGEREPCKKRLTA	UID141	-2.61423	-2.29534	-1.78174	-0.780264	NaN	-1.99386	-3.05974	-0.414417	-0.0980244	-1.50098	-1.49587	-0.164387	-0.612936	-1.85207	-0.768856	-1.29889	-1.33085	-0.566322	-0.173275	0.0143395	-1.60914	-0.169773	-1.26303	-0.692177	-1.13857	NaN	-0.160959	-0.136005
O00257	O00257	E3 SUMO-protein ligase CBX4	CBX4	291	S	___1	0.9806	1.39255e-17	173.19	AVKIKSGEVAEGEARSPSHKKRAADERHPPA	UID142	-1.57505	-0.0428658	-0.126692	0.941813	-2.42264	-0.48468	-2.90875	0.431503	-0.659231	-0.571148	-1.08054	1.00104	-0.242363	-1.37499	-0.703728	-0.400286	-1.42861	-0.964827	-0.565878	-0.840866	-0.409758	-0.608152	-1.05505	-0.862402	0.511587	0.0632648	1.05864	1.54405
O00257	O00257	E3 SUMO-protein ligase CBX4	CBX4	415	S	___2	0.996278	5.64004e-07	117.48	HAVGLNLSHVRKRCLSETHGEREPCKKRLTA	UID17354	NaN	NaN	NaN	NaN	NaN	NaN	NaN	NaN	NaN	NaN	NaN	NaN	NaN	NaN	NaN	NaN	NaN	NaN	NaN	NaN	NaN	NaN	NaN	NaN	NaN	NaN	NaN	NaN
O00257	O00257	E3 SUMO-protein ligase CBX4	CBX4	291	S	___2	0.9806	1.39255e-17	173.19	AVKIKSGEVAEGEARSPSHKKRAADERHPPA	UID17355	NaN	NaN	NaN	NaN	NaN	NaN	NaN	NaN	NaN	NaN	NaN	NaN	NaN	NaN	NaN	NaN	NaN	NaN	NaN	NaN	NaN	NaN	NaN	NaN	NaN	NaN	NaN	NaN
O00257	O00257	E3 SUMO-protein ligase CBX4	CBX4	415	S	___3	0.996278	5.64004e-07	117.48	HAVGLNLSHVRKRCLSETHGEREPCKKRLTA	UID34567	NaN	NaN	NaN	NaN	NaN	NaN	NaN	NaN	NaN	NaN	NaN	NaN	NaN	NaN	NaN	NaN	NaN	NaN	NaN	NaN	NaN	NaN	NaN	NaN	NaN	NaN	NaN	NaN
O00257	O00257	E3 SUMO-protein ligase CBX4	CBX4	291	S	___3	0.9806	1.39255e-17	173.19	AVKIKSGEVAEGEARSPSHKKRAADERHPPA	UID34568	NaN	NaN	NaN	NaN	NaN	NaN	NaN	NaN	NaN	NaN	NaN	NaN	NaN	NaN	NaN	NaN	NaN	NaN	NaN	NaN	NaN	NaN	NaN	NaN	NaN	NaN	NaN	NaN
O00264	O00264	Membrane-associated progesterone receptor component 1	PGRMC1	181	S	___1	1	0	448.09	HVGKLLKEGEEPTVYSDEEEPKDESARKND_	UID143	2.59314	3.45959	3.23591	2.3707	2.18277	3.03175	3.46512	1.51776	1.56025	3.10166	3.1631	1.80539	1.81571	2.97899	3.22114	2.48384	3.06795	2.57871	2.38861	1.79679	4.10575	3.28388	3.79029	4.13232	3.32004	4.49266	2.62738	2.62196
O00264	O00264	Membrane-associated progesterone receptor component 1	PGRMC1	57	S	___1	0.999989	2.41806e-67	233.44	LYKIVRGDQPAASGDSDDDEPPPLPRLKRRD	UID144	2.37407	2.97581	3.03744	2.31076	1.7922	2.73133	2.81136	1.44368	1.4135	3.0354	2.79901	1.30768	1.83395	2.70605	2.75373	2.3612	3.40221	2.88238	2.62798	2.08116	4.59557	3.70315	4.08538	4.09713	2.76996	2.98025	0.721855	0.823494
O00264	O00264	Membrane-associated progesterone receptor component 1	PGRMC1	178	T	___1	0.800166	2.39157e-37	202.07	KYHHVGKLLKEGEEPTVYSDEEEPKDESARK	UID14884	NaN	NaN	NaN	NaN	NaN	NaN	NaN	NaN	NaN	NaN	NaN	NaN	NaN	-1.24662	NaN	NaN	NaN	NaN	NaN	NaN	NaN	NaN	NaN	NaN	NaN	NaN	NaN	NaN
O00264	O00264	Membrane-associated progesterone receptor component 1	PGRMC1	181	S	___2	1	0	448.09	HVGKLLKEGEEPTVYSDEEEPKDESARKND_	UID17356	NaN	NaN	NaN	NaN	NaN	NaN	NaN	NaN	NaN	NaN	NaN	NaN	NaN	NaN	NaN	NaN	NaN	NaN	NaN	NaN	NaN	NaN	NaN	NaN	NaN	NaN	NaN	NaN
O00264	O00264	Membrane-associated progesterone receptor component 1	PGRMC1	57	S	___2	0.999989	2.41806e-67	233.44	LYKIVRGDQPAASGDSDDDEPPPLPRLKRRD	UID17357	NaN	NaN	NaN	NaN	NaN	NaN	NaN	NaN	NaN	NaN	NaN	NaN	NaN	NaN	NaN	NaN	NaN	NaN	NaN	NaN	NaN	NaN	NaN	NaN	NaN	NaN	NaN	NaN
O00264	O00264	Membrane-associated progesterone receptor component 1	PGRMC1	178	T	___2	0.800166	2.39157e-37	202.07	KYHHVGKLLKEGEEPTVYSDEEEPKDESARK	UID32097	NaN	NaN	NaN	NaN	NaN	NaN	NaN	NaN	NaN	NaN	NaN	NaN	NaN	NaN	NaN	NaN	NaN	NaN	NaN	NaN	NaN	NaN	NaN	NaN	NaN	NaN	NaN	NaN
O00264	O00264	Membrane-associated progesterone receptor component 1	PGRMC1	181	S	___3	1	0	448.09	HVGKLLKEGEEPTVYSDEEEPKDESARKND_	UID34569	NaN	NaN	NaN	NaN	NaN	NaN	NaN	NaN	NaN	NaN	NaN	NaN	NaN	NaN	NaN	NaN	NaN	NaN	NaN	NaN	NaN	NaN	NaN	NaN	NaN	NaN	NaN	NaN
O00264	O00264	Membrane-associated progesterone receptor component 1	PGRMC1	57	S	___3	0.999989	2.41806e-67	233.44	LYKIVRGDQPAASGDSDDDEPPPLPRLKRRD	UID34570	NaN	NaN	NaN	NaN	NaN	NaN	NaN	NaN	NaN	NaN	NaN	NaN	NaN	NaN	NaN	NaN	NaN	NaN	NaN	NaN	NaN	NaN	NaN	NaN	NaN	NaN	NaN	NaN
O00264	O00264	Membrane-associated progesterone receptor component 1	PGRMC1	178	T	___3	0.800166	2.39157e-37	202.07	KYHHVGKLLKEGEEPTVYSDEEEPKDESARK	UID49310	NaN	NaN	NaN	NaN	NaN	NaN	NaN	NaN	NaN	NaN	NaN	NaN	NaN	NaN	NaN	NaN	NaN	NaN	NaN	NaN	NaN	NaN	NaN	NaN	NaN	NaN	NaN	NaN
O00267	O00267	Transcription elongation factor SPT5	SUPT5H	666	S	___1	1	6.95438e-123	279.19	PRDVTNFTVGGFAPMSPRISSPMHPSAGGQR	UID145	1.25387	3.02059	2.1163	2.79038	1.22175	2.38157	1.18611	2.4568	0.700443	1.58052	-0.813929	0.545784	NaN	NaN	NaN	NaN	NaN	NaN	NaN	NaN	NaN	NaN	NaN	NaN	0.765287	1.9267	2.80093	2.38439
O00267	O00267	Transcription elongation factor SPT5	SUPT5H	670	S	___1	0.911544	0.000490875	70.197	TNFTVGGFAPMSPRISSPMHPSAGGQRGGFG	UID146	NaN	NaN	NaN	-2.61038	NaN	NaN	-2.59761	NaN	NaN	NaN	NaN	NaN	NaN	NaN	NaN	NaN	NaN	NaN	NaN	NaN	NaN	NaN	NaN	NaN	-2.11829	NaN	-1.04252	NaN
O00267	O00267	Transcription elongation factor SPT5	SUPT5H	671	S	___1	0.99899	4.67172e-06	113.59	NFTVGGFAPMSPRISSPMHPSAGGQRGGFGS	UID147	-2.61879	-3.7708	-1.28292	-1.61473	NaN	-2.53348	-4.20638	-1.5565	-3.1625	NaN	-1.6387	-3.23216	NaN	NaN	NaN	-3.38231	-3.97768	-4.12571	-5.84232	NaN	NaN	NaN	NaN	NaN	-1.04852	0.0155544	-2.20358	-0.955444
O00267	O00267	Transcription elongation factor SPT5	SUPT5H	1034	T	___1	0.999512	1.32765e-69	242.42	SEKVVSISSEHLEPITPTKNNKVKVILGEDR	UID14885	0.245838	1.47653	1.26271	0.855541	0.861494	1.086	0.558428	0.71822	1.63771	1.88208	1.09571	0.431397	1.28	1.85246	1.57749	0.248058	2.40227	2.00908	1.64687	1.4098	1.78355	2.1757	1.62764	1.20613	1.24214	0.808882	0.850401	0.0234432
O00267	O00267	Transcription elongation factor SPT5	SUPT5H	666	S	___2	1	6.95438e-123	279.19	PRDVTNFTVGGFAPMSPRISSPMHPSAGGQR	UID17358	NaN	NaN	NaN	NaN	NaN	NaN	NaN	NaN	NaN	NaN	NaN	NaN	NaN	NaN	NaN	NaN	NaN	NaN	NaN	NaN	NaN	NaN	NaN	NaN	NaN	NaN	NaN	NaN
O00267	O00267	Transcription elongation factor SPT5	SUPT5H	670	S	___2	0.911544	0.000490875	70.197	TNFTVGGFAPMSPRISSPMHPSAGGQRGGFG	UID17359	NaN	NaN	NaN	NaN	NaN	NaN	NaN	NaN	NaN	NaN	NaN	NaN	NaN	NaN	NaN	NaN	NaN	NaN	NaN	NaN	NaN	NaN	NaN	NaN	NaN	NaN	NaN	NaN
O00267	O00267	Transcription elongation factor SPT5	SUPT5H	671	S	___2	0.99899	4.67172e-06	113.59	NFTVGGFAPMSPRISSPMHPSAGGQRGGFGS	UID17360	NaN	NaN	NaN	NaN	NaN	NaN	NaN	NaN	NaN	NaN	NaN	NaN	NaN	NaN	NaN	NaN	NaN	NaN	NaN	NaN	NaN	NaN	NaN	NaN	NaN	NaN	NaN	NaN
O00267	O00267	Transcription elongation factor SPT5	SUPT5H	1034	T	___2	0.999512	1.32765e-69	242.42	SEKVVSISSEHLEPITPTKNNKVKVILGEDR	UID32098	NaN	NaN	NaN	NaN	NaN	NaN	NaN	NaN	NaN	NaN	NaN	NaN	NaN	NaN	NaN	NaN	NaN	NaN	NaN	NaN	NaN	NaN	NaN	NaN	NaN	NaN	NaN	NaN
O00267	O00267	Transcription elongation factor SPT5	SUPT5H	666	S	___3	1	6.95438e-123	279.19	PRDVTNFTVGGFAPMSPRISSPMHPSAGGQR	UID34571	NaN	NaN	NaN	NaN	NaN	NaN	NaN	NaN	NaN	NaN	NaN	NaN	NaN	NaN	NaN	NaN	NaN	NaN	NaN	NaN	NaN	NaN	NaN	NaN	NaN	NaN	NaN	NaN
O00267	O00267	Transcription elongation factor SPT5	SUPT5H	670	S	___3	0.911544	0.000490875	70.197	TNFTVGGFAPMSPRISSPMHPSAGGQRGGFG	UID34572	NaN	NaN	NaN	NaN	NaN	NaN	NaN	NaN	NaN	NaN	NaN	NaN	NaN	NaN	NaN	NaN	NaN	NaN	NaN	NaN	NaN	NaN	NaN	NaN	NaN	NaN	NaN	NaN
O00267	O00267	Transcription elongation factor SPT5	SUPT5H	671	S	___3	0.99899	4.67172e-06	113.59	NFTVGGFAPMSPRISSPMHPSAGGQRGGFGS	UID34573	NaN	NaN	NaN	NaN	NaN	NaN	NaN	NaN	NaN	NaN	NaN	NaN	NaN	NaN	NaN	NaN	NaN	NaN	NaN	NaN	NaN	NaN	NaN	NaN	NaN	NaN	NaN	NaN
O00267	O00267	Transcription elongation factor SPT5	SUPT5H	1034	T	___3	0.999512	1.32765e-69	242.42	SEKVVSISSEHLEPITPTKNNKVKVILGEDR	UID49311	NaN	NaN	NaN	NaN	NaN	NaN	NaN	NaN	NaN	NaN	NaN	NaN	NaN	NaN	NaN	NaN	NaN	NaN	NaN	NaN	NaN	NaN	NaN	NaN	NaN	NaN	NaN	NaN
O00268	O00268	Transcription initiation factor TFIID subunit 4	TAF4	109	S	___1	1	0.000324161	66.536	RARPGGGGPQRPGPPSPRRPLVPAGPAPPAA	UID148	0.701506	0.757971	-0.108961	-0.607824	-0.445768	0.339699	-0.8769	NaN	-0.457302	NaN	-0.479038	-0.0656376	-0.805931	NaN	-0.374823	-1.58689	-0.557808	-1.91325	-2.2724	NaN	NaN	-3.44422	NaN	NaN	-0.800989	1.11617	1.08671	NaN
O00268	O00268	Transcription initiation factor TFIID subunit 4	TAF4	109	S	___2	1	0.000324161	66.536	RARPGGGGPQRPGPPSPRRPLVPAGPAPPAA	UID17361	NaN	NaN	NaN	NaN	NaN	NaN	NaN	NaN	NaN	NaN	NaN	NaN	NaN	NaN	NaN	NaN	NaN	NaN	NaN	NaN	NaN	NaN	NaN	NaN	NaN	NaN	NaN	NaN
O00268	O00268	Transcription initiation factor TFIID subunit 4	TAF4	109	S	___3	1	0.000324161	66.536	RARPGGGGPQRPGPPSPRRPLVPAGPAPPAA	UID34574	NaN	NaN	NaN	NaN	NaN	NaN	NaN	NaN	NaN	NaN	NaN	NaN	NaN	NaN	NaN	NaN	NaN	NaN	NaN	NaN	NaN	NaN	NaN	NaN	NaN	NaN	NaN	NaN
O00273	O00273	DNA fragmentation factor subunit alpha	DFFA	315	S	___1	1	4.85765e-185	335.4	TQSLHSLRSISASKASPPGDLQNPKRARQDP	UID149	4.15996	3.54534	3.48213	3.23494	3.55505	3.72791	3.54391	2.86778	2.352	2.88181	2.59212	2.4438	1.70888	1.9821	1.82863	1.72207	1.58179	1.31074	1.04085	1.55445	-0.0539532	0.620621	0.104568	0.437353	3.49489	3.53934	2.80967	2.93467
O00273	O00273	DNA fragmentation factor subunit alpha	DFFA	28	S	___1	1	4.13263e-58	220.69	GEIRTLKPCLLRRNYSREQHGVAASCLEDLR	UID150	-0.445766	-1.56392	-0.0669956	-1.30741	0.314474	-0.0160847	0.494101	0.283672	2.38016	2.3435	2.05528	1.82412	3.4958	3.96211	3.60884	3.63405	3.84038	3.67617	3.74614	3.48261	1.84406	2.14814	1.58122	2.05066	-0.271338	-1.41007	-1.19154	NaN
O00273	O00273	DNA fragmentation factor subunit alpha	DFFA	257	S	___1	0.934295	9.6918e-05	84.41	LTALREKQAPELSLSSQDLELVTKEDPKALA	UID151	NaN	NaN	NaN	NaN	NaN	NaN	NaN	NaN	NaN	NaN	-2.7834	NaN	NaN	NaN	-1.36109	NaN	NaN	0.339025	NaN	0.444811	NaN	NaN	NaN	NaN	NaN	NaN	NaN	NaN
O00273	O00273	DNA fragmentation factor subunit alpha	DFFA	312	S	___1	0.752994	7.21864e-06	99.957	LQQTQSLHSLRSISASKASPPGDLQNPKRAR	UID152	2.59763	NaN	1.79668	NaN	NaN	NaN	NaN	NaN	NaN	NaN	NaN	NaN	NaN	NaN	NaN	-0.336014	NaN	NaN	NaN	NaN	NaN	NaN	NaN	NaN	NaN	NaN	NaN	NaN
O00273	O00273	DNA fragmentation factor subunit alpha	DFFA	315	S	___2	1	4.85765e-185	335.4	TQSLHSLRSISASKASPPGDLQNPKRARQDP	UID17362	NaN	NaN	NaN	NaN	NaN	NaN	NaN	NaN	NaN	NaN	NaN	NaN	NaN	NaN	NaN	NaN	NaN	NaN	NaN	NaN	NaN	NaN	NaN	NaN	NaN	NaN	NaN	NaN
O00273	O00273	DNA fragmentation factor subunit alpha	DFFA	28	S	___2	1	4.13263e-58	220.69	GEIRTLKPCLLRRNYSREQHGVAASCLEDLR	UID17363	NaN	NaN	NaN	NaN	NaN	NaN	NaN	NaN	NaN	NaN	NaN	NaN	NaN	NaN	NaN	NaN	NaN	NaN	NaN	NaN	NaN	NaN	NaN	NaN	NaN	NaN	NaN	NaN
O00273	O00273	DNA fragmentation factor subunit alpha	DFFA	257	S	___2	0.934295	9.6918e-05	84.41	LTALREKQAPELSLSSQDLELVTKEDPKALA	UID17364	NaN	NaN	NaN	NaN	NaN	NaN	NaN	NaN	NaN	NaN	NaN	NaN	NaN	NaN	NaN	NaN	NaN	NaN	NaN	NaN	NaN	NaN	NaN	NaN	NaN	NaN	NaN	NaN
O00273	O00273	DNA fragmentation factor subunit alpha	DFFA	312	S	___2	0.752994	7.21864e-06	99.957	LQQTQSLHSLRSISASKASPPGDLQNPKRAR	UID17365	NaN	NaN	NaN	NaN	NaN	NaN	NaN	NaN	NaN	NaN	NaN	NaN	NaN	NaN	NaN	NaN	NaN	NaN	NaN	NaN	NaN	NaN	NaN	NaN	NaN	NaN	NaN	NaN
O00273	O00273	DNA fragmentation factor subunit alpha	DFFA	315	S	___3	1	4.85765e-185	335.4	TQSLHSLRSISASKASPPGDLQNPKRARQDP	UID34575	NaN	NaN	NaN	NaN	NaN	NaN	NaN	NaN	NaN	NaN	NaN	NaN	NaN	NaN	NaN	NaN	NaN	NaN	NaN	NaN	NaN	NaN	NaN	NaN	NaN	NaN	NaN	NaN
O00273	O00273	DNA fragmentation factor subunit alpha	DFFA	28	S	___3	1	4.13263e-58	220.69	GEIRTLKPCLLRRNYSREQHGVAASCLEDLR	UID34576	NaN	NaN	NaN	NaN	NaN	NaN	NaN	NaN	NaN	NaN	NaN	NaN	NaN	NaN	NaN	NaN	NaN	NaN	NaN	NaN	NaN	NaN	NaN	NaN	NaN	NaN	NaN	NaN
O00273	O00273	DNA fragmentation factor subunit alpha	DFFA	257	S	___3	0.934295	9.6918e-05	84.41	LTALREKQAPELSLSSQDLELVTKEDPKALA	UID34577	NaN	NaN	NaN	NaN	NaN	NaN	NaN	NaN	NaN	NaN	NaN	NaN	NaN	NaN	NaN	NaN	NaN	NaN	NaN	NaN	NaN	NaN	NaN	NaN	NaN	NaN	NaN	NaN
O00273	O00273	DNA fragmentation factor subunit alpha	DFFA	312	S	___3	0.752994	7.21864e-06	99.957	LQQTQSLHSLRSISASKASPPGDLQNPKRAR	UID34578	NaN	NaN	NaN	NaN	NaN	NaN	NaN	NaN	NaN	NaN	NaN	NaN	NaN	NaN	NaN	NaN	NaN	NaN	NaN	NaN	NaN	NaN	NaN	NaN	NaN	NaN	NaN	NaN
O00291	O00291	Huntingtin-interacting protein 1	HIP1	320	S	___1	0.77736	6.95266e-12	108.07	SEHISPVVVIPAEASSPDSEPVLEKDDLMDM	UID153	NaN	NaN	NaN	NaN	NaN	-0.603624	NaN	NaN	NaN	-0.443068	-0.662687	NaN	0.625078	NaN	0.541725	0.354372	NaN	0.294088	NaN	0.598423	NaN	NaN	NaN	NaN	-0.313515	-1.27391	-0.855823	NaN
O00291	O00291	Huntingtin-interacting protein 1	HIP1	213	S	___1	0.999386	0.00230218	62.166	LFQTVFNSLDMSRSVSVTAAGQCRLAPLIQV	UID154	NaN	NaN	NaN	NaN	NaN	NaN	NaN	NaN	NaN	NaN	NaN	NaN	NaN	NaN	NaN	NaN	NaN	NaN	NaN	NaN	NaN	NaN	NaN	NaN	NaN	NaN	NaN	NaN
O00291	O00291	Huntingtin-interacting protein 1	HIP1	320	S	___2	0.77736	6.95266e-12	108.07	SEHISPVVVIPAEASSPDSEPVLEKDDLMDM	UID17366	NaN	NaN	NaN	NaN	NaN	NaN	NaN	NaN	NaN	NaN	NaN	NaN	NaN	NaN	NaN	NaN	NaN	NaN	NaN	NaN	NaN	NaN	NaN	NaN	NaN	NaN	NaN	NaN
O00291	O00291	Huntingtin-interacting protein 1	HIP1	213	S	___2	0.999386	0.00230218	62.166	LFQTVFNSLDMSRSVSVTAAGQCRLAPLIQV	UID17367	NaN	NaN	NaN	NaN	NaN	NaN	NaN	NaN	NaN	NaN	NaN	NaN	NaN	NaN	NaN	NaN	NaN	NaN	NaN	NaN	NaN	NaN	NaN	NaN	NaN	NaN	NaN	NaN
O00291	O00291	Huntingtin-interacting protein 1	HIP1	320	S	___3	0.77736	6.95266e-12	108.07	SEHISPVVVIPAEASSPDSEPVLEKDDLMDM	UID34579	NaN	NaN	NaN	NaN	NaN	NaN	NaN	NaN	NaN	NaN	NaN	NaN	NaN	NaN	NaN	NaN	NaN	NaN	NaN	NaN	NaN	NaN	NaN	NaN	NaN	NaN	NaN	NaN
O00291	O00291	Huntingtin-interacting protein 1	HIP1	213	S	___3	0.999386	0.00230218	62.166	LFQTVFNSLDMSRSVSVTAAGQCRLAPLIQV	UID34580	NaN	NaN	NaN	NaN	NaN	NaN	NaN	NaN	NaN	NaN	NaN	NaN	NaN	NaN	NaN	NaN	NaN	NaN	NaN	NaN	NaN	NaN	NaN	NaN	NaN	NaN	NaN	NaN
O00299	O00299	Chloride intracellular channel protein 1	CLIC1	156	S	___1	0.975925	1.28715e-44	181.13	DNYLTSPLPEEVDETSAEDEGVSQRKFLDGN	UID155	0.375408	NaN	-0.342983	0.0224686	NaN	0.981144	-0.315432	-0.943253	NaN	-0.805759	-0.526983	-0.569016	0.733187	1.88549	1.56319	0.975141	3.22811	2.66411	2.59381	2.71094	0.70653	1.94049	1.743	2.30414	0.915344	0.641625	-0.263693	NaN
O00299	O00299	Chloride intracellular channel protein 1	CLIC1	156	S	___2	0.975925	1.28715e-44	181.13	DNYLTSPLPEEVDETSAEDEGVSQRKFLDGN	UID17368	NaN	NaN	NaN	NaN	NaN	NaN	NaN	NaN	NaN	NaN	NaN	NaN	NaN	NaN	NaN	NaN	NaN	NaN	NaN	NaN	NaN	NaN	NaN	NaN	NaN	NaN	NaN	NaN
O00299	O00299	Chloride intracellular channel protein 1	CLIC1	156	S	___3	0.975925	1.28715e-44	181.13	DNYLTSPLPEEVDETSAEDEGVSQRKFLDGN	UID34581	NaN	NaN	NaN	NaN	NaN	NaN	NaN	NaN	NaN	NaN	NaN	NaN	NaN	NaN	NaN	NaN	NaN	NaN	NaN	NaN	NaN	NaN	NaN	NaN	NaN	NaN	NaN	NaN
O00300	O00300	Tumor necrosis factor receptor superfamily member 11B	TNFRSF11B	221	S	___1	0.799724	0.00275657	45.844	FFRFAVPTKFTPNWLSVLVDNLPGTKVNAES	UID156	0.434555	-2.21718	-2.27001	NaN	0.507948	0.150288	-1.64232	-0.309685	0.496578	0.668005	NaN	-0.848328	NaN	NaN	NaN	NaN	NaN	NaN	NaN	NaN	NaN	-1.54899	NaN	NaN	NaN	NaN	-0.276104	-2.21839
O00300	O00300	Tumor necrosis factor receptor superfamily member 11B	TNFRSF11B	221	S	___2	0.799724	0.00275657	45.844	FFRFAVPTKFTPNWLSVLVDNLPGTKVNAES	UID17369	NaN	NaN	NaN	NaN	NaN	NaN	NaN	NaN	NaN	NaN	NaN	NaN	NaN	NaN	NaN	NaN	NaN	NaN	NaN	NaN	NaN	NaN	NaN	NaN	NaN	NaN	NaN	NaN
O00300	O00300	Tumor necrosis factor receptor superfamily member 11B	TNFRSF11B	221	S	___3	0.799724	0.00275657	45.844	FFRFAVPTKFTPNWLSVLVDNLPGTKVNAES	UID34582	NaN	NaN	NaN	NaN	NaN	NaN	NaN	NaN	NaN	NaN	NaN	NaN	NaN	NaN	NaN	NaN	NaN	NaN	NaN	NaN	NaN	NaN	NaN	NaN	NaN	NaN	NaN	NaN
O00303	O00303	Eukaryotic translation initiation factor 3 subunit F	EIF3F	258	S	___1	0.999999	1.47554e-212	332.25	DTERIGVDLIMKTCFSPNRVIGLSSDLQQVG	UID157	4.73548	3.876	4.45693	4.37493	4.38531	4.58466	4.42471	4.3091	4.3308	4.53848	4.41443	4.28593	4.01611	4.50097	4.13858	4.01813	4.64855	4.34294	4.63594	4.76981	5.06654	5.56488	4.73585	5.2275	4.73412	3.27977	3.8068	3.99579
O00303	O00303	Eukaryotic translation initiation factor 3 subunit F	EIF3F	258	S	___2	0.999999	1.47554e-212	332.25	DTERIGVDLIMKTCFSPNRVIGLSSDLQQVG	UID17370	NaN	NaN	NaN	NaN	NaN	NaN	NaN	NaN	NaN	NaN	NaN	NaN	NaN	NaN	NaN	NaN	NaN	NaN	NaN	NaN	NaN	NaN	NaN	NaN	NaN	NaN	NaN	NaN
O00303	O00303	Eukaryotic translation initiation factor 3 subunit F	EIF3F	258	S	___3	0.999999	1.47554e-212	332.25	DTERIGVDLIMKTCFSPNRVIGLSSDLQQVG	UID34583	NaN	NaN	NaN	NaN	NaN	NaN	NaN	NaN	NaN	NaN	NaN	NaN	NaN	NaN	NaN	NaN	NaN	NaN	NaN	NaN	NaN	NaN	NaN	NaN	NaN	NaN	NaN	NaN
O00400	O00400	Acetyl-coenzyme A transporter 1	SLC33A1	2	S	___1	0.999915	0.000144399	121.8	______________MSPTISHKDSSRQRRPG	UID158	NaN	-3.07665	NaN	-1.53605	NaN	-1.48819	-2.35573	-0.892961	NaN	-2.35856	NaN	NaN	NaN	NaN	NaN	NaN	NaN	NaN	NaN	NaN	NaN	NaN	NaN	NaN	-4.409	-4.13464	NaN	-3.49849
O00400	O00400	Acetyl-coenzyme A transporter 1	SLC33A1	2	S	___2	0.999915	0.000144399	121.8	______________MSPTISHKDSSRQRRPG	UID17371	NaN	NaN	NaN	NaN	NaN	NaN	NaN	NaN	NaN	NaN	NaN	NaN	NaN	NaN	NaN	NaN	NaN	NaN	NaN	NaN	NaN	NaN	NaN	NaN	NaN	NaN	NaN	NaN
O00400	O00400	Acetyl-coenzyme A transporter 1	SLC33A1	2	S	___3	0.999915	0.000144399	121.8	______________MSPTISHKDSSRQRRPG	UID34584	NaN	NaN	NaN	NaN	NaN	NaN	NaN	NaN	NaN	NaN	NaN	NaN	NaN	NaN	NaN	NaN	NaN	NaN	NaN	NaN	NaN	NaN	NaN	NaN	NaN	NaN	NaN	NaN
O00401	O00401	Neural Wiskott-Aldrich syndrome protein	WASL	430	S	___1	0.999804	1.72843e-44	212.34	EGAQLKKVEQNSRPVSCSGRDALLDQIRQGI	UID159	-0.683678	0.677652	0.429718	1.61156	-0.746084	0.556293	-1.5248	1.62825	0.43474	1.06269	0.269205	2.36365	1.31222	-1.8044	0.434593	0.929012	NaN	NaN	0.0292282	NaN	NaN	NaN	NaN	NaN	1.44939	0.968124	2.28483	2.66313
O00401	O00401	Neural Wiskott-Aldrich syndrome protein	WASL	256	Y	___1	1	0.000704362	143.12	ISEAQLKDRETSKVIYDFIEKTGGVEAVKNE	UID17114	0.15098	1.03214	0.805086	1.2685	0.158745	0.868296	-0.00592995	1.24907	0.859663	1.15199	0.876682	1.38417	-0.067255	-0.958805	-0.103363	0.512495	-1.50402	-0.73521	-1.37802	-1.48968	NaN	NaN	NaN	NaN	0.679007	0.553232	1.24333	1.40699
O00401	O00401	Neural Wiskott-Aldrich syndrome protein	WASL	430	S	___2	0.999804	1.72843e-44	212.34	EGAQLKKVEQNSRPVSCSGRDALLDQIRQGI	UID17372	NaN	NaN	NaN	NaN	NaN	NaN	NaN	NaN	NaN	NaN	NaN	NaN	NaN	NaN	NaN	NaN	NaN	NaN	NaN	NaN	NaN	NaN	NaN	NaN	NaN	NaN	NaN	NaN
O00401	O00401	Neural Wiskott-Aldrich syndrome protein	WASL	256	Y	___2	1	0.000704362	143.12	ISEAQLKDRETSKVIYDFIEKTGGVEAVKNE	UID34327	NaN	NaN	NaN	NaN	NaN	NaN	NaN	NaN	NaN	NaN	NaN	NaN	NaN	NaN	NaN	NaN	NaN	NaN	NaN	NaN	NaN	NaN	NaN	NaN	NaN	NaN	NaN	NaN
O00401	O00401	Neural Wiskott-Aldrich syndrome protein	WASL	430	S	___3	0.999804	1.72843e-44	212.34	EGAQLKKVEQNSRPVSCSGRDALLDQIRQGI	UID34585	NaN	NaN	NaN	NaN	NaN	NaN	NaN	NaN	NaN	NaN	NaN	NaN	NaN	NaN	NaN	NaN	NaN	NaN	NaN	NaN	NaN	NaN	NaN	NaN	NaN	NaN	NaN	NaN
O00401	O00401	Neural Wiskott-Aldrich syndrome protein	WASL	256	Y	___3	1	0.000704362	143.12	ISEAQLKDRETSKVIYDFIEKTGGVEAVKNE	UID51540	NaN	NaN	NaN	NaN	NaN	NaN	NaN	NaN	NaN	NaN	NaN	NaN	NaN	NaN	NaN	NaN	NaN	NaN	NaN	NaN	NaN	NaN	NaN	NaN	NaN	NaN	NaN	NaN
O00409	O00409	Forkhead box protein N3	FOXN3	391	S	___1	0.76388	0.00586913	50.188	GSEGSEGSFRSHESPSDTEEDDRKHSQKEPK	UID160	-3.72761	-3.98807	-2.66874	-2.74379	-4.21524	-3.98686	-3.76531	-3.45878	NaN	-4.00241	NaN	NaN	NaN	NaN	NaN	NaN	NaN	NaN	NaN	NaN	NaN	NaN	NaN	NaN	-3.83431	-4.11671	NaN	-2.47456
O00409	O00409	Forkhead box protein N3	FOXN3	349	S	___1	0.952311	5.98202e-23	161.53	DHNYSSAKSSNARSTSPTSDSISSSSSSADD	UID161	0.366379	-1.04677	NaN	-0.326277	-1.16023	-0.809893	0.261383	-0.397358	-0.890417	-0.668179	-1.06865	-2.58502	NaN	-1.70674	-1.09154	-3.73876	-2.81851	NaN	NaN	NaN	-2.42399	NaN	NaN	NaN	-0.383383	-1.18824	-0.478411	-1.90953
O00409	O00409	Forkhead box protein N3	FOXN3	85	S	___1	0.860643	1.48131e-07	99.357	KNLLKSFGESVLRSVSPVQDLDDDTPPSPAH	UID162	NaN	-0.585794	NaN	NaN	NaN	-1.28273	-0.27894	NaN	NaN	NaN	NaN	NaN	NaN	NaN	NaN	NaN	NaN	NaN	NaN	NaN	NaN	NaN	NaN	NaN	NaN	NaN	NaN	NaN
O00409	O00409	Forkhead box protein N3	FOXN3	97	S	___1	0.980043	1.48131e-07	99.357	RSVSPVQDLDDDTPPSPAHSDMPYDARQNPN	UID163	NaN	NaN	NaN	NaN	NaN	NaN	NaN	NaN	NaN	NaN	NaN	NaN	NaN	NaN	NaN	NaN	NaN	NaN	NaN	NaN	NaN	NaN	NaN	NaN	NaN	NaN	NaN	NaN
O00409	O00409	Forkhead box protein N3	FOXN3	391	S	___2	0.76388	0.00586913	50.188	GSEGSEGSFRSHESPSDTEEDDRKHSQKEPK	UID17373	NaN	NaN	NaN	NaN	NaN	NaN	NaN	NaN	NaN	NaN	NaN	NaN	NaN	NaN	NaN	NaN	NaN	NaN	NaN	NaN	NaN	NaN	NaN	NaN	NaN	NaN	NaN	NaN
O00409	O00409	Forkhead box protein N3	FOXN3	349	S	___2	0.952311	5.98202e-23	161.53	DHNYSSAKSSNARSTSPTSDSISSSSSSADD	UID17374	NaN	NaN	NaN	NaN	NaN	NaN	NaN	NaN	NaN	NaN	NaN	NaN	NaN	NaN	NaN	NaN	NaN	NaN	NaN	NaN	NaN	NaN	NaN	NaN	NaN	NaN	NaN	NaN
O00409	O00409	Forkhead box protein N3	FOXN3	85	S	___2	0.860643	1.48131e-07	99.357	KNLLKSFGESVLRSVSPVQDLDDDTPPSPAH	UID17375	-0.805151	0.0137558	-0.128719	-0.32995	-0.250542	-1.24785	-0.735514	NaN	NaN	NaN	NaN	NaN	NaN	NaN	NaN	NaN	NaN	NaN	NaN	NaN	NaN	NaN	NaN	NaN	NaN	-1.96495	-0.977859	-2.24519
O00409	O00409	Forkhead box protein N3	FOXN3	97	S	___2	0.980043	1.48131e-07	99.357	RSVSPVQDLDDDTPPSPAHSDMPYDARQNPN	UID17376	-0.805151	0.0137558	-0.128719	-0.32995	-0.250542	-1.24785	-0.735514	NaN	NaN	NaN	NaN	NaN	NaN	NaN	NaN	NaN	NaN	NaN	NaN	NaN	NaN	NaN	NaN	NaN	NaN	-1.96495	-0.977859	-2.24519
O00409	O00409	Forkhead box protein N3	FOXN3	391	S	___3	0.76388	0.00586913	50.188	GSEGSEGSFRSHESPSDTEEDDRKHSQKEPK	UID34586	NaN	NaN	NaN	NaN	NaN	NaN	NaN	NaN	NaN	NaN	NaN	NaN	NaN	NaN	NaN	NaN	NaN	NaN	NaN	NaN	NaN	NaN	NaN	NaN	NaN	NaN	NaN	NaN
O00409	O00409	Forkhead box protein N3	FOXN3	349	S	___3	0.952311	5.98202e-23	161.53	DHNYSSAKSSNARSTSPTSDSISSSSSSADD	UID34587	NaN	NaN	NaN	NaN	NaN	NaN	NaN	NaN	NaN	NaN	NaN	NaN	NaN	NaN	NaN	NaN	NaN	NaN	NaN	NaN	NaN	NaN	NaN	NaN	NaN	NaN	NaN	NaN
O00409	O00409	Forkhead box protein N3	FOXN3	85	S	___3	0.860643	1.48131e-07	99.357	KNLLKSFGESVLRSVSPVQDLDDDTPPSPAH	UID34588	NaN	NaN	NaN	NaN	NaN	NaN	NaN	NaN	NaN	NaN	NaN	NaN	NaN	NaN	NaN	NaN	NaN	NaN	NaN	NaN	NaN	NaN	NaN	NaN	NaN	NaN	NaN	NaN
O00409	O00409	Forkhead box protein N3	FOXN3	97	S	___3	0.980043	1.48131e-07	99.357	RSVSPVQDLDDDTPPSPAHSDMPYDARQNPN	UID34589	NaN	NaN	NaN	NaN	NaN	NaN	NaN	NaN	NaN	NaN	NaN	NaN	NaN	NaN	NaN	NaN	NaN	NaN	NaN	NaN	NaN	NaN	NaN	NaN	NaN	NaN	NaN	NaN
O00410	O00410	Importin-5	IPO5	827	S	___1	1	3.79091e-26	154.4	QVKRQDEDYDEQVEESLQDEDDNDVYILTKV	UID164	1.31793	1.0759	1.12778	1.23029	-0.243559	1.64544	1.30201	1.50263	0.881002	1.34427	1.35519	0.619463	-0.850672	-0.615066	-0.938164	-1.69453	-0.545389	-1.37201	NaN	-2.04512	NaN	NaN	NaN	-2.14394	1.63597	-0.518053	-0.107208	NaN
O00410	O00410	Importin-5	IPO5	827	S	___2	1	3.79091e-26	154.4	QVKRQDEDYDEQVEESLQDEDDNDVYILTKV	UID17377	NaN	NaN	NaN	NaN	NaN	NaN	NaN	NaN	NaN	NaN	NaN	NaN	NaN	NaN	NaN	NaN	NaN	NaN	NaN	NaN	NaN	NaN	NaN	NaN	NaN	NaN	NaN	NaN
O00410	O00410	Importin-5	IPO5	827	S	___3	1	3.79091e-26	154.4	QVKRQDEDYDEQVEESLQDEDDNDVYILTKV	UID34590	NaN	NaN	NaN	NaN	NaN	NaN	NaN	NaN	NaN	NaN	NaN	NaN	NaN	NaN	NaN	NaN	NaN	NaN	NaN	NaN	NaN	NaN	NaN	NaN	NaN	NaN	NaN	NaN
O00418	O00418	Eukaryotic elongation factor 2 kinase	EEF2K	612	S	___1	1	4.40524e-05	82.007	GFDYLLKAAEAGDRQSMILVARAFDSGQNLS	UID165	NaN	NaN	NaN	NaN	NaN	NaN	NaN	NaN	NaN	NaN	NaN	NaN	NaN	NaN	NaN	NaN	-1.32273	-1.42857	-2.45051	-1.20055	-0.148703	-0.500496	0.0197277	-0.178371	NaN	NaN	NaN	NaN
O00418	O00418	Eukaryotic elongation factor 2 kinase	EEF2K	470	S	___1	0.999933	6.54496e-07	122.31	EPREHGHSYSNRKYESDEDSLGSSGRVCVEK	UID166	NaN	-2.01084	-0.949551	-1.37352	NaN	-2.18325	NaN	-0.400246	NaN	-2.63616	NaN	-1.96539	NaN	NaN	NaN	-2.49971	-0.0849037	-0.706846	-2.50657	NaN	0.318209	-0.0820293	0.174211	-1.62797	NaN	-1.37037	-0.805098	0.37421
O00418	O00418	Eukaryotic elongation factor 2 kinase	EEF2K	474	S	___1	0.998345	6.54496e-07	122.31	HGHSYSNRKYESDEDSLGSSGRVCVEKWNLL	UID167	NaN	NaN	NaN	NaN	NaN	NaN	NaN	NaN	NaN	NaN	NaN	NaN	NaN	NaN	NaN	NaN	NaN	NaN	NaN	NaN	-0.773281	-1.8396	-0.816925	-1.35667	-1.57502	NaN	-2.04684	NaN
O00418	O00418	Eukaryotic elongation factor 2 kinase	EEF2K	18	S	___1	1	0.000629195	83.243	DEDLIFRLEGVDGGQSPRAGHDGDSDGDSDD	UID168	NaN	-3.41942	NaN	-2.73852	NaN	-1.54711	NaN	-1.07101	NaN	-2.21544	NaN	-3.02009	NaN	NaN	NaN	NaN	NaN	NaN	NaN	NaN	NaN	NaN	NaN	NaN	-1.68126	-3.15664	NaN	-2.28434
O00418	O00418	Eukaryotic elongation factor 2 kinase	EEF2K	348	T	___1	0.888799	9.52123e-06	109.5	RDAVNQNTKLLQSAKTILRGTEEKCGSPQVR	UID14886	NaN	NaN	NaN	NaN	NaN	NaN	NaN	NaN	NaN	NaN	NaN	NaN	-0.467003	NaN	-0.647551	NaN	-2.95	0.133081	-0.943449	-0.455887	NaN	NaN	NaN	NaN	NaN	NaN	NaN	NaN
O00418	O00418	Eukaryotic elongation factor 2 kinase	EEF2K	612	S	___2	1	4.40524e-05	82.007	GFDYLLKAAEAGDRQSMILVARAFDSGQNLS	UID17378	NaN	NaN	NaN	NaN	NaN	NaN	NaN	NaN	NaN	NaN	NaN	NaN	NaN	NaN	NaN	NaN	NaN	NaN	NaN	NaN	NaN	NaN	NaN	NaN	NaN	NaN	NaN	NaN
O00418	O00418	Eukaryotic elongation factor 2 kinase	EEF2K	470	S	___2	0.999933	6.54496e-07	122.31	EPREHGHSYSNRKYESDEDSLGSSGRVCVEK	UID17379	-1.55131	-2.14403	-0.412359	-0.103439	-0.876259	-1.78753	-1.93497	-0.276262	-0.878887	-2.47109	-0.742248	-0.124287	-0.670076	-1.30103	-0.924839	-0.904913	-2.42472	-1.10516	-0.430241	-0.728916	-0.288687	-0.924789	-1.15073	-0.0498085	NaN	NaN	-0.581987	-0.694872
O00418	O00418	Eukaryotic elongation factor 2 kinase	EEF2K	474	S	___2	0.998345	6.54496e-07	122.31	HGHSYSNRKYESDEDSLGSSGRVCVEKWNLL	UID17380	-1.55131	-2.14403	-0.412359	-0.103439	-0.876259	-1.78753	-1.93497	-0.276262	-0.878887	-2.47109	-0.742248	-0.124287	-0.670076	-1.30103	-0.924839	-0.904913	-2.42472	-1.10516	-0.430241	-0.728916	-0.288687	-0.924789	-1.15073	-0.0498085	NaN	NaN	-0.581987	-0.694872
O00418	O00418	Eukaryotic elongation factor 2 kinase	EEF2K	18	S	___2	1	0.000629195	83.243	DEDLIFRLEGVDGGQSPRAGHDGDSDGDSDD	UID17381	NaN	NaN	NaN	NaN	NaN	NaN	NaN	NaN	NaN	NaN	NaN	NaN	NaN	NaN	NaN	NaN	NaN	NaN	NaN	NaN	NaN	NaN	NaN	NaN	NaN	NaN	NaN	NaN
O00418	O00418	Eukaryotic elongation factor 2 kinase	EEF2K	348	T	___2	0.888799	9.52123e-06	109.5	RDAVNQNTKLLQSAKTILRGTEEKCGSPQVR	UID32099	NaN	NaN	NaN	NaN	NaN	NaN	NaN	NaN	NaN	NaN	NaN	NaN	NaN	NaN	NaN	NaN	NaN	NaN	NaN	NaN	NaN	NaN	NaN	NaN	NaN	NaN	NaN	NaN
O00418	O00418	Eukaryotic elongation factor 2 kinase	EEF2K	612	S	___3	1	4.40524e-05	82.007	GFDYLLKAAEAGDRQSMILVARAFDSGQNLS	UID34591	NaN	NaN	NaN	NaN	NaN	NaN	NaN	NaN	NaN	NaN	NaN	NaN	NaN	NaN	NaN	NaN	NaN	NaN	NaN	NaN	NaN	NaN	NaN	NaN	NaN	NaN	NaN	NaN
O00418	O00418	Eukaryotic elongation factor 2 kinase	EEF2K	470	S	___3	0.999933	6.54496e-07	122.31	EPREHGHSYSNRKYESDEDSLGSSGRVCVEK	UID34592	NaN	NaN	NaN	NaN	NaN	NaN	NaN	NaN	NaN	NaN	NaN	NaN	NaN	NaN	NaN	NaN	NaN	NaN	NaN	NaN	NaN	NaN	NaN	NaN	NaN	NaN	NaN	NaN
O00418	O00418	Eukaryotic elongation factor 2 kinase	EEF2K	474	S	___3	0.998345	6.54496e-07	122.31	HGHSYSNRKYESDEDSLGSSGRVCVEKWNLL	UID34593	NaN	NaN	NaN	NaN	NaN	NaN	NaN	NaN	NaN	NaN	NaN	NaN	NaN	NaN	NaN	NaN	NaN	NaN	NaN	NaN	NaN	NaN	NaN	NaN	NaN	NaN	NaN	NaN
O00418	O00418	Eukaryotic elongation factor 2 kinase	EEF2K	18	S	___3	1	0.000629195	83.243	DEDLIFRLEGVDGGQSPRAGHDGDSDGDSDD	UID34594	NaN	NaN	NaN	NaN	NaN	NaN	NaN	NaN	NaN	NaN	NaN	NaN	NaN	NaN	NaN	NaN	NaN	NaN	NaN	NaN	NaN	NaN	NaN	NaN	NaN	NaN	NaN	NaN
O00418	O00418	Eukaryotic elongation factor 2 kinase	EEF2K	348	T	___3	0.888799	9.52123e-06	109.5	RDAVNQNTKLLQSAKTILRGTEEKCGSPQVR	UID49312	NaN	NaN	NaN	NaN	NaN	NaN	NaN	NaN	NaN	NaN	NaN	NaN	NaN	NaN	NaN	NaN	NaN	NaN	NaN	NaN	NaN	NaN	NaN	NaN	NaN	NaN	NaN	NaN
O00425	O00425	Insulin-like growth factor 2 mRNA-binding protein 3	IGF2BP3	184	S	___1	0.972822	0.00228133	52.599	RGRRGLGQRGSSRQGSPGSVSKQKPCDLPLR	UID169	NaN	NaN	NaN	NaN	NaN	NaN	NaN	NaN	NaN	NaN	NaN	NaN	NaN	NaN	NaN	NaN	NaN	NaN	NaN	NaN	NaN	NaN	NaN	NaN	NaN	NaN	NaN	NaN
O00425	O00425	Insulin-like growth factor 2 mRNA-binding protein 3	IGF2BP3	481	S	___1	1	0.000709238	64.275	AQGRIYGKIKEENFVSPKEEVKLEAHIRVPS	UID170	NaN	NaN	NaN	NaN	NaN	NaN	NaN	NaN	NaN	NaN	NaN	NaN	NaN	NaN	NaN	NaN	-2.05047	-1.64733	NaN	NaN	-1.2179	-0.543276	-1.31621	-0.294369	NaN	NaN	NaN	NaN
O00425	O00425	Insulin-like growth factor 2 mRNA-binding protein 3	IGF2BP3	249	T	___1	0.998197	5.52771e-25	190.86	KENAGAAEKSITILSTPEGTSAACKSILEIM	UID14887	NaN	NaN	NaN	NaN	NaN	NaN	NaN	NaN	NaN	NaN	NaN	NaN	-0.838791	0.31278	-0.163559	0.381885	1.08566	1.15976	1.27766	0.146822	1.61515	1.99807	1.69822	2.24079	NaN	NaN	NaN	NaN
O00425	O00425	Insulin-like growth factor 2 mRNA-binding protein 3	IGF2BP3	528	T	___1	0.999999	3.51452e-32	161.38	LQNLSSAEVVVPRDQTPDENDQVVVKITGHF	UID14888	-0.472086	NaN	-2.00638	-1.86514	NaN	-1.81044	-1.14819	NaN	-2.10898	NaN	NaN	NaN	-0.171747	NaN	0.285269	-1.1662	-0.391605	1.16155	1.04906	0.374744	2.22632	2.31646	2.18139	2.49045	-1.26029	NaN	NaN	NaN
O00425	O00425	Insulin-like growth factor 2 mRNA-binding protein 3	IGF2BP3	184	S	___2	0.972822	0.00228133	52.599	RGRRGLGQRGSSRQGSPGSVSKQKPCDLPLR	UID17382	-2.00385	-2.31873	-0.516312	-0.939251	-1.53614	-1.8876	-2.18215	-1.64679	-3.50175	-2.32772	-4.21595	-4.04955	NaN	NaN	NaN	NaN	NaN	NaN	NaN	NaN	NaN	NaN	NaN	NaN	-2.03741	NaN	-5.2698	-3.45813
O00425	O00425	Insulin-like growth factor 2 mRNA-binding protein 3	IGF2BP3	481	S	___2	1	0.000709238	64.275	AQGRIYGKIKEENFVSPKEEVKLEAHIRVPS	UID17383	NaN	NaN	NaN	NaN	NaN	NaN	NaN	NaN	NaN	NaN	NaN	NaN	NaN	NaN	NaN	NaN	NaN	NaN	NaN	NaN	NaN	NaN	NaN	NaN	NaN	NaN	NaN	NaN
O00425	O00425	Insulin-like growth factor 2 mRNA-binding protein 3	IGF2BP3	249	T	___2	0.998197	5.52771e-25	190.86	KENAGAAEKSITILSTPEGTSAACKSILEIM	UID32100	NaN	NaN	NaN	NaN	NaN	NaN	NaN	NaN	NaN	NaN	NaN	NaN	NaN	NaN	NaN	NaN	NaN	NaN	NaN	NaN	NaN	NaN	NaN	NaN	NaN	NaN	NaN	NaN
O00425	O00425	Insulin-like growth factor 2 mRNA-binding protein 3	IGF2BP3	528	T	___2	0.999999	3.51452e-32	161.38	LQNLSSAEVVVPRDQTPDENDQVVVKITGHF	UID32101	NaN	NaN	NaN	NaN	NaN	NaN	NaN	NaN	NaN	NaN	NaN	NaN	NaN	NaN	NaN	NaN	NaN	NaN	NaN	NaN	NaN	NaN	NaN	NaN	NaN	NaN	NaN	NaN
O00425	O00425	Insulin-like growth factor 2 mRNA-binding protein 3	IGF2BP3	184	S	___3	0.972822	0.00228133	52.599	RGRRGLGQRGSSRQGSPGSVSKQKPCDLPLR	UID34595	NaN	NaN	NaN	NaN	NaN	NaN	NaN	NaN	NaN	NaN	NaN	NaN	NaN	NaN	NaN	NaN	NaN	NaN	NaN	NaN	NaN	NaN	NaN	NaN	NaN	NaN	NaN	NaN
O00425	O00425	Insulin-like growth factor 2 mRNA-binding protein 3	IGF2BP3	481	S	___3	1	0.000709238	64.275	AQGRIYGKIKEENFVSPKEEVKLEAHIRVPS	UID34596	NaN	NaN	NaN	NaN	NaN	NaN	NaN	NaN	NaN	NaN	NaN	NaN	NaN	NaN	NaN	NaN	NaN	NaN	NaN	NaN	NaN	NaN	NaN	NaN	NaN	NaN	NaN	NaN
O00425	O00425	Insulin-like growth factor 2 mRNA-binding protein 3	IGF2BP3	249	T	___3	0.998197	5.52771e-25	190.86	KENAGAAEKSITILSTPEGTSAACKSILEIM	UID49313	NaN	NaN	NaN	NaN	NaN	NaN	NaN	NaN	NaN	NaN	NaN	NaN	NaN	NaN	NaN	NaN	NaN	NaN	NaN	NaN	NaN	NaN	NaN	NaN	NaN	NaN	NaN	NaN
O00425	O00425	Insulin-like growth factor 2 mRNA-binding protein 3	IGF2BP3	528	T	___3	0.999999	3.51452e-32	161.38	LQNLSSAEVVVPRDQTPDENDQVVVKITGHF	UID49314	NaN	NaN	NaN	NaN	NaN	NaN	NaN	NaN	NaN	NaN	NaN	NaN	NaN	NaN	NaN	NaN	NaN	NaN	NaN	NaN	NaN	NaN	NaN	NaN	NaN	NaN	NaN	NaN
O00429	O00429	Dynamin-1-like protein	DNM1L	526	S	___1	0.91642	3.41245e-08	138.76	NIEEQRRNRLARELPSAVSRDKSSKVPSALA	UID171	-1.70449	-1.45296	-1.26807	-0.0866299	-1.28195	NaN	NaN	NaN	0.0621357	-1.1423	NaN	-0.569693	-0.863556	-2.14479	NaN	NaN	-0.786749	-0.79652	-0.383272	-1.63579	NaN	NaN	NaN	-3.45283	-1.3981	-1.18334	NaN	-0.415632
O00429	O00429	Dynamin-1-like protein	DNM1L	529	S	___1	0.999931	6.683e-08	132.5	EQRRNRLARELPSAVSRDKSSKVPSALAPAS	UID172	NaN	-0.900658	-1.62152	NaN	NaN	-1.08211	NaN	-1.91479	NaN	0.0836811	0.521749	-0.752039	-0.628456	-1.63865	-0.0755749	0.76063	NaN	NaN	NaN	NaN	NaN	NaN	NaN	NaN	-1.45805	-1.74146	0.614662	-0.289247
O00429	O00429	Dynamin-1-like protein	DNM1L	616	S	___1	1	1.24304e-72	259.58	LLAEEKSKPIPIMPASPQKGHAVNLLDVPVP	UID173	2.16692	2.07732	2.06153	2.00098	2.00286	2.46731	2.80969	3.24175	2.88771	2.75359	3.78318	3.16083	3.86483	3.47558	3.68076	3.87539	3.82659	4.04444	4.18206	3.93917	2.13493	1.10004	2.57138	2.63339	3.82323	3.28097	3.34283	3.88325
O00429	O00429	Dynamin-1-like protein	DNM1L	526	S	___2	0.91642	3.41245e-08	138.76	NIEEQRRNRLARELPSAVSRDKSSKVPSALA	UID17384	NaN	NaN	NaN	NaN	NaN	NaN	NaN	NaN	NaN	NaN	NaN	NaN	NaN	NaN	NaN	NaN	NaN	NaN	NaN	NaN	NaN	NaN	NaN	NaN	NaN	NaN	NaN	NaN
O00429	O00429	Dynamin-1-like protein	DNM1L	529	S	___2	0.999931	6.683e-08	132.5	EQRRNRLARELPSAVSRDKSSKVPSALAPAS	UID17385	NaN	NaN	NaN	NaN	NaN	NaN	NaN	NaN	NaN	NaN	NaN	NaN	NaN	NaN	NaN	NaN	NaN	NaN	NaN	NaN	NaN	NaN	NaN	NaN	NaN	NaN	NaN	NaN
O00429	O00429	Dynamin-1-like protein	DNM1L	616	S	___2	1	1.24304e-72	259.58	LLAEEKSKPIPIMPASPQKGHAVNLLDVPVP	UID17386	NaN	NaN	NaN	NaN	NaN	NaN	NaN	NaN	NaN	NaN	NaN	NaN	NaN	NaN	NaN	NaN	NaN	NaN	NaN	NaN	NaN	NaN	NaN	NaN	NaN	NaN	NaN	NaN
O00429	O00429	Dynamin-1-like protein	DNM1L	526	S	___3	0.91642	3.41245e-08	138.76	NIEEQRRNRLARELPSAVSRDKSSKVPSALA	UID34597	NaN	NaN	NaN	NaN	NaN	NaN	NaN	NaN	NaN	NaN	NaN	NaN	NaN	NaN	NaN	NaN	NaN	NaN	NaN	NaN	NaN	NaN	NaN	NaN	NaN	NaN	NaN	NaN
O00429	O00429	Dynamin-1-like protein	DNM1L	529	S	___3	0.999931	6.683e-08	132.5	EQRRNRLARELPSAVSRDKSSKVPSALAPAS	UID34598	NaN	NaN	NaN	NaN	NaN	NaN	NaN	NaN	NaN	NaN	NaN	NaN	NaN	NaN	NaN	NaN	NaN	NaN	NaN	NaN	NaN	NaN	NaN	NaN	NaN	NaN	NaN	NaN
O00429	O00429	Dynamin-1-like protein	DNM1L	616	S	___3	1	1.24304e-72	259.58	LLAEEKSKPIPIMPASPQKGHAVNLLDVPVP	UID34599	NaN	NaN	NaN	NaN	NaN	NaN	NaN	NaN	NaN	NaN	NaN	NaN	NaN	NaN	NaN	NaN	NaN	NaN	NaN	NaN	NaN	NaN	NaN	NaN	NaN	NaN	NaN	NaN
O00443	O00443	Phosphatidylinositol 4-phosphate 3-kinase C2 domain-containing subunit alpha	PIK3C2A	108	S	___1	0.939349	0.00565394	67.879	EKLTQAELEKLLLDDSFETKKTPVLPVTPIL	UID174	NaN	NaN	NaN	-2.58096	NaN	NaN	NaN	NaN	NaN	NaN	NaN	NaN	NaN	NaN	NaN	NaN	NaN	NaN	NaN	NaN	NaN	NaN	NaN	NaN	NaN	NaN	NaN	-1.85861
O00443	O00443	Phosphatidylinositol 4-phosphate 3-kinase C2 domain-containing subunit alpha	PIK3C2A	338	S	___1	1	0.000187443	166.77	VNGKSLSVATVTRSQSLNIRTTQLAKAQGHI	UID175	-2.08587	0.238136	0.979704	1.605	-1.08901	0.538467	-1.27027	1.17975	0.3636	0.384808	0.438509	1.47759	-0.130016	-2.32309	-1.62657	-0.396923	-1.6591	-1.05411	-0.89913	-1.95055	-3.7827	-3.67081	NaN	NaN	0.830624	0.144396	0.690454	0.966093
O00443	O00443	Phosphatidylinositol 4-phosphate 3-kinase C2 domain-containing subunit alpha	PIK3C2A	259	S	___1	1	2.41605e-09	159.44	TDLEITDSKVSNLQVSPKSEDISKFDWLDLD	UID176	-3.40795	-0.928341	-0.637693	-0.165258	-1.67289	NaN	-2.25137	-0.154173	0.425802	0.551968	0.411533	0.82239	0.328646	-0.481146	0.238497	0.395086	0.0584927	0.294533	0.59239	-0.0665741	0.25996	-0.0414352	0.65799	-0.080616	-0.672422	NaN	-2.38491	-1.85516
O00443	O00443	Phosphatidylinositol 4-phosphate 3-kinase C2 domain-containing subunit alpha	PIK3C2A	108	S	___2	0.939349	0.00565394	67.879	EKLTQAELEKLLLDDSFETKKTPVLPVTPIL	UID17387	NaN	NaN	NaN	NaN	NaN	NaN	NaN	NaN	NaN	NaN	NaN	NaN	NaN	NaN	NaN	NaN	NaN	NaN	NaN	NaN	NaN	NaN	NaN	NaN	NaN	NaN	NaN	NaN
O00443	O00443	Phosphatidylinositol 4-phosphate 3-kinase C2 domain-containing subunit alpha	PIK3C2A	338	S	___2	1	0.000187443	166.77	VNGKSLSVATVTRSQSLNIRTTQLAKAQGHI	UID17388	NaN	NaN	NaN	NaN	NaN	NaN	NaN	NaN	NaN	NaN	NaN	NaN	NaN	NaN	NaN	NaN	NaN	NaN	NaN	NaN	NaN	NaN	NaN	NaN	NaN	NaN	NaN	NaN
O00443	O00443	Phosphatidylinositol 4-phosphate 3-kinase C2 domain-containing subunit alpha	PIK3C2A	259	S	___2	1	2.41605e-09	159.44	TDLEITDSKVSNLQVSPKSEDISKFDWLDLD	UID17389	NaN	NaN	NaN	NaN	NaN	NaN	NaN	NaN	NaN	NaN	NaN	NaN	NaN	NaN	NaN	NaN	NaN	NaN	NaN	NaN	NaN	NaN	NaN	NaN	NaN	NaN	NaN	NaN
O00443	O00443	Phosphatidylinositol 4-phosphate 3-kinase C2 domain-containing subunit alpha	PIK3C2A	108	S	___3	0.939349	0.00565394	67.879	EKLTQAELEKLLLDDSFETKKTPVLPVTPIL	UID34600	NaN	NaN	NaN	NaN	NaN	NaN	NaN	NaN	NaN	NaN	NaN	NaN	NaN	NaN	NaN	NaN	NaN	NaN	NaN	NaN	NaN	NaN	NaN	NaN	NaN	NaN	NaN	NaN
O00443	O00443	Phosphatidylinositol 4-phosphate 3-kinase C2 domain-containing subunit alpha	PIK3C2A	338	S	___3	1	0.000187443	166.77	VNGKSLSVATVTRSQSLNIRTTQLAKAQGHI	UID34601	NaN	NaN	NaN	NaN	NaN	NaN	NaN	NaN	NaN	NaN	NaN	NaN	NaN	NaN	NaN	NaN	NaN	NaN	NaN	NaN	NaN	NaN	NaN	NaN	NaN	NaN	NaN	NaN
O00443	O00443	Phosphatidylinositol 4-phosphate 3-kinase C2 domain-containing subunit alpha	PIK3C2A	259	S	___3	1	2.41605e-09	159.44	TDLEITDSKVSNLQVSPKSEDISKFDWLDLD	UID34602	NaN	NaN	NaN	NaN	NaN	NaN	NaN	NaN	NaN	NaN	NaN	NaN	NaN	NaN	NaN	NaN	NaN	NaN	NaN	NaN	NaN	NaN	NaN	NaN	NaN	NaN	NaN	NaN
O00470	O00470	Homeobox protein Meis1	MEIS1	194	S	___1	0.876463	3.5588e-34	190.28	GKMPIDLVIDDREGGSKSDSEDITRSANLTD	UID177	-1.28942	NaN	NaN	NaN	NaN	NaN	NaN	NaN	NaN	NaN	NaN	NaN	NaN	NaN	NaN	NaN	-0.47212	NaN	-0.551496	NaN	NaN	NaN	NaN	NaN	NaN	NaN	NaN	NaN
O00470	O00470	Homeobox protein Meis1	MEIS1	196	S	___1	0.993773	1.35355e-66	228.41	MPIDLVIDDREGGSKSDSEDITRSANLTDQP	UID178	-0.719374	-0.911118	-0.968187	-1.17526	-0.792975	-1.30279	-0.75347	-1.39357	-1.66417	-2.32512	0.598581	NaN	0.282047	-0.174108	-0.439194	-0.971411	0.120998	0.526671	-0.198576	-1.07364	-0.112413	-1.23954	NaN	-0.943388	1.40015	0.460506	NaN	0.401396
O00470	O00470	Homeobox protein Meis1	MEIS1	194	S	___2	0.876463	3.5588e-34	190.28	GKMPIDLVIDDREGGSKSDSEDITRSANLTD	UID17390	NaN	NaN	NaN	NaN	NaN	NaN	NaN	NaN	NaN	NaN	NaN	NaN	NaN	NaN	NaN	NaN	NaN	NaN	NaN	NaN	NaN	NaN	NaN	NaN	NaN	NaN	NaN	NaN
O00470	O00470	Homeobox protein Meis1	MEIS1	196	S	___2	0.993773	1.35355e-66	228.41	MPIDLVIDDREGGSKSDSEDITRSANLTDQP	UID17391	NaN	NaN	NaN	NaN	NaN	NaN	NaN	NaN	NaN	NaN	NaN	NaN	NaN	NaN	NaN	NaN	NaN	NaN	NaN	NaN	NaN	NaN	NaN	NaN	NaN	NaN	NaN	NaN
O00470	O00470	Homeobox protein Meis1	MEIS1	194	S	___3	0.876463	3.5588e-34	190.28	GKMPIDLVIDDREGGSKSDSEDITRSANLTD	UID34603	NaN	NaN	NaN	NaN	NaN	NaN	NaN	NaN	NaN	NaN	NaN	NaN	NaN	NaN	NaN	NaN	NaN	NaN	NaN	NaN	NaN	NaN	NaN	NaN	NaN	NaN	NaN	NaN
O00470	O00470	Homeobox protein Meis1	MEIS1	196	S	___3	0.993773	1.35355e-66	228.41	MPIDLVIDDREGGSKSDSEDITRSANLTDQP	UID34604	NaN	NaN	NaN	NaN	NaN	NaN	NaN	NaN	NaN	NaN	NaN	NaN	NaN	NaN	NaN	NaN	NaN	NaN	NaN	NaN	NaN	NaN	NaN	NaN	NaN	NaN	NaN	NaN
O00472	O00472	RNA polymerase II elongation factor ELL2	ELL2	305	S	___1	0.802818	1.4302e-06	103.33	KLNPSQNAAGTSRSESPVCSSRDAVSSPQKR	UID179	-1.67512	-2.56594	-2.19611	-0.627657	-3.73634	-1.74253	-2.47948	-0.530802	-2.01365	-1.98657	-2.48732	-1.55706	NaN	NaN	NaN	NaN	NaN	NaN	NaN	NaN	NaN	NaN	NaN	NaN	NaN	NaN	-0.361227	NaN
O00472	O00472	RNA polymerase II elongation factor ELL2	ELL2	305	S	___2	0.802818	1.4302e-06	103.33	KLNPSQNAAGTSRSESPVCSSRDAVSSPQKR	UID17392	NaN	NaN	NaN	NaN	NaN	NaN	NaN	NaN	NaN	NaN	NaN	NaN	NaN	NaN	NaN	NaN	NaN	NaN	NaN	NaN	NaN	NaN	NaN	NaN	NaN	NaN	NaN	NaN
O00472	O00472	RNA polymerase II elongation factor ELL2	ELL2	305	S	___3	0.802818	1.4302e-06	103.33	KLNPSQNAAGTSRSESPVCSSRDAVSSPQKR	UID34605	NaN	NaN	NaN	NaN	NaN	NaN	NaN	NaN	NaN	NaN	NaN	NaN	NaN	NaN	NaN	NaN	NaN	NaN	NaN	NaN	NaN	NaN	NaN	NaN	NaN	NaN	NaN	NaN
O00479	O00479	High mobility group nucleosome-binding domain-containing protein 4	HMGN4	80	S	___1	1	3.82539e-162	308.73	DGNNPAKNRDASTLQSQKAEGTGDAK_____	UID180	-4.03654	NaN	NaN	NaN	-2.58967	NaN	NaN	-3.42359	-1.14203	-1.56605	-0.653278	-0.357298	3.52781	3.3859	3.82302	3.75807	3.81289	4.38294	3.96882	4.4095	1.52306	2.34566	1.72399	-0.692669	NaN	NaN	NaN	NaN
O00479	O00479	High mobility group nucleosome-binding domain-containing protein 4	HMGN4	77	T	___1	0.762869	0.00217391	54.56	AGKDGNNPAKNRDASTLQSQKAEGTGDAK__	UID14889	NaN	NaN	NaN	NaN	NaN	NaN	NaN	NaN	NaN	NaN	NaN	NaN	NaN	NaN	NaN	NaN	NaN	NaN	NaN	NaN	NaN	NaN	NaN	NaN	NaN	NaN	NaN	NaN
O00479	O00479	High mobility group nucleosome-binding domain-containing protein 4	HMGN4	80	S	___2	1	3.82539e-162	308.73	DGNNPAKNRDASTLQSQKAEGTGDAK_____	UID17393	NaN	NaN	NaN	NaN	NaN	NaN	NaN	NaN	NaN	NaN	NaN	NaN	-0.427074	-1.26388	NaN	-1.54211	-2.01032	-0.504955	-0.67514	-1.94175	NaN	NaN	NaN	NaN	NaN	NaN	NaN	NaN
O00479	O00479	High mobility group nucleosome-binding domain-containing protein 4	HMGN4	77	T	___2	0.762869	0.00217391	54.56	AGKDGNNPAKNRDASTLQSQKAEGTGDAK__	UID32102	NaN	NaN	NaN	NaN	NaN	NaN	NaN	NaN	NaN	NaN	NaN	NaN	-0.427074	-1.26388	NaN	-1.54211	-2.01032	-0.504955	-0.67514	-1.94175	NaN	NaN	NaN	NaN	NaN	NaN	NaN	NaN
O00479	O00479	High mobility group nucleosome-binding domain-containing protein 4	HMGN4	80	S	___3	1	3.82539e-162	308.73	DGNNPAKNRDASTLQSQKAEGTGDAK_____	UID34606	NaN	NaN	NaN	NaN	NaN	NaN	NaN	NaN	NaN	NaN	NaN	NaN	NaN	NaN	NaN	NaN	NaN	NaN	NaN	NaN	NaN	NaN	NaN	NaN	NaN	NaN	NaN	NaN
O00479	O00479	High mobility group nucleosome-binding domain-containing protein 4	HMGN4	77	T	___3	0.762869	0.00217391	54.56	AGKDGNNPAKNRDASTLQSQKAEGTGDAK__	UID49315	NaN	NaN	NaN	NaN	NaN	NaN	NaN	NaN	NaN	NaN	NaN	NaN	NaN	NaN	NaN	NaN	NaN	NaN	NaN	NaN	NaN	NaN	NaN	NaN	NaN	NaN	NaN	NaN
O00499	O00499	Myc box-dependent-interacting protein 1	BIN1	296	S	___1	1	7.59277e-148	301.73	VKAQPSDNAPAKGNKSPSPPDGSPAATPEIR	UID181	2.33017	1.73783	1.28961	1.4401	1.60501	2.16459	1.90849	1.31349	0.509344	1.55257	1.47146	0.910465	-1.26787	1.58282	-0.39554	-0.00182343	1.47902	1.24361	1.12412	1.37227	-0.0929756	1.05282	1.02798	1.09065	2.395	2.43144	2.223	1.71162
O00499	O00499	Myc box-dependent-interacting protein 1	BIN1	298	S	___1	1	1.19385e-126	288.3	AQPSDNAPAKGNKSPSPPDGSPAATPEIRVN	UID182	4.04552	3.27457	2.17956	3.3262	4.17687	3.04271	3.29926	3.84399	3.05444	1.6619	2.30247	2.09151	1.31727	1.63017	0.787661	0.38401	1.87205	-1.36298	2.75386	2.14692	2.85994	3.18687	2.34954	2.62941	NaN	0.736484	2.29306	2.5247
O00499	O00499	Myc box-dependent-interacting protein 1	BIN1	303	S	___1	0.999999	2.44944e-70	235.71	NAPAKGNKSPSPPDGSPAATPEIRVNHEPEP	UID183	2.49092	2.97306	2.41698	2.10897	2.36692	2.35643	2.82141	1.94747	1.322	2.0901	1.79337	1.23787	0.799191	1.43467	1.23968	0.915934	1.26773	0.973965	1.13599	NaN	NaN	NaN	NaN	NaN	2.07715	3.07583	2.05538	2.14175
O00499	O00499	Myc box-dependent-interacting protein 1	BIN1	331	S	___1	0.999801	1.09699e-163	298.43	PEPAGGATPGATLPKSPSQLRKGPPVPPPPK	UID184	4.99744	4.55727	4.61436	4.65542	4.81139	4.82315	4.52023	4.69136	4.12783	4.2341	3.7744	3.72174	3.39341	3.49858	3.07107	3.18705	3.12717	2.93049	2.96208	2.96487	0.306089	1.69159	1.38428	1.24176	4.36777	3.94217	4.5851	4.08308
O00499	O00499	Myc box-dependent-interacting protein 1	BIN1	323	T	___1	0.994513	0.000463054	55.366	PEIRVNHEPEPAGGATPGATLPKSPSQLRKG	UID14890	NaN	NaN	NaN	NaN	NaN	NaN	NaN	NaN	NaN	NaN	NaN	NaN	NaN	NaN	NaN	NaN	NaN	NaN	NaN	NaN	NaN	NaN	NaN	NaN	NaN	NaN	NaN	NaN
O00499	O00499	Myc box-dependent-interacting protein 1	BIN1	348	T	___1	0.986589	8.58916e-07	120.9	SQLRKGPPVPPPPKHTPSKEVKQEQILSLFE	UID14891	-4.76837e-05	0.113878	-0.249939	-0.535942	0.56163	0.493183	0.0870647	-0.213427	-0.665979	-0.905182	-0.659214	-1.68216	-0.00726509	-0.333149	-0.550486	-1.30744	-1.3164	-0.853888	-0.980856	-0.954678	NaN	NaN	NaN	NaN	0.243616	-1.0418	0.309818	-0.770779
O00499	O00499	Myc box-dependent-interacting protein 1	BIN1	296	S	___2	1	7.59277e-148	301.73	VKAQPSDNAPAKGNKSPSPPDGSPAATPEIR	UID17394	1.23917	0.684719	0.654695	0.0827007	0.311399	0.797215	0.817999	0.26236	0.177204	-0.347298	-0.23834	0.569395	-0.248754	-0.112391	-0.164278	-0.254427	0.539598	0.448134	-0.131815	0.668278	0.434217	0.0855141	0.396608	0.280954	0.994192	0.809788	0.691231	0.375269
O00499	O00499	Myc box-dependent-interacting protein 1	BIN1	298	S	___2	1	1.19385e-126	288.3	AQPSDNAPAKGNKSPSPPDGSPAATPEIRVN	UID17395	2.11147	2.16166	1.70958	1.59363	2.44662	2.06833	1.94189	1.70611	1.78099	0.556932	0.74029	0.850294	1.14669	1.43484	1.293	0.790909	1.81768	1.30126	1.6003	1.71958	1.1158	1.21791	-0.38661	NaN	0.228237	1.43478	0.850473	0.288696
O00499	O00499	Myc box-dependent-interacting protein 1	BIN1	303	S	___2	0.999999	2.44944e-70	235.71	NAPAKGNKSPSPPDGSPAATPEIRVNHEPEP	UID17396	2.34927	2.16166	2.07627	1.95482	2.44662	2.06833	2.04234	1.7908	1.8964	2.13307	1.35886	1.29417	0.806292	1.28348	0.914684	0.678547	1.0793	0.960115	1.02517	0.994478	-1.44373	0.771622	NaN	-1.48501	0.535259	1.43478	0.850473	0.564226
O00499	O00499	Myc box-dependent-interacting protein 1	BIN1	331	S	___2	0.999801	1.09699e-163	298.43	PEPAGGATPGATLPKSPSQLRKGPPVPPPPK	UID17397	NaN	NaN	NaN	NaN	-1.11504	NaN	NaN	NaN	NaN	NaN	NaN	NaN	NaN	NaN	NaN	NaN	NaN	NaN	NaN	NaN	NaN	NaN	NaN	NaN	NaN	NaN	NaN	NaN
O00499	O00499	Myc box-dependent-interacting protein 1	BIN1	323	T	___2	0.994513	0.000463054	55.366	PEIRVNHEPEPAGGATPGATLPKSPSQLRKG	UID32103	NaN	NaN	NaN	NaN	-1.11504	NaN	NaN	NaN	NaN	NaN	NaN	NaN	NaN	NaN	NaN	NaN	NaN	NaN	NaN	NaN	NaN	NaN	NaN	NaN	NaN	NaN	NaN	NaN
O00499	O00499	Myc box-dependent-interacting protein 1	BIN1	348	T	___2	0.986589	8.58916e-07	120.9	SQLRKGPPVPPPPKHTPSKEVKQEQILSLFE	UID32104	NaN	NaN	NaN	NaN	NaN	NaN	NaN	NaN	NaN	NaN	NaN	NaN	NaN	NaN	NaN	NaN	NaN	NaN	NaN	NaN	NaN	NaN	NaN	NaN	NaN	NaN	NaN	NaN
O00499	O00499	Myc box-dependent-interacting protein 1	BIN1	296	S	___3	1	7.59277e-148	301.73	VKAQPSDNAPAKGNKSPSPPDGSPAATPEIR	UID34607	0.233975	-2.32632	-0.516901	-1.43147	-1.82774	0.00245857	NaN	-2.77508	NaN	NaN	0.118872	NaN	0.239149	-0.340277	-1.66576	-1.88108	-1.97805	-2.02074	-1.0728	-0.0553761	NaN	NaN	NaN	NaN	-2.51601	-0.371834	-0.489042	NaN
O00499	O00499	Myc box-dependent-interacting protein 1	BIN1	298	S	___3	1	1.19385e-126	288.3	AQPSDNAPAKGNKSPSPPDGSPAATPEIRVN	UID34608	0.233975	-2.32632	-0.516901	-1.43147	-1.82774	0.00245857	NaN	-2.77508	NaN	NaN	0.118872	NaN	0.239149	-0.340277	-1.66576	-1.88108	-1.97805	-2.02074	-1.0728	-0.0553761	NaN	NaN	NaN	NaN	-2.51601	-0.371834	-0.489042	NaN
O00499	O00499	Myc box-dependent-interacting protein 1	BIN1	303	S	___3	0.999999	2.44944e-70	235.71	NAPAKGNKSPSPPDGSPAATPEIRVNHEPEP	UID34609	0.233975	-2.32632	-0.516901	-1.43147	-1.82774	0.00245857	NaN	-2.77508	NaN	NaN	0.118872	NaN	0.239149	-0.340277	-1.66576	-1.88108	-1.97805	-2.02074	-1.0728	-0.0553761	NaN	NaN	NaN	NaN	-2.51601	-0.371834	-0.489042	NaN
O00499	O00499	Myc box-dependent-interacting protein 1	BIN1	331	S	___3	0.999801	1.09699e-163	298.43	PEPAGGATPGATLPKSPSQLRKGPPVPPPPK	UID34610	NaN	NaN	NaN	NaN	NaN	NaN	NaN	NaN	NaN	NaN	NaN	NaN	NaN	NaN	NaN	NaN	NaN	NaN	NaN	NaN	NaN	NaN	NaN	NaN	NaN	NaN	NaN	NaN
O00499	O00499	Myc box-dependent-interacting protein 1	BIN1	323	T	___3	0.994513	0.000463054	55.366	PEIRVNHEPEPAGGATPGATLPKSPSQLRKG	UID49316	NaN	NaN	NaN	NaN	NaN	NaN	NaN	NaN	NaN	NaN	NaN	NaN	NaN	NaN	NaN	NaN	NaN	NaN	NaN	NaN	NaN	NaN	NaN	NaN	NaN	NaN	NaN	NaN
O00499	O00499	Myc box-dependent-interacting protein 1	BIN1	348	T	___3	0.986589	8.58916e-07	120.9	SQLRKGPPVPPPPKHTPSKEVKQEQILSLFE	UID49317	NaN	NaN	NaN	NaN	NaN	NaN	NaN	NaN	NaN	NaN	NaN	NaN	NaN	NaN	NaN	NaN	NaN	NaN	NaN	NaN	NaN	NaN	NaN	NaN	NaN	NaN	NaN	NaN
O00505	O00505	Importin subunit alpha-4	KPNA3	56	S	___1	1	1.22494e-18	173.51	RDEHLLKKRNVPQEESLEDSDVDADFKAQNV	UID185	NaN	NaN	NaN	NaN	NaN	NaN	NaN	NaN	NaN	NaN	NaN	NaN	NaN	NaN	NaN	NaN	NaN	NaN	NaN	NaN	1.36432	NaN	NaN	NaN	NaN	NaN	NaN	NaN
O00505	O00505	Importin subunit alpha-4	KPNA3	60	S	___1	1	1.86103e-195	328.58	LLKKRNVPQEESLEDSDVDADFKAQNVTLEA	UID186	3.44054	4.19253	3.96267	4.02777	3.44035	4.10422	4.24865	4.12091	3.57762	4.43017	4.32431	4.23255	3.5369	3.64589	3.91177	3.88746	3.57345	3.75399	3.8639	3.64859	1.22682	2.28873	2.61997	2.66527	4.41475	4.18344	4.29958	4.69095
O00505	O00505	Importin subunit alpha-4	KPNA3	56	S	___2	1	1.22494e-18	173.51	RDEHLLKKRNVPQEESLEDSDVDADFKAQNV	UID17398	NaN	-2.08109	-2.15029	-2.75267	NaN	-1.17946	-2.02959	-2.10174	NaN	-1.31944	-0.141481	-0.800432	-0.327608	-0.196762	-0.217501	-0.779337	-0.322962	0.0217762	0.0802021	-0.467794	NaN	NaN	NaN	NaN	-0.597017	-1.10874	NaN	-1.07654
O00505	O00505	Importin subunit alpha-4	KPNA3	60	S	___2	1	1.86103e-195	328.58	LLKKRNVPQEESLEDSDVDADFKAQNVTLEA	UID17399	NaN	-2.08109	-2.15029	-2.75267	NaN	-1.17946	-2.02959	-2.10174	NaN	-1.31944	-0.141481	-0.800432	-0.327608	-0.196762	-0.217501	-0.779337	-0.322962	0.0217762	0.0802021	-0.467794	NaN	NaN	NaN	NaN	-0.597017	-1.10874	NaN	-1.07654
O00505	O00505	Importin subunit alpha-4	KPNA3	56	S	___3	1	1.22494e-18	173.51	RDEHLLKKRNVPQEESLEDSDVDADFKAQNV	UID34611	NaN	NaN	NaN	NaN	NaN	NaN	NaN	NaN	NaN	NaN	NaN	NaN	NaN	NaN	NaN	NaN	NaN	NaN	NaN	NaN	NaN	NaN	NaN	NaN	NaN	NaN	NaN	NaN
O00505	O00505	Importin subunit alpha-4	KPNA3	60	S	___3	1	1.86103e-195	328.58	LLKKRNVPQEESLEDSDVDADFKAQNVTLEA	UID34612	NaN	NaN	NaN	NaN	NaN	NaN	NaN	NaN	NaN	NaN	NaN	NaN	NaN	NaN	NaN	NaN	NaN	NaN	NaN	NaN	NaN	NaN	NaN	NaN	NaN	NaN	NaN	NaN
O00512	O00512	B-cell CLL/lymphoma 9 protein	BCL9	104	S	___1	0.999923	9.56608e-53	205.68	AGNGAKGKGKRERSISADSFDQRDPGTPNDD	UID187	2.23715	1.1958	2.199	1.16423	1.94533	1.71805	2.04142	-0.00152779	1.56502	2.19016	2.93458	2.11754	-0.428156	1.91046	0.656113	0.609018	0.830709	0.882406	0.00167275	0.53842	-0.645044	-0.531651	-1.0282	-2.67409	1.57768	1.05546	-0.903408	0.330524
O00512	O00512	B-cell CLL/lymphoma 9 protein	BCL9	687	S	___1	0.999329	7.53985e-44	208.85	GNNPIFPRIPVEGPLSPSRGDFPKGIPPQMG	UID188	3.14158	3.17331	3.22128	2.50273	3.13404	2.95235	3.0924	2.4574	2.47415	2.65986	2.26991	1.691	0.356628	0.690565	0.248716	0.235292	0.633154	0.870628	0.68339	0.469791	-1.82633	-0.207594	-1.8098	-1.47472	2.24574	2.98859	2.21593	1.95373
O00512	O00512	B-cell CLL/lymphoma 9 protein	BCL9	278	S	___1	1	1.21514e-18	170.5	PAPKPAAPPRPLDRESPGVENKLIPSVGSPA	UID189	2.22731	3.37398	2.93857	2.21614	2.08641	2.78686	2.94046	0.863373	1.25332	2.20442	2.02027	0.827049	-0.492006	0.278246	0.646318	0.404041	0.807135	-0.136295	-0.186989	-0.709936	-0.367895	-1.18005	-1.87404	-0.309778	2.5384	3.58883	1.77883	1.94687
O00512	O00512	B-cell CLL/lymphoma 9 protein	BCL9	913	S	___1	0.953913	9.02632e-10	118.21	GPAAAASIKSPPVLGSAAASPVHLKSPSLPA	UID190	NaN	-0.625946	-0.954237	NaN	-1.42027	-1.74808	NaN	NaN	NaN	NaN	-2.81159	NaN	NaN	NaN	NaN	NaN	NaN	NaN	NaN	NaN	NaN	NaN	NaN	NaN	-0.837177	NaN	-0.875484	NaN
O00512	O00512	B-cell CLL/lymphoma 9 protein	BCL9	917	S	___1	1	2.98559e-44	210.43	AASIKSPPVLGSAAASPVHLKSPSLPAPSPG	UID191	0.24824	-0.900969	-1.16219	-1.11258	-1.37995	-1.3681	-0.539772	-1.42629	-1.15953	-0.819674	-1.25293	-2.47735	0.149639	-0.969883	NaN	NaN	-2.78261	NaN	-3.04468	-2.59145	NaN	NaN	NaN	NaN	-0.647062	0.883513	-0.51718	0.0857697
O00512	O00512	B-cell CLL/lymphoma 9 protein	BCL9	315	T	___1	1	6.71309e-33	197.1	PDGTGPNSTPNNRAVTPVSQGSNSSSADPKA	UID14892	2.20205	2.60453	2.79682	2.57057	2.36221	2.93935	2.46102	2.64226	0.426134	1.40202	1.19764	-0.255827	-1.9552	-0.703041	-0.603428	-0.587772	-0.145523	-0.278811	-0.264786	-1.36143	NaN	NaN	NaN	NaN	2.90715	3.42146	2.96375	2.75007
O00512	O00512	B-cell CLL/lymphoma 9 protein	BCL9	115	T	___1	0.999748	2.09436e-05	104.45	ERSISADSFDQRDPGTPNDDSDIKECNSADH	UID14893	NaN	-2.32165	NaN	NaN	NaN	NaN	NaN	NaN	NaN	NaN	NaN	NaN	NaN	NaN	NaN	NaN	NaN	NaN	NaN	NaN	NaN	NaN	NaN	NaN	NaN	NaN	NaN	NaN
O00512	O00512	B-cell CLL/lymphoma 9 protein	BCL9	155	T	___1	0.928018	9.38945e-58	227.73	PHSMTPSNATAPRSSTPSHGQTTATEPTPAQ	UID14894	2.04705	2.06173	2.15083	1.71839	1.94144	1.51044	1.48317	0.771372	NaN	-0.466995	-0.0834007	0.0954876	-1.06842	-0.523676	-0.552248	-0.645115	-0.875296	-0.720793	-1.83012	NaN	-3.17995	-3.09618	NaN	NaN	1.04926	0.426683	1.4955	0.00797844
O00512	O00512	B-cell CLL/lymphoma 9 protein	BCL9	172	T	___1	0.997603	3.32045e-05	83.647	SHGQTTATEPTPAQKTPAKVVYVFSTEMANK	UID14895	-1.77193	-0.794373	-0.713429	-0.71213	-1.23661	-1.69725	-2.57147	-2.22714	-3.95118	-3.82265	NaN	NaN	NaN	NaN	NaN	NaN	NaN	NaN	NaN	NaN	NaN	NaN	NaN	NaN	-1.09349	-0.832066	-0.665462	-1.83594
O00512	O00512	B-cell CLL/lymphoma 9 protein	BCL9	104	S	___2	0.999923	9.56608e-53	205.68	AGNGAKGKGKRERSISADSFDQRDPGTPNDD	UID17400	NaN	NaN	NaN	NaN	NaN	NaN	NaN	NaN	NaN	NaN	NaN	NaN	NaN	NaN	NaN	NaN	NaN	NaN	NaN	NaN	NaN	NaN	NaN	NaN	NaN	NaN	NaN	NaN
O00512	O00512	B-cell CLL/lymphoma 9 protein	BCL9	687	S	___2	0.999329	7.53985e-44	208.85	GNNPIFPRIPVEGPLSPSRGDFPKGIPPQMG	UID17401	NaN	NaN	NaN	NaN	NaN	NaN	NaN	NaN	NaN	NaN	NaN	NaN	NaN	NaN	NaN	NaN	NaN	NaN	NaN	NaN	NaN	NaN	NaN	NaN	NaN	NaN	NaN	NaN
O00512	O00512	B-cell CLL/lymphoma 9 protein	BCL9	278	S	___2	1	1.21514e-18	170.5	PAPKPAAPPRPLDRESPGVENKLIPSVGSPA	UID17402	NaN	NaN	NaN	NaN	NaN	NaN	NaN	NaN	NaN	NaN	NaN	NaN	NaN	NaN	NaN	NaN	NaN	NaN	NaN	NaN	NaN	NaN	NaN	NaN	NaN	NaN	NaN	NaN
O00512	O00512	B-cell CLL/lymphoma 9 protein	BCL9	913	S	___2	0.953913	9.02632e-10	118.21	GPAAAASIKSPPVLGSAAASPVHLKSPSLPA	UID17403	NaN	NaN	NaN	NaN	NaN	NaN	NaN	NaN	NaN	NaN	NaN	NaN	NaN	NaN	NaN	NaN	NaN	NaN	NaN	NaN	NaN	NaN	NaN	NaN	NaN	NaN	NaN	NaN
O00512	O00512	B-cell CLL/lymphoma 9 protein	BCL9	917	S	___2	1	2.98559e-44	210.43	AASIKSPPVLGSAAASPVHLKSPSLPAPSPG	UID17404	NaN	NaN	NaN	NaN	NaN	NaN	NaN	NaN	NaN	NaN	NaN	NaN	NaN	NaN	NaN	NaN	NaN	NaN	NaN	NaN	NaN	NaN	NaN	NaN	NaN	NaN	NaN	NaN
O00512	O00512	B-cell CLL/lymphoma 9 protein	BCL9	315	T	___2	1	6.71309e-33	197.1	PDGTGPNSTPNNRAVTPVSQGSNSSSADPKA	UID32105	NaN	NaN	NaN	NaN	NaN	NaN	NaN	NaN	NaN	NaN	NaN	NaN	NaN	NaN	NaN	NaN	NaN	NaN	NaN	NaN	NaN	NaN	NaN	NaN	NaN	NaN	NaN	NaN
O00512	O00512	B-cell CLL/lymphoma 9 protein	BCL9	115	T	___2	0.999748	2.09436e-05	104.45	ERSISADSFDQRDPGTPNDDSDIKECNSADH	UID32106	NaN	NaN	NaN	NaN	NaN	NaN	NaN	NaN	NaN	NaN	NaN	NaN	NaN	NaN	NaN	NaN	NaN	NaN	NaN	NaN	NaN	NaN	NaN	NaN	NaN	NaN	NaN	NaN
O00512	O00512	B-cell CLL/lymphoma 9 protein	BCL9	155	T	___2	0.928018	9.38945e-58	227.73	PHSMTPSNATAPRSSTPSHGQTTATEPTPAQ	UID32107	-1.04781	-0.635258	NaN	-0.786511	NaN	NaN	-0.896498	-2.95948	NaN	-1.46802	-3.22936	-2.17255	NaN	NaN	-2.36128	-4.10014	NaN	-4.12423	-3.89195	NaN	NaN	NaN	NaN	NaN	-2.23488	-1.28867	-0.0799465	-1.88944
O00512	O00512	B-cell CLL/lymphoma 9 protein	BCL9	172	T	___2	0.997603	3.32045e-05	83.647	SHGQTTATEPTPAQKTPAKVVYVFSTEMANK	UID32108	-1.04781	0.287977	-1.36818	-0.786511	-0.348333	-1.77321	-0.896498	-2.95948	NaN	-1.46802	-3.22936	-2.17255	NaN	NaN	-2.36128	-4.10014	NaN	-4.12423	-3.89195	NaN	NaN	NaN	NaN	NaN	-2.23488	-0.160395	-0.0799465	-1.88944
O00512	O00512	B-cell CLL/lymphoma 9 protein	BCL9	104	S	___3	0.999923	9.56608e-53	205.68	AGNGAKGKGKRERSISADSFDQRDPGTPNDD	UID34613	NaN	NaN	NaN	NaN	NaN	NaN	NaN	NaN	NaN	NaN	NaN	NaN	NaN	NaN	NaN	NaN	NaN	NaN	NaN	NaN	NaN	NaN	NaN	NaN	NaN	NaN	NaN	NaN
O00512	O00512	B-cell CLL/lymphoma 9 protein	BCL9	687	S	___3	0.999329	7.53985e-44	208.85	GNNPIFPRIPVEGPLSPSRGDFPKGIPPQMG	UID34614	NaN	NaN	NaN	NaN	NaN	NaN	NaN	NaN	NaN	NaN	NaN	NaN	NaN	NaN	NaN	NaN	NaN	NaN	NaN	NaN	NaN	NaN	NaN	NaN	NaN	NaN	NaN	NaN
O00512	O00512	B-cell CLL/lymphoma 9 protein	BCL9	278	S	___3	1	1.21514e-18	170.5	PAPKPAAPPRPLDRESPGVENKLIPSVGSPA	UID34615	NaN	NaN	NaN	NaN	NaN	NaN	NaN	NaN	NaN	NaN	NaN	NaN	NaN	NaN	NaN	NaN	NaN	NaN	NaN	NaN	NaN	NaN	NaN	NaN	NaN	NaN	NaN	NaN
O00512	O00512	B-cell CLL/lymphoma 9 protein	BCL9	913	S	___3	0.953913	9.02632e-10	118.21	GPAAAASIKSPPVLGSAAASPVHLKSPSLPA	UID34616	NaN	NaN	NaN	NaN	NaN	NaN	NaN	NaN	NaN	NaN	NaN	NaN	NaN	NaN	NaN	NaN	NaN	NaN	NaN	NaN	NaN	NaN	NaN	NaN	NaN	NaN	NaN	NaN
O00512	O00512	B-cell CLL/lymphoma 9 protein	BCL9	917	S	___3	1	2.98559e-44	210.43	AASIKSPPVLGSAAASPVHLKSPSLPAPSPG	UID34617	NaN	NaN	NaN	NaN	NaN	NaN	NaN	NaN	NaN	NaN	NaN	NaN	NaN	NaN	NaN	NaN	NaN	NaN	NaN	NaN	NaN	NaN	NaN	NaN	NaN	NaN	NaN	NaN
O00512	O00512	B-cell CLL/lymphoma 9 protein	BCL9	315	T	___3	1	6.71309e-33	197.1	PDGTGPNSTPNNRAVTPVSQGSNSSSADPKA	UID49318	NaN	NaN	NaN	NaN	NaN	NaN	NaN	NaN	NaN	NaN	NaN	NaN	NaN	NaN	NaN	NaN	NaN	NaN	NaN	NaN	NaN	NaN	NaN	NaN	NaN	NaN	NaN	NaN
O00512	O00512	B-cell CLL/lymphoma 9 protein	BCL9	115	T	___3	0.999748	2.09436e-05	104.45	ERSISADSFDQRDPGTPNDDSDIKECNSADH	UID49319	NaN	NaN	NaN	NaN	NaN	NaN	NaN	NaN	NaN	NaN	NaN	NaN	NaN	NaN	NaN	NaN	NaN	NaN	NaN	NaN	NaN	NaN	NaN	NaN	NaN	NaN	NaN	NaN
O00512	O00512	B-cell CLL/lymphoma 9 protein	BCL9	155	T	___3	0.928018	9.38945e-58	227.73	PHSMTPSNATAPRSSTPSHGQTTATEPTPAQ	UID49320	NaN	NaN	NaN	NaN	NaN	NaN	NaN	NaN	NaN	NaN	NaN	NaN	NaN	NaN	NaN	NaN	NaN	NaN	NaN	NaN	NaN	NaN	NaN	NaN	NaN	NaN	NaN	NaN
O00512	O00512	B-cell CLL/lymphoma 9 protein	BCL9	172	T	___3	0.997603	3.32045e-05	83.647	SHGQTTATEPTPAQKTPAKVVYVFSTEMANK	UID49321	NaN	NaN	NaN	NaN	NaN	NaN	NaN	NaN	NaN	NaN	NaN	NaN	NaN	NaN	NaN	NaN	NaN	NaN	NaN	NaN	NaN	NaN	NaN	NaN	NaN	NaN	NaN	NaN
O00541	O00541	Pescadillo homolog	PES1	13	S	___1	0.99469	0.000144668	76.341	___MGGLEKKKYERGSATNYITRNKARKKLQ	UID192	NaN	NaN	NaN	NaN	NaN	NaN	NaN	NaN	NaN	NaN	NaN	NaN	-1.85994	NaN	-2.38816	-0.52862	-4.30928	-3.04799	-1.42085	-0.931406	NaN	NaN	-1.84031	NaN	NaN	NaN	NaN	NaN
O00541	O00541	Pescadillo homolog	PES1	282	S	___1	0.956208	0.001073	73.881	LDSESCMEKLAALSASLARVVVPATEEEAEV	UID193	NaN	NaN	NaN	NaN	NaN	NaN	NaN	NaN	NaN	NaN	NaN	NaN	NaN	NaN	NaN	-1.96747	NaN	NaN	-2.82534	-2.52907	NaN	NaN	-3.2009	NaN	NaN	NaN	NaN	NaN
O00541	O00541	Pescadillo homolog	PES1	13	S	___2	0.99469	0.000144668	76.341	___MGGLEKKKYERGSATNYITRNKARKKLQ	UID17405	NaN	NaN	NaN	NaN	NaN	NaN	NaN	NaN	NaN	NaN	NaN	NaN	NaN	NaN	NaN	NaN	NaN	NaN	NaN	NaN	NaN	NaN	NaN	NaN	NaN	NaN	NaN	NaN
O00541	O00541	Pescadillo homolog	PES1	282	S	___2	0.956208	0.001073	73.881	LDSESCMEKLAALSASLARVVVPATEEEAEV	UID17406	NaN	NaN	NaN	NaN	NaN	NaN	NaN	NaN	NaN	NaN	NaN	NaN	NaN	NaN	NaN	NaN	NaN	NaN	NaN	NaN	NaN	NaN	NaN	NaN	NaN	NaN	NaN	NaN
O00541	O00541	Pescadillo homolog	PES1	13	S	___3	0.99469	0.000144668	76.341	___MGGLEKKKYERGSATNYITRNKARKKLQ	UID34618	NaN	NaN	NaN	NaN	NaN	NaN	NaN	NaN	NaN	NaN	NaN	NaN	NaN	NaN	NaN	NaN	NaN	NaN	NaN	NaN	NaN	NaN	NaN	NaN	NaN	NaN	NaN	NaN
O00541	O00541	Pescadillo homolog	PES1	282	S	___3	0.956208	0.001073	73.881	LDSESCMEKLAALSASLARVVVPATEEEAEV	UID34619	NaN	NaN	NaN	NaN	NaN	NaN	NaN	NaN	NaN	NaN	NaN	NaN	NaN	NaN	NaN	NaN	NaN	NaN	NaN	NaN	NaN	NaN	NaN	NaN	NaN	NaN	NaN	NaN
O00559	O00559	Receptor-binding cancer antigen expressed on SiSo cells	EBAG9	36	S	___1	1	4.87159e-254	357.26	FLKRLICRSGRGRKLSGDQITLPTTVDYSSV	UID194	2.76554	2.01588	2.59985	2.3185	2.36321	2.59057	2.19281	1.97251	2.53134	2.5995	2.29404	2.70828	2.69813	2.89131	3.13275	2.93629	2.44743	2.98601	2.6008	2.99129	3.52594	3.88013	3.46212	3.82231	2.0215	1.52843	1.52947	1.42123
O00559	O00559	Receptor-binding cancer antigen expressed on SiSo cells	EBAG9	86	S	___1	0.911339	1.80158e-05	75.103	VKIEGGNGNVATQQNSLEQLEPDYFKDMTPT	UID195	-1.08557	NaN	NaN	NaN	NaN	NaN	NaN	-2.11888	NaN	NaN	NaN	-1.68551	-0.251028	0.330227	0.487841	0.0487499	0.0805759	0.250992	0.42897	-0.916096	-0.417313	-0.694954	-0.927668	NaN	NaN	-2.9918	NaN	NaN
O00559	O00559	Receptor-binding cancer antigen expressed on SiSo cells	EBAG9	82	T	___1	0.806657	0.000193091	60.272	APTSVKIEGGNGNVATQQNSLEQLEPDYFKD	UID14896	NaN	NaN	NaN	NaN	NaN	NaN	NaN	NaN	NaN	NaN	NaN	NaN	NaN	NaN	NaN	NaN	NaN	NaN	-0.57217	-0.80921	NaN	NaN	NaN	NaN	NaN	NaN	NaN	NaN
O00559	O00559	Receptor-binding cancer antigen expressed on SiSo cells	EBAG9	36	S	___2	1	4.87159e-254	357.26	FLKRLICRSGRGRKLSGDQITLPTTVDYSSV	UID17407	NaN	NaN	NaN	NaN	NaN	NaN	NaN	NaN	NaN	NaN	NaN	NaN	NaN	NaN	NaN	NaN	NaN	NaN	NaN	NaN	NaN	NaN	NaN	NaN	NaN	NaN	NaN	NaN
O00559	O00559	Receptor-binding cancer antigen expressed on SiSo cells	EBAG9	86	S	___2	0.911339	1.80158e-05	75.103	VKIEGGNGNVATQQNSLEQLEPDYFKDMTPT	UID17408	NaN	NaN	NaN	NaN	NaN	NaN	NaN	NaN	NaN	NaN	NaN	NaN	NaN	NaN	NaN	NaN	NaN	NaN	NaN	NaN	NaN	NaN	NaN	NaN	NaN	NaN	NaN	NaN
O00559	O00559	Receptor-binding cancer antigen expressed on SiSo cells	EBAG9	82	T	___2	0.806657	0.000193091	60.272	APTSVKIEGGNGNVATQQNSLEQLEPDYFKD	UID32109	NaN	NaN	NaN	NaN	NaN	NaN	NaN	NaN	NaN	NaN	NaN	NaN	NaN	NaN	NaN	NaN	NaN	NaN	NaN	NaN	NaN	NaN	NaN	NaN	NaN	NaN	NaN	NaN
O00559	O00559	Receptor-binding cancer antigen expressed on SiSo cells	EBAG9	36	S	___3	1	4.87159e-254	357.26	FLKRLICRSGRGRKLSGDQITLPTTVDYSSV	UID34620	NaN	NaN	NaN	NaN	NaN	NaN	NaN	NaN	NaN	NaN	NaN	NaN	NaN	NaN	NaN	NaN	NaN	NaN	NaN	NaN	NaN	NaN	NaN	NaN	NaN	NaN	NaN	NaN
O00559	O00559	Receptor-binding cancer antigen expressed on SiSo cells	EBAG9	86	S	___3	0.911339	1.80158e-05	75.103	VKIEGGNGNVATQQNSLEQLEPDYFKDMTPT	UID34621	NaN	NaN	NaN	NaN	NaN	NaN	NaN	NaN	NaN	NaN	NaN	NaN	NaN	NaN	NaN	NaN	NaN	NaN	NaN	NaN	NaN	NaN	NaN	NaN	NaN	NaN	NaN	NaN
O00559	O00559	Receptor-binding cancer antigen expressed on SiSo cells	EBAG9	82	T	___3	0.806657	0.000193091	60.272	APTSVKIEGGNGNVATQQNSLEQLEPDYFKD	UID49322	NaN	NaN	NaN	NaN	NaN	NaN	NaN	NaN	NaN	NaN	NaN	NaN	NaN	NaN	NaN	NaN	NaN	NaN	NaN	NaN	NaN	NaN	NaN	NaN	NaN	NaN	NaN	NaN
O00560	O00560	Syntenin-1	SDCBP	6	S	___1	0.999984	3.18539e-06	115.8	__________MSLYPSLEDLKVDKVIQAQTA	UID196	-0.473381	0.259445	-0.271429	0.137526	-0.721794	-0.136524	-0.458506	-0.193327	-0.856278	-0.649914	-0.663483	-0.941946	-0.0783558	-0.249332	-0.00529671	-0.0580254	-0.204859	-0.0922394	0.0181904	0.0710659	-2.62002	-0.273832	-0.0672817	-0.233967	-0.0560608	0.107222	0.731501	0.63929
O00560	O00560	Syntenin-1	SDCBP	46	Y	___1	0.995647	9.09675e-06	66.454	ILSEASAPIPHDGNLYPRLYPELSQYMGLSL	UID17115	NaN	NaN	NaN	NaN	NaN	NaN	NaN	NaN	NaN	-2.05146	-1.82172	-2.03777	-1.35078	-1.2231	-0.134863	-0.34127	-1.63416	-0.112921	-0.142096	-1.70603	0.327911	0.725815	1.25613	-0.159727	-1.50652	-2.37193	NaN	NaN
O00560	O00560	Syntenin-1	SDCBP	6	S	___2	0.999984	3.18539e-06	115.8	__________MSLYPSLEDLKVDKVIQAQTA	UID17409	NaN	NaN	NaN	NaN	NaN	NaN	NaN	NaN	NaN	NaN	NaN	NaN	NaN	NaN	NaN	NaN	NaN	NaN	NaN	NaN	NaN	NaN	NaN	NaN	NaN	NaN	NaN	NaN
O00560	O00560	Syntenin-1	SDCBP	46	Y	___2	0.995647	9.09675e-06	66.454	ILSEASAPIPHDGNLYPRLYPELSQYMGLSL	UID34328	NaN	NaN	NaN	NaN	NaN	NaN	NaN	NaN	NaN	NaN	NaN	NaN	NaN	NaN	NaN	NaN	NaN	NaN	NaN	NaN	NaN	NaN	NaN	NaN	NaN	NaN	NaN	NaN
O00560	O00560	Syntenin-1	SDCBP	6	S	___3	0.999984	3.18539e-06	115.8	__________MSLYPSLEDLKVDKVIQAQTA	UID34622	NaN	NaN	NaN	NaN	NaN	NaN	NaN	NaN	NaN	NaN	NaN	NaN	NaN	NaN	NaN	NaN	NaN	NaN	NaN	NaN	NaN	NaN	NaN	NaN	NaN	NaN	NaN	NaN
O00560	O00560	Syntenin-1	SDCBP	46	Y	___3	0.995647	9.09675e-06	66.454	ILSEASAPIPHDGNLYPRLYPELSQYMGLSL	UID51541	NaN	NaN	NaN	NaN	NaN	NaN	NaN	NaN	NaN	NaN	NaN	NaN	NaN	NaN	NaN	NaN	NaN	NaN	NaN	NaN	NaN	NaN	NaN	NaN	NaN	NaN	NaN	NaN
O00566	O00566	U3 small nucleolar ribonucleoprotein protein MPP10	MPHOSPH10	163	S	___1	0.999901	2.25014e-14	137.7	MGERAENSSKSDLRKSPVFSDEDSDLDFDIS	UID197	NaN	NaN	NaN	NaN	NaN	NaN	NaN	NaN	NaN	NaN	NaN	NaN	NaN	NaN	NaN	NaN	NaN	-0.983423	NaN	-0.983166	3.37479	2.82432	3.1915	3.45631	NaN	NaN	NaN	NaN
O00566	O00566	U3 small nucleolar ribonucleoprotein protein MPP10	MPHOSPH10	167	S	___1	1	1.40654e-72	225.5	AENSSKSDLRKSPVFSDEDSDLDFDISKLEQ	UID198	NaN	NaN	NaN	NaN	NaN	NaN	NaN	NaN	NaN	NaN	NaN	NaN	NaN	NaN	NaN	NaN	NaN	NaN	NaN	1.47366	2.22116	1.79191	3.36663	3.17522	NaN	NaN	NaN	NaN
O00566	O00566	U3 small nucleolar ribonucleoprotein protein MPP10	MPHOSPH10	171	S	___1	0.999999	3.37749e-122	272.12	SKSDLRKSPVFSDEDSDLDFDISKLEQQSKV	UID199	NaN	-1.17543	NaN	NaN	NaN	NaN	NaN	NaN	NaN	NaN	NaN	NaN	-1.0593	NaN	-1.55406	NaN	1.92344	1.65831	0.44359	1.52529	4.38933	4.75408	4.68101	4.26994	-2.61227	NaN	NaN	NaN
O00566	O00566	U3 small nucleolar ribonucleoprotein protein MPP10	MPHOSPH10	163	S	___2	0.999901	2.25014e-14	137.7	MGERAENSSKSDLRKSPVFSDEDSDLDFDIS	UID17410	NaN	-2.35858	-2.59364	NaN	NaN	-1.99146	NaN	NaN	-2.32275	-1.40646	-0.512316	-2.64403	-2.63597	0.178801	-0.226378	-2.2807	0.59078	0.185154	0.46307	0.62553	2.11763	1.71036	1.63631	1.51076	-2.27296	-1.77937	NaN	-3.97773
O00566	O00566	U3 small nucleolar ribonucleoprotein protein MPP10	MPHOSPH10	167	S	___2	1	1.40654e-72	225.5	AENSSKSDLRKSPVFSDEDSDLDFDISKLEQ	UID17411	NaN	NaN	NaN	NaN	NaN	NaN	NaN	NaN	NaN	NaN	NaN	NaN	NaN	-0.526751	-0.379505	NaN	-2.05339	NaN	NaN	-2.24041	NaN	NaN	-2.2477	NaN	-2.88333	-1.92472	NaN	NaN
O00566	O00566	U3 small nucleolar ribonucleoprotein protein MPP10	MPHOSPH10	171	S	___2	0.999999	3.37749e-122	272.12	SKSDLRKSPVFSDEDSDLDFDISKLEQQSKV	UID17412	NaN	-2.35858	-2.59364	NaN	NaN	-1.99146	NaN	NaN	-2.32275	-1.40646	-0.512316	-2.64403	-2.63597	0.178801	-0.226378	-2.2807	0.59078	0.185154	0.46307	0.62553	2.11763	1.71036	1.63631	1.51076	-2.27296	-1.77937	NaN	-3.97773
O00566	O00566	U3 small nucleolar ribonucleoprotein protein MPP10	MPHOSPH10	163	S	___3	0.999901	2.25014e-14	137.7	MGERAENSSKSDLRKSPVFSDEDSDLDFDIS	UID34623	2.87807	2.22245	1.53776	0.615551	1.11757	2.13775	0.533962	-1.25105	NaN	0.445885	1.97616	NaN	1.70055	0.772341	1.72741	1.02988	-0.457699	-0.221651	-0.898762	0.588537	NaN	NaN	NaN	NaN	0.785965	2.80145	0.821217	-2.24901
O00566	O00566	U3 small nucleolar ribonucleoprotein protein MPP10	MPHOSPH10	167	S	___3	1	1.40654e-72	225.5	AENSSKSDLRKSPVFSDEDSDLDFDISKLEQ	UID34624	2.87807	2.22245	1.53776	0.615551	1.11757	2.13775	0.533962	-1.25105	NaN	0.445885	1.97616	NaN	1.70055	0.772341	1.72741	1.02988	-0.457699	-0.221651	-0.898762	0.588537	NaN	NaN	NaN	NaN	0.785965	2.80145	0.821217	-2.24901
O00566	O00566	U3 small nucleolar ribonucleoprotein protein MPP10	MPHOSPH10	171	S	___3	0.999999	3.37749e-122	272.12	SKSDLRKSPVFSDEDSDLDFDISKLEQQSKV	UID34625	2.87807	2.22245	1.53776	0.615551	1.11757	2.13775	0.533962	-1.25105	NaN	0.445885	1.97616	NaN	1.70055	0.772341	1.72741	1.02988	-0.457699	-0.221651	-0.898762	0.588537	NaN	NaN	NaN	NaN	0.785965	2.80145	0.821217	-2.24901
O00567	O00567	Nucleolar protein 56	NOP56	519	S	___1	1	2.26564e-53	212.05	SKPKKKKSFSKEELMSSDLEETAGSTSIPKR	UID200	NaN	0.750782	0.633087	-0.126499	-1.18243	-0.16807	0.356484	NaN	-0.415649	-0.567715	0.830271	0.872725	1.37343	1.57352	2.09413	1.89646	1.37569	2.11432	1.42703	0.583403	NaN	NaN	-1.44508	-0.423946	0.757151	1.82675	NaN	1.23198
O00567	O00567	Nucleolar protein 56	NOP56	520	S	___1	1	5.37122e-205	325.84	KPKKKKSFSKEELMSSDLEETAGSTSIPKRK	UID201	1.19217	0.840805	-0.167156	0.413908	-0.0894985	0.217444	-0.158871	1.14099	1.39536	1.22845	2.43652	2.6751	3.609	2.53078	3.33358	3.49714	2.4858	3.48486	3.40566	3.56083	1.39034	1.81801	2.98709	0.949055	2.92253	1.97626	2.83311	2.50517
O00567	O00567	Nucleolar protein 56	NOP56	556	S	___1	0.948048	2.05236e-21	165.53	EETVNDPEEAGHRSGSKKKRKFSKEEPVSSG	UID202	NaN	NaN	NaN	NaN	NaN	NaN	NaN	-0.258686	NaN	NaN	NaN	NaN	0.668043	-0.567713	1.44731	1.11394	0.591742	0.903929	1.22974	1.63391	NaN	-0.709761	-1.15084	NaN	NaN	NaN	NaN	NaN
O00567	O00567	Nucleolar protein 56	NOP56	513	S	___1	0.827081	1.43956e-07	115.5	DPSISFSKPKKKKSFSKEELMSSDLEETAGS	UID203	NaN	NaN	NaN	NaN	NaN	NaN	NaN	NaN	NaN	NaN	NaN	NaN	-0.442217	-0.797731	NaN	NaN	-0.863146	-1.31391	-0.260181	NaN	NaN	NaN	NaN	NaN	NaN	NaN	NaN	NaN
O00567	O00567	Nucleolar protein 56	NOP56	314	S	___1	0.945729	0.000108415	88.421	LIGEAVGARLIAHAGSLTNLAKYPASTVQIL	UID204	NaN	-3.81609	NaN	NaN	NaN	-2.21257	NaN	-1.78401	NaN	-2.55573	NaN	-1.26435	NaN	NaN	NaN	NaN	NaN	NaN	NaN	NaN	NaN	NaN	NaN	NaN	-3.19196	-1.61734	NaN	-4.19035
O00567	O00567	Nucleolar protein 56	NOP56	519	S	___2	1	2.26564e-53	212.05	SKPKKKKSFSKEELMSSDLEETAGSTSIPKR	UID17413	1.98375	1.24589	0.887253	1.06893	0.808289	1.46106	0.880415	1.67628	1.55646	1.63642	3.40741	2.24029	4.25397	3.37196	3.93919	3.94923	2.91285	3.80902	3.71215	3.83921	2.01914	1.97064	2.12493	-0.0428505	2.585	2.50673	2.57059	2.18464
O00567	O00567	Nucleolar protein 56	NOP56	520	S	___2	1	5.37122e-205	325.84	KPKKKKSFSKEELMSSDLEETAGSTSIPKRK	UID17414	1.98375	1.24589	0.887253	1.06893	0.808289	1.46106	0.880415	1.67628	1.55646	1.63642	3.40741	2.24029	4.25397	3.37196	3.93919	3.94923	2.91285	3.80902	3.71215	3.83921	2.01914	1.97064	2.12493	-0.0428505	2.585	2.50673	2.57059	2.18464
O00567	O00567	Nucleolar protein 56	NOP56	556	S	___2	0.948048	2.05236e-21	165.53	EETVNDPEEAGHRSGSKKKRKFSKEEPVSSG	UID17415	NaN	NaN	NaN	NaN	NaN	NaN	NaN	NaN	NaN	NaN	NaN	NaN	NaN	NaN	NaN	NaN	NaN	NaN	NaN	NaN	NaN	NaN	NaN	NaN	NaN	NaN	NaN	NaN
O00567	O00567	Nucleolar protein 56	NOP56	513	S	___2	0.827081	1.43956e-07	115.5	DPSISFSKPKKKKSFSKEELMSSDLEETAGS	UID17416	NaN	NaN	NaN	NaN	NaN	NaN	NaN	NaN	-0.166355	-1.20723	0.521967	-0.663635	0.350044	-0.255924	0.259398	0.156757	-0.851973	-1.04365	NaN	0.309731	NaN	NaN	NaN	NaN	NaN	NaN	NaN	NaN
O00567	O00567	Nucleolar protein 56	NOP56	314	S	___2	0.945729	0.000108415	88.421	LIGEAVGARLIAHAGSLTNLAKYPASTVQIL	UID17417	NaN	NaN	NaN	NaN	NaN	NaN	NaN	NaN	NaN	NaN	NaN	NaN	NaN	NaN	NaN	NaN	NaN	NaN	NaN	NaN	NaN	NaN	NaN	NaN	NaN	NaN	NaN	NaN
O00567	O00567	Nucleolar protein 56	NOP56	519	S	___3	1	2.26564e-53	212.05	SKPKKKKSFSKEELMSSDLEETAGSTSIPKR	UID34626	NaN	NaN	NaN	NaN	NaN	NaN	NaN	NaN	NaN	NaN	NaN	NaN	NaN	NaN	NaN	NaN	NaN	NaN	NaN	NaN	NaN	NaN	NaN	NaN	NaN	NaN	NaN	NaN
O00567	O00567	Nucleolar protein 56	NOP56	520	S	___3	1	5.37122e-205	325.84	KPKKKKSFSKEELMSSDLEETAGSTSIPKRK	UID34627	NaN	NaN	NaN	NaN	NaN	NaN	NaN	NaN	NaN	NaN	NaN	NaN	NaN	NaN	NaN	NaN	NaN	NaN	NaN	NaN	NaN	NaN	NaN	NaN	NaN	NaN	NaN	NaN
O00567	O00567	Nucleolar protein 56	NOP56	556	S	___3	0.948048	2.05236e-21	165.53	EETVNDPEEAGHRSGSKKKRKFSKEEPVSSG	UID34628	NaN	NaN	NaN	NaN	NaN	NaN	NaN	NaN	NaN	NaN	NaN	NaN	NaN	NaN	NaN	NaN	NaN	NaN	NaN	NaN	NaN	NaN	NaN	NaN	NaN	NaN	NaN	NaN
O00567	O00567	Nucleolar protein 56	NOP56	513	S	___3	0.827081	1.43956e-07	115.5	DPSISFSKPKKKKSFSKEELMSSDLEETAGS	UID34629	NaN	NaN	NaN	NaN	NaN	NaN	NaN	NaN	NaN	NaN	NaN	NaN	NaN	NaN	NaN	NaN	NaN	NaN	NaN	NaN	NaN	NaN	NaN	NaN	NaN	NaN	NaN	NaN
O00567	O00567	Nucleolar protein 56	NOP56	314	S	___3	0.945729	0.000108415	88.421	LIGEAVGARLIAHAGSLTNLAKYPASTVQIL	UID34630	NaN	NaN	NaN	NaN	NaN	NaN	NaN	NaN	NaN	NaN	NaN	NaN	NaN	NaN	NaN	NaN	NaN	NaN	NaN	NaN	NaN	NaN	NaN	NaN	NaN	NaN	NaN	NaN
O00571	O00571	ATP-dependent RNA helicase DDX3X	DDX3X	90	S	___1	0.992468	6.39996e-21	190.39	RSDSRGKSSFFSDRGSGSRGRFDDRGRSDYD	UID205	-0.52265	0.37677	0.640612	1.46352	-0.729217	-0.0193939	NaN	1.03586	0.889561	0.923859	1.05009	1.62048	3.38951	2.15236	2.89754	3.62646	2.46361	2.4397	2.23634	1.72028	0.0840492	0.00941849	0.338205	-0.231853	1.06168	-0.30171	0.625406	1.26861
O00571	O00571	ATP-dependent RNA helicase DDX3X	DDX3X	594	S	___1	0.999997	1.91696e-09	139.7	HYKGSSRGRSKSSRFSGGFGARDYRQSSGAS	UID206	-1.33229	-1.93722	0.116461	0.731449	-0.863714	-0.486105	-0.757812	0.557175	-0.249762	-0.114408	-0.246136	0.00206947	0.253944	-0.890596	0.223274	1.18233	0.139807	0.158133	0.463211	0.0394459	-2.13122	-1.73102	-1.91804	NaN	-1.45523	NaN	-1.83461	-2.17935
O00571	O00571	ATP-dependent RNA helicase DDX3X	DDX3X	90	S	___2	0.992468	6.39996e-21	190.39	RSDSRGKSSFFSDRGSGSRGRFDDRGRSDYD	UID17418	NaN	NaN	NaN	NaN	NaN	NaN	NaN	NaN	NaN	NaN	NaN	NaN	NaN	NaN	NaN	NaN	NaN	NaN	NaN	NaN	NaN	NaN	NaN	NaN	NaN	NaN	NaN	NaN
O00571	O00571	ATP-dependent RNA helicase DDX3X	DDX3X	594	S	___2	0.999997	1.91696e-09	139.7	HYKGSSRGRSKSSRFSGGFGARDYRQSSGAS	UID17419	NaN	NaN	NaN	NaN	NaN	NaN	NaN	NaN	NaN	NaN	NaN	NaN	NaN	NaN	NaN	NaN	NaN	NaN	NaN	NaN	NaN	NaN	NaN	NaN	NaN	NaN	NaN	NaN
O00571	O00571	ATP-dependent RNA helicase DDX3X	DDX3X	90	S	___3	0.992468	6.39996e-21	190.39	RSDSRGKSSFFSDRGSGSRGRFDDRGRSDYD	UID34631	NaN	NaN	NaN	NaN	NaN	NaN	NaN	NaN	NaN	NaN	NaN	NaN	NaN	NaN	NaN	NaN	NaN	NaN	NaN	NaN	NaN	NaN	NaN	NaN	NaN	NaN	NaN	NaN
O00571	O00571	ATP-dependent RNA helicase DDX3X	DDX3X	594	S	___3	0.999997	1.91696e-09	139.7	HYKGSSRGRSKSSRFSGGFGARDYRQSSGAS	UID34632	NaN	NaN	NaN	NaN	NaN	NaN	NaN	NaN	NaN	NaN	NaN	NaN	NaN	NaN	NaN	NaN	NaN	NaN	NaN	NaN	NaN	NaN	NaN	NaN	NaN	NaN	NaN	NaN
O00571;O15523	O00571	ATP-dependent RNA helicase DDX3X;ATP-dependent RNA helicase DDX3Y	DDX3X;DDX3Y	410;408	S	___1	0.990223	4.55965e-06	117.03	DFLDEYIFLAVGRVGSTSENITQKVVWVEES	UID207	NaN	NaN	NaN	NaN	NaN	NaN	NaN	NaN	NaN	NaN	NaN	NaN	-1.5769	NaN	-3.04087	-1.72957	-1.80074	-3.04139	-1.04669	-2.73358	0.148331	-0.485712	0.133766	-1.37529	NaN	NaN	NaN	NaN
O00571;O15523	O00571	ATP-dependent RNA helicase DDX3X;ATP-dependent RNA helicase DDX3Y	DDX3X;DDX3Y	410;408	S	___2	0.990223	4.55965e-06	117.03	DFLDEYIFLAVGRVGSTSENITQKVVWVEES	UID17420	NaN	NaN	NaN	NaN	NaN	NaN	NaN	NaN	NaN	NaN	NaN	NaN	NaN	NaN	NaN	NaN	NaN	NaN	NaN	NaN	NaN	NaN	NaN	NaN	NaN	NaN	NaN	NaN
O00571;O15523	O00571	ATP-dependent RNA helicase DDX3X;ATP-dependent RNA helicase DDX3Y	DDX3X;DDX3Y	410;408	S	___3	0.990223	4.55965e-06	117.03	DFLDEYIFLAVGRVGSTSENITQKVVWVEES	UID34633	NaN	NaN	NaN	NaN	NaN	NaN	NaN	NaN	NaN	NaN	NaN	NaN	NaN	NaN	NaN	NaN	NaN	NaN	NaN	NaN	NaN	NaN	NaN	NaN	NaN	NaN	NaN	NaN
O00592	O00592	Podocalyxin	PODXL	519	S	___1	0.848421	1.19283e-61	193.85	ENGYHDNPTLEVMETSSEMQEKKVVSLNGEL	UID208	2.56753	-0.76833	0.369507	-0.902376	NaN	0.0497932	0.967352	1.62666	-0.299343	-0.505089	1.86856	0.162413	3.56367	3.87126	2.53991	3.2319	2.7764	3.05792	3.08594	1.79438	3.73	2.88633	2.39488	3.96629	2.70126	1.20638	-0.89391	NaN
O00592	O00592	Podocalyxin	PODXL	520	S	___1	0.928557	4.1298e-26	147.27	NGYHDNPTLEVMETSSEMQEKKVVSLNGELG	UID209	-0.507168	0.35165	-0.276541	-0.298548	-1.43415	-0.276703	-1.4402	-1.85756	-0.576708	NaN	NaN	-1.51132	NaN	NaN	NaN	NaN	NaN	NaN	NaN	NaN	NaN	NaN	NaN	NaN	NaN	-2.05874	-1.23522	NaN
O00592	O00592	Podocalyxin	PODXL	519	S	___2	0.848421	1.19283e-61	193.85	ENGYHDNPTLEVMETSSEMQEKKVVSLNGEL	UID17421	NaN	NaN	NaN	NaN	NaN	NaN	NaN	NaN	NaN	NaN	NaN	NaN	NaN	NaN	NaN	NaN	NaN	NaN	NaN	NaN	NaN	NaN	NaN	NaN	NaN	NaN	NaN	NaN
O00592	O00592	Podocalyxin	PODXL	520	S	___2	0.928557	4.1298e-26	147.27	NGYHDNPTLEVMETSSEMQEKKVVSLNGELG	UID17422	NaN	NaN	NaN	NaN	NaN	NaN	NaN	NaN	NaN	NaN	NaN	NaN	NaN	NaN	NaN	NaN	NaN	NaN	NaN	NaN	NaN	NaN	NaN	NaN	NaN	NaN	NaN	NaN
O00592	O00592	Podocalyxin	PODXL	519	S	___3	0.848421	1.19283e-61	193.85	ENGYHDNPTLEVMETSSEMQEKKVVSLNGEL	UID34634	NaN	NaN	NaN	NaN	NaN	NaN	NaN	NaN	NaN	NaN	NaN	NaN	NaN	NaN	NaN	NaN	NaN	NaN	NaN	NaN	NaN	NaN	NaN	NaN	NaN	NaN	NaN	NaN
O00592	O00592	Podocalyxin	PODXL	520	S	___3	0.928557	4.1298e-26	147.27	NGYHDNPTLEVMETSSEMQEKKVVSLNGELG	UID34635	NaN	NaN	NaN	NaN	NaN	NaN	NaN	NaN	NaN	NaN	NaN	NaN	NaN	NaN	NaN	NaN	NaN	NaN	NaN	NaN	NaN	NaN	NaN	NaN	NaN	NaN	NaN	NaN
O00629	O00629	Importin subunit alpha-3	KPNA4	60	S	___1	0.999978	0.00136444	52.926	LLKRRNVPHEDICEDSDIDGDYRVQNTSLEA	UID210	-1.78086	-1.27171	-0.438316	0.102392	-1.12288	-0.950411	-0.155392	0.574526	-0.0576401	0.0639668	-1.3665	-0.879084	0.176346	-1.08918	-0.659145	-0.292946	-0.568356	-2.16498	-1.96179	NaN	NaN	NaN	NaN	NaN	-0.31744	-0.297235	-0.599653	-0.312565
O00629	O00629	Importin subunit alpha-3	KPNA4	60	S	___2	0.999978	0.00136444	52.926	LLKRRNVPHEDICEDSDIDGDYRVQNTSLEA	UID17423	NaN	NaN	NaN	NaN	NaN	NaN	NaN	NaN	NaN	NaN	NaN	NaN	NaN	NaN	NaN	NaN	NaN	NaN	NaN	NaN	NaN	NaN	NaN	NaN	NaN	NaN	NaN	NaN
O00629	O00629	Importin subunit alpha-3	KPNA4	60	S	___3	0.999978	0.00136444	52.926	LLKRRNVPHEDICEDSDIDGDYRVQNTSLEA	UID34636	NaN	NaN	NaN	NaN	NaN	NaN	NaN	NaN	NaN	NaN	NaN	NaN	NaN	NaN	NaN	NaN	NaN	NaN	NaN	NaN	NaN	NaN	NaN	NaN	NaN	NaN	NaN	NaN
O00712	O00712	Nuclear factor 1 B-type	NFIB	328	S	___1	0.999922	1.05858e-56	230.86	PTTMKKPEKPLFSSASPQDSSPRLSTFPQHH	UID211	-1.70402	-0.61644	-0.420546	-0.250488	-0.502834	-1.16597	-1.85739	1.49604	-0.752932	NaN	-0.0248814	0.635452	0.197842	-1.07874	-0.226002	0.848127	-0.760818	-0.150948	0.0310593	NaN	NaN	-2.24074	NaN	-2.86601	0.0460129	NaN	1.87548	0.584551
O00712	O00712	Nuclear factor 1 B-type	NFIB	332	S	___1	0.754362	3.65599e-38	179.55	KKPEKPLFSSASPQDSSPRLSTFPQHHHPGI	UID212	NaN	NaN	NaN	NaN	NaN	NaN	NaN	NaN	NaN	NaN	NaN	NaN	NaN	NaN	NaN	NaN	NaN	NaN	NaN	NaN	NaN	NaN	NaN	NaN	NaN	NaN	0.273949	NaN
O00712	O00712	Nuclear factor 1 B-type	NFIB	264	S	___1	0.997746	0.000141254	88.163	YYHDMNSGVNLQRSLSSPPSSKRPKTISIDE	UID213	-1.91173	NaN	NaN	NaN	NaN	NaN	NaN	NaN	NaN	NaN	NaN	NaN	NaN	NaN	NaN	NaN	NaN	NaN	NaN	NaN	NaN	NaN	NaN	NaN	NaN	NaN	NaN	NaN
O00712	O00712	Nuclear factor 1 B-type	NFIB	265	S	___1	0.998631	0.000141254	92.295	YHDMNSGVNLQRSLSSPPSSKRPKTISIDEN	UID214	NaN	-3.30295	NaN	-0.156481	NaN	-0.836998	-1.83077	-1.4033	NaN	-3.21625	-2.46879	-1.48569	-2.05833	-3.04533	-2.78053	-2.53719	-4.64543	NaN	NaN	-1.02986	-1.72609	-1.19246	NaN	-1.05411	-2.36108	-3.23238	0.24033	-0.718283
O00712	O00712	Nuclear factor 1 B-type	NFIB	295	S	___1	0.930546	7.67694e-45	188.49	NMEPSPTGDFYPSPSSPAAGSRTWHERDQDM	UID215	-0.436953	0.938149	1.76568	2.06539	0.147652	1.6928	1.36753	1.98846	NaN	1.71561	NaN	2.04894	NaN	NaN	NaN	NaN	NaN	NaN	NaN	NaN	NaN	NaN	NaN	NaN	-1.74608	0.499983	1.5812	1.64131
O00712	O00712	Nuclear factor 1 B-type	NFIB	311	S	___1	0.836983	5.95069e-05	81.003	PAAGSRTWHERDQDMSSPTTMKKPEKPLFSS	UID216	NaN	NaN	NaN	NaN	NaN	NaN	NaN	NaN	NaN	NaN	NaN	NaN	NaN	NaN	NaN	0.53451	NaN	NaN	NaN	0.0141258	NaN	NaN	NaN	NaN	-0.164139	NaN	NaN	NaN
O00712	O00712	Nuclear factor 1 B-type	NFIB	328	S	___2	0.999922	1.05858e-56	230.86	PTTMKKPEKPLFSSASPQDSSPRLSTFPQHH	UID17424	NaN	NaN	NaN	NaN	NaN	NaN	NaN	NaN	NaN	NaN	NaN	NaN	NaN	NaN	NaN	NaN	NaN	NaN	NaN	NaN	NaN	NaN	NaN	NaN	NaN	-1.38238	-2.80833	NaN
O00712	O00712	Nuclear factor 1 B-type	NFIB	332	S	___2	0.754362	3.65599e-38	179.55	KKPEKPLFSSASPQDSSPRLSTFPQHHHPGI	UID17425	NaN	NaN	NaN	NaN	NaN	NaN	NaN	NaN	NaN	NaN	NaN	NaN	NaN	NaN	NaN	NaN	NaN	NaN	NaN	NaN	NaN	NaN	NaN	NaN	NaN	-1.38238	-2.80833	NaN
O00712	O00712	Nuclear factor 1 B-type	NFIB	264	S	___2	0.997746	0.000141254	88.163	YYHDMNSGVNLQRSLSSPPSSKRPKTISIDE	UID17426	NaN	NaN	-4.54106	-3.76896	NaN	NaN	NaN	-2.93816	-3.54866	-3.34896	-4.10799	-0.932886	-0.958298	-3.69867	-2.52184	-1.80421	-3.86003	-1.80291	-1.70896	-2.49528	NaN	NaN	NaN	NaN	-2.40143	NaN	NaN	NaN
O00712	O00712	Nuclear factor 1 B-type	NFIB	265	S	___2	0.998631	0.000141254	92.295	YHDMNSGVNLQRSLSSPPSSKRPKTISIDEN	UID17427	NaN	NaN	-4.54106	-3.76896	NaN	NaN	NaN	-2.93816	-3.54866	-3.34896	-4.10799	-0.932886	-0.958298	-3.69867	-2.52184	-1.80421	-3.86003	-1.80291	-1.70896	-2.49528	NaN	NaN	NaN	NaN	-2.40143	NaN	NaN	NaN
O00712	O00712	Nuclear factor 1 B-type	NFIB	295	S	___2	0.930546	7.67694e-45	188.49	NMEPSPTGDFYPSPSSPAAGSRTWHERDQDM	UID17428	-1.87898	-0.0989494	-1.0615	-0.796186	-1.96197	NaN	-0.686911	-0.504105	-1.3469	NaN	-0.292355	-0.643108	-0.503941	NaN	-0.526053	-0.0827541	NaN	-0.531368	NaN	NaN	NaN	NaN	NaN	NaN	-0.892902	-0.230606	0.483417	0.684025
O00712	O00712	Nuclear factor 1 B-type	NFIB	311	S	___2	0.836983	5.95069e-05	81.003	PAAGSRTWHERDQDMSSPTTMKKPEKPLFSS	UID17429	NaN	NaN	NaN	NaN	NaN	NaN	NaN	NaN	NaN	NaN	NaN	NaN	NaN	NaN	NaN	NaN	NaN	NaN	NaN	NaN	NaN	NaN	NaN	NaN	NaN	NaN	NaN	NaN
O00712	O00712	Nuclear factor 1 B-type	NFIB	328	S	___3	0.999922	1.05858e-56	230.86	PTTMKKPEKPLFSSASPQDSSPRLSTFPQHH	UID34637	NaN	NaN	NaN	NaN	NaN	NaN	NaN	NaN	NaN	NaN	NaN	NaN	NaN	NaN	NaN	NaN	NaN	NaN	NaN	NaN	NaN	NaN	NaN	NaN	NaN	NaN	NaN	NaN
O00712	O00712	Nuclear factor 1 B-type	NFIB	332	S	___3	0.754362	3.65599e-38	179.55	KKPEKPLFSSASPQDSSPRLSTFPQHHHPGI	UID34638	NaN	NaN	NaN	NaN	NaN	NaN	NaN	NaN	NaN	NaN	NaN	NaN	NaN	NaN	NaN	NaN	NaN	NaN	NaN	NaN	NaN	NaN	NaN	NaN	NaN	NaN	NaN	NaN
O00712	O00712	Nuclear factor 1 B-type	NFIB	264	S	___3	0.997746	0.000141254	88.163	YYHDMNSGVNLQRSLSSPPSSKRPKTISIDE	UID34639	NaN	NaN	NaN	NaN	NaN	NaN	NaN	NaN	NaN	NaN	NaN	NaN	NaN	NaN	NaN	NaN	NaN	NaN	NaN	NaN	NaN	NaN	NaN	NaN	NaN	NaN	NaN	NaN
O00712	O00712	Nuclear factor 1 B-type	NFIB	265	S	___3	0.998631	0.000141254	92.295	YHDMNSGVNLQRSLSSPPSSKRPKTISIDEN	UID34640	NaN	NaN	NaN	NaN	NaN	NaN	NaN	NaN	NaN	NaN	NaN	NaN	NaN	NaN	NaN	NaN	NaN	NaN	NaN	NaN	NaN	NaN	NaN	NaN	NaN	NaN	NaN	NaN
O00712	O00712	Nuclear factor 1 B-type	NFIB	295	S	___3	0.930546	7.67694e-45	188.49	NMEPSPTGDFYPSPSSPAAGSRTWHERDQDM	UID34641	NaN	NaN	NaN	NaN	NaN	NaN	NaN	NaN	NaN	NaN	NaN	NaN	NaN	NaN	NaN	NaN	NaN	NaN	NaN	NaN	NaN	NaN	NaN	NaN	NaN	NaN	NaN	NaN
O00712	O00712	Nuclear factor 1 B-type	NFIB	311	S	___3	0.836983	5.95069e-05	81.003	PAAGSRTWHERDQDMSSPTTMKKPEKPLFSS	UID34642	NaN	NaN	NaN	NaN	NaN	NaN	NaN	NaN	NaN	NaN	NaN	NaN	NaN	NaN	NaN	NaN	NaN	NaN	NaN	NaN	NaN	NaN	NaN	NaN	NaN	NaN	NaN	NaN
O00716	O00716	Transcription factor E2F3	E2F3	166	S	___1	0.979996	1.31444e-05	96.096	KTPKGKGRAALRSPDSPKTPKSPSEKTRYDT	UID217	-0.792395	-2.75017	-0.373642	-1.34492	0.087286	-2.05542	-0.701832	-1.2215	-0.667316	NaN	-2.72376	-1.58156	NaN	-2.29958	-2.7255	-3.66329	NaN	NaN	NaN	NaN	NaN	NaN	NaN	NaN	NaN	NaN	-2.37865	-3.83284
O00716	O00716	Transcription factor E2F3	E2F3	166	S	___2	0.979996	1.31444e-05	96.096	KTPKGKGRAALRSPDSPKTPKSPSEKTRYDT	UID17430	NaN	NaN	NaN	NaN	NaN	NaN	NaN	NaN	NaN	NaN	NaN	NaN	NaN	NaN	NaN	NaN	NaN	NaN	NaN	NaN	NaN	NaN	NaN	NaN	NaN	NaN	NaN	NaN
O00716	O00716	Transcription factor E2F3	E2F3	166	S	___3	0.979996	1.31444e-05	96.096	KTPKGKGRAALRSPDSPKTPKSPSEKTRYDT	UID34643	NaN	NaN	NaN	NaN	NaN	NaN	NaN	NaN	NaN	NaN	NaN	NaN	NaN	NaN	NaN	NaN	NaN	NaN	NaN	NaN	NaN	NaN	NaN	NaN	NaN	NaN	NaN	NaN
O00750	O00750	Phosphatidylinositol 4-phosphate 3-kinase C2 domain-containing subunit beta	PIK3C2B	155	S	___1	1	7.74401e-07	118.9	SSPGPGDIEGSCKKLSPPPLPPRASIWDTPP	UID218	-1.91663	-0.649416	-0.883491	-0.296591	-3.32692	-1.42507	-1.45269	-0.520769	-0.557323	-0.599865	-0.122362	0.517958	-0.363562	-1.63693	-1.05875	NaN	-2.22481	-1.77587	-0.591141	-0.14806	-2.48802	-1.58959	-1.51799	-2.37797	-0.351698	-0.597496	-0.905754	-0.416365
O00750	O00750	Phosphatidylinositol 4-phosphate 3-kinase C2 domain-containing subunit beta	PIK3C2B	155	S	___2	1	7.74401e-07	118.9	SSPGPGDIEGSCKKLSPPPLPPRASIWDTPP	UID17431	NaN	NaN	NaN	NaN	NaN	NaN	NaN	NaN	NaN	NaN	NaN	NaN	NaN	NaN	NaN	NaN	NaN	NaN	NaN	NaN	NaN	NaN	NaN	NaN	NaN	NaN	NaN	NaN
O00750	O00750	Phosphatidylinositol 4-phosphate 3-kinase C2 domain-containing subunit beta	PIK3C2B	155	S	___3	1	7.74401e-07	118.9	SSPGPGDIEGSCKKLSPPPLPPRASIWDTPP	UID34644	NaN	NaN	NaN	NaN	NaN	NaN	NaN	NaN	NaN	NaN	NaN	NaN	NaN	NaN	NaN	NaN	NaN	NaN	NaN	NaN	NaN	NaN	NaN	NaN	NaN	NaN	NaN	NaN
O00762	O00762	Ubiquitin-conjugating enzyme E2 C	UBE2C	3	S	___1	0.999964	1.90428e-05	99.021	_____________MASQNRDPAATSVAAARK	UID219	NaN	NaN	NaN	NaN	NaN	NaN	NaN	NaN	NaN	-3.2514	-2.25209	NaN	0.0849571	-0.692772	-0.847692	-0.720604	0.320749	-0.0686092	-0.273207	-0.851227	-3.03245	NaN	NaN	NaN	NaN	NaN	NaN	NaN
O00762	O00762	Ubiquitin-conjugating enzyme E2 C	UBE2C	3	S	___2	0.999964	1.90428e-05	99.021	_____________MASQNRDPAATSVAAARK	UID17432	NaN	NaN	NaN	NaN	NaN	NaN	NaN	NaN	NaN	NaN	NaN	NaN	NaN	NaN	NaN	NaN	NaN	NaN	NaN	NaN	NaN	NaN	NaN	NaN	NaN	NaN	NaN	NaN
O00762	O00762	Ubiquitin-conjugating enzyme E2 C	UBE2C	3	S	___3	0.999964	1.90428e-05	99.021	_____________MASQNRDPAATSVAAARK	UID34645	NaN	NaN	NaN	NaN	NaN	NaN	NaN	NaN	NaN	NaN	NaN	NaN	NaN	NaN	NaN	NaN	NaN	NaN	NaN	NaN	NaN	NaN	NaN	NaN	NaN	NaN	NaN	NaN
O14495	O14495	Lipid phosphate phosphohydrolase 3	PPAP2B	297	S	___1	1	9.59951e-05	75.215	TTLSLPAPAIRKEILSPVDIIDRNNHHNMM_	UID220	NaN	NaN	NaN	NaN	NaN	NaN	NaN	NaN	NaN	NaN	NaN	NaN	0.598429	-0.225586	-0.69982	0.490709	-1.70676	-0.00842857	-0.0920391	0.639704	NaN	-1.36067	0.187759	-0.0479793	NaN	NaN	NaN	NaN
O14495	O14495	Lipid phosphate phosphohydrolase 3	PPAP2B	297	S	___2	1	9.59951e-05	75.215	TTLSLPAPAIRKEILSPVDIIDRNNHHNMM_	UID17433	NaN	NaN	NaN	NaN	NaN	NaN	NaN	NaN	NaN	NaN	NaN	NaN	NaN	NaN	NaN	NaN	NaN	NaN	NaN	NaN	NaN	NaN	NaN	NaN	NaN	NaN	NaN	NaN
O14495	O14495	Lipid phosphate phosphohydrolase 3	PPAP2B	297	S	___3	1	9.59951e-05	75.215	TTLSLPAPAIRKEILSPVDIIDRNNHHNMM_	UID34646	NaN	NaN	NaN	NaN	NaN	NaN	NaN	NaN	NaN	NaN	NaN	NaN	NaN	NaN	NaN	NaN	NaN	NaN	NaN	NaN	NaN	NaN	NaN	NaN	NaN	NaN	NaN	NaN
O14497	O14497	AT-rich interactive domain-containing protein 1A	ARID1A	696	S	___1	0.999147	4.41785e-06	117.18	FSPHTSPHLPGIRGPSPSPVGSPASVAQSRS	UID221	-1.3498	-0.739361	-1.74974	-1.10022	NaN	-1.10858	-1.5292	-1.17475	-3.00643	-1.11655	-2.84846	NaN	NaN	NaN	NaN	NaN	NaN	NaN	NaN	NaN	NaN	NaN	NaN	NaN	-0.215468	-0.651316	-0.678574	-0.331308
O14497	O14497	AT-rich interactive domain-containing protein 1A	ARID1A	1839	S	___1	1	0.0051904	44.998	VVDCSDKLGRVQEFDSGLLHWRIGGGDTTEH	UID222	0.943008	NaN	NaN	NaN	NaN	NaN	NaN	-1.22435	0.752741	NaN	0.387648	NaN	-1.90362	NaN	NaN	NaN	NaN	-1.54009	NaN	NaN	NaN	NaN	NaN	NaN	NaN	-0.574604	NaN	NaN
O14497	O14497	AT-rich interactive domain-containing protein 1A	ARID1A	769	S	___1	0.947473	3.20965e-35	191.35	QRNPQMPQYSSPQPGSALSPRQPSGGQIHTG	UID223	NaN	-1.34376	-1.33399	NaN	NaN	NaN	NaN	-0.964466	NaN	NaN	NaN	NaN	NaN	NaN	NaN	NaN	NaN	NaN	NaN	NaN	NaN	NaN	NaN	NaN	NaN	NaN	NaN	-1.26512
O14497	O14497	AT-rich interactive domain-containing protein 1A	ARID1A	772	S	___1	0.997753	3.32698e-73	242.16	PQMPQYSSPQPGSALSPRQPSGGQIHTGMGS	UID224	-0.557486	-0.88603	-1.27692	-0.100538	-1.76014	-1.14959	-1.09749	NaN	NaN	-0.724169	NaN	-1.98102	NaN	NaN	NaN	NaN	NaN	NaN	NaN	NaN	NaN	NaN	NaN	NaN	-1.72959	-1.05208	0.109461	-1.94846
O14497	O14497	AT-rich interactive domain-containing protein 1A	ARID1A	715	S	___1	0.973555	1.76487e-16	103.54	VGSPASVAQSRSGPLSPAAVPGNQMPPRPPS	UID225	NaN	NaN	NaN	NaN	NaN	NaN	NaN	NaN	NaN	NaN	2.95253	NaN	2.22509	2.96162	2.59027	2.49359	2.95921	2.61413	1.32839	0.835922	0.583944	-1.25946	NaN	-1.28762	-0.606073	NaN	NaN	-0.169754
O14497	O14497	AT-rich interactive domain-containing protein 1A	ARID1A	363	S	___1	0.999996	6.90874e-92	250.84	AASGGAQQRSHHAPMSPGSSGGGGQPLARTP	UID226	2.00182	0.835005	1.22331	1.14154	1.05369	0.984472	1.27514	1.76972	1.37954	2.3292	3.1726	3.08979	3.17122	3.27399	3.05071	2.9825	2.86891	3.04124	2.96889	3.17976	1.40695	0.89044	1.3675	1.10517	2.73957	2.71462	2.84232	2.34292
O14497	O14497	AT-rich interactive domain-containing protein 1A	ARID1A	1184	S	___1	0.999745	7.79696e-151	298.84	PHSQIPPLPGMSRSNSVGIQDAFNDGSDSTF	UID227	-0.417234	-0.844925	-0.0481663	-0.207394	NaN	-0.951067	-0.706583	-0.358801	2.16837	2.32557	1.30854	2.38717	1.32903	2.05486	1.52576	1.92072	1.08868	1.65819	1.73669	1.73263	-1.57898	-1.90123	-0.598127	NaN	0.0960999	-2.15401	-0.852236	0.574884
O14497	O14497	AT-rich interactive domain-containing protein 1A	ARID1A	1930	S	___1	0.845467	0.0049153	59.673	LSTRSSTLTEDGAKSSEAIKESSKFPFGISP	UID228	NaN	NaN	NaN	NaN	NaN	NaN	NaN	NaN	NaN	NaN	NaN	NaN	NaN	NaN	NaN	NaN	NaN	-3.07621	NaN	-2.90529	NaN	NaN	NaN	NaN	NaN	NaN	NaN	NaN
O14497	O14497	AT-rich interactive domain-containing protein 1A	ARID1A	1751	S	___1	1	5.46562e-09	156.36	VGDPGQRTLLDPGRFSKVSSPAPMEGGEEEE	UID229	0.22101	-1.5086	0.136061	-0.0535107	0.19729	0.539167	0.703194	0.395172	0.895462	1.45931	1.49124	1.4696	0.960009	1.31603	1.32572	1.4235	1.58344	1.46502	1.3903	1.65719	1.1757	1.16283	1.28747	1.43024	0.488399	0.779074	-0.201901	0.514975
O14497	O14497	AT-rich interactive domain-containing protein 1A	ARID1A	382	S	___1	0.991282	6.80807e-14	160.87	SGGGGQPLARTPQPSSPMDQMGKMRPQPYGG	UID230	NaN	NaN	NaN	NaN	NaN	NaN	NaN	NaN	NaN	NaN	-0.320845	-2.92846	-0.190605	-0.369719	-0.481411	-0.828989	-0.821686	-0.918085	-0.819021	-0.843061	NaN	-5.04939	NaN	-3.71344	-1.68364	NaN	NaN	NaN
O14497	O14497	AT-rich interactive domain-containing protein 1A	ARID1A	696	S	___2	0.999147	4.41785e-06	117.18	FSPHTSPHLPGIRGPSPSPVGSPASVAQSRS	UID17434	NaN	NaN	NaN	NaN	NaN	NaN	NaN	NaN	NaN	NaN	NaN	NaN	NaN	NaN	NaN	NaN	NaN	NaN	NaN	NaN	NaN	NaN	NaN	NaN	NaN	NaN	NaN	NaN
O14497	O14497	AT-rich interactive domain-containing protein 1A	ARID1A	1839	S	___2	1	0.0051904	44.998	VVDCSDKLGRVQEFDSGLLHWRIGGGDTTEH	UID17435	NaN	NaN	NaN	NaN	NaN	NaN	NaN	NaN	NaN	NaN	NaN	NaN	NaN	NaN	NaN	NaN	NaN	NaN	NaN	NaN	NaN	NaN	NaN	NaN	NaN	NaN	NaN	NaN
O14497	O14497	AT-rich interactive domain-containing protein 1A	ARID1A	769	S	___2	0.947473	3.20965e-35	191.35	QRNPQMPQYSSPQPGSALSPRQPSGGQIHTG	UID17436	NaN	NaN	NaN	NaN	NaN	NaN	NaN	NaN	NaN	NaN	NaN	NaN	NaN	NaN	NaN	NaN	NaN	NaN	NaN	NaN	NaN	NaN	NaN	NaN	NaN	NaN	NaN	NaN
O14497	O14497	AT-rich interactive domain-containing protein 1A	ARID1A	772	S	___2	0.997753	3.32698e-73	242.16	PQMPQYSSPQPGSALSPRQPSGGQIHTGMGS	UID17437	NaN	NaN	NaN	NaN	NaN	NaN	NaN	NaN	NaN	NaN	NaN	NaN	NaN	NaN	NaN	NaN	NaN	NaN	NaN	NaN	NaN	NaN	NaN	NaN	NaN	NaN	NaN	NaN
O14497	O14497	AT-rich interactive domain-containing protein 1A	ARID1A	715	S	___2	0.973555	1.76487e-16	103.54	VGSPASVAQSRSGPLSPAAVPGNQMPPRPPS	UID17438	NaN	NaN	NaN	NaN	NaN	NaN	NaN	NaN	NaN	NaN	NaN	NaN	NaN	NaN	NaN	NaN	NaN	NaN	NaN	NaN	NaN	NaN	NaN	NaN	NaN	NaN	NaN	NaN
O14497	O14497	AT-rich interactive domain-containing protein 1A	ARID1A	363	S	___2	0.999996	6.90874e-92	250.84	AASGGAQQRSHHAPMSPGSSGGGGQPLARTP	UID17439	NaN	NaN	NaN	NaN	NaN	NaN	NaN	NaN	NaN	NaN	NaN	NaN	NaN	NaN	NaN	NaN	NaN	NaN	NaN	NaN	NaN	NaN	NaN	NaN	NaN	NaN	NaN	NaN
O14497	O14497	AT-rich interactive domain-containing protein 1A	ARID1A	1184	S	___2	0.999745	7.79696e-151	298.84	PHSQIPPLPGMSRSNSVGIQDAFNDGSDSTF	UID17440	NaN	NaN	NaN	NaN	NaN	NaN	NaN	NaN	NaN	NaN	NaN	NaN	NaN	NaN	NaN	NaN	NaN	NaN	NaN	NaN	NaN	NaN	NaN	NaN	NaN	NaN	NaN	NaN
O14497	O14497	AT-rich interactive domain-containing protein 1A	ARID1A	1930	S	___2	0.845467	0.0049153	59.673	LSTRSSTLTEDGAKSSEAIKESSKFPFGISP	UID17441	NaN	NaN	NaN	NaN	NaN	NaN	NaN	NaN	NaN	NaN	NaN	NaN	NaN	NaN	NaN	NaN	NaN	NaN	NaN	NaN	NaN	NaN	NaN	NaN	NaN	NaN	NaN	NaN
O14497	O14497	AT-rich interactive domain-containing protein 1A	ARID1A	1751	S	___2	1	5.46562e-09	156.36	VGDPGQRTLLDPGRFSKVSSPAPMEGGEEEE	UID17442	NaN	NaN	NaN	NaN	NaN	NaN	NaN	NaN	NaN	NaN	NaN	NaN	NaN	NaN	NaN	NaN	NaN	NaN	NaN	NaN	NaN	NaN	NaN	NaN	NaN	NaN	NaN	NaN
O14497	O14497	AT-rich interactive domain-containing protein 1A	ARID1A	382	S	___2	0.991282	6.80807e-14	160.87	SGGGGQPLARTPQPSSPMDQMGKMRPQPYGG	UID17443	NaN	NaN	NaN	NaN	NaN	NaN	NaN	NaN	NaN	NaN	NaN	NaN	NaN	NaN	NaN	NaN	NaN	NaN	NaN	NaN	NaN	NaN	NaN	NaN	NaN	NaN	NaN	NaN
O14497	O14497	AT-rich interactive domain-containing protein 1A	ARID1A	696	S	___3	0.999147	4.41785e-06	117.18	FSPHTSPHLPGIRGPSPSPVGSPASVAQSRS	UID34647	NaN	NaN	NaN	NaN	NaN	NaN	NaN	NaN	NaN	NaN	NaN	NaN	NaN	NaN	NaN	NaN	NaN	NaN	NaN	NaN	NaN	NaN	NaN	NaN	NaN	NaN	NaN	NaN
O14497	O14497	AT-rich interactive domain-containing protein 1A	ARID1A	1839	S	___3	1	0.0051904	44.998	VVDCSDKLGRVQEFDSGLLHWRIGGGDTTEH	UID34648	NaN	NaN	NaN	NaN	NaN	NaN	NaN	NaN	NaN	NaN	NaN	NaN	NaN	NaN	NaN	NaN	NaN	NaN	NaN	NaN	NaN	NaN	NaN	NaN	NaN	NaN	NaN	NaN
O14497	O14497	AT-rich interactive domain-containing protein 1A	ARID1A	769	S	___3	0.947473	3.20965e-35	191.35	QRNPQMPQYSSPQPGSALSPRQPSGGQIHTG	UID34649	NaN	NaN	NaN	NaN	NaN	NaN	NaN	NaN	NaN	NaN	NaN	NaN	NaN	NaN	NaN	NaN	NaN	NaN	NaN	NaN	NaN	NaN	NaN	NaN	NaN	NaN	NaN	NaN
O14497	O14497	AT-rich interactive domain-containing protein 1A	ARID1A	772	S	___3	0.997753	3.32698e-73	242.16	PQMPQYSSPQPGSALSPRQPSGGQIHTGMGS	UID34650	NaN	NaN	NaN	NaN	NaN	NaN	NaN	NaN	NaN	NaN	NaN	NaN	NaN	NaN	NaN	NaN	NaN	NaN	NaN	NaN	NaN	NaN	NaN	NaN	NaN	NaN	NaN	NaN
O14497	O14497	AT-rich interactive domain-containing protein 1A	ARID1A	715	S	___3	0.973555	1.76487e-16	103.54	VGSPASVAQSRSGPLSPAAVPGNQMPPRPPS	UID34651	NaN	NaN	NaN	NaN	NaN	NaN	NaN	NaN	NaN	NaN	NaN	NaN	NaN	NaN	NaN	NaN	NaN	NaN	NaN	NaN	NaN	NaN	NaN	NaN	NaN	NaN	NaN	NaN
O14497	O14497	AT-rich interactive domain-containing protein 1A	ARID1A	363	S	___3	0.999996	6.90874e-92	250.84	AASGGAQQRSHHAPMSPGSSGGGGQPLARTP	UID34652	NaN	NaN	NaN	NaN	NaN	NaN	NaN	NaN	NaN	NaN	NaN	NaN	NaN	NaN	NaN	NaN	NaN	NaN	NaN	NaN	NaN	NaN	NaN	NaN	NaN	NaN	NaN	NaN
O14497	O14497	AT-rich interactive domain-containing protein 1A	ARID1A	1184	S	___3	0.999745	7.79696e-151	298.84	PHSQIPPLPGMSRSNSVGIQDAFNDGSDSTF	UID34653	NaN	NaN	NaN	NaN	NaN	NaN	NaN	NaN	NaN	NaN	NaN	NaN	NaN	NaN	NaN	NaN	NaN	NaN	NaN	NaN	NaN	NaN	NaN	NaN	NaN	NaN	NaN	NaN
O14497	O14497	AT-rich interactive domain-containing protein 1A	ARID1A	1930	S	___3	0.845467	0.0049153	59.673	LSTRSSTLTEDGAKSSEAIKESSKFPFGISP	UID34654	NaN	NaN	NaN	NaN	NaN	NaN	NaN	NaN	NaN	NaN	NaN	NaN	NaN	NaN	NaN	NaN	NaN	NaN	NaN	NaN	NaN	NaN	NaN	NaN	NaN	NaN	NaN	NaN
O14497	O14497	AT-rich interactive domain-containing protein 1A	ARID1A	1751	S	___3	1	5.46562e-09	156.36	VGDPGQRTLLDPGRFSKVSSPAPMEGGEEEE	UID34655	NaN	NaN	NaN	NaN	NaN	NaN	NaN	NaN	NaN	NaN	NaN	NaN	NaN	NaN	NaN	NaN	NaN	NaN	NaN	NaN	NaN	NaN	NaN	NaN	NaN	NaN	NaN	NaN
O14497	O14497	AT-rich interactive domain-containing protein 1A	ARID1A	382	S	___3	0.991282	6.80807e-14	160.87	SGGGGQPLARTPQPSSPMDQMGKMRPQPYGG	UID34656	NaN	NaN	NaN	NaN	NaN	NaN	NaN	NaN	NaN	NaN	NaN	NaN	NaN	NaN	NaN	NaN	NaN	NaN	NaN	NaN	NaN	NaN	NaN	NaN	NaN	NaN	NaN	NaN
O14519	O14519	Cyclin-dependent kinase 2-associated protein 1	CDK2AP1	24	S	___1	0.775401	6.50057e-20	106.84	AHMPAAALNAAGSVHSPSTSMATSSQYRQLL	UID231	NaN	-0.184801	0.0218449	0.84622	-1.16011	-0.141008	NaN	-0.539362	-1.73317	NaN	NaN	-0.630373	NaN	NaN	NaN	NaN	NaN	NaN	NaN	NaN	-0.5406	NaN	NaN	-0.341139	NaN	NaN	-1.08623	-1.23171
O14519	O14519	Cyclin-dependent kinase 2-associated protein 1	CDK2AP1	24	S	___2	0.775401	6.50057e-20	106.84	AHMPAAALNAAGSVHSPSTSMATSSQYRQLL	UID17444	NaN	NaN	NaN	NaN	NaN	NaN	NaN	NaN	NaN	NaN	NaN	NaN	NaN	NaN	NaN	NaN	NaN	NaN	NaN	NaN	NaN	NaN	NaN	NaN	NaN	NaN	NaN	NaN
O14519	O14519	Cyclin-dependent kinase 2-associated protein 1	CDK2AP1	24	S	___3	0.775401	6.50057e-20	106.84	AHMPAAALNAAGSVHSPSTSMATSSQYRQLL	UID34657	NaN	NaN	NaN	NaN	NaN	NaN	NaN	NaN	NaN	NaN	NaN	NaN	NaN	NaN	NaN	NaN	NaN	NaN	NaN	NaN	NaN	NaN	NaN	NaN	NaN	NaN	NaN	NaN
O14523	O14523	C2 domain-containing protein 2-like	C2CD2L	411	S	___1	1	7.88948e-09	119.76	GPAATMAVELHYEEGSPRNLGTPTSSTPRPS	UID232	NaN	NaN	NaN	NaN	NaN	NaN	NaN	-3.24471	NaN	NaN	-0.521746	-1.10412	0.213558	0.443853	0.343699	0.0494537	0.637815	0.22868	0.29565	-1.26266	1.33457	0.461742	0.413151	0.351414	-1.39276	-2.09641	NaN	NaN
O14523	O14523	C2 domain-containing protein 2-like	C2CD2L	660	S	___1	0.982148	1.3559e-110	274.82	KLIFRRRPRQKEAGLSQSHDDLSNATATPSV	UID233	2.23258	NaN	2.69223	1.42183	NaN	0.684513	1.57235	NaN	NaN	1.086	NaN	0.738142	1.70419	1.47826	0.346853	0.565435	0.668602	-0.730604	-0.517006	-0.258358	NaN	NaN	NaN	NaN	1.82736	NaN	NaN	1.36363
O14523	O14523	C2 domain-containing protein 2-like	C2CD2L	662	S	___1	0.999208	0	477.8	IFRRRPRQKEAGLSQSHDDLSNATATPSVRK	UID234	-0.68113	0.0496101	-1.01128	0.0693512	-2.48455	-1.89395	0.0637798	-1.99584	-1.83956	-0.516176	-0.00182152	-1.41221	NaN	-1.90638	0.135265	-0.0652542	NaN	NaN	NaN	NaN	NaN	NaN	NaN	NaN	0.853548	0.22547	1.1099	NaN
O14523	O14523	C2 domain-containing protein 2-like	C2CD2L	374	S	___1	0.90864	3.41962e-05	65.69	CGDTELLGQATLPVGSPSRPLSRRQLCPLTP	UID235	NaN	NaN	NaN	NaN	NaN	NaN	NaN	NaN	NaN	NaN	NaN	NaN	NaN	NaN	NaN	NaN	NaN	NaN	NaN	NaN	NaN	NaN	NaN	0.156292	NaN	NaN	NaN	NaN
O14523	O14523	C2 domain-containing protein 2-like	C2CD2L	417	T	___1	0.997527	1.40492e-07	138.37	AVELHYEEGSPRNLGTPTSSTPRPSITPTKK	UID14897	NaN	-3.72733	-1.81245	NaN	NaN	-2.9147	-3.44626	NaN	-2.62341	-1.17093	-1.713	-3.2153	0.000247955	0.194359	0.46312	0.231634	-1.64538	-0.732113	-2.92377	NaN	NaN	NaN	NaN	NaN	NaN	NaN	NaN	NaN
O14523	O14523	C2 domain-containing protein 2-like	C2CD2L	428	T	___1	0.913448	7.39433e-05	107.69	RNLGTPTSSTPRPSITPTKKIELDRTIMPDG	UID14898	NaN	NaN	-2.4629	NaN	NaN	-2.42352	-0.615681	NaN	NaN	-2.10426	-1.43754	NaN	NaN	NaN	NaN	NaN	NaN	NaN	NaN	NaN	NaN	NaN	NaN	NaN	-1.11793	-1.62876	-1.40698	-1.85093
O14523	O14523	C2 domain-containing protein 2-like	C2CD2L	411	S	___2	1	7.88948e-09	119.76	GPAATMAVELHYEEGSPRNLGTPTSSTPRPS	UID17445	NaN	NaN	NaN	NaN	NaN	NaN	NaN	NaN	NaN	NaN	NaN	NaN	NaN	NaN	NaN	NaN	NaN	NaN	NaN	NaN	NaN	NaN	NaN	NaN	NaN	NaN	NaN	NaN
O14523	O14523	C2 domain-containing protein 2-like	C2CD2L	660	S	___2	0.982148	1.3559e-110	274.82	KLIFRRRPRQKEAGLSQSHDDLSNATATPSV	UID17446	NaN	NaN	NaN	NaN	NaN	NaN	NaN	NaN	NaN	NaN	NaN	NaN	NaN	NaN	NaN	NaN	NaN	NaN	NaN	NaN	NaN	NaN	NaN	NaN	NaN	NaN	NaN	NaN
O14523	O14523	C2 domain-containing protein 2-like	C2CD2L	662	S	___2	0.999208	0	477.8	IFRRRPRQKEAGLSQSHDDLSNATATPSVRK	UID17447	NaN	NaN	NaN	NaN	NaN	NaN	NaN	NaN	NaN	NaN	NaN	NaN	NaN	NaN	NaN	NaN	NaN	NaN	NaN	NaN	NaN	NaN	NaN	NaN	NaN	NaN	NaN	NaN
O14523	O14523	C2 domain-containing protein 2-like	C2CD2L	374	S	___2	0.90864	3.41962e-05	65.69	CGDTELLGQATLPVGSPSRPLSRRQLCPLTP	UID17448	NaN	NaN	NaN	NaN	NaN	NaN	NaN	NaN	NaN	NaN	NaN	NaN	NaN	NaN	NaN	NaN	NaN	NaN	NaN	NaN	NaN	NaN	NaN	NaN	NaN	NaN	NaN	NaN
O14523	O14523	C2 domain-containing protein 2-like	C2CD2L	417	T	___2	0.997527	1.40492e-07	138.37	AVELHYEEGSPRNLGTPTSSTPRPSITPTKK	UID32110	NaN	NaN	NaN	NaN	NaN	NaN	NaN	NaN	NaN	NaN	NaN	NaN	NaN	NaN	NaN	NaN	NaN	NaN	NaN	NaN	NaN	NaN	NaN	NaN	NaN	NaN	NaN	NaN
O14523	O14523	C2 domain-containing protein 2-like	C2CD2L	428	T	___2	0.913448	7.39433e-05	107.69	RNLGTPTSSTPRPSITPTKKIELDRTIMPDG	UID32111	NaN	NaN	NaN	NaN	NaN	NaN	NaN	NaN	NaN	NaN	NaN	NaN	NaN	NaN	NaN	NaN	NaN	NaN	NaN	NaN	NaN	NaN	NaN	NaN	NaN	NaN	NaN	NaN
O14523	O14523	C2 domain-containing protein 2-like	C2CD2L	411	S	___3	1	7.88948e-09	119.76	GPAATMAVELHYEEGSPRNLGTPTSSTPRPS	UID34658	NaN	NaN	NaN	NaN	NaN	NaN	NaN	NaN	NaN	NaN	NaN	NaN	NaN	NaN	NaN	NaN	NaN	NaN	NaN	NaN	NaN	NaN	NaN	NaN	NaN	NaN	NaN	NaN
O14523	O14523	C2 domain-containing protein 2-like	C2CD2L	660	S	___3	0.982148	1.3559e-110	274.82	KLIFRRRPRQKEAGLSQSHDDLSNATATPSV	UID34659	NaN	NaN	NaN	NaN	NaN	NaN	NaN	NaN	NaN	NaN	NaN	NaN	NaN	NaN	NaN	NaN	NaN	NaN	NaN	NaN	NaN	NaN	NaN	NaN	NaN	NaN	NaN	NaN
O14523	O14523	C2 domain-containing protein 2-like	C2CD2L	662	S	___3	0.999208	0	477.8	IFRRRPRQKEAGLSQSHDDLSNATATPSVRK	UID34660	NaN	NaN	NaN	NaN	NaN	NaN	NaN	NaN	NaN	NaN	NaN	NaN	NaN	NaN	NaN	NaN	NaN	NaN	NaN	NaN	NaN	NaN	NaN	NaN	NaN	NaN	NaN	NaN
O14523	O14523	C2 domain-containing protein 2-like	C2CD2L	374	S	___3	0.90864	3.41962e-05	65.69	CGDTELLGQATLPVGSPSRPLSRRQLCPLTP	UID34661	NaN	NaN	NaN	NaN	NaN	NaN	NaN	NaN	NaN	NaN	NaN	NaN	NaN	NaN	NaN	NaN	NaN	NaN	NaN	NaN	NaN	NaN	NaN	NaN	NaN	NaN	NaN	NaN
O14523	O14523	C2 domain-containing protein 2-like	C2CD2L	417	T	___3	0.997527	1.40492e-07	138.37	AVELHYEEGSPRNLGTPTSSTPRPSITPTKK	UID49323	NaN	NaN	NaN	NaN	NaN	NaN	NaN	NaN	NaN	NaN	NaN	NaN	NaN	NaN	NaN	NaN	NaN	NaN	NaN	NaN	NaN	NaN	NaN	NaN	NaN	NaN	NaN	NaN
O14523	O14523	C2 domain-containing protein 2-like	C2CD2L	428	T	___3	0.913448	7.39433e-05	107.69	RNLGTPTSSTPRPSITPTKKIELDRTIMPDG	UID49324	NaN	NaN	NaN	NaN	NaN	NaN	NaN	NaN	NaN	NaN	NaN	NaN	NaN	NaN	NaN	NaN	NaN	NaN	NaN	NaN	NaN	NaN	NaN	NaN	NaN	NaN	NaN	NaN
O14526	O14526	F-BAR domain only protein 1	FCHO1	585	S	___1	0.991493	1.81758e-15	103.94	SCPLTRSNGDLSRSLSPSPLGSSAASTALER	UID236	NaN	NaN	-1.85554	-1.7134	NaN	NaN	NaN	-0.671396	NaN	NaN	NaN	NaN	NaN	NaN	NaN	NaN	NaN	NaN	NaN	NaN	NaN	NaN	NaN	NaN	-2.29084	NaN	-0.600367	-1.7944
O14526	O14526	F-BAR domain only protein 1	FCHO1	585	S	___2	0.991493	1.81758e-15	103.94	SCPLTRSNGDLSRSLSPSPLGSSAASTALER	UID17449	NaN	NaN	NaN	NaN	NaN	NaN	NaN	NaN	NaN	NaN	NaN	NaN	NaN	NaN	NaN	NaN	NaN	NaN	NaN	NaN	NaN	NaN	NaN	NaN	NaN	NaN	NaN	NaN
O14526	O14526	F-BAR domain only protein 1	FCHO1	585	S	___3	0.991493	1.81758e-15	103.94	SCPLTRSNGDLSRSLSPSPLGSSAASTALER	UID34662	NaN	NaN	NaN	NaN	NaN	NaN	NaN	NaN	NaN	NaN	NaN	NaN	NaN	NaN	NaN	NaN	NaN	NaN	NaN	NaN	NaN	NaN	NaN	NaN	NaN	NaN	NaN	NaN
O14530	O14530	Thioredoxin domain-containing protein 9	TXNDC9	188	S	___1	1	3.49139e-87	237.87	ETLEWRLGSSDILNYSGNLMEPPFQNQKKFG	UID237	-0.396246	-1.31396	-0.622297	-1.09404	NaN	-0.985268	0.189413	-0.249977	-0.121719	-0.0819912	1.36852	-1.499	0.496925	1.47663	0.964844	0.606243	1.35642	1.19265	-0.21299	0.785692	0.550924	1.24332	0.974258	1.34341	0.899984	0.916019	-0.205511	-0.841206
O14530	O14530	Thioredoxin domain-containing protein 9	TXNDC9	187	Y	___1	0.949622	2.58126e-05	86.727	TETLEWRLGSSDILNYSGNLMEPPFQNQKKF	UID17116	NaN	NaN	NaN	NaN	NaN	NaN	NaN	NaN	NaN	NaN	NaN	NaN	NaN	NaN	NaN	NaN	NaN	NaN	NaN	NaN	NaN	NaN	NaN	NaN	NaN	NaN	NaN	NaN
O14530	O14530	Thioredoxin domain-containing protein 9	TXNDC9	188	S	___2	1	3.49139e-87	237.87	ETLEWRLGSSDILNYSGNLMEPPFQNQKKFG	UID17450	NaN	NaN	NaN	NaN	NaN	NaN	NaN	NaN	NaN	NaN	NaN	NaN	NaN	NaN	NaN	NaN	NaN	NaN	NaN	NaN	NaN	NaN	NaN	NaN	NaN	NaN	NaN	NaN
O14530	O14530	Thioredoxin domain-containing protein 9	TXNDC9	187	Y	___2	0.949622	2.58126e-05	86.727	TETLEWRLGSSDILNYSGNLMEPPFQNQKKF	UID34329	NaN	NaN	NaN	NaN	NaN	NaN	NaN	NaN	NaN	NaN	NaN	NaN	NaN	NaN	NaN	NaN	NaN	NaN	NaN	NaN	NaN	NaN	NaN	NaN	NaN	NaN	NaN	NaN
O14530	O14530	Thioredoxin domain-containing protein 9	TXNDC9	188	S	___3	1	3.49139e-87	237.87	ETLEWRLGSSDILNYSGNLMEPPFQNQKKFG	UID34663	NaN	NaN	NaN	NaN	NaN	NaN	NaN	NaN	NaN	NaN	NaN	NaN	NaN	NaN	NaN	NaN	NaN	NaN	NaN	NaN	NaN	NaN	NaN	NaN	NaN	NaN	NaN	NaN
O14530	O14530	Thioredoxin domain-containing protein 9	TXNDC9	187	Y	___3	0.949622	2.58126e-05	86.727	TETLEWRLGSSDILNYSGNLMEPPFQNQKKF	UID51542	NaN	NaN	NaN	NaN	NaN	NaN	NaN	NaN	NaN	NaN	NaN	NaN	NaN	NaN	NaN	NaN	NaN	NaN	NaN	NaN	NaN	NaN	NaN	NaN	NaN	NaN	NaN	NaN
O14545	O14545	TRAF-type zinc finger domain-containing protein 1	TRAFD1	326	S	___1	0.882002	3.52074e-73	262.48	SCNPSRALPSLNTGSSSPRGVEEPDVIFQNF	UID238	6.3827	5.28006	6.38537	5.23124	NaN	NaN	6.75633	5.43479	4.55173	NaN	4.73799	4.29809	NaN	5.02179	4.08634	5.4445	5.39185	NaN	4.09489	4.70515	4.78421	5.41751	5.37099	4.50005	4.90631	5.40369	4.92298	4.71499
O14545	O14545	TRAF-type zinc finger domain-containing protein 1	TRAFD1	327	S	___1	0.902151	1.06021e-86	268.21	CNPSRALPSLNTGSSSPRGVEEPDVIFQNFL	UID239	NaN	5.59365	NaN	5.00569	6.39804	6.65598	NaN	NaN	NaN	4.9334	NaN	3.813	4.24867	4.50517	NaN	NaN	NaN	3.91882	4.08947	NaN	4.69138	NaN	NaN	NaN	4.99228	5.59368	4.6096	5.12064
O14545	O14545	TRAF-type zinc finger domain-containing protein 1	TRAFD1	278	S	___1	0.94853	5.15548e-14	158.35	WRAVCEADQSHGGPRSLSDIKGAADEIMLPC	UID240	1.91532	0.666096	1.07618	1.48273	0.614632	1.03108	1.23049	0.376734	0.551958	2.3306	1.87877	NaN	1.11826	0.967148	1.93249	0.666561	1.48934	1.36726	0.356796	1.14552	-0.566217	NaN	-0.830982	0.90752	NaN	0.0787582	NaN	1.41174
O14545	O14545	TRAF-type zinc finger domain-containing protein 1	TRAFD1	409	S	___1	1	1.27707e-17	164.63	ATATNHVTEGIPRLDSQPQETSPELPRRRVR	UID241	NaN	NaN	NaN	NaN	NaN	NaN	NaN	NaN	NaN	NaN	NaN	NaN	NaN	NaN	NaN	NaN	NaN	NaN	NaN	NaN	NaN	NaN	NaN	NaN	NaN	NaN	NaN	NaN
O14545	O14545	TRAF-type zinc finger domain-containing protein 1	TRAFD1	415	S	___1	0.999195	1.50518e-96	276.75	VTEGIPRLDSQPQETSPELPRRRVRHQGDLS	UID242	6.24349	6.37279	6.10645	5.74901	5.06272	5.98114	6.29442	5.63173	4.9225	5.5745	5.31853	4.86357	4.65243	5.26242	4.82058	4.83884	4.77156	4.38255	4.34981	4.13006	5.14438	5.15763	5.03745	5.04923	5.92149	6.37139	5.63142	5.69132
O14545	O14545	TRAF-type zinc finger domain-containing protein 1	TRAFD1	491	S	___1	0.995674	4.66534e-05	95.428	CQPSSPCVPKLSNSDSQDIQGRNRDSQNGAI	UID243	NaN	NaN	NaN	NaN	NaN	NaN	NaN	NaN	NaN	NaN	NaN	NaN	-1.53596	-2.18534	-1.97848	-1.67498	-2.45685	-3.69043	-2.93788	NaN	-1.31115	NaN	NaN	NaN	NaN	NaN	NaN	NaN
O14545	O14545	TRAF-type zinc finger domain-containing protein 1	TRAFD1	209	S	___1	1	5.71056e-39	203.84	FHNRTTNQRNITAQVSIQNNLFEEQERQERN	UID244	NaN	NaN	NaN	NaN	NaN	NaN	NaN	NaN	NaN	NaN	NaN	NaN	0.00947189	0.322813	0.310297	0.398907	-0.0593453	0.0812092	0.181482	0.133879	0.687351	0.213444	0.348936	1.20904	NaN	NaN	NaN	NaN
O14545	O14545	TRAF-type zinc finger domain-containing protein 1	TRAFD1	470	S	___1	0.999906	1.07421e-25	178.19	INNMTATYNQLSRSTSGPRPGCQPSSPCVPK	UID245	1.43262	1.32561	1.77508	1.62962	1.75458	1.02638	0.330191	0.979612	1.99531	2.19455	NaN	1.89637	3.10138	3.19511	3.09339	3.17127	1.66805	2.1143	1.49662	2.15666	NaN	NaN	NaN	NaN	-0.0245266	0.00932503	0.402344	-0.698992
O14545	O14545	TRAF-type zinc finger domain-containing protein 1	TRAFD1	480	S	___1	0.994185	9.03787e-07	122.22	LSRSTSGPRPGCQPSSPCVPKLSNSDSQDIQ	UID246	1.75548	1.63855	2.18093	2.07711	2.65081	1.52791	1.84799	1.03702	1.69831	0.128555	0.970642	NaN	0.527702	0.656567	-0.0306892	0.85092	-1.22199	-1.37592	-1.23573	-0.995897	NaN	NaN	NaN	-2.21917	-0.0922432	0.657579	1.14835	0.719996
O14545	O14545	TRAF-type zinc finger domain-containing protein 1	TRAFD1	326	S	___2	0.882002	3.52074e-73	262.48	SCNPSRALPSLNTGSSSPRGVEEPDVIFQNF	UID17451	NaN	NaN	NaN	NaN	NaN	NaN	NaN	NaN	NaN	NaN	NaN	NaN	NaN	NaN	NaN	NaN	NaN	NaN	NaN	NaN	NaN	NaN	NaN	NaN	NaN	NaN	NaN	NaN
O14545	O14545	TRAF-type zinc finger domain-containing protein 1	TRAFD1	327	S	___2	0.902151	1.06021e-86	268.21	CNPSRALPSLNTGSSSPRGVEEPDVIFQNFL	UID17452	NaN	NaN	NaN	NaN	NaN	NaN	NaN	NaN	NaN	NaN	NaN	NaN	NaN	NaN	NaN	NaN	NaN	NaN	NaN	NaN	NaN	NaN	NaN	NaN	NaN	NaN	NaN	NaN
O14545	O14545	TRAF-type zinc finger domain-containing protein 1	TRAFD1	278	S	___2	0.94853	5.15548e-14	158.35	WRAVCEADQSHGGPRSLSDIKGAADEIMLPC	UID17453	NaN	NaN	NaN	NaN	NaN	NaN	NaN	NaN	NaN	NaN	NaN	NaN	NaN	NaN	NaN	NaN	NaN	NaN	NaN	NaN	NaN	NaN	NaN	NaN	NaN	NaN	NaN	NaN
O14545	O14545	TRAF-type zinc finger domain-containing protein 1	TRAFD1	409	S	___2	1	1.27707e-17	164.63	ATATNHVTEGIPRLDSQPQETSPELPRRRVR	UID17454	NaN	NaN	NaN	NaN	NaN	NaN	NaN	NaN	NaN	NaN	-2.45974	NaN	0.760372	1.12451	0.178383	0.543741	1.09115	0.468567	0.449583	-0.02845	-2.05414	-0.121424	NaN	NaN	NaN	NaN	NaN	NaN
O14545	O14545	TRAF-type zinc finger domain-containing protein 1	TRAFD1	415	S	___2	0.999195	1.50518e-96	276.75	VTEGIPRLDSQPQETSPELPRRRVRHQGDLS	UID17455	NaN	NaN	NaN	NaN	NaN	NaN	NaN	NaN	NaN	NaN	-2.45974	NaN	0.760372	1.12451	0.178383	0.543741	1.09115	0.468567	0.449583	-0.02845	-2.05414	-0.121424	NaN	NaN	NaN	NaN	NaN	NaN
O14545	O14545	TRAF-type zinc finger domain-containing protein 1	TRAFD1	491	S	___2	0.995674	4.66534e-05	95.428	CQPSSPCVPKLSNSDSQDIQGRNRDSQNGAI	UID17456	NaN	NaN	NaN	NaN	NaN	NaN	NaN	NaN	NaN	NaN	NaN	NaN	NaN	NaN	NaN	NaN	NaN	NaN	NaN	NaN	NaN	NaN	NaN	NaN	NaN	NaN	NaN	NaN
O14545	O14545	TRAF-type zinc finger domain-containing protein 1	TRAFD1	209	S	___2	1	5.71056e-39	203.84	FHNRTTNQRNITAQVSIQNNLFEEQERQERN	UID17457	NaN	NaN	NaN	NaN	NaN	NaN	NaN	NaN	NaN	NaN	NaN	NaN	NaN	NaN	NaN	NaN	NaN	NaN	NaN	NaN	NaN	NaN	NaN	NaN	NaN	NaN	NaN	NaN
O14545	O14545	TRAF-type zinc finger domain-containing protein 1	TRAFD1	470	S	___2	0.999906	1.07421e-25	178.19	INNMTATYNQLSRSTSGPRPGCQPSSPCVPK	UID17458	NaN	NaN	NaN	NaN	NaN	NaN	NaN	NaN	NaN	NaN	NaN	NaN	-1.01799	-1.12011	-1.64259	NaN	NaN	NaN	NaN	NaN	NaN	NaN	NaN	NaN	NaN	NaN	NaN	NaN
O14545	O14545	TRAF-type zinc finger domain-containing protein 1	TRAFD1	480	S	___2	0.994185	9.03787e-07	122.22	LSRSTSGPRPGCQPSSPCVPKLSNSDSQDIQ	UID17459	NaN	NaN	NaN	NaN	NaN	NaN	NaN	NaN	NaN	NaN	NaN	NaN	-1.01799	-1.12011	NaN	-1.99726	NaN	NaN	NaN	NaN	NaN	NaN	NaN	NaN	NaN	NaN	NaN	NaN
O14545	O14545	TRAF-type zinc finger domain-containing protein 1	TRAFD1	326	S	___3	0.882002	3.52074e-73	262.48	SCNPSRALPSLNTGSSSPRGVEEPDVIFQNF	UID34664	NaN	NaN	NaN	NaN	NaN	NaN	NaN	NaN	NaN	NaN	NaN	NaN	NaN	NaN	NaN	NaN	NaN	NaN	NaN	NaN	NaN	NaN	NaN	NaN	NaN	NaN	NaN	NaN
O14545	O14545	TRAF-type zinc finger domain-containing protein 1	TRAFD1	327	S	___3	0.902151	1.06021e-86	268.21	CNPSRALPSLNTGSSSPRGVEEPDVIFQNFL	UID34665	NaN	NaN	NaN	NaN	NaN	NaN	NaN	NaN	NaN	NaN	NaN	NaN	NaN	NaN	NaN	NaN	NaN	NaN	NaN	NaN	NaN	NaN	NaN	NaN	NaN	NaN	NaN	NaN
O14545	O14545	TRAF-type zinc finger domain-containing protein 1	TRAFD1	278	S	___3	0.94853	5.15548e-14	158.35	WRAVCEADQSHGGPRSLSDIKGAADEIMLPC	UID34666	NaN	NaN	NaN	NaN	NaN	NaN	NaN	NaN	NaN	NaN	NaN	NaN	NaN	NaN	NaN	NaN	NaN	NaN	NaN	NaN	NaN	NaN	NaN	NaN	NaN	NaN	NaN	NaN
O14545	O14545	TRAF-type zinc finger domain-containing protein 1	TRAFD1	409	S	___3	1	1.27707e-17	164.63	ATATNHVTEGIPRLDSQPQETSPELPRRRVR	UID34667	NaN	NaN	NaN	NaN	NaN	NaN	NaN	NaN	NaN	NaN	NaN	NaN	NaN	NaN	NaN	NaN	NaN	NaN	NaN	NaN	NaN	NaN	NaN	NaN	NaN	NaN	NaN	NaN
O14545	O14545	TRAF-type zinc finger domain-containing protein 1	TRAFD1	415	S	___3	0.999195	1.50518e-96	276.75	VTEGIPRLDSQPQETSPELPRRRVRHQGDLS	UID34668	NaN	NaN	NaN	NaN	NaN	NaN	NaN	NaN	NaN	NaN	NaN	NaN	NaN	NaN	NaN	NaN	NaN	NaN	NaN	NaN	NaN	NaN	NaN	NaN	NaN	NaN	NaN	NaN
O14545	O14545	TRAF-type zinc finger domain-containing protein 1	TRAFD1	491	S	___3	0.995674	4.66534e-05	95.428	CQPSSPCVPKLSNSDSQDIQGRNRDSQNGAI	UID34669	NaN	NaN	NaN	NaN	NaN	NaN	NaN	NaN	NaN	NaN	NaN	NaN	NaN	NaN	NaN	NaN	NaN	NaN	NaN	NaN	NaN	NaN	NaN	NaN	NaN	NaN	NaN	NaN
O14545	O14545	TRAF-type zinc finger domain-containing protein 1	TRAFD1	209	S	___3	1	5.71056e-39	203.84	FHNRTTNQRNITAQVSIQNNLFEEQERQERN	UID34670	NaN	NaN	NaN	NaN	NaN	NaN	NaN	NaN	NaN	NaN	NaN	NaN	NaN	NaN	NaN	NaN	NaN	NaN	NaN	NaN	NaN	NaN	NaN	NaN	NaN	NaN	NaN	NaN
O14545	O14545	TRAF-type zinc finger domain-containing protein 1	TRAFD1	470	S	___3	0.999906	1.07421e-25	178.19	INNMTATYNQLSRSTSGPRPGCQPSSPCVPK	UID34671	NaN	NaN	NaN	NaN	NaN	NaN	NaN	NaN	NaN	NaN	NaN	NaN	NaN	NaN	NaN	NaN	NaN	NaN	NaN	NaN	NaN	NaN	NaN	NaN	NaN	NaN	NaN	NaN
O14545	O14545	TRAF-type zinc finger domain-containing protein 1	TRAFD1	480	S	___3	0.994185	9.03787e-07	122.22	LSRSTSGPRPGCQPSSPCVPKLSNSDSQDIQ	UID34672	NaN	NaN	NaN	NaN	NaN	NaN	NaN	NaN	NaN	NaN	NaN	NaN	NaN	NaN	NaN	NaN	NaN	NaN	NaN	NaN	NaN	NaN	NaN	NaN	NaN	NaN	NaN	NaN
O14578	O14578	Citron Rho-interacting kinase	CIT	1971	S	___1	1	2.70214e-07	120.6	PHRYREGRTELRRDKSPGRPLEREKSPGRML	UID247	-1.76068	-0.562052	0.0346336	0.667931	-1.05205	0.129843	NaN	0.903879	-0.120642	-0.146561	NaN	0.792767	-1.72502	NaN	NaN	NaN	-2.73473	NaN	NaN	NaN	NaN	NaN	NaN	NaN	0.954208	0.825092	NaN	-0.367771
O14578	O14578	Citron Rho-interacting kinase	CIT	1993	S	___1	1	3.82275e-32	197.1	REKSPGRMLSTRRERSPGRLFEDSSRGRLPA	UID248	-0.562511	1.02709	1.18284	2.01369	0.185131	0.890347	0.455543	2.02901	1.69716	1.77117	0.958353	2.0896	1.20027	0.170269	0.760346	1.46534	-1.13149	0.549196	1.39842	1.45468	NaN	-0.690167	-0.797197	NaN	1.20747	-0.509935	2.05858	1.65981
O14578	O14578	Citron Rho-interacting kinase	CIT	440	S	___1	0.999948	4.67395e-13	154.13	LGILGRSESVVSGLDSPAKTSSMEKKLLIKS	UID249	NaN	NaN	NaN	NaN	NaN	-2.12866	NaN	-0.268887	NaN	NaN	NaN	NaN	-2.70665	NaN	NaN	-2.71172	NaN	NaN	NaN	NaN	NaN	NaN	NaN	NaN	NaN	NaN	NaN	-0.493431
O14578	O14578	Citron Rho-interacting kinase	CIT	1971	S	___2	1	2.70214e-07	120.6	PHRYREGRTELRRDKSPGRPLEREKSPGRML	UID17460	NaN	NaN	NaN	NaN	NaN	NaN	NaN	NaN	NaN	NaN	NaN	NaN	NaN	NaN	NaN	NaN	NaN	NaN	NaN	NaN	NaN	NaN	NaN	NaN	NaN	NaN	NaN	NaN
O14578	O14578	Citron Rho-interacting kinase	CIT	1993	S	___2	1	3.82275e-32	197.1	REKSPGRMLSTRRERSPGRLFEDSSRGRLPA	UID17461	NaN	NaN	NaN	NaN	NaN	NaN	NaN	NaN	NaN	NaN	NaN	NaN	NaN	NaN	NaN	NaN	NaN	NaN	NaN	NaN	NaN	NaN	NaN	NaN	NaN	NaN	NaN	NaN
O14578	O14578	Citron Rho-interacting kinase	CIT	440	S	___2	0.999948	4.67395e-13	154.13	LGILGRSESVVSGLDSPAKTSSMEKKLLIKS	UID17462	NaN	NaN	NaN	NaN	NaN	NaN	NaN	NaN	NaN	NaN	NaN	NaN	NaN	NaN	NaN	NaN	NaN	NaN	NaN	NaN	NaN	NaN	NaN	NaN	NaN	NaN	NaN	NaN
O14578	O14578	Citron Rho-interacting kinase	CIT	1971	S	___3	1	2.70214e-07	120.6	PHRYREGRTELRRDKSPGRPLEREKSPGRML	UID34673	NaN	NaN	NaN	NaN	NaN	NaN	NaN	NaN	NaN	NaN	NaN	NaN	NaN	NaN	NaN	NaN	NaN	NaN	NaN	NaN	NaN	NaN	NaN	NaN	NaN	NaN	NaN	NaN
O14578	O14578	Citron Rho-interacting kinase	CIT	1993	S	___3	1	3.82275e-32	197.1	REKSPGRMLSTRRERSPGRLFEDSSRGRLPA	UID34674	NaN	NaN	NaN	NaN	NaN	NaN	NaN	NaN	NaN	NaN	NaN	NaN	NaN	NaN	NaN	NaN	NaN	NaN	NaN	NaN	NaN	NaN	NaN	NaN	NaN	NaN	NaN	NaN
O14578	O14578	Citron Rho-interacting kinase	CIT	440	S	___3	0.999948	4.67395e-13	154.13	LGILGRSESVVSGLDSPAKTSSMEKKLLIKS	UID34675	NaN	NaN	NaN	NaN	NaN	NaN	NaN	NaN	NaN	NaN	NaN	NaN	NaN	NaN	NaN	NaN	NaN	NaN	NaN	NaN	NaN	NaN	NaN	NaN	NaN	NaN	NaN	NaN
O14579	O14579	Coatomer subunit epsilon	COPE	13	S	___1	0.998731	4.40482e-34	190.83	___MAPPAPGPASGGSGEVDELFDVKNAFYI	UID250	-1.60713	NaN	-0.615488	NaN	NaN	-1.6882	-1.2218	-0.976431	NaN	-1.44857	-0.610388	-1.32985	-0.674585	0.0440311	-0.787126	0.444948	0.872276	NaN	1.16696	1.0534	1.61553	1.75272	1.82214	2.13101	NaN	-1.10593	-1.99531	-0.996321
O14579	O14579	Coatomer subunit epsilon	COPE	99	S	___1	1	4.71082e-06	104.89	VRMFADYLAHESRRDSIVAELDREMSRSVDV	UID251	NaN	NaN	-2.66275	NaN	NaN	NaN	NaN	-2.39231	NaN	NaN	-1.71956	-3.40447	-2.0371	-0.790995	-0.974903	-1.08524	0.209015	-1.65073	-1.16694	-1.07476	0.359543	-0.85158	0.00263786	-0.224106	NaN	NaN	-2.0408	NaN
O14579	O14579	Coatomer subunit epsilon	COPE	13	S	___2	0.998731	4.40482e-34	190.83	___MAPPAPGPASGGSGEVDELFDVKNAFYI	UID17463	NaN	NaN	NaN	NaN	NaN	NaN	NaN	NaN	NaN	NaN	NaN	NaN	NaN	NaN	NaN	NaN	NaN	NaN	NaN	NaN	NaN	NaN	NaN	NaN	NaN	NaN	NaN	NaN
O14579	O14579	Coatomer subunit epsilon	COPE	99	S	___2	1	4.71082e-06	104.89	VRMFADYLAHESRRDSIVAELDREMSRSVDV	UID17464	NaN	NaN	NaN	NaN	NaN	NaN	NaN	NaN	NaN	NaN	NaN	NaN	NaN	NaN	NaN	NaN	NaN	NaN	NaN	NaN	NaN	NaN	NaN	NaN	NaN	NaN	NaN	NaN
O14579	O14579	Coatomer subunit epsilon	COPE	13	S	___3	0.998731	4.40482e-34	190.83	___MAPPAPGPASGGSGEVDELFDVKNAFYI	UID34676	NaN	NaN	NaN	NaN	NaN	NaN	NaN	NaN	NaN	NaN	NaN	NaN	NaN	NaN	NaN	NaN	NaN	NaN	NaN	NaN	NaN	NaN	NaN	NaN	NaN	NaN	NaN	NaN
O14579	O14579	Coatomer subunit epsilon	COPE	99	S	___3	1	4.71082e-06	104.89	VRMFADYLAHESRRDSIVAELDREMSRSVDV	UID34677	NaN	NaN	NaN	NaN	NaN	NaN	NaN	NaN	NaN	NaN	NaN	NaN	NaN	NaN	NaN	NaN	NaN	NaN	NaN	NaN	NaN	NaN	NaN	NaN	NaN	NaN	NaN	NaN
O14617	O14617	AP-3 complex subunit delta-1	AP3D1	658	S	___1	1	1.56536e-32	202.63	AVFHEEEQRRPKHRPSEADEEELARRREARK	UID252	-3.34054	-1.68669	NaN	-0.600225	NaN	-0.797375	-0.721375	-0.00658608	2.51409	1.72141	1.5962	2.79188	1.82124	0.6642	1.59968	2.12188	0.345631	1.47965	1.56271	1.46659	NaN	-1.41284	-1.26315	-3.54131	NaN	NaN	-1.03946	NaN
O14617	O14617	AP-3 complex subunit delta-1	AP3D1	829	S	___1	0.99884	1.03283e-56	224.99	EKLPIQKHRNTETSKSPEKDVPMVEKKSKKP	UID253	NaN	-3.19089	-1.73743	-1.16492	-2.64774	-3.13659	NaN	1.25898	0.47798	NaN	1.02316	0.983227	1.5303	-0.646408	0.924171	1.54452	0.392332	1.49942	1.37277	0.75967	0.0487728	0.54664	1.14684	-1.55414	0.0210114	NaN	0.340141	1.478
O14617	O14617	AP-3 complex subunit delta-1	AP3D1	658	S	___2	1	1.56536e-32	202.63	AVFHEEEQRRPKHRPSEADEEELARRREARK	UID17465	NaN	NaN	NaN	NaN	NaN	NaN	NaN	NaN	NaN	NaN	NaN	NaN	NaN	NaN	NaN	NaN	NaN	NaN	NaN	NaN	NaN	NaN	NaN	NaN	NaN	NaN	NaN	NaN
O14617	O14617	AP-3 complex subunit delta-1	AP3D1	829	S	___2	0.99884	1.03283e-56	224.99	EKLPIQKHRNTETSKSPEKDVPMVEKKSKKP	UID17466	NaN	NaN	NaN	NaN	NaN	NaN	NaN	NaN	NaN	NaN	NaN	NaN	NaN	NaN	NaN	NaN	NaN	NaN	NaN	NaN	NaN	NaN	NaN	NaN	NaN	NaN	NaN	NaN
O14617	O14617	AP-3 complex subunit delta-1	AP3D1	658	S	___3	1	1.56536e-32	202.63	AVFHEEEQRRPKHRPSEADEEELARRREARK	UID34678	NaN	NaN	NaN	NaN	NaN	NaN	NaN	NaN	NaN	NaN	NaN	NaN	NaN	NaN	NaN	NaN	NaN	NaN	NaN	NaN	NaN	NaN	NaN	NaN	NaN	NaN	NaN	NaN
O14617	O14617	AP-3 complex subunit delta-1	AP3D1	829	S	___3	0.99884	1.03283e-56	224.99	EKLPIQKHRNTETSKSPEKDVPMVEKKSKKP	UID34679	NaN	NaN	NaN	NaN	NaN	NaN	NaN	NaN	NaN	NaN	NaN	NaN	NaN	NaN	NaN	NaN	NaN	NaN	NaN	NaN	NaN	NaN	NaN	NaN	NaN	NaN	NaN	NaN
O14639	O14639	Actin-binding LIM protein 1	ABLIM1	706	S	___1	1	5.2136e-07	126.5	LPDGHMPAMRMDRGVSMPNMLEPKIFPYEML	UID254	-1.13037	-0.0507259	-0.32576	-0.513777	-1.01455	-0.700142	-1.32392	-1.37879	-3.84082	-2.32442	NaN	-3.44999	NaN	NaN	NaN	NaN	NaN	NaN	NaN	NaN	NaN	NaN	NaN	NaN	-3.0965	-3.28715	-1.32786	-2.16145
O14639	O14639	Actin-binding LIM protein 1	ABLIM1	669	S	___1	0.783216	1.1114e-05	75.127	ASLPGYGRNGLHRPVSTDFAQYNSYGDVSGG	UID255	NaN	-1.572	-0.962351	NaN	NaN	NaN	NaN	-1.54555	NaN	-1.47245	-0.772594	-1.70857	-0.201073	-1.93673	-1.92244	-1.03362	-0.220324	-1.41807	NaN	NaN	NaN	NaN	NaN	NaN	-0.880346	NaN	-0.638411	-0.24415
O14639	O14639	Actin-binding LIM protein 1	ABLIM1	426	S	___1	0.998821	1.10685e-05	93.596	TSGYDDKQERQSLGESPRTLSPTPSAEGYQD	UID256	NaN	NaN	NaN	NaN	NaN	NaN	NaN	NaN	NaN	NaN	NaN	NaN	NaN	NaN	NaN	NaN	NaN	NaN	NaN	NaN	NaN	NaN	NaN	NaN	NaN	NaN	NaN	NaN
O14639	O14639	Actin-binding LIM protein 1	ABLIM1	431	S	___1	0.999996	3.57905e-124	289.31	DKQERQSLGESPRTLSPTPSAEGYQDVRDRM	UID257	4.50139	4.64342	4.69413	4.05554	3.93521	4.56349	5.1701	4.17993	3.6733	4.4565	3.78596	2.94247	2.99423	3.50219	2.86547	2.63482	3.32833	2.49854	2.68596	1.8838	0.741981	0.767734	-0.266952	-0.647751	4.6468	4.91685	3.94564	4.26899
O14639	O14639	Actin-binding LIM protein 1	ABLIM1	435	S	___1	0.99991	1.36755e-34	203.53	RQSLGESPRTLSPTPSAEGYQDVRDRMIHRS	UID258	NaN	NaN	NaN	NaN	NaN	NaN	NaN	NaN	NaN	NaN	NaN	NaN	NaN	NaN	NaN	NaN	NaN	NaN	NaN	NaN	NaN	NaN	NaN	NaN	NaN	NaN	NaN	NaN
O14639	O14639	Actin-binding LIM protein 1	ABLIM1	586	S	___1	0.935232	1.53859e-48	225.09	GPPSFAVVGPDMKRRSSGREEDDEELLRRRQ	UID259	-0.124348	-0.00299454	0.0603695	-0.0575886	-0.00384903	0.325344	0.208071	-0.331568	-0.608322	-0.818562	-1.08054	-1.89065	-4.23265	-3.18519	-4.39607	-3.68657	NaN	NaN	NaN	NaN	NaN	NaN	NaN	NaN	-1.33932	-0.822857	-1.11672	NaN
O14639	O14639	Actin-binding LIM protein 1	ABLIM1	587	S	___1	0.997003	1.95124e-44	211.33	PPSFAVVGPDMKRRSSGREEDDEELLRRRQL	UID260	1.17988	NaN	1.04296	1.20183	0.286015	-0.532179	NaN	NaN	3.00849	3.44212	2.84952	2.90398	2.11128	1.84243	1.87404	2.14533	1.11518	1.44139	1.64881	0.971182	-0.343266	-0.54945	-1.37646	NaN	0.0858593	-2.03781	0.159952	0.127047
O14639	O14639	Actin-binding LIM protein 1	ABLIM1	452	S	___1	0.99987	1.33369e-33	196.84	EGYQDVRDRMIHRSTSQGSINSPVYSRHSYT	UID261	3.15396	2.2912	2.8037	2.58982	3.09586	3.31427	3.05339	3.03396	3.00565	3.53752	3.48531	1.96701	2.88459	2.81332	2.03487	3.08462	2.32052	2.10647	1.98772	1.9244	-2.90775	-1.41898	-2.15643	-1.17273	2.19389	2.43452	1.37426	2.07279
O14639	O14639	Actin-binding LIM protein 1	ABLIM1	455	S	___1	0.99898	2.29213e-05	95.428	QDVRDRMIHRSTSQGSINSPVYSRHSYTPTT	UID262	NaN	NaN	NaN	NaN	NaN	NaN	NaN	NaN	NaN	NaN	NaN	NaN	NaN	NaN	NaN	NaN	NaN	NaN	NaN	NaN	NaN	NaN	NaN	NaN	NaN	NaN	NaN	NaN
O14639	O14639	Actin-binding LIM protein 1	ABLIM1	458	S	___1	0.994513	1.14185e-23	156.96	RDRMIHRSTSQGSINSPVYSRHSYTPTTSRS	UID263	0.409878	0.481224	0.343864	0.12488	0.447205	0.175755	-0.704706	0.129663	-1.00691	-1.98369	-0.968952	-0.830114	-2.07348	NaN	-3.95711	-2.37019	NaN	NaN	NaN	NaN	NaN	NaN	NaN	NaN	-0.492172	-0.18326	0.421236	0.00597572
O14639	O14639	Actin-binding LIM protein 1	ABLIM1	655	S	___1	0.999997	7.60232e-06	147.78	SPINSASHIPSSKTASLPGYGRNGLHRPVST	UID264	2.88264	2.812	2.97829	2.69387	2.78723	2.7248	2.64922	2.18226	1.33957	1.84566	1.46531	1.10383	1.22852	1.32604	1.32306	1.27473	0.648943	0.464226	0.475721	0.539808	-2.27117	-1.05421	-2.03691	-1.65796	2.2958	2.66004	1.82461	2.53605
O14639	O14639	Actin-binding LIM protein 1	ABLIM1	353	S	___1	0.999317	1.05149e-23	161.05	QSTKTEEKLRPTRTSSESIYSRPGSSIPGSP	UID265	NaN	-1.82242	-1.46945	-1.61439	-1.43094	NaN	-0.93655	-2.23212	2.48941	2.35176	2.65864	2.72333	0.345928	-0.182123	0.151009	0.538631	-0.259665	-0.30192	-0.370111	-1.22773	NaN	NaN	NaN	NaN	-1.56004	-1.15437	-1.99718	-1.18445
O14639	O14639	Actin-binding LIM protein 1	ABLIM1	367	S	___1	0.999224	5.4927e-49	202.14	SSESIYSRPGSSIPGSPGHTIYAKVDNEILD	UID266	1.72373	2.23908	1.8181	1.58477	1.80055	2.36115	2.57208	0.812958	1.28944	2.00839	1.94175	1.44032	1.51232	1.73629	1.67315	1.32525	0.743181	-0.445351	0.720476	0.0914307	-1.59	-1.25774	-1.64294	-0.632784	2.38176	1.96283	2.10893	1.68403
O14639	O14639	Actin-binding LIM protein 1	ABLIM1	640	S	___1	0.901636	0.00478158	53.395	KESRERSSLLASRYDSPINSASHIPSSKTAS	UID267	NaN	NaN	-3.02659	-1.23511	-1.71958	-2.90177	-1.57019	-1.36753	NaN	NaN	-2.4924	NaN	NaN	NaN	NaN	NaN	NaN	NaN	NaN	NaN	NaN	NaN	NaN	NaN	-1.51152	NaN	-2.35373	-1.81134
O14639	O14639	Actin-binding LIM protein 1	ABLIM1	706	S	___2	1	5.2136e-07	126.5	LPDGHMPAMRMDRGVSMPNMLEPKIFPYEML	UID17467	NaN	NaN	NaN	NaN	NaN	NaN	NaN	NaN	NaN	NaN	NaN	NaN	NaN	NaN	NaN	NaN	NaN	NaN	NaN	NaN	NaN	NaN	NaN	NaN	NaN	NaN	NaN	NaN
O14639	O14639	Actin-binding LIM protein 1	ABLIM1	669	S	___2	0.783216	1.1114e-05	75.127	ASLPGYGRNGLHRPVSTDFAQYNSYGDVSGG	UID17468	NaN	NaN	NaN	NaN	NaN	NaN	NaN	NaN	NaN	NaN	NaN	NaN	NaN	NaN	NaN	NaN	NaN	NaN	NaN	NaN	NaN	NaN	NaN	NaN	NaN	NaN	NaN	NaN
O14639	O14639	Actin-binding LIM protein 1	ABLIM1	426	S	___2	0.998821	1.10685e-05	93.596	TSGYDDKQERQSLGESPRTLSPTPSAEGYQD	UID17469	NaN	1.15342	0.338005	0.636904	0.938938	0.507879	1.02179	0.403727	NaN	-1.10215	-0.293663	-2.12105	NaN	NaN	NaN	NaN	NaN	NaN	NaN	NaN	NaN	NaN	NaN	NaN	0.330309	-0.108435	-0.320171	-0.704523
O14639	O14639	Actin-binding LIM protein 1	ABLIM1	431	S	___2	0.999996	3.57905e-124	289.31	DKQERQSLGESPRTLSPTPSAEGYQDVRDRM	UID17470	1.51738	0.370382	1.04349	0.644007	1.27469	-0.264317	1.01929	0.737656	0.0262775	0.481214	0.323685	-0.304239	-1.09447	-0.987175	-1.424	-0.902185	-1.22365	-1.42562	-2.56529	-2.41839	NaN	NaN	NaN	NaN	-0.296732	0.0923977	-1.01729	-2.54197
O14639	O14639	Actin-binding LIM protein 1	ABLIM1	435	S	___2	0.99991	1.36755e-34	203.53	RQSLGESPRTLSPTPSAEGYQDVRDRMIHRS	UID17471	1.51738	0.370382	1.04349	0.644007	1.27469	-0.264317	1.01929	0.737656	0.0262775	0.481214	0.323685	-0.304239	-1.09447	-0.987175	-1.424	-0.902185	-1.22365	-1.42562	-2.56529	-2.41839	NaN	NaN	NaN	NaN	-0.296732	0.0923977	-1.01729	-2.54197
O14639	O14639	Actin-binding LIM protein 1	ABLIM1	586	S	___2	0.935232	1.53859e-48	225.09	GPPSFAVVGPDMKRRSSGREEDDEELLRRRQ	UID17472	NaN	NaN	NaN	NaN	NaN	NaN	NaN	NaN	NaN	NaN	NaN	NaN	NaN	NaN	NaN	NaN	NaN	NaN	NaN	NaN	NaN	NaN	NaN	NaN	NaN	NaN	NaN	NaN
O14639	O14639	Actin-binding LIM protein 1	ABLIM1	587	S	___2	0.997003	1.95124e-44	211.33	PPSFAVVGPDMKRRSSGREEDDEELLRRRQL	UID17473	NaN	NaN	NaN	NaN	NaN	NaN	NaN	NaN	NaN	NaN	NaN	NaN	NaN	NaN	NaN	NaN	NaN	NaN	NaN	NaN	NaN	NaN	NaN	NaN	NaN	NaN	NaN	NaN
O14639	O14639	Actin-binding LIM protein 1	ABLIM1	452	S	___2	0.99987	1.33369e-33	196.84	EGYQDVRDRMIHRSTSQGSINSPVYSRHSYT	UID17474	-0.682554	-2.28619	NaN	-0.777531	-1.60964	-1.36734	NaN	NaN	-1.25012	-1.63481	-0.357611	-1.93002	NaN	-2.7801	-4.02097	NaN	-1.43458	NaN	NaN	-3.50809	NaN	NaN	NaN	NaN	-1.94838	-1.25778	NaN	-1.77249
O14639	O14639	Actin-binding LIM protein 1	ABLIM1	455	S	___2	0.99898	2.29213e-05	95.428	QDVRDRMIHRSTSQGSINSPVYSRHSYTPTT	UID17475	-0.682554	-2.28619	-1.49999	-0.777531	-0.854912	-1.36734	NaN	-1.68912	-1.25012	-1.63481	-0.357611	-0.588509	NaN	-2.7801	-4.02097	NaN	-1.43458	NaN	NaN	-3.50809	NaN	NaN	NaN	NaN	-1.94838	-1.25778	-0.370215	-1.77249
O14639	O14639	Actin-binding LIM protein 1	ABLIM1	458	S	___2	0.994513	1.14185e-23	156.96	RDRMIHRSTSQGSINSPVYSRHSYTPTTSRS	UID17476	NaN	NaN	NaN	NaN	NaN	NaN	NaN	NaN	NaN	NaN	NaN	NaN	NaN	NaN	NaN	NaN	NaN	NaN	NaN	NaN	NaN	NaN	NaN	NaN	NaN	NaN	NaN	NaN
O14639	O14639	Actin-binding LIM protein 1	ABLIM1	655	S	___2	0.999997	7.60232e-06	147.78	SPINSASHIPSSKTASLPGYGRNGLHRPVST	UID17477	NaN	NaN	NaN	NaN	NaN	NaN	NaN	NaN	NaN	NaN	NaN	NaN	NaN	NaN	NaN	NaN	NaN	NaN	NaN	NaN	NaN	NaN	NaN	NaN	NaN	NaN	NaN	NaN
O14639	O14639	Actin-binding LIM protein 1	ABLIM1	353	S	___2	0.999317	1.05149e-23	161.05	QSTKTEEKLRPTRTSSESIYSRPGSSIPGSP	UID17478	NaN	NaN	-1.70384	NaN	NaN	NaN	NaN	NaN	-0.234871	-0.267414	-1.17603	NaN	-1.82335	NaN	-0.79656	-2.37117	NaN	NaN	NaN	NaN	NaN	NaN	NaN	NaN	NaN	NaN	NaN	NaN
O14639	O14639	Actin-binding LIM protein 1	ABLIM1	367	S	___2	0.999224	5.4927e-49	202.14	SSESIYSRPGSSIPGSPGHTIYAKVDNEILD	UID17479	NaN	NaN	-1.70384	NaN	NaN	NaN	NaN	NaN	-0.234871	-0.267414	-0.133955	-0.810125	-1.82335	NaN	-0.79656	-2.37117	NaN	NaN	NaN	NaN	NaN	NaN	NaN	NaN	NaN	NaN	NaN	NaN
O14639	O14639	Actin-binding LIM protein 1	ABLIM1	640	S	___2	0.901636	0.00478158	53.395	KESRERSSLLASRYDSPINSASHIPSSKTAS	UID17480	NaN	NaN	NaN	NaN	NaN	NaN	NaN	NaN	NaN	NaN	NaN	NaN	NaN	NaN	NaN	NaN	NaN	NaN	NaN	NaN	NaN	NaN	NaN	NaN	NaN	NaN	NaN	NaN
O14639	O14639	Actin-binding LIM protein 1	ABLIM1	706	S	___3	1	5.2136e-07	126.5	LPDGHMPAMRMDRGVSMPNMLEPKIFPYEML	UID34680	NaN	NaN	NaN	NaN	NaN	NaN	NaN	NaN	NaN	NaN	NaN	NaN	NaN	NaN	NaN	NaN	NaN	NaN	NaN	NaN	NaN	NaN	NaN	NaN	NaN	NaN	NaN	NaN
O14639	O14639	Actin-binding LIM protein 1	ABLIM1	669	S	___3	0.783216	1.1114e-05	75.127	ASLPGYGRNGLHRPVSTDFAQYNSYGDVSGG	UID34681	NaN	NaN	NaN	NaN	NaN	NaN	NaN	NaN	NaN	NaN	NaN	NaN	NaN	NaN	NaN	NaN	NaN	NaN	NaN	NaN	NaN	NaN	NaN	NaN	NaN	NaN	NaN	NaN
O14639	O14639	Actin-binding LIM protein 1	ABLIM1	426	S	___3	0.998821	1.10685e-05	93.596	TSGYDDKQERQSLGESPRTLSPTPSAEGYQD	UID34682	NaN	NaN	NaN	NaN	NaN	NaN	NaN	NaN	NaN	NaN	NaN	NaN	NaN	NaN	NaN	NaN	NaN	NaN	NaN	NaN	NaN	NaN	NaN	NaN	NaN	NaN	NaN	NaN
O14639	O14639	Actin-binding LIM protein 1	ABLIM1	431	S	___3	0.999996	3.57905e-124	289.31	DKQERQSLGESPRTLSPTPSAEGYQDVRDRM	UID34683	NaN	NaN	NaN	NaN	NaN	NaN	NaN	NaN	NaN	NaN	NaN	NaN	NaN	NaN	NaN	NaN	NaN	NaN	NaN	NaN	NaN	NaN	NaN	NaN	NaN	NaN	NaN	NaN
O14639	O14639	Actin-binding LIM protein 1	ABLIM1	435	S	___3	0.99991	1.36755e-34	203.53	RQSLGESPRTLSPTPSAEGYQDVRDRMIHRS	UID34684	NaN	NaN	NaN	NaN	NaN	NaN	NaN	NaN	NaN	NaN	NaN	NaN	NaN	NaN	NaN	NaN	NaN	NaN	NaN	NaN	NaN	NaN	NaN	NaN	NaN	NaN	NaN	NaN
O14639	O14639	Actin-binding LIM protein 1	ABLIM1	586	S	___3	0.935232	1.53859e-48	225.09	GPPSFAVVGPDMKRRSSGREEDDEELLRRRQ	UID34685	NaN	NaN	NaN	NaN	NaN	NaN	NaN	NaN	NaN	NaN	NaN	NaN	NaN	NaN	NaN	NaN	NaN	NaN	NaN	NaN	NaN	NaN	NaN	NaN	NaN	NaN	NaN	NaN
O14639	O14639	Actin-binding LIM protein 1	ABLIM1	587	S	___3	0.997003	1.95124e-44	211.33	PPSFAVVGPDMKRRSSGREEDDEELLRRRQL	UID34686	NaN	NaN	NaN	NaN	NaN	NaN	NaN	NaN	NaN	NaN	NaN	NaN	NaN	NaN	NaN	NaN	NaN	NaN	NaN	NaN	NaN	NaN	NaN	NaN	NaN	NaN	NaN	NaN
O14639	O14639	Actin-binding LIM protein 1	ABLIM1	452	S	___3	0.99987	1.33369e-33	196.84	EGYQDVRDRMIHRSTSQGSINSPVYSRHSYT	UID34687	NaN	NaN	NaN	NaN	NaN	NaN	NaN	NaN	NaN	NaN	NaN	NaN	NaN	NaN	NaN	NaN	NaN	NaN	NaN	NaN	NaN	NaN	NaN	NaN	NaN	NaN	NaN	NaN
O14639	O14639	Actin-binding LIM protein 1	ABLIM1	455	S	___3	0.99898	2.29213e-05	95.428	QDVRDRMIHRSTSQGSINSPVYSRHSYTPTT	UID34688	NaN	NaN	NaN	NaN	NaN	NaN	NaN	NaN	NaN	NaN	NaN	NaN	NaN	NaN	NaN	NaN	NaN	NaN	NaN	NaN	NaN	NaN	NaN	NaN	NaN	NaN	NaN	NaN
O14639	O14639	Actin-binding LIM protein 1	ABLIM1	458	S	___3	0.994513	1.14185e-23	156.96	RDRMIHRSTSQGSINSPVYSRHSYTPTTSRS	UID34689	NaN	NaN	NaN	NaN	NaN	NaN	NaN	NaN	NaN	NaN	NaN	NaN	NaN	NaN	NaN	NaN	NaN	NaN	NaN	NaN	NaN	NaN	NaN	NaN	NaN	NaN	NaN	NaN
O14639	O14639	Actin-binding LIM protein 1	ABLIM1	655	S	___3	0.999997	7.60232e-06	147.78	SPINSASHIPSSKTASLPGYGRNGLHRPVST	UID34690	NaN	NaN	NaN	NaN	NaN	NaN	NaN	NaN	NaN	NaN	NaN	NaN	NaN	NaN	NaN	NaN	NaN	NaN	NaN	NaN	NaN	NaN	NaN	NaN	NaN	NaN	NaN	NaN
O14639	O14639	Actin-binding LIM protein 1	ABLIM1	353	S	___3	0.999317	1.05149e-23	161.05	QSTKTEEKLRPTRTSSESIYSRPGSSIPGSP	UID34691	NaN	NaN	NaN	NaN	NaN	NaN	NaN	NaN	NaN	NaN	NaN	NaN	NaN	NaN	NaN	NaN	NaN	NaN	NaN	NaN	NaN	NaN	NaN	NaN	NaN	NaN	NaN	NaN
O14639	O14639	Actin-binding LIM protein 1	ABLIM1	367	S	___3	0.999224	5.4927e-49	202.14	SSESIYSRPGSSIPGSPGHTIYAKVDNEILD	UID34692	NaN	NaN	NaN	NaN	NaN	NaN	NaN	NaN	NaN	NaN	NaN	NaN	NaN	NaN	NaN	NaN	NaN	NaN	NaN	NaN	NaN	NaN	NaN	NaN	NaN	NaN	NaN	NaN
O14639	O14639	Actin-binding LIM protein 1	ABLIM1	640	S	___3	0.901636	0.00478158	53.395	KESRERSSLLASRYDSPINSASHIPSSKTAS	UID34693	NaN	NaN	NaN	NaN	NaN	NaN	NaN	NaN	NaN	NaN	NaN	NaN	NaN	NaN	NaN	NaN	NaN	NaN	NaN	NaN	NaN	NaN	NaN	NaN	NaN	NaN	NaN	NaN
O14641	O14641	Segment polarity protein dishevelled homolog DVL-2	DVL2	211	S	___1	0.974751	2.0552e-31	148.89	STLMTSELESTSLGDSDEEDTMSRFSSSTEQ	UID268	NaN	NaN	NaN	NaN	NaN	NaN	NaN	NaN	NaN	NaN	-2.17198	NaN	NaN	0.387609	-1.08197	-1.46379	NaN	0.482159	-0.050169	-0.937187	NaN	-0.225208	0.906693	0.434582	NaN	NaN	NaN	NaN
O14641	O14641	Segment polarity protein dishevelled homolog DVL-2	DVL2	211	S	___2	0.974751	2.0552e-31	148.89	STLMTSELESTSLGDSDEEDTMSRFSSSTEQ	UID17481	NaN	NaN	NaN	NaN	NaN	NaN	NaN	NaN	NaN	NaN	NaN	NaN	NaN	NaN	NaN	NaN	NaN	NaN	NaN	NaN	NaN	NaN	NaN	NaN	NaN	NaN	NaN	NaN
O14641	O14641	Segment polarity protein dishevelled homolog DVL-2	DVL2	211	S	___3	0.974751	2.0552e-31	148.89	STLMTSELESTSLGDSDEEDTMSRFSSSTEQ	UID34694	NaN	NaN	NaN	NaN	NaN	NaN	NaN	NaN	NaN	NaN	NaN	NaN	NaN	NaN	NaN	NaN	NaN	NaN	NaN	NaN	NaN	NaN	NaN	NaN	NaN	NaN	NaN	NaN
O14646	O14646	Chromodomain-helicase-DNA-binding protein 1	CHD1	1672	S	___1	0.769136	1.07435e-05	97.767	DYRYHSDWQMDHRASSSGPRSPLDQRSPYGS	UID269	NaN	NaN	NaN	NaN	NaN	NaN	NaN	NaN	NaN	NaN	NaN	NaN	NaN	NaN	NaN	NaN	NaN	NaN	1.57908	NaN	NaN	NaN	NaN	NaN	NaN	NaN	NaN	NaN
O14646	O14646	Chromodomain-helicase-DNA-binding protein 1	CHD1	1677	S	___1	0.999899	7.18942e-14	160.87	SDWQMDHRASSSGPRSPLDQRSPYGSRSPFE	UID270	1.55546	2.60743	3.00171	3.11714	1.62852	2.19029	1.10173	2.65707	2.77326	2.73001	2.79603	3.34801	3.0122	2.37363	3.09948	3.19001	2.04376	2.34751	1.90355	2.33848	-0.269714	-1.34143	-1.50996	-1.2094	2.35948	2.36227	2.81447	2.43827
O14646	O14646	Chromodomain-helicase-DNA-binding protein 1	CHD1	471	S	___1	0.999987	3.34301e-06	115.88	VLKQRPRFVALKKQPSYIGGHEGLELRDYQL	UID271	NaN	NaN	-3.45947	NaN	NaN	NaN	NaN	-1.5934	-1.7888	NaN	-4.05559	-2.07826	-0.332174	-2.00786	-0.576057	-0.50815	-0.455996	0.508455	0.319506	0.379072	-1.53488	-0.793446	-0.149984	NaN	NaN	NaN	-2.84356	NaN
O14646	O14646	Chromodomain-helicase-DNA-binding protein 1	CHD1	1385	S	___1	0.842566	4.92161e-76	217.64	LSESKSDGRERSKKSSVSDAPVHITASGEPV	UID272	NaN	NaN	0.0176754	-0.225205	NaN	NaN	-2.03947	NaN	3.09445	2.36706	3.55153	3.92647	2.26095	2.56868	3.38418	3.76532	2.86238	3.24903	3.31185	2.88108	NaN	NaN	NaN	NaN	-0.115912	NaN	NaN	-2.79193
O14646	O14646	Chromodomain-helicase-DNA-binding protein 1	CHD1	215	S	___1	1	6.26971e-06	90.062	KNGKKILGQKKRQIDSSEEDDDEEDYDNDKR	UID273	NaN	NaN	NaN	NaN	NaN	NaN	NaN	NaN	NaN	NaN	NaN	NaN	NaN	NaN	NaN	NaN	NaN	NaN	NaN	NaN	NaN	NaN	NaN	NaN	NaN	NaN	NaN	NaN
O14646	O14646	Chromodomain-helicase-DNA-binding protein 1	CHD1	216	S	___1	1	6.26971e-06	90.062	NGKKILGQKKRQIDSSEEDDDEEDYDNDKRS	UID274	NaN	NaN	NaN	NaN	NaN	NaN	NaN	NaN	NaN	NaN	NaN	NaN	NaN	NaN	NaN	NaN	NaN	NaN	NaN	NaN	NaN	NaN	NaN	NaN	NaN	NaN	NaN	NaN
O14646	O14646	Chromodomain-helicase-DNA-binding protein 1	CHD1	1687	S	___1	0.896163	2.63896e-06	120.66	SSGPRSPLDQRSPYGSRSPFEHSVEHKSTPE	UID275	-1.54926	-0.84391	0.062149	1.31963	NaN	-2.67822	NaN	0.175049	NaN	0.936441	-2.21872	1.53625	-1.38263	-2.44013	-1.87468	-0.588758	NaN	-2.11571	-2.94007	-4.15931	NaN	NaN	NaN	NaN	-0.330925	-2.26644	0.850561	1.9042
O14646	O14646	Chromodomain-helicase-DNA-binding protein 1	CHD1	90	S	___1	0.960195	5.09209e-07	121.41	QAKPPKVDGAEFWKSSPSILAVQRSAILKKQ	UID276	-0.530992	-0.541641	-0.176447	-0.0807438	NaN	-1.492	-0.696712	0.201727	NaN	-1.20459	-1.59207	-1.06577	-1.69202	NaN	-1.80894	-0.766504	NaN	NaN	NaN	NaN	NaN	NaN	NaN	NaN	0.463739	-0.499866	0.470089	1.24943
O14646	O14646	Chromodomain-helicase-DNA-binding protein 1	CHD1	1040	S	___1	1	1.87579e-62	232	SNMDEDDIELEPERNSKNWEEIIPEDQRRRL	UID277	NaN	0.274359	0.602215	1.07962	-0.937605	0.459883	-0.523966	0.179569	-0.0406151	0.58342	NaN	0.440586	NaN	NaN	NaN	NaN	NaN	NaN	NaN	NaN	NaN	NaN	NaN	NaN	-1.14898	-2.65236	0.269945	-0.607216
O14646	O14646	Chromodomain-helicase-DNA-binding protein 1	CHD1	1672	S	___2	0.769136	1.07435e-05	97.767	DYRYHSDWQMDHRASSSGPRSPLDQRSPYGS	UID17482	NaN	NaN	NaN	NaN	NaN	NaN	NaN	NaN	NaN	NaN	NaN	NaN	NaN	NaN	NaN	NaN	NaN	NaN	NaN	NaN	NaN	NaN	NaN	NaN	NaN	NaN	NaN	NaN
O14646	O14646	Chromodomain-helicase-DNA-binding protein 1	CHD1	1677	S	___2	0.999899	7.18942e-14	160.87	SDWQMDHRASSSGPRSPLDQRSPYGSRSPFE	UID17483	NaN	NaN	NaN	NaN	NaN	NaN	NaN	NaN	NaN	NaN	NaN	NaN	NaN	NaN	NaN	NaN	NaN	NaN	NaN	NaN	NaN	NaN	NaN	NaN	NaN	NaN	NaN	NaN
O14646	O14646	Chromodomain-helicase-DNA-binding protein 1	CHD1	471	S	___2	0.999987	3.34301e-06	115.88	VLKQRPRFVALKKQPSYIGGHEGLELRDYQL	UID17484	NaN	NaN	NaN	NaN	NaN	NaN	NaN	NaN	NaN	NaN	NaN	NaN	NaN	NaN	NaN	NaN	NaN	NaN	NaN	NaN	NaN	NaN	NaN	NaN	NaN	NaN	NaN	NaN
O14646	O14646	Chromodomain-helicase-DNA-binding protein 1	CHD1	1385	S	___2	0.842566	4.92161e-76	217.64	LSESKSDGRERSKKSSVSDAPVHITASGEPV	UID17485	NaN	NaN	NaN	NaN	NaN	NaN	NaN	NaN	NaN	NaN	NaN	NaN	NaN	NaN	NaN	NaN	NaN	NaN	NaN	NaN	NaN	NaN	NaN	NaN	NaN	NaN	NaN	NaN
O14646	O14646	Chromodomain-helicase-DNA-binding protein 1	CHD1	215	S	___2	1	6.26971e-06	90.062	KNGKKILGQKKRQIDSSEEDDDEEDYDNDKR	UID17486	NaN	NaN	NaN	NaN	NaN	NaN	NaN	NaN	NaN	NaN	NaN	NaN	NaN	NaN	NaN	NaN	NaN	NaN	NaN	NaN	NaN	NaN	NaN	NaN	NaN	NaN	NaN	NaN
O14646	O14646	Chromodomain-helicase-DNA-binding protein 1	CHD1	216	S	___2	1	6.26971e-06	90.062	NGKKILGQKKRQIDSSEEDDDEEDYDNDKRS	UID17487	NaN	NaN	NaN	NaN	NaN	NaN	NaN	NaN	NaN	NaN	NaN	NaN	NaN	NaN	NaN	NaN	NaN	NaN	NaN	NaN	NaN	NaN	NaN	NaN	NaN	NaN	NaN	NaN
O14646	O14646	Chromodomain-helicase-DNA-binding protein 1	CHD1	1687	S	___2	0.896163	2.63896e-06	120.66	SSGPRSPLDQRSPYGSRSPFEHSVEHKSTPE	UID17488	NaN	NaN	NaN	NaN	NaN	NaN	NaN	NaN	NaN	NaN	NaN	NaN	NaN	NaN	NaN	NaN	NaN	NaN	NaN	NaN	NaN	NaN	NaN	NaN	NaN	NaN	NaN	NaN
O14646	O14646	Chromodomain-helicase-DNA-binding protein 1	CHD1	90	S	___2	0.960195	5.09209e-07	121.41	QAKPPKVDGAEFWKSSPSILAVQRSAILKKQ	UID17489	NaN	NaN	NaN	NaN	NaN	NaN	NaN	NaN	NaN	NaN	NaN	NaN	NaN	NaN	NaN	NaN	NaN	NaN	NaN	NaN	NaN	NaN	NaN	NaN	NaN	NaN	NaN	NaN
O14646	O14646	Chromodomain-helicase-DNA-binding protein 1	CHD1	1040	S	___2	1	1.87579e-62	232	SNMDEDDIELEPERNSKNWEEIIPEDQRRRL	UID17490	NaN	NaN	NaN	NaN	NaN	NaN	NaN	NaN	NaN	NaN	NaN	NaN	NaN	NaN	NaN	NaN	NaN	NaN	NaN	NaN	NaN	NaN	NaN	NaN	NaN	NaN	NaN	NaN
O14646	O14646	Chromodomain-helicase-DNA-binding protein 1	CHD1	1672	S	___3	0.769136	1.07435e-05	97.767	DYRYHSDWQMDHRASSSGPRSPLDQRSPYGS	UID34695	NaN	NaN	NaN	NaN	NaN	NaN	NaN	NaN	NaN	NaN	NaN	NaN	NaN	NaN	NaN	NaN	NaN	NaN	NaN	NaN	NaN	NaN	NaN	NaN	NaN	NaN	NaN	NaN
O14646	O14646	Chromodomain-helicase-DNA-binding protein 1	CHD1	1677	S	___3	0.999899	7.18942e-14	160.87	SDWQMDHRASSSGPRSPLDQRSPYGSRSPFE	UID34696	NaN	NaN	NaN	NaN	NaN	NaN	NaN	NaN	NaN	NaN	NaN	NaN	NaN	NaN	NaN	NaN	NaN	NaN	NaN	NaN	NaN	NaN	NaN	NaN	NaN	NaN	NaN	NaN
O14646	O14646	Chromodomain-helicase-DNA-binding protein 1	CHD1	471	S	___3	0.999987	3.34301e-06	115.88	VLKQRPRFVALKKQPSYIGGHEGLELRDYQL	UID34697	NaN	NaN	NaN	NaN	NaN	NaN	NaN	NaN	NaN	NaN	NaN	NaN	NaN	NaN	NaN	NaN	NaN	NaN	NaN	NaN	NaN	NaN	NaN	NaN	NaN	NaN	NaN	NaN
O14646	O14646	Chromodomain-helicase-DNA-binding protein 1	CHD1	1385	S	___3	0.842566	4.92161e-76	217.64	LSESKSDGRERSKKSSVSDAPVHITASGEPV	UID34698	NaN	NaN	NaN	NaN	NaN	NaN	NaN	NaN	NaN	NaN	NaN	NaN	NaN	NaN	NaN	NaN	NaN	NaN	NaN	NaN	NaN	NaN	NaN	NaN	NaN	NaN	NaN	NaN
O14646	O14646	Chromodomain-helicase-DNA-binding protein 1	CHD1	215	S	___3	1	6.26971e-06	90.062	KNGKKILGQKKRQIDSSEEDDDEEDYDNDKR	UID34699	NaN	NaN	NaN	NaN	NaN	NaN	NaN	NaN	NaN	NaN	NaN	NaN	NaN	NaN	NaN	NaN	NaN	NaN	NaN	NaN	NaN	NaN	NaN	NaN	NaN	NaN	NaN	NaN
O14646	O14646	Chromodomain-helicase-DNA-binding protein 1	CHD1	216	S	___3	1	6.26971e-06	90.062	NGKKILGQKKRQIDSSEEDDDEEDYDNDKRS	UID34700	NaN	NaN	NaN	NaN	NaN	NaN	NaN	NaN	NaN	NaN	NaN	NaN	NaN	NaN	NaN	NaN	NaN	NaN	NaN	NaN	NaN	NaN	NaN	NaN	NaN	NaN	NaN	NaN
O14646	O14646	Chromodomain-helicase-DNA-binding protein 1	CHD1	1687	S	___3	0.896163	2.63896e-06	120.66	SSGPRSPLDQRSPYGSRSPFEHSVEHKSTPE	UID34701	NaN	NaN	NaN	NaN	NaN	NaN	NaN	NaN	NaN	NaN	NaN	NaN	NaN	NaN	NaN	NaN	NaN	NaN	NaN	NaN	NaN	NaN	NaN	NaN	NaN	NaN	NaN	NaN
O14646	O14646	Chromodomain-helicase-DNA-binding protein 1	CHD1	90	S	___3	0.960195	5.09209e-07	121.41	QAKPPKVDGAEFWKSSPSILAVQRSAILKKQ	UID34702	NaN	NaN	NaN	NaN	NaN	NaN	NaN	NaN	NaN	NaN	NaN	NaN	NaN	NaN	NaN	NaN	NaN	NaN	NaN	NaN	NaN	NaN	NaN	NaN	NaN	NaN	NaN	NaN
O14646	O14646	Chromodomain-helicase-DNA-binding protein 1	CHD1	1040	S	___3	1	1.87579e-62	232	SNMDEDDIELEPERNSKNWEEIIPEDQRRRL	UID34703	NaN	NaN	NaN	NaN	NaN	NaN	NaN	NaN	NaN	NaN	NaN	NaN	NaN	NaN	NaN	NaN	NaN	NaN	NaN	NaN	NaN	NaN	NaN	NaN	NaN	NaN	NaN	NaN
O14647	O14647	Chromodomain-helicase-DNA-binding protein 2	CHD2	1373	S	___1	0.999933	1.93209e-06	110.9	EHGIELSSPRHSDNPSEEGEVKDDGLEKSPM	UID278	NaN	NaN	NaN	NaN	NaN	NaN	NaN	NaN	NaN	NaN	NaN	NaN	-2.20923	NaN	-2.97281	NaN	NaN	-1.22981	-0.29562	0.0641213	-0.0453453	0.930458	1.0608	0.0336246	NaN	NaN	NaN	NaN
O14647	O14647	Chromodomain-helicase-DNA-binding protein 2	CHD2	1373	S	___2	0.999933	1.93209e-06	110.9	EHGIELSSPRHSDNPSEEGEVKDDGLEKSPM	UID17491	NaN	NaN	NaN	NaN	NaN	NaN	NaN	NaN	NaN	NaN	NaN	NaN	NaN	NaN	NaN	NaN	NaN	NaN	NaN	NaN	NaN	NaN	NaN	NaN	NaN	NaN	NaN	NaN
O14647	O14647	Chromodomain-helicase-DNA-binding protein 2	CHD2	1373	S	___3	0.999933	1.93209e-06	110.9	EHGIELSSPRHSDNPSEEGEVKDDGLEKSPM	UID34704	NaN	NaN	NaN	NaN	NaN	NaN	NaN	NaN	NaN	NaN	NaN	NaN	NaN	NaN	NaN	NaN	NaN	NaN	NaN	NaN	NaN	NaN	NaN	NaN	NaN	NaN	NaN	NaN
O14662	O14662	Syntaxin-16	STX16	35	S	___1	0.953861	2.67423e-107	271.94	NRQLLAEQVSSHITSSPLHSRSIAAELDELA	UID279	-0.171591	0.332409	0.258837	-0.0515518	-0.269951	1.2883	0.153004	0.0237637	NaN	-0.301048	1.00711	-0.0705643	1.49438	1.55247	0.891808	NaN	0.903418	0.435694	-0.366426	-0.15727	-1.28636	0.117641	-1.21584	-1.58463	1.66966	1.04425	0.576771	NaN
O14662	O14662	Syntaxin-16	STX16	201	S	___1	0.869929	8.73756e-15	139.67	RMKNREERSQHFFDTSVPLMDDGDDNTLYHR	UID280	-0.80613	NaN	-0.634808	-1.2027	-0.61384	0.275736	-1.11869	-2.00199	-2.58867	-1.91644	NaN	-2.95744	NaN	NaN	NaN	NaN	NaN	NaN	NaN	NaN	NaN	NaN	NaN	NaN	-1.82007	NaN	-1.41309	-1.90644
O14662	O14662	Syntaxin-16	STX16	35	S	___2	0.953861	2.67423e-107	271.94	NRQLLAEQVSSHITSSPLHSRSIAAELDELA	UID17492	NaN	NaN	NaN	NaN	NaN	NaN	NaN	NaN	NaN	NaN	NaN	NaN	NaN	NaN	NaN	NaN	NaN	NaN	NaN	NaN	NaN	NaN	NaN	NaN	NaN	NaN	NaN	NaN
O14662	O14662	Syntaxin-16	STX16	201	S	___2	0.869929	8.73756e-15	139.67	RMKNREERSQHFFDTSVPLMDDGDDNTLYHR	UID17493	NaN	NaN	NaN	NaN	NaN	NaN	NaN	NaN	NaN	NaN	NaN	NaN	NaN	NaN	NaN	NaN	NaN	NaN	NaN	NaN	NaN	NaN	NaN	NaN	NaN	NaN	NaN	NaN
O14662	O14662	Syntaxin-16	STX16	35	S	___3	0.953861	2.67423e-107	271.94	NRQLLAEQVSSHITSSPLHSRSIAAELDELA	UID34705	NaN	NaN	NaN	NaN	NaN	NaN	NaN	NaN	NaN	NaN	NaN	NaN	NaN	NaN	NaN	NaN	NaN	NaN	NaN	NaN	NaN	NaN	NaN	NaN	NaN	NaN	NaN	NaN
O14662	O14662	Syntaxin-16	STX16	201	S	___3	0.869929	8.73756e-15	139.67	RMKNREERSQHFFDTSVPLMDDGDDNTLYHR	UID34706	NaN	NaN	NaN	NaN	NaN	NaN	NaN	NaN	NaN	NaN	NaN	NaN	NaN	NaN	NaN	NaN	NaN	NaN	NaN	NaN	NaN	NaN	NaN	NaN	NaN	NaN	NaN	NaN
O14668	O14668	Transmembrane gamma-carboxyglutamic acid protein 1	PRRG1	164	S	___1	0.826651	8.87478e-15	123.52	LGYVVGRSDSVSTRLSNCDPPPTYEEATGQV	UID281	-0.00711632	-0.611507	-0.404627	-0.764639	-1.43011	0.57202	0.211886	0.322777	-0.485476	0.789824	0.624952	0.344379	0.543476	0.12755	0.445284	NaN	1.12014	-0.511028	0.0139084	-0.111172	NaN	-0.0122127	NaN	-0.402109	NaN	-1.434	0.0556049	0.258211
O14668	O14668	Transmembrane gamma-carboxyglutamic acid protein 1	PRRG1	164	S	___2	0.826651	8.87478e-15	123.52	LGYVVGRSDSVSTRLSNCDPPPTYEEATGQV	UID17494	NaN	NaN	NaN	NaN	NaN	NaN	NaN	NaN	NaN	NaN	NaN	NaN	NaN	NaN	NaN	-0.468565	NaN	NaN	NaN	NaN	NaN	NaN	NaN	NaN	NaN	NaN	NaN	NaN
O14668	O14668	Transmembrane gamma-carboxyglutamic acid protein 1	PRRG1	164	S	___3	0.826651	8.87478e-15	123.52	LGYVVGRSDSVSTRLSNCDPPPTYEEATGQV	UID34707	NaN	NaN	NaN	NaN	NaN	NaN	NaN	NaN	NaN	NaN	NaN	NaN	NaN	NaN	NaN	NaN	NaN	NaN	NaN	NaN	NaN	NaN	NaN	NaN	NaN	NaN	NaN	NaN
O14681	O14681	Etoposide-induced protein 2.4 homolog	EI24	56	S	___1	0.999936	0.00068285	67.902	RRRRASSVLAQRRAQSIERKQESEPRIVSRI	UID282	NaN	NaN	-3.60535	-3.55978	NaN	NaN	NaN	NaN	NaN	NaN	NaN	-1.51645	NaN	NaN	-3.37372	-4.94004	NaN	NaN	NaN	-4.86147	NaN	NaN	NaN	NaN	NaN	NaN	NaN	NaN
O14681	O14681	Etoposide-induced protein 2.4 homolog	EI24	326	S	___1	1	0.000669045	76.24	LQSALSSSTSAEKFPSPHPSPAKLKATAGH_	UID283	NaN	NaN	NaN	NaN	NaN	NaN	NaN	NaN	NaN	NaN	NaN	NaN	NaN	NaN	NaN	NaN	NaN	NaN	NaN	NaN	NaN	NaN	NaN	NaN	NaN	NaN	NaN	NaN
O14681	O14681	Etoposide-induced protein 2.4 homolog	EI24	330	S	___1	1	1.4639e-07	130.44	LSSSTSAEKFPSPHPSPAKLKATAGH_____	UID284	NaN	-0.654795	NaN	-2.17205	NaN	-1.71288	NaN	-1.5773	-1.17243	-0.636339	-1.27408	-0.325506	-0.908354	-1.6361	-0.74449	-0.305327	-2.64205	-0.596088	-0.803411	-1.02758	-2.91831	-1.55471	-0.943617	-2.75026	-2.19632	-0.648159	-0.805874	-1.08668
O14681	O14681	Etoposide-induced protein 2.4 homolog	EI24	56	S	___2	0.999936	0.00068285	67.902	RRRRASSVLAQRRAQSIERKQESEPRIVSRI	UID17495	NaN	NaN	NaN	NaN	NaN	NaN	NaN	NaN	NaN	NaN	NaN	NaN	NaN	NaN	NaN	NaN	NaN	NaN	NaN	NaN	NaN	NaN	NaN	NaN	NaN	NaN	NaN	NaN
O14681	O14681	Etoposide-induced protein 2.4 homolog	EI24	326	S	___2	1	0.000669045	76.24	LQSALSSSTSAEKFPSPHPSPAKLKATAGH_	UID17496	NaN	-0.511534	NaN	-1.81255	NaN	NaN	NaN	-0.980486	-1.37903	NaN	-1.77939	NaN	-1.84792	NaN	NaN	-2.28895	NaN	NaN	NaN	NaN	NaN	NaN	NaN	NaN	-1.87304	-2.57982	-2.79282	-0.462109
O14681	O14681	Etoposide-induced protein 2.4 homolog	EI24	330	S	___2	1	1.4639e-07	130.44	LSSSTSAEKFPSPHPSPAKLKATAGH_____	UID17497	NaN	-0.511534	NaN	-1.81255	NaN	NaN	NaN	-0.980486	-1.37903	NaN	-1.77939	NaN	-1.84792	NaN	NaN	-2.28895	NaN	NaN	NaN	NaN	NaN	NaN	NaN	NaN	-1.87304	-2.57982	-2.79282	-0.462109
O14681	O14681	Etoposide-induced protein 2.4 homolog	EI24	56	S	___3	0.999936	0.00068285	67.902	RRRRASSVLAQRRAQSIERKQESEPRIVSRI	UID34708	NaN	NaN	NaN	NaN	NaN	NaN	NaN	NaN	NaN	NaN	NaN	NaN	NaN	NaN	NaN	NaN	NaN	NaN	NaN	NaN	NaN	NaN	NaN	NaN	NaN	NaN	NaN	NaN
O14681	O14681	Etoposide-induced protein 2.4 homolog	EI24	326	S	___3	1	0.000669045	76.24	LQSALSSSTSAEKFPSPHPSPAKLKATAGH_	UID34709	NaN	NaN	NaN	NaN	NaN	NaN	NaN	NaN	NaN	NaN	NaN	NaN	NaN	NaN	NaN	NaN	NaN	NaN	NaN	NaN	NaN	NaN	NaN	NaN	NaN	NaN	NaN	NaN
O14681	O14681	Etoposide-induced protein 2.4 homolog	EI24	330	S	___3	1	1.4639e-07	130.44	LSSSTSAEKFPSPHPSPAKLKATAGH_____	UID34710	NaN	NaN	NaN	NaN	NaN	NaN	NaN	NaN	NaN	NaN	NaN	NaN	NaN	NaN	NaN	NaN	NaN	NaN	NaN	NaN	NaN	NaN	NaN	NaN	NaN	NaN	NaN	NaN
O14683	O14683	Tumor protein p53-inducible protein 11	TP53I11	14	S	___1	0.999959	4.3363e-11	166.87	__MAAKQPPPLMKKHSQTDLVSRLKTRKILG	UID285	-3.46947	-1.6241	-1.51015	-1.01281	-2.98824	-1.25694	-2.64676	-1.72441	-0.909191	-1.55318	-1.31712	0.881058	-0.0771847	-3.11074	-0.827931	-1.31598	-2.34172	-3.15406	-2.1795	-1.79787	NaN	NaN	NaN	NaN	-0.80974	-1.53483	-0.891678	-0.896931
O14683	O14683	Tumor protein p53-inducible protein 11	TP53I11	14	S	___2	0.999959	4.3363e-11	166.87	__MAAKQPPPLMKKHSQTDLVSRLKTRKILG	UID17498	NaN	NaN	NaN	NaN	NaN	NaN	NaN	NaN	NaN	NaN	NaN	NaN	NaN	NaN	NaN	NaN	NaN	NaN	NaN	NaN	NaN	NaN	NaN	NaN	NaN	NaN	NaN	NaN
O14683	O14683	Tumor protein p53-inducible protein 11	TP53I11	14	S	___3	0.999959	4.3363e-11	166.87	__MAAKQPPPLMKKHSQTDLVSRLKTRKILG	UID34711	NaN	NaN	NaN	NaN	NaN	NaN	NaN	NaN	NaN	NaN	NaN	NaN	NaN	NaN	NaN	NaN	NaN	NaN	NaN	NaN	NaN	NaN	NaN	NaN	NaN	NaN	NaN	NaN
O14686	O14686	Histone-lysine N-methyltransferase 2D	KMT2D	4738	S	___1	1	1.79485e-05	111.52	PHLGSGRWEQEDRALSPVIPLIPRASIPVFP	UID286	NaN	NaN	NaN	-2.56626	NaN	NaN	NaN	-1.07157	NaN	NaN	NaN	NaN	NaN	NaN	NaN	NaN	NaN	NaN	NaN	NaN	NaN	NaN	NaN	NaN	NaN	-0.82292	-0.622477	NaN
O14686	O14686	Histone-lysine N-methyltransferase 2D	KMT2D	2274	S	___1	1	2.98829e-24	179.79	ESPGVGGGKASEPLLSPPPFGESRKALEVKK	UID287	NaN	-0.0998402	-0.182869	NaN	NaN	-0.438177	-2.7277	NaN	1.72862	2.10052	1.59858	1.29017	-2.97555	0.186893	-0.69618	0.156429	0.477202	-0.71698	-0.582876	-0.84889	NaN	NaN	NaN	NaN	0.050127	-2.38823	-0.421005	NaN
O14686	O14686	Histone-lysine N-methyltransferase 2D	KMT2D	3199	S	___1	0.971185	1.95633e-11	89.681	SFGATGGPPAHLLTPSPLSGPGGSSLLEKFE	UID288	-0.528566	0.419359	0.466108	-0.47399	NaN	-0.890268	-0.643164	-2.62079	-0.0786324	0.608005	0.347313	-0.936379	NaN	NaN	-1.25107	NaN	-1.56032	-2.16262	-2.88668	NaN	NaN	NaN	NaN	NaN	0.954138	0.497309	0.0275574	0.37907
O14686	O14686	Histone-lysine N-methyltransferase 2D	KMT2D	48	S	___1	0.806922	5.50375e-66	164.54	LPNPHVGEVSVLSSGSPRLQETPQDCSGGPV	UID289	NaN	0.977764	NaN	NaN	NaN	NaN	NaN	NaN	NaN	NaN	NaN	0.725468	NaN	NaN	NaN	NaN	NaN	NaN	NaN	NaN	NaN	NaN	NaN	NaN	1.18598	NaN	NaN	NaN
O14686	O14686	Histone-lysine N-methyltransferase 2D	KMT2D	2726	S	___1	0.93467	2.00998e-19	122.95	AGAVGPPGSWGAEPSSPAFEQLSRGQTPFAG	UID290	NaN	NaN	NaN	NaN	NaN	NaN	NaN	NaN	NaN	-0.936771	-1.6476	NaN	-2.84171	NaN	NaN	NaN	-0.840904	NaN	NaN	NaN	NaN	NaN	NaN	NaN	NaN	NaN	NaN	NaN
O14686	O14686	Histone-lysine N-methyltransferase 2D	KMT2D	4849	S	___1	1	5.51184e-57	233.14	EAEGPGGKEKGLEGKSPDTGPDWLKQFDAVL	UID291	-1.96852	-0.357103	-0.221472	-0.0883617	-0.682833	-0.719156	-0.421833	0.542347	0.584814	0.607592	NaN	-1.04684	0.534	-1.77676	-1.22447	NaN	NaN	NaN	-1.03706	NaN	NaN	-1.33316	-0.594814	NaN	0.268547	0.177299	-1.21828	-0.570906
O14686	O14686	Histone-lysine N-methyltransferase 2D	KMT2D	4822	S	___1	1	1.97987e-29	170.61	LSMKIPNSYEVLFPESPARAGTEPKKGEAEG	UID292	NaN	-0.41609	-0.736088	-0.643824	NaN	-0.97397	-2.33056	-1.20132	NaN	-0.651676	-1.17858	-3.07895	NaN	NaN	NaN	-1.96328	NaN	NaN	NaN	NaN	NaN	NaN	NaN	NaN	0.0595055	-0.370874	-0.446554	0.0220032
O14686	O14686	Histone-lysine N-methyltransferase 2D	KMT2D	2296	S	___1	0.770452	3.28701e-31	133.71	SRKALEVKKEELGASSPSYGPPNLGFVDSPS	UID293	NaN	-1.0222	-1.16924	NaN	NaN	NaN	NaN	NaN	NaN	-0.262781	NaN	-1.07022	NaN	NaN	NaN	NaN	NaN	NaN	NaN	NaN	NaN	NaN	NaN	NaN	-0.289585	NaN	-0.342888	-0.255129
O14686	O14686	Histone-lysine N-methyltransferase 2D	KMT2D	1671	S	___1	1	1.00863e-48	216.3	GVEHMECEIKLEGPVSPDVEPGKEETEESKK	UID294	-1.45983	0.76786	0.0451126	0.22472	-1.80011	-0.096096	-0.130676	0.85437	0.0776234	-0.267668	-0.625511	-0.326611	-0.642178	-1.63707	NaN	-2.17284	NaN	-1.90874	-2.12169	NaN	NaN	NaN	NaN	NaN	0.194822	-1.54221	-0.89702	0.0380325
O14686	O14686	Histone-lysine N-methyltransferase 2D	KMT2D	1606	S	___1	0.999638	0.000857931	82.445	WLTETGMALLRNLTMSPLHKRRQRRGRLGLP	UID295	NaN	-0.102228	-1.0616	-0.278377	-2.45488	-1.6841	-2.12231	-2.76837	-1.57483	-1.25267	NaN	-2.10819	NaN	NaN	NaN	NaN	NaN	NaN	NaN	NaN	NaN	NaN	NaN	NaN	-2.6244	-1.78398	NaN	-0.241552
O14686	O14686	Histone-lysine N-methyltransferase 2D	KMT2D	1180	S	___1	0.999999	8.87478e-15	123.52	PMEVYPECKQTAGQGSPCEEQEEPRAPVAPT	UID296	-0.183792	0.9475	0.790945	0.87002	-0.0733357	0.452709	0.419308	0.983612	0.950026	1.27241	1.33019	1.38842	0.21958	-0.0834904	0.250063	0.0991077	-1.03464	-0.473457	-1.10458	NaN	NaN	NaN	NaN	NaN	1.12164	0.793261	1.06428	1.14729
O14686	O14686	Histone-lysine N-methyltransferase 2D	KMT2D	2640	S	___1	0.999707	1.11017e-10	168.05	LPYLSHGASQRSGITSPVEKREDPGTGMGSS	UID297	-1.42217	0.506168	-0.478043	1.56401	-0.999096	0.863314	NaN	1.24101	1.57028	2.25013	2.11837	1.83861	0.903566	0.915394	0.364447	0.325802	-0.610903	-1.05375	-1.26287	-0.249508	-2.02394	-1.51318	-1.24216	-2.00556	1.4331	0.697115	1.13699	0.987419
O14686	O14686	Histone-lysine N-methyltransferase 2D	KMT2D	3130	S	___1	1	1.70981e-26	180.56	LPEVKPKVEEGGRHPSPCQFTIATPKVEPAP	UID298	0.53228	1.61672	1.34638	1.1847	0.542021	0.817171	0.608408	0.864868	0.375914	0.418661	-0.64011	-0.0508938	-1.05978	-0.699945	-1.41464	-1.63199	-1.14979	-0.952591	-1.09275	-1.19094	NaN	NaN	NaN	NaN	1.50234	1.28411	2.09205	0.824682
O14686	O14686	Histone-lysine N-methyltransferase 2D	KMT2D	1865	T	___1	0.984155	1.34978e-08	79.18	GVKASPVPSDPEKPGTPGEGMLSSDLDRIST	UID14899	NaN	-1.69055	-0.893416	NaN	NaN	NaN	NaN	NaN	-1.18895	0.332323	NaN	-2.04193	NaN	NaN	NaN	NaN	NaN	NaN	NaN	NaN	NaN	NaN	NaN	NaN	-1.95991	NaN	NaN	NaN
O14686	O14686	Histone-lysine N-methyltransferase 2D	KMT2D	2240	T	___1	0.972494	1.52904e-05	99.451	EFHTTPPGTPRHQPSTPDPFLKPRCPSLDNL	UID14900	-1.69941	-1.16377	-3.16746	NaN	NaN	-1.3823	NaN	-2.63231	0.0412388	0.406073	-0.461214	-3.25428	-0.772366	-0.566467	-1.04259	NaN	-0.825752	-1.36581	-1.44412	-3.4352	NaN	NaN	NaN	NaN	-0.582254	-1.38487	-2.22614	NaN
O14686	O14686	Histone-lysine N-methyltransferase 2D	KMT2D	2332	T	___1	0.999998	0.00204057	63.443	GGLELKTPDVFKAPLTPRASQVEPQSPGLGL	UID14901	NaN	NaN	NaN	NaN	NaN	NaN	NaN	NaN	-1.68855	-2.69846	NaN	-1.95777	NaN	NaN	NaN	NaN	NaN	NaN	NaN	NaN	NaN	NaN	NaN	NaN	NaN	NaN	NaN	NaN
O14686	O14686	Histone-lysine N-methyltransferase 2D	KMT2D	4738	S	___2	1	1.79485e-05	111.52	PHLGSGRWEQEDRALSPVIPLIPRASIPVFP	UID17499	NaN	NaN	NaN	NaN	NaN	NaN	NaN	NaN	NaN	NaN	NaN	NaN	NaN	NaN	NaN	NaN	NaN	NaN	NaN	NaN	NaN	NaN	NaN	NaN	NaN	NaN	NaN	NaN
O14686	O14686	Histone-lysine N-methyltransferase 2D	KMT2D	2274	S	___2	1	2.98829e-24	179.79	ESPGVGGGKASEPLLSPPPFGESRKALEVKK	UID17500	NaN	NaN	NaN	NaN	NaN	NaN	NaN	NaN	NaN	NaN	NaN	NaN	NaN	NaN	NaN	NaN	NaN	NaN	NaN	NaN	NaN	NaN	NaN	NaN	NaN	NaN	NaN	NaN
O14686	O14686	Histone-lysine N-methyltransferase 2D	KMT2D	3199	S	___2	0.971185	1.95633e-11	89.681	SFGATGGPPAHLLTPSPLSGPGGSSLLEKFE	UID17501	NaN	NaN	NaN	NaN	NaN	NaN	NaN	NaN	NaN	NaN	NaN	NaN	NaN	NaN	NaN	NaN	NaN	NaN	NaN	NaN	NaN	NaN	NaN	NaN	NaN	NaN	NaN	NaN
O14686	O14686	Histone-lysine N-methyltransferase 2D	KMT2D	48	S	___2	0.806922	5.50375e-66	164.54	LPNPHVGEVSVLSSGSPRLQETPQDCSGGPV	UID17502	NaN	NaN	NaN	NaN	NaN	NaN	NaN	NaN	NaN	NaN	NaN	NaN	NaN	NaN	NaN	NaN	NaN	NaN	NaN	NaN	NaN	NaN	NaN	NaN	NaN	NaN	NaN	NaN
O14686	O14686	Histone-lysine N-methyltransferase 2D	KMT2D	2726	S	___2	0.93467	2.00998e-19	122.95	AGAVGPPGSWGAEPSSPAFEQLSRGQTPFAG	UID17503	NaN	NaN	NaN	NaN	NaN	NaN	NaN	NaN	NaN	NaN	NaN	NaN	NaN	NaN	NaN	NaN	NaN	NaN	NaN	NaN	NaN	NaN	NaN	NaN	NaN	NaN	NaN	NaN
O14686	O14686	Histone-lysine N-methyltransferase 2D	KMT2D	4849	S	___2	1	5.51184e-57	233.14	EAEGPGGKEKGLEGKSPDTGPDWLKQFDAVL	UID17504	NaN	NaN	NaN	NaN	NaN	NaN	NaN	NaN	NaN	NaN	NaN	NaN	NaN	NaN	NaN	NaN	NaN	NaN	NaN	NaN	NaN	NaN	NaN	NaN	NaN	NaN	NaN	NaN
O14686	O14686	Histone-lysine N-methyltransferase 2D	KMT2D	4822	S	___2	1	1.97987e-29	170.61	LSMKIPNSYEVLFPESPARAGTEPKKGEAEG	UID17505	NaN	NaN	NaN	NaN	NaN	NaN	NaN	NaN	NaN	NaN	NaN	NaN	NaN	NaN	NaN	NaN	NaN	NaN	NaN	NaN	NaN	NaN	NaN	NaN	NaN	NaN	NaN	NaN
O14686	O14686	Histone-lysine N-methyltransferase 2D	KMT2D	2296	S	___2	0.770452	3.28701e-31	133.71	SRKALEVKKEELGASSPSYGPPNLGFVDSPS	UID17506	NaN	NaN	NaN	NaN	NaN	NaN	NaN	NaN	NaN	NaN	NaN	NaN	NaN	NaN	NaN	NaN	NaN	NaN	NaN	NaN	NaN	NaN	NaN	NaN	NaN	NaN	NaN	NaN
O14686	O14686	Histone-lysine N-methyltransferase 2D	KMT2D	1671	S	___2	1	1.00863e-48	216.3	GVEHMECEIKLEGPVSPDVEPGKEETEESKK	UID17507	NaN	NaN	NaN	NaN	NaN	NaN	NaN	NaN	NaN	NaN	NaN	NaN	NaN	NaN	NaN	NaN	NaN	NaN	NaN	NaN	NaN	NaN	NaN	NaN	NaN	NaN	NaN	NaN
O14686	O14686	Histone-lysine N-methyltransferase 2D	KMT2D	1606	S	___2	0.999638	0.000857931	82.445	WLTETGMALLRNLTMSPLHKRRQRRGRLGLP	UID17508	NaN	NaN	NaN	NaN	NaN	NaN	NaN	NaN	NaN	NaN	NaN	NaN	NaN	NaN	NaN	NaN	NaN	NaN	NaN	NaN	NaN	NaN	NaN	NaN	NaN	NaN	NaN	NaN
O14686	O14686	Histone-lysine N-methyltransferase 2D	KMT2D	1180	S	___2	0.999999	8.87478e-15	123.52	PMEVYPECKQTAGQGSPCEEQEEPRAPVAPT	UID17509	NaN	NaN	NaN	NaN	NaN	NaN	NaN	NaN	NaN	NaN	NaN	NaN	NaN	NaN	NaN	NaN	NaN	NaN	NaN	NaN	NaN	NaN	NaN	NaN	NaN	NaN	NaN	NaN
O14686	O14686	Histone-lysine N-methyltransferase 2D	KMT2D	2640	S	___2	0.999707	1.11017e-10	168.05	LPYLSHGASQRSGITSPVEKREDPGTGMGSS	UID17510	NaN	NaN	NaN	NaN	NaN	NaN	NaN	NaN	NaN	NaN	NaN	NaN	NaN	NaN	NaN	NaN	NaN	NaN	NaN	NaN	NaN	NaN	NaN	NaN	NaN	NaN	NaN	NaN
O14686	O14686	Histone-lysine N-methyltransferase 2D	KMT2D	3130	S	___2	1	1.70981e-26	180.56	LPEVKPKVEEGGRHPSPCQFTIATPKVEPAP	UID17511	NaN	NaN	NaN	NaN	NaN	NaN	NaN	NaN	NaN	NaN	NaN	NaN	NaN	NaN	NaN	NaN	NaN	NaN	NaN	NaN	NaN	NaN	NaN	NaN	NaN	NaN	NaN	NaN
O14686	O14686	Histone-lysine N-methyltransferase 2D	KMT2D	1865	T	___2	0.984155	1.34978e-08	79.18	GVKASPVPSDPEKPGTPGEGMLSSDLDRIST	UID32112	NaN	NaN	NaN	NaN	NaN	NaN	NaN	NaN	NaN	NaN	NaN	NaN	NaN	NaN	NaN	NaN	NaN	NaN	NaN	NaN	NaN	NaN	NaN	NaN	NaN	NaN	NaN	NaN
O14686	O14686	Histone-lysine N-methyltransferase 2D	KMT2D	2240	T	___2	0.972494	1.52904e-05	99.451	EFHTTPPGTPRHQPSTPDPFLKPRCPSLDNL	UID32113	NaN	NaN	NaN	NaN	NaN	NaN	NaN	NaN	NaN	NaN	NaN	NaN	NaN	NaN	NaN	NaN	NaN	NaN	NaN	NaN	NaN	NaN	NaN	NaN	NaN	NaN	NaN	NaN
O14686	O14686	Histone-lysine N-methyltransferase 2D	KMT2D	2332	T	___2	0.999998	0.00204057	63.443	GGLELKTPDVFKAPLTPRASQVEPQSPGLGL	UID32114	NaN	NaN	NaN	NaN	NaN	NaN	NaN	NaN	NaN	NaN	NaN	NaN	NaN	NaN	NaN	NaN	NaN	NaN	NaN	NaN	NaN	NaN	NaN	NaN	NaN	NaN	NaN	NaN
O14686	O14686	Histone-lysine N-methyltransferase 2D	KMT2D	4738	S	___3	1	1.79485e-05	111.52	PHLGSGRWEQEDRALSPVIPLIPRASIPVFP	UID34712	NaN	NaN	NaN	NaN	NaN	NaN	NaN	NaN	NaN	NaN	NaN	NaN	NaN	NaN	NaN	NaN	NaN	NaN	NaN	NaN	NaN	NaN	NaN	NaN	NaN	NaN	NaN	NaN
O14686	O14686	Histone-lysine N-methyltransferase 2D	KMT2D	2274	S	___3	1	2.98829e-24	179.79	ESPGVGGGKASEPLLSPPPFGESRKALEVKK	UID34713	NaN	NaN	NaN	NaN	NaN	NaN	NaN	NaN	NaN	NaN	NaN	NaN	NaN	NaN	NaN	NaN	NaN	NaN	NaN	NaN	NaN	NaN	NaN	NaN	NaN	NaN	NaN	NaN
O14686	O14686	Histone-lysine N-methyltransferase 2D	KMT2D	3199	S	___3	0.971185	1.95633e-11	89.681	SFGATGGPPAHLLTPSPLSGPGGSSLLEKFE	UID34714	NaN	NaN	NaN	NaN	NaN	NaN	NaN	NaN	NaN	NaN	NaN	NaN	NaN	NaN	NaN	NaN	NaN	NaN	NaN	NaN	NaN	NaN	NaN	NaN	NaN	NaN	NaN	NaN
O14686	O14686	Histone-lysine N-methyltransferase 2D	KMT2D	48	S	___3	0.806922	5.50375e-66	164.54	LPNPHVGEVSVLSSGSPRLQETPQDCSGGPV	UID34715	NaN	NaN	NaN	NaN	NaN	NaN	NaN	NaN	NaN	NaN	NaN	NaN	NaN	NaN	NaN	NaN	NaN	NaN	NaN	NaN	NaN	NaN	NaN	NaN	NaN	NaN	NaN	NaN
O14686	O14686	Histone-lysine N-methyltransferase 2D	KMT2D	2726	S	___3	0.93467	2.00998e-19	122.95	AGAVGPPGSWGAEPSSPAFEQLSRGQTPFAG	UID34716	NaN	NaN	NaN	NaN	NaN	NaN	NaN	NaN	NaN	NaN	NaN	NaN	NaN	NaN	NaN	NaN	NaN	NaN	NaN	NaN	NaN	NaN	NaN	NaN	NaN	NaN	NaN	NaN
O14686	O14686	Histone-lysine N-methyltransferase 2D	KMT2D	4849	S	___3	1	5.51184e-57	233.14	EAEGPGGKEKGLEGKSPDTGPDWLKQFDAVL	UID34717	NaN	NaN	NaN	NaN	NaN	NaN	NaN	NaN	NaN	NaN	NaN	NaN	NaN	NaN	NaN	NaN	NaN	NaN	NaN	NaN	NaN	NaN	NaN	NaN	NaN	NaN	NaN	NaN
O14686	O14686	Histone-lysine N-methyltransferase 2D	KMT2D	4822	S	___3	1	1.97987e-29	170.61	LSMKIPNSYEVLFPESPARAGTEPKKGEAEG	UID34718	NaN	NaN	NaN	NaN	NaN	NaN	NaN	NaN	NaN	NaN	NaN	NaN	NaN	NaN	NaN	NaN	NaN	NaN	NaN	NaN	NaN	NaN	NaN	NaN	NaN	NaN	NaN	NaN
O14686	O14686	Histone-lysine N-methyltransferase 2D	KMT2D	2296	S	___3	0.770452	3.28701e-31	133.71	SRKALEVKKEELGASSPSYGPPNLGFVDSPS	UID34719	NaN	NaN	NaN	NaN	NaN	NaN	NaN	NaN	NaN	NaN	NaN	NaN	NaN	NaN	NaN	NaN	NaN	NaN	NaN	NaN	NaN	NaN	NaN	NaN	NaN	NaN	NaN	NaN
O14686	O14686	Histone-lysine N-methyltransferase 2D	KMT2D	1671	S	___3	1	1.00863e-48	216.3	GVEHMECEIKLEGPVSPDVEPGKEETEESKK	UID34720	NaN	NaN	NaN	NaN	NaN	NaN	NaN	NaN	NaN	NaN	NaN	NaN	NaN	NaN	NaN	NaN	NaN	NaN	NaN	NaN	NaN	NaN	NaN	NaN	NaN	NaN	NaN	NaN
O14686	O14686	Histone-lysine N-methyltransferase 2D	KMT2D	1606	S	___3	0.999638	0.000857931	82.445	WLTETGMALLRNLTMSPLHKRRQRRGRLGLP	UID34721	NaN	NaN	NaN	NaN	NaN	NaN	NaN	NaN	NaN	NaN	NaN	NaN	NaN	NaN	NaN	NaN	NaN	NaN	NaN	NaN	NaN	NaN	NaN	NaN	NaN	NaN	NaN	NaN
O14686	O14686	Histone-lysine N-methyltransferase 2D	KMT2D	1180	S	___3	0.999999	8.87478e-15	123.52	PMEVYPECKQTAGQGSPCEEQEEPRAPVAPT	UID34722	NaN	NaN	NaN	NaN	NaN	NaN	NaN	NaN	NaN	NaN	NaN	NaN	NaN	NaN	NaN	NaN	NaN	NaN	NaN	NaN	NaN	NaN	NaN	NaN	NaN	NaN	NaN	NaN
O14686	O14686	Histone-lysine N-methyltransferase 2D	KMT2D	2640	S	___3	0.999707	1.11017e-10	168.05	LPYLSHGASQRSGITSPVEKREDPGTGMGSS	UID34723	NaN	NaN	NaN	NaN	NaN	NaN	NaN	NaN	NaN	NaN	NaN	NaN	NaN	NaN	NaN	NaN	NaN	NaN	NaN	NaN	NaN	NaN	NaN	NaN	NaN	NaN	NaN	NaN
O14686	O14686	Histone-lysine N-methyltransferase 2D	KMT2D	3130	S	___3	1	1.70981e-26	180.56	LPEVKPKVEEGGRHPSPCQFTIATPKVEPAP	UID34724	NaN	NaN	NaN	NaN	NaN	NaN	NaN	NaN	NaN	NaN	NaN	NaN	NaN	NaN	NaN	NaN	NaN	NaN	NaN	NaN	NaN	NaN	NaN	NaN	NaN	NaN	NaN	NaN
O14686	O14686	Histone-lysine N-methyltransferase 2D	KMT2D	1865	T	___3	0.984155	1.34978e-08	79.18	GVKASPVPSDPEKPGTPGEGMLSSDLDRIST	UID49325	NaN	NaN	NaN	NaN	NaN	NaN	NaN	NaN	NaN	NaN	NaN	NaN	NaN	NaN	NaN	NaN	NaN	NaN	NaN	NaN	NaN	NaN	NaN	NaN	NaN	NaN	NaN	NaN
O14686	O14686	Histone-lysine N-methyltransferase 2D	KMT2D	2240	T	___3	0.972494	1.52904e-05	99.451	EFHTTPPGTPRHQPSTPDPFLKPRCPSLDNL	UID49326	NaN	NaN	NaN	NaN	NaN	NaN	NaN	NaN	NaN	NaN	NaN	NaN	NaN	NaN	NaN	NaN	NaN	NaN	NaN	NaN	NaN	NaN	NaN	NaN	NaN	NaN	NaN	NaN
O14686	O14686	Histone-lysine N-methyltransferase 2D	KMT2D	2332	T	___3	0.999998	0.00204057	63.443	GGLELKTPDVFKAPLTPRASQVEPQSPGLGL	UID49327	NaN	NaN	NaN	NaN	NaN	NaN	NaN	NaN	NaN	NaN	NaN	NaN	NaN	NaN	NaN	NaN	NaN	NaN	NaN	NaN	NaN	NaN	NaN	NaN	NaN	NaN	NaN	NaN
O14713	O14713	Integrin beta-1-binding protein 1	ITGB1BP1	41	S	___1	0.995539	8.96561e-06	108.71	VDSSLGGLSRSSTVASLDTDSTKSSGQSNNN	UID299	-1.25379	-2.4273	-1.97154	-2.38711	-1.8914	-1.93498	NaN	-2.09886	-1.46851	-1.8626	-0.948214	-1.22911	-2.2282	-1.26638	-0.802277	-1.11661	-1.56069	-1.20396	-1.42786	-1.73428	-2.41944	-2.0572	-2.85931	-2.27631	NaN	-1.3765	-1.78003	-2.22316
O14713	O14713	Integrin beta-1-binding protein 1	ITGB1BP1	41	S	___2	0.995539	8.96561e-06	108.71	VDSSLGGLSRSSTVASLDTDSTKSSGQSNNN	UID17512	NaN	NaN	NaN	NaN	NaN	NaN	NaN	NaN	NaN	NaN	NaN	NaN	NaN	NaN	NaN	NaN	NaN	NaN	NaN	NaN	NaN	NaN	NaN	NaN	NaN	NaN	NaN	NaN
O14713	O14713	Integrin beta-1-binding protein 1	ITGB1BP1	41	S	___3	0.995539	8.96561e-06	108.71	VDSSLGGLSRSSTVASLDTDSTKSSGQSNNN	UID34725	NaN	NaN	NaN	NaN	NaN	NaN	NaN	NaN	NaN	NaN	NaN	NaN	NaN	NaN	NaN	NaN	NaN	NaN	NaN	NaN	NaN	NaN	NaN	NaN	NaN	NaN	NaN	NaN
O14715;Q99666	O14715	RANBP2-like and GRIP domain-containing protein 8;RANBP2-like and GRIP domain-containing protein 5/6	RGPD8;RGPD5	1534;1534	S	___1	1	0.0037529	88.37	VEVSSTSETTTKAVVSPPKFVFVSESVKRIF	UID300	-0.795309	0.278282	0.890955	0.758558	-0.321579	0.777325	0.590584	0.355051	-0.00193405	1.12335	0.768751	0.800394	-0.451286	-0.654938	-0.00586128	-0.404623	-0.325424	-2.13263	-0.792204	-0.962377	-1.0472	-1.91844	-3.13837	-0.992582	0.8192	0.742807	-0.398724	0.756067
O14715;Q99666	O14715	RANBP2-like and GRIP domain-containing protein 8;RANBP2-like and GRIP domain-containing protein 5/6	RGPD8;RGPD5	796;796	S	___1	0.998165	8.92173e-07	122.46	SPTKYSLSPSKSYKYSPETPPRWTEDRNSLL	UID302	NaN	-2.18833	NaN	NaN	NaN	-3.09303	NaN	NaN	NaN	-2.71927	-2.18699	NaN	NaN	NaN	-1.8914	-1.23425	-3.2492	-3.32826	-2.23569	-3.15001	-0.937767	-0.794764	-0.0876102	-1.60888	-3.62889	-1.98354	NaN	-1.15951
O14715;Q99666	O14715	RANBP2-like and GRIP domain-containing protein 8;RANBP2-like and GRIP domain-containing protein 5/6	RGPD8;RGPD5	21;21	S	___1	0.987826	3.55615e-39	207.64	ADVERYVASVLGLTPSPRQKSMKGFYFAKLY	UID303	-2.83578	-0.4893	-0.969399	-0.597422	-3.21299	-0.951313	-0.849321	-0.0719204	-0.476553	-0.424885	-1.01705	-0.472096	-0.349754	-1.62071	-0.939453	-0.416641	-2.16119	-1.04863	-0.82869	-0.832502	-0.630459	0.049099	0.583519	-0.00690651	-0.472715	-0.531971	0.00885582	0.138056
O14715;Q99666	O14715	RANBP2-like and GRIP domain-containing protein 8;RANBP2-like and GRIP domain-containing protein 5/6	RGPD8;RGPD5	1534;1534	S	___2	1	0.0037529	88.37	VEVSSTSETTTKAVVSPPKFVFVSESVKRIF	UID17513	NaN	NaN	NaN	NaN	NaN	NaN	NaN	NaN	NaN	NaN	NaN	NaN	NaN	NaN	NaN	NaN	NaN	NaN	NaN	NaN	NaN	NaN	NaN	NaN	NaN	NaN	NaN	NaN
O14715;Q99666	O14715	RANBP2-like and GRIP domain-containing protein 8;RANBP2-like and GRIP domain-containing protein 5/6	RGPD8;RGPD5	796;796	S	___2	0.998165	8.92173e-07	122.46	SPTKYSLSPSKSYKYSPETPPRWTEDRNSLL	UID17515	NaN	NaN	NaN	NaN	NaN	NaN	NaN	NaN	NaN	NaN	NaN	NaN	NaN	NaN	NaN	NaN	NaN	NaN	NaN	NaN	NaN	NaN	NaN	NaN	NaN	NaN	NaN	NaN
O14715;Q99666	O14715	RANBP2-like and GRIP domain-containing protein 8;RANBP2-like and GRIP domain-containing protein 5/6	RGPD8;RGPD5	21;21	S	___2	0.987826	3.55615e-39	207.64	ADVERYVASVLGLTPSPRQKSMKGFYFAKLY	UID17516	NaN	NaN	NaN	NaN	NaN	NaN	NaN	NaN	NaN	NaN	NaN	NaN	NaN	NaN	NaN	NaN	NaN	NaN	NaN	NaN	NaN	NaN	NaN	NaN	NaN	NaN	NaN	NaN
O14715;Q99666	O14715	RANBP2-like and GRIP domain-containing protein 8;RANBP2-like and GRIP domain-containing protein 5/6	RGPD8;RGPD5	1534;1534	S	___3	1	0.0037529	88.37	VEVSSTSETTTKAVVSPPKFVFVSESVKRIF	UID34726	NaN	NaN	NaN	NaN	NaN	NaN	NaN	NaN	NaN	NaN	NaN	NaN	NaN	NaN	NaN	NaN	NaN	NaN	NaN	NaN	NaN	NaN	NaN	NaN	NaN	NaN	NaN	NaN
O14715;Q99666	O14715	RANBP2-like and GRIP domain-containing protein 8;RANBP2-like and GRIP domain-containing protein 5/6	RGPD8;RGPD5	796;796	S	___3	0.998165	8.92173e-07	122.46	SPTKYSLSPSKSYKYSPETPPRWTEDRNSLL	UID34728	NaN	NaN	NaN	NaN	NaN	NaN	NaN	NaN	NaN	NaN	NaN	NaN	NaN	NaN	NaN	NaN	NaN	NaN	NaN	NaN	NaN	NaN	NaN	NaN	NaN	NaN	NaN	NaN
O14715;Q99666	O14715	RANBP2-like and GRIP domain-containing protein 8;RANBP2-like and GRIP domain-containing protein 5/6	RGPD8;RGPD5	21;21	S	___3	0.987826	3.55615e-39	207.64	ADVERYVASVLGLTPSPRQKSMKGFYFAKLY	UID34729	NaN	NaN	NaN	NaN	NaN	NaN	NaN	NaN	NaN	NaN	NaN	NaN	NaN	NaN	NaN	NaN	NaN	NaN	NaN	NaN	NaN	NaN	NaN	NaN	NaN	NaN	NaN	NaN
O14715;Q99666;Q8IWJ2	O14715;Q8IWJ2	RANBP2-like and GRIP domain-containing protein 8;RANBP2-like and GRIP domain-containing protein 5/6;GRIP and coiled-coil domain-containing protein 2	RGPD8;RGPD5;GCC2	1742;1742;1649	S	___1	1	8.69561e-34	201.57	ERERLLPVINTMLQLSPEEKGKLAAVAQDEE;ERERLLPVINTMLQLSPEEKGKLAAVAQGEE	UID301	-1.1213	-2.6088	-1.09161	NaN	NaN	-1.66218	-1.55222	-0.456423	-1.06203	-0.915062	0.318861	-0.893499	0.073555	0.261354	0.590267	0.416058	0.693636	0.522247	-0.532013	0.652321	1.5895	1.16005	1.66352	1.59702	0.476368	0.197359	0.166925	0.744762
O14715;Q99666;Q8IWJ2	O14715;Q8IWJ2	RANBP2-like and GRIP domain-containing protein 8;RANBP2-like and GRIP domain-containing protein 5/6;GRIP and coiled-coil domain-containing protein 2	RGPD8;RGPD5;GCC2	1742;1742;1649	S	___2	1	8.69561e-34	201.57	ERERLLPVINTMLQLSPEEKGKLAAVAQDEE;ERERLLPVINTMLQLSPEEKGKLAAVAQGEE	UID17514	NaN	NaN	NaN	NaN	NaN	NaN	NaN	NaN	NaN	NaN	NaN	NaN	NaN	NaN	NaN	NaN	NaN	NaN	NaN	NaN	NaN	NaN	NaN	NaN	NaN	NaN	NaN	NaN
O14715;Q99666;Q8IWJ2	O14715;Q8IWJ2	RANBP2-like and GRIP domain-containing protein 8;RANBP2-like and GRIP domain-containing protein 5/6;GRIP and coiled-coil domain-containing protein 2	RGPD8;RGPD5;GCC2	1742;1742;1649	S	___3	1	8.69561e-34	201.57	ERERLLPVINTMLQLSPEEKGKLAAVAQDEE;ERERLLPVINTMLQLSPEEKGKLAAVAQGEE	UID34727	NaN	NaN	NaN	NaN	NaN	NaN	NaN	NaN	NaN	NaN	NaN	NaN	NaN	NaN	NaN	NaN	NaN	NaN	NaN	NaN	NaN	NaN	NaN	NaN	NaN	NaN	NaN	NaN
O14733	O14733	Dual specificity mitogen-activated protein kinase kinase 7	MAP2K7	403	S	___1	0.926762	2.60364e-06	102.44	VDVASWFKDVMAKTESPRTSGVLSQPHLPFF	UID304	NaN	NaN	NaN	-1.35673	NaN	NaN	NaN	-2.60641	NaN	NaN	-1.42788	NaN	-0.55769	-2.35009	0.0326366	-1.45777	-0.668638	-0.188349	-0.969557	-0.749483	NaN	-0.222477	0.55644	-0.952562	NaN	-3.23431	-0.68255	-2.77926
O14733	O14733	Dual specificity mitogen-activated protein kinase kinase 7	MAP2K7	403	S	___2	0.926762	2.60364e-06	102.44	VDVASWFKDVMAKTESPRTSGVLSQPHLPFF	UID17517	NaN	NaN	NaN	NaN	NaN	NaN	NaN	NaN	NaN	NaN	NaN	NaN	NaN	NaN	NaN	NaN	NaN	NaN	NaN	NaN	NaN	NaN	NaN	NaN	NaN	NaN	NaN	NaN
O14733	O14733	Dual specificity mitogen-activated protein kinase kinase 7	MAP2K7	403	S	___3	0.926762	2.60364e-06	102.44	VDVASWFKDVMAKTESPRTSGVLSQPHLPFF	UID34730	NaN	NaN	NaN	NaN	NaN	NaN	NaN	NaN	NaN	NaN	NaN	NaN	NaN	NaN	NaN	NaN	NaN	NaN	NaN	NaN	NaN	NaN	NaN	NaN	NaN	NaN	NaN	NaN
O14737	O14737	Programmed cell death protein 5	PDCD5	119	S	___1	1	2.56418e-47	237.27	EKTTTVKFNRRKVMDSDEDDDY_________	UID305	4.75039	2.86309	3.35862	3.12404	4.27991	3.46816	3.99345	4.30645	3.29198	2.83729	5.14987	3.62157	3.85466	3.93654	3.92063	3.89341	3.67438	3.64114	3.66676	3.57861	2.00141	1.76453	2.3039	2.96108	5.04711	5.24696	4.17307	4.77343
O14737	O14737	Programmed cell death protein 5	PDCD5	119	S	___2	1	2.56418e-47	237.27	EKTTTVKFNRRKVMDSDEDDDY_________	UID17518	NaN	NaN	NaN	NaN	NaN	NaN	NaN	NaN	NaN	NaN	NaN	NaN	NaN	NaN	NaN	NaN	NaN	NaN	NaN	NaN	NaN	NaN	NaN	NaN	NaN	NaN	NaN	NaN
O14737	O14737	Programmed cell death protein 5	PDCD5	119	S	___3	1	2.56418e-47	237.27	EKTTTVKFNRRKVMDSDEDDDY_________	UID34731	NaN	NaN	NaN	NaN	NaN	NaN	NaN	NaN	NaN	NaN	NaN	NaN	NaN	NaN	NaN	NaN	NaN	NaN	NaN	NaN	NaN	NaN	NaN	NaN	NaN	NaN	NaN	NaN
O14745	O14745	Na(+)/H(+) exchange regulatory cofactor NHE-RF1	SLC9A3R1	280	S	___1	1	1.39585e-259	367.31	QKENSREALAEAALESPRPALVRSASSDTSE	UID306	5.30733	5.68677	5.42532	4.89181	5.56623	5.69156	5.65588	5.29171	5.18887	5.72548	5.25489	4.5555	5.05493	5.32229	4.72166	4.33875	5.09919	4.49746	4.20726	3.81719	2.92743	2.94935	2.94388	2.37161	5.33833	5.39801	4.72739	4.56731
O14745	O14745	Na(+)/H(+) exchange regulatory cofactor NHE-RF1	SLC9A3R1	269	S	___1	1	1.46741e-21	168.45	PLPVPFTNGEIQKENSREALAEAALESPRPA	UID307	1.60983	3.02338	1.90062	0.405935	1.12951	1.82263	1.881	-0.526972	-0.415384	1.56679	1.02236	0.136702	1.39187	2.39577	2.32551	1.83327	4.12539	3.47729	3.64953	3.00554	1.90513	2.67518	2.21796	2.60987	2.21704	2.87687	2.06215	2.1053
O14745	O14745	Na(+)/H(+) exchange regulatory cofactor NHE-RF1	SLC9A3R1	162	S	___1	0.998723	0.00065321	63.608	QRELRPRLCTMKKGPSGYGFNLHSDKSKPGQ	UID308	NaN	NaN	NaN	NaN	NaN	NaN	NaN	NaN	NaN	NaN	NaN	NaN	-1.30084	-1.35193	-3.55601	-2.5123	NaN	-1.75275	NaN	-1.20709	NaN	NaN	NaN	NaN	NaN	NaN	NaN	NaN
O14745	O14745	Na(+)/H(+) exchange regulatory cofactor NHE-RF1	SLC9A3R1	46	S	___1	1	3.78387e-05	99.752	EKGKLGQYIRLVEPGSPAEKAGLLAGDRLVE	UID309	NaN	NaN	-1.40948	-1.60174	NaN	-1.46962	-0.572363	-0.666754	NaN	-2.16883	-0.741932	-1.9603	-1.47336	-0.889141	-0.90595	-2.60526	-3.43386	-2.45424	-3.16204	-2.96846	-2.31244	-2.4041	-2.92436	-1.11692	-1.27736	NaN	NaN	NaN
O14745	O14745	Na(+)/H(+) exchange regulatory cofactor NHE-RF1	SLC9A3R1	2	S	___1	1	2.52076e-16	166.11	______________MSADAAAGAPLPRLCCL	UID310	NaN	NaN	NaN	-0.738022	NaN	NaN	NaN	-1.44733	NaN	NaN	NaN	NaN	1.64966	2.34751	2.03947	0.49971	3.21123	2.79384	2.7327	2.968	2.11716	1.96136	1.51047	1.64294	-0.961115	0.615618	-1.21798	-0.669535
O14745	O14745	Na(+)/H(+) exchange regulatory cofactor NHE-RF1	SLC9A3R1	290	S	___1	0.999514	0	405.31	EAALESPRPALVRSASSDTSEELNSQDSPPK	UID311	3.85427	4.62159	4.14615	3.40221	3.04399	4.20233	4.59845	2.43438	1.89746	3.44199	3.80926	2.50957	0.424242	2.52441	1.63124	2.42857	2.03465	2.03354	1.9555	1.3566	0.350536	-0.134113	-0.857752	0.671356	4.38928	4.81869	2.03913	3.6104
O14745	O14745	Na(+)/H(+) exchange regulatory cofactor NHE-RF1	SLC9A3R1	293	T	___1	0.921352	2.98963e-18	173.31	LESPRPALVRSASSDTSEELNSQDSPPKQDS	UID14902	NaN	NaN	NaN	NaN	NaN	NaN	NaN	NaN	NaN	NaN	NaN	NaN	NaN	NaN	NaN	NaN	NaN	NaN	NaN	NaN	NaN	NaN	NaN	NaN	NaN	NaN	NaN	NaN
O14745	O14745	Na(+)/H(+) exchange regulatory cofactor NHE-RF1	SLC9A3R1	280	S	___2	1	1.39585e-259	367.31	QKENSREALAEAALESPRPALVRSASSDTSE	UID17519	-1.4464	-0.436901	-0.425522	-1.29964	-3.10688	-0.915657	-0.869999	NaN	-2.75423	-0.801966	-1.52177	-2.90556	-0.493137	-0.519388	-0.904705	-1.16311	0.657297	-0.649672	-0.508301	NaN	NaN	NaN	NaN	-2.32726	-1.8901	-1.65821	-1.44616	-1.33474
O14745	O14745	Na(+)/H(+) exchange regulatory cofactor NHE-RF1	SLC9A3R1	269	S	___2	1	1.46741e-21	168.45	PLPVPFTNGEIQKENSREALAEAALESPRPA	UID17520	-1.4464	-0.436901	-0.425522	-1.29964	-3.10688	-0.915657	-0.869999	NaN	-2.75423	-0.801966	-1.52177	-2.90556	-0.493137	-0.519388	-0.904705	-1.16311	0.657297	-0.649672	-0.508301	NaN	NaN	NaN	NaN	-2.32726	-1.8901	-1.65821	-1.44616	-1.33474
O14745	O14745	Na(+)/H(+) exchange regulatory cofactor NHE-RF1	SLC9A3R1	162	S	___2	0.998723	0.00065321	63.608	QRELRPRLCTMKKGPSGYGFNLHSDKSKPGQ	UID17521	NaN	NaN	NaN	NaN	NaN	NaN	NaN	NaN	NaN	NaN	NaN	NaN	NaN	NaN	NaN	NaN	NaN	NaN	NaN	NaN	NaN	NaN	NaN	NaN	NaN	NaN	NaN	NaN
O14745	O14745	Na(+)/H(+) exchange regulatory cofactor NHE-RF1	SLC9A3R1	46	S	___2	1	3.78387e-05	99.752	EKGKLGQYIRLVEPGSPAEKAGLLAGDRLVE	UID17522	NaN	NaN	NaN	NaN	NaN	NaN	NaN	NaN	NaN	NaN	NaN	NaN	NaN	NaN	NaN	NaN	NaN	NaN	NaN	NaN	NaN	NaN	NaN	NaN	NaN	NaN	NaN	NaN
O14745	O14745	Na(+)/H(+) exchange regulatory cofactor NHE-RF1	SLC9A3R1	2	S	___2	1	2.52076e-16	166.11	______________MSADAAAGAPLPRLCCL	UID17523	NaN	NaN	NaN	NaN	NaN	NaN	NaN	NaN	NaN	NaN	NaN	NaN	NaN	NaN	NaN	NaN	NaN	NaN	NaN	NaN	NaN	NaN	NaN	NaN	NaN	NaN	NaN	NaN
O14745	O14745	Na(+)/H(+) exchange regulatory cofactor NHE-RF1	SLC9A3R1	290	S	___2	0.999514	0	405.31	EAALESPRPALVRSASSDTSEELNSQDSPPK	UID17524	NaN	NaN	NaN	NaN	NaN	NaN	NaN	NaN	NaN	NaN	NaN	NaN	NaN	NaN	NaN	NaN	NaN	NaN	NaN	NaN	NaN	NaN	NaN	NaN	NaN	-1.18278	NaN	NaN
O14745	O14745	Na(+)/H(+) exchange regulatory cofactor NHE-RF1	SLC9A3R1	293	T	___2	0.921352	2.98963e-18	173.31	LESPRPALVRSASSDTSEELNSQDSPPKQDS	UID32115	NaN	NaN	NaN	NaN	NaN	NaN	NaN	NaN	NaN	NaN	NaN	NaN	NaN	NaN	NaN	NaN	NaN	NaN	NaN	NaN	NaN	NaN	NaN	NaN	NaN	-1.18278	NaN	NaN
O14745	O14745	Na(+)/H(+) exchange regulatory cofactor NHE-RF1	SLC9A3R1	280	S	___3	1	1.39585e-259	367.31	QKENSREALAEAALESPRPALVRSASSDTSE	UID34732	NaN	NaN	NaN	NaN	NaN	NaN	NaN	NaN	NaN	NaN	NaN	NaN	NaN	NaN	NaN	NaN	NaN	NaN	NaN	NaN	NaN	NaN	NaN	NaN	NaN	NaN	NaN	NaN
O14745	O14745	Na(+)/H(+) exchange regulatory cofactor NHE-RF1	SLC9A3R1	269	S	___3	1	1.46741e-21	168.45	PLPVPFTNGEIQKENSREALAEAALESPRPA	UID34733	NaN	NaN	NaN	NaN	NaN	NaN	NaN	NaN	NaN	NaN	NaN	NaN	NaN	NaN	NaN	NaN	NaN	NaN	NaN	NaN	NaN	NaN	NaN	NaN	NaN	NaN	NaN	NaN
O14745	O14745	Na(+)/H(+) exchange regulatory cofactor NHE-RF1	SLC9A3R1	162	S	___3	0.998723	0.00065321	63.608	QRELRPRLCTMKKGPSGYGFNLHSDKSKPGQ	UID34734	NaN	NaN	NaN	NaN	NaN	NaN	NaN	NaN	NaN	NaN	NaN	NaN	NaN	NaN	NaN	NaN	NaN	NaN	NaN	NaN	NaN	NaN	NaN	NaN	NaN	NaN	NaN	NaN
O14745	O14745	Na(+)/H(+) exchange regulatory cofactor NHE-RF1	SLC9A3R1	46	S	___3	1	3.78387e-05	99.752	EKGKLGQYIRLVEPGSPAEKAGLLAGDRLVE	UID34735	NaN	NaN	NaN	NaN	NaN	NaN	NaN	NaN	NaN	NaN	NaN	NaN	NaN	NaN	NaN	NaN	NaN	NaN	NaN	NaN	NaN	NaN	NaN	NaN	NaN	NaN	NaN	NaN
O14745	O14745	Na(+)/H(+) exchange regulatory cofactor NHE-RF1	SLC9A3R1	2	S	___3	1	2.52076e-16	166.11	______________MSADAAAGAPLPRLCCL	UID34736	NaN	NaN	NaN	NaN	NaN	NaN	NaN	NaN	NaN	NaN	NaN	NaN	NaN	NaN	NaN	NaN	NaN	NaN	NaN	NaN	NaN	NaN	NaN	NaN	NaN	NaN	NaN	NaN
O14745	O14745	Na(+)/H(+) exchange regulatory cofactor NHE-RF1	SLC9A3R1	290	S	___3	0.999514	0	405.31	EAALESPRPALVRSASSDTSEELNSQDSPPK	UID34737	NaN	NaN	NaN	NaN	NaN	NaN	NaN	NaN	NaN	NaN	NaN	NaN	NaN	NaN	NaN	NaN	NaN	NaN	NaN	NaN	NaN	NaN	NaN	NaN	NaN	NaN	NaN	NaN
O14745	O14745	Na(+)/H(+) exchange regulatory cofactor NHE-RF1	SLC9A3R1	293	T	___3	0.921352	2.98963e-18	173.31	LESPRPALVRSASSDTSEELNSQDSPPKQDS	UID49328	NaN	NaN	NaN	NaN	NaN	NaN	NaN	NaN	NaN	NaN	NaN	NaN	NaN	NaN	NaN	NaN	NaN	NaN	NaN	NaN	NaN	NaN	NaN	NaN	NaN	NaN	NaN	NaN
O14757	O14757	Serine/threonine-protein kinase Chk1	CHEK1	296	S	___1	1	3.99532e-10	131.42	GGVSESPSGFSKHIQSNLDFSPVNSASSEEN	UID312	NaN	NaN	NaN	0.35	NaN	NaN	NaN	-0.86211	NaN	NaN	NaN	-1.76512	NaN	NaN	NaN	NaN	NaN	NaN	NaN	NaN	-2.6525	NaN	NaN	NaN	NaN	NaN	-2.03544	-2.32143
O14757	O14757	Serine/threonine-protein kinase Chk1	CHEK1	301	S	___1	0.999993	1.01745e-16	161.51	SPSGFSKHIQSNLDFSPVNSASSEENVKYSS	UID313	-0.0634918	0.270535	0.837091	0.999186	-0.289875	0.0795326	-0.117891	1.1409	-0.269522	-0.234383	-0.193434	0.93043	-0.029026	NaN	-1.54106	-0.0974998	-1.89844	-1.71046	-1.5292	-1.18643	NaN	NaN	-0.715675	NaN	0.632149	-1.31162	-0.0530548	0.54837
O14757	O14757	Serine/threonine-protein kinase Chk1	CHEK1	280	S	___1	0.999648	8.9181e-07	125.88	YNKPLKKGAKRPRVTSGGVSESPSGFSKHIQ	UID314	0.331915	0.733259	0.0893421	1.48432	NaN	-0.372271	0.204807	1.20302	1.73219	2.62153	1.58546	3.08875	2.58702	1.7404	2.35132	2.86982	0.618134	1.2505	1.91307	NaN	NaN	NaN	NaN	NaN	NaN	NaN	NaN	1.07787
O14757	O14757	Serine/threonine-protein kinase Chk1	CHEK1	296	S	___2	1	3.99532e-10	131.42	GGVSESPSGFSKHIQSNLDFSPVNSASSEEN	UID17525	NaN	NaN	NaN	NaN	NaN	NaN	NaN	NaN	NaN	NaN	NaN	NaN	NaN	NaN	NaN	NaN	NaN	NaN	NaN	NaN	NaN	NaN	NaN	NaN	NaN	NaN	NaN	NaN
O14757	O14757	Serine/threonine-protein kinase Chk1	CHEK1	301	S	___2	0.999993	1.01745e-16	161.51	SPSGFSKHIQSNLDFSPVNSASSEENVKYSS	UID17526	NaN	NaN	NaN	NaN	NaN	NaN	NaN	NaN	NaN	NaN	NaN	NaN	NaN	NaN	NaN	NaN	NaN	NaN	NaN	NaN	NaN	NaN	NaN	NaN	NaN	NaN	NaN	NaN
O14757	O14757	Serine/threonine-protein kinase Chk1	CHEK1	280	S	___2	0.999648	8.9181e-07	125.88	YNKPLKKGAKRPRVTSGGVSESPSGFSKHIQ	UID17527	NaN	NaN	NaN	NaN	NaN	NaN	NaN	NaN	NaN	NaN	NaN	NaN	NaN	NaN	NaN	NaN	NaN	NaN	NaN	NaN	NaN	NaN	NaN	NaN	NaN	NaN	NaN	NaN
O14757	O14757	Serine/threonine-protein kinase Chk1	CHEK1	296	S	___3	1	3.99532e-10	131.42	GGVSESPSGFSKHIQSNLDFSPVNSASSEEN	UID34738	NaN	NaN	NaN	NaN	NaN	NaN	NaN	NaN	NaN	NaN	NaN	NaN	NaN	NaN	NaN	NaN	NaN	NaN	NaN	NaN	NaN	NaN	NaN	NaN	NaN	NaN	NaN	NaN
O14757	O14757	Serine/threonine-protein kinase Chk1	CHEK1	301	S	___3	0.999993	1.01745e-16	161.51	SPSGFSKHIQSNLDFSPVNSASSEENVKYSS	UID34739	NaN	NaN	NaN	NaN	NaN	NaN	NaN	NaN	NaN	NaN	NaN	NaN	NaN	NaN	NaN	NaN	NaN	NaN	NaN	NaN	NaN	NaN	NaN	NaN	NaN	NaN	NaN	NaN
O14757	O14757	Serine/threonine-protein kinase Chk1	CHEK1	280	S	___3	0.999648	8.9181e-07	125.88	YNKPLKKGAKRPRVTSGGVSESPSGFSKHIQ	UID34740	NaN	NaN	NaN	NaN	NaN	NaN	NaN	NaN	NaN	NaN	NaN	NaN	NaN	NaN	NaN	NaN	NaN	NaN	NaN	NaN	NaN	NaN	NaN	NaN	NaN	NaN	NaN	NaN
O14776	O14776	Transcription elongation regulator 1	TCERG1	833	S	___1	0.85876	5.82913e-08	131.08	KDKVESDPRYKAVDSSSMREDLFKQYIEKIA	UID315	-0.772552	-0.94475	-1.3845	-0.754732	NaN	-1.9795	NaN	-1.45039	NaN	-2.84695	NaN	NaN	NaN	NaN	NaN	NaN	NaN	NaN	NaN	NaN	NaN	NaN	NaN	NaN	-2.27014	NaN	-1.68557	NaN
O14776	O14776	Transcription elongation regulator 1	TCERG1	638	S	___1	1	8.65566e-10	142.25	VKAKKRKRDDNKDIDSEKEAAMEAEIKAARE	UID316	-0.58868	-2.22954	-1.90202	-2.45489	NaN	-1.69272	-2.20083	-1.65358	-1.47897	-2.76953	-1.31376	NaN	-1.56305	-1.40416	-0.668665	-0.657713	-0.424135	-0.93713	-1.29618	-0.158478	-2.25228	NaN	-2.09612	-1.95268	-0.485722	NaN	-0.449192	-1.13169
O14776	O14776	Transcription elongation regulator 1	TCERG1	833	S	___2	0.85876	5.82913e-08	131.08	KDKVESDPRYKAVDSSSMREDLFKQYIEKIA	UID17528	NaN	NaN	NaN	NaN	NaN	NaN	NaN	NaN	NaN	NaN	NaN	NaN	NaN	NaN	NaN	NaN	NaN	NaN	NaN	NaN	NaN	NaN	NaN	NaN	NaN	NaN	NaN	NaN
O14776	O14776	Transcription elongation regulator 1	TCERG1	638	S	___2	1	8.65566e-10	142.25	VKAKKRKRDDNKDIDSEKEAAMEAEIKAARE	UID17529	NaN	NaN	NaN	NaN	NaN	NaN	NaN	NaN	NaN	NaN	NaN	NaN	NaN	NaN	NaN	NaN	NaN	NaN	NaN	NaN	NaN	NaN	NaN	NaN	NaN	NaN	NaN	NaN
O14776	O14776	Transcription elongation regulator 1	TCERG1	833	S	___3	0.85876	5.82913e-08	131.08	KDKVESDPRYKAVDSSSMREDLFKQYIEKIA	UID34741	NaN	NaN	NaN	NaN	NaN	NaN	NaN	NaN	NaN	NaN	NaN	NaN	NaN	NaN	NaN	NaN	NaN	NaN	NaN	NaN	NaN	NaN	NaN	NaN	NaN	NaN	NaN	NaN
O14776	O14776	Transcription elongation regulator 1	TCERG1	638	S	___3	1	8.65566e-10	142.25	VKAKKRKRDDNKDIDSEKEAAMEAEIKAARE	UID34742	NaN	NaN	NaN	NaN	NaN	NaN	NaN	NaN	NaN	NaN	NaN	NaN	NaN	NaN	NaN	NaN	NaN	NaN	NaN	NaN	NaN	NaN	NaN	NaN	NaN	NaN	NaN	NaN
O14777	O14777	Kinetochore protein NDC80 homolog	NDC80	344	T	___1	1	0.00288546	57.288	NGLNEEIARVELECETIKQENTRLQNIIDNQ	UID14903	2.08133	3.07259	NaN	-0.759113	NaN	-1.22932	NaN	1.79036	NaN	NaN	0.947555	0.952213	2.79817	1.42934	2.01409	2.7037	NaN	3.57529	NaN	2.23111	0.339083	NaN	3.30238	1.35024	0.815657	3.08709	3.55936	2.84793
O14777	O14777	Kinetochore protein NDC80 homolog	NDC80	350	T	___1	1	0.00288546	57.288	IARVELECETIKQENTRLQNIIDNQKYSVAD	UID14904	2.93267	3.07259	NaN	-0.759113	2.91917	0.970335	0.671656	2.73521	3.28534	NaN	0.947555	0.952213	3.69654	2.40121	2.5104	2.7037	NaN	2.17758	NaN	2.23111	0.339083	NaN	3.30238	1.35024	0.815657	3.82009	3.55936	2.93384
O14777	O14777	Kinetochore protein NDC80 homolog	NDC80	344	T	___2	1	0.00288546	57.288	NGLNEEIARVELECETIKQENTRLQNIIDNQ	UID32116	2.5853	3.67683	NaN	0.975557	2.16354	1.38607	NaN	3.50009	NaN	0.50601	NaN	NaN	NaN	2.96757	3.33786	3.52655	0.47802	NaN	2.17529	1.07784	NaN	-0.680265	NaN	NaN	NaN	4.42672	4.64093	3.31345
O14777	O14777	Kinetochore protein NDC80 homolog	NDC80	350	T	___2	1	0.00288546	57.288	IARVELECETIKQENTRLQNIIDNQKYSVAD	UID32117	2.5853	3.67683	NaN	0.975557	2.16354	1.38607	NaN	3.50009	NaN	0.50601	NaN	NaN	NaN	2.96757	3.33786	3.52655	0.47802	NaN	2.17529	1.07784	NaN	-0.680265	NaN	NaN	NaN	4.42672	4.64093	3.31345
O14777	O14777	Kinetochore protein NDC80 homolog	NDC80	344	T	___3	1	0.00288546	57.288	NGLNEEIARVELECETIKQENTRLQNIIDNQ	UID49329	NaN	NaN	NaN	NaN	NaN	NaN	NaN	NaN	NaN	NaN	NaN	NaN	NaN	NaN	NaN	NaN	NaN	NaN	NaN	NaN	NaN	NaN	NaN	NaN	NaN	NaN	NaN	NaN
O14777	O14777	Kinetochore protein NDC80 homolog	NDC80	350	T	___3	1	0.00288546	57.288	IARVELECETIKQENTRLQNIIDNQKYSVAD	UID49330	NaN	NaN	NaN	NaN	NaN	NaN	NaN	NaN	NaN	NaN	NaN	NaN	NaN	NaN	NaN	NaN	NaN	NaN	NaN	NaN	NaN	NaN	NaN	NaN	NaN	NaN	NaN	NaN
O14828	O14828	Secretory carrier-associated membrane protein 3	SCAMP3	76	S	___1	0.999999	6.70496e-08	176.45	LPPPSAPSLQPSRKLSPTEPKNYGSYSTQAS	UID317	2.61274	2.4522	3.57295	3.37706	2.9651	3.56681	2.13829	3.57072	2.94193	3.40183	2.53348	4.11566	3.70489	2.53095	2.7725	2.16105	2.90223	1.70096	2.05872	1.71761	3.47471	3.19656	2.16788	3.14559	3.78994	3.41677	0.765507	2.2839
O14828	O14828	Secretory carrier-associated membrane protein 3	SCAMP3	91	S	___1	0.999259	1.16853e-06	113.53	SPTEPKNYGSYSTQASAAAATAELLKKQEEL	UID318	NaN	NaN	NaN	NaN	NaN	NaN	NaN	NaN	NaN	NaN	NaN	NaN	NaN	NaN	NaN	NaN	NaN	NaN	NaN	NaN	NaN	NaN	NaN	NaN	NaN	NaN	NaN	NaN
O14828	O14828	Secretory carrier-associated membrane protein 3	SCAMP3	76	S	___2	0.999999	6.70496e-08	176.45	LPPPSAPSLQPSRKLSPTEPKNYGSYSTQAS	UID17530	NaN	NaN	NaN	NaN	NaN	NaN	NaN	NaN	NaN	NaN	NaN	NaN	NaN	NaN	NaN	NaN	NaN	NaN	NaN	NaN	NaN	NaN	NaN	NaN	NaN	NaN	NaN	NaN
O14828	O14828	Secretory carrier-associated membrane protein 3	SCAMP3	91	S	___2	0.999259	1.16853e-06	113.53	SPTEPKNYGSYSTQASAAAATAELLKKQEEL	UID17531	NaN	NaN	NaN	NaN	NaN	NaN	NaN	NaN	NaN	NaN	NaN	NaN	NaN	NaN	NaN	NaN	NaN	NaN	NaN	NaN	NaN	NaN	NaN	NaN	NaN	NaN	NaN	NaN
O14828	O14828	Secretory carrier-associated membrane protein 3	SCAMP3	76	S	___3	0.999999	6.70496e-08	176.45	LPPPSAPSLQPSRKLSPTEPKNYGSYSTQAS	UID34743	NaN	NaN	NaN	NaN	NaN	NaN	NaN	NaN	NaN	NaN	NaN	NaN	NaN	NaN	NaN	NaN	NaN	NaN	NaN	NaN	NaN	NaN	NaN	NaN	NaN	NaN	NaN	NaN
O14828	O14828	Secretory carrier-associated membrane protein 3	SCAMP3	91	S	___3	0.999259	1.16853e-06	113.53	SPTEPKNYGSYSTQASAAAATAELLKKQEEL	UID34744	NaN	NaN	NaN	NaN	NaN	NaN	NaN	NaN	NaN	NaN	NaN	NaN	NaN	NaN	NaN	NaN	NaN	NaN	NaN	NaN	NaN	NaN	NaN	NaN	NaN	NaN	NaN	NaN
O14841	O14841	5-oxoprolinase	OPLAH	151	T	___1	0.997609	1.32535e-05	110.78	VDERVVLHRGEAGTGTPVKGRTGDLLEVQQP	UID14905	NaN	-3.41871	-3.89317	-3.68817	NaN	NaN	NaN	-2.58794	NaN	-2.9473	-4.11167	-3.29826	NaN	NaN	-4.24817	-3.86929	NaN	NaN	NaN	NaN	NaN	NaN	NaN	NaN	-2.44623	-2.22708	-1.55134	-3.96297
O14841	O14841	5-oxoprolinase	OPLAH	151	T	___2	0.997609	1.32535e-05	110.78	VDERVVLHRGEAGTGTPVKGRTGDLLEVQQP	UID32118	NaN	NaN	NaN	NaN	NaN	NaN	NaN	NaN	NaN	NaN	NaN	NaN	NaN	NaN	NaN	NaN	NaN	NaN	NaN	NaN	NaN	NaN	NaN	NaN	NaN	NaN	NaN	NaN
O14841	O14841	5-oxoprolinase	OPLAH	151	T	___3	0.997609	1.32535e-05	110.78	VDERVVLHRGEAGTGTPVKGRTGDLLEVQQP	UID49331	NaN	NaN	NaN	NaN	NaN	NaN	NaN	NaN	NaN	NaN	NaN	NaN	NaN	NaN	NaN	NaN	NaN	NaN	NaN	NaN	NaN	NaN	NaN	NaN	NaN	NaN	NaN	NaN
O14867	O14867	Transcription regulator protein BACH1	BACH1	364	S	___1	0.999993	0.00140848	67.519	KPLSGTDVQEKTFGESQDLPLKSDLGTREDS	UID319	NaN	NaN	NaN	NaN	NaN	NaN	NaN	NaN	NaN	NaN	NaN	NaN	NaN	-0.888771	-2.44191	-2.59438	NaN	-1.34685	NaN	-1.79879	NaN	NaN	NaN	NaN	NaN	NaN	NaN	NaN
O14867	O14867	Transcription regulator protein BACH1	BACH1	364	S	___2	0.999993	0.00140848	67.519	KPLSGTDVQEKTFGESQDLPLKSDLGTREDS	UID17532	NaN	NaN	NaN	NaN	NaN	NaN	NaN	NaN	NaN	NaN	NaN	NaN	NaN	NaN	NaN	NaN	NaN	NaN	NaN	NaN	NaN	NaN	NaN	NaN	NaN	NaN	NaN	NaN
O14867	O14867	Transcription regulator protein BACH1	BACH1	364	S	___3	0.999993	0.00140848	67.519	KPLSGTDVQEKTFGESQDLPLKSDLGTREDS	UID34745	NaN	NaN	NaN	NaN	NaN	NaN	NaN	NaN	NaN	NaN	NaN	NaN	NaN	NaN	NaN	NaN	NaN	NaN	NaN	NaN	NaN	NaN	NaN	NaN	NaN	NaN	NaN	NaN
O14874	O14874	[3-methyl-2-oxobutanoate dehydrogenase [lipoamide]] kinase, mitochondrial	BCKDK	31	S	___1	0.931835	1.25338e-171	327.29	PLRPLLGPALALRARSTSATDTHHVEMARER	UID320	-0.929235	-0.891628	-0.311872	-0.219286	NaN	-0.86038	-2.32037	-0.220911	0.0144501	0.19834	-2.71018	0.928871	NaN	NaN	-4.43079	-2.24446	NaN	NaN	NaN	NaN	NaN	0.221457	NaN	NaN	NaN	-1.1799	-0.491611	-0.285343
O14874	O14874	[3-methyl-2-oxobutanoate dehydrogenase [lipoamide]] kinase, mitochondrial	BCKDK	33	S	___1	0.805839	3.18697e-130	297.74	RPLLGPALALRARSTSATDTHHVEMARERSK	UID321	1.11682	NaN	2.83271	NaN	3.38516	2.94294	NaN	3.52013	NaN	3.39845	NaN	NaN	NaN	NaN	NaN	NaN	NaN	NaN	NaN	NaN	NaN	NaN	NaN	NaN	NaN	NaN	NaN	NaN
O14874	O14874	[3-methyl-2-oxobutanoate dehydrogenase [lipoamide]] kinase, mitochondrial	BCKDK	32	T	___1	0.874668	1.07434e-112	290.26	LRPLLGPALALRARSTSATDTHHVEMARERS	UID14906	2.60524	3.13293	2.69008	3.39459	NaN	NaN	2.00408	1.91816	4.16489	NaN	NaN	3.72848	NaN	NaN	NaN	1.02139	NaN	NaN	NaN	NaN	NaN	3.56116	NaN	NaN	1.98388	0.973564	NaN	NaN
O14874	O14874	[3-methyl-2-oxobutanoate dehydrogenase [lipoamide]] kinase, mitochondrial	BCKDK	31	S	___2	0.931835	1.25338e-171	327.29	PLRPLLGPALALRARSTSATDTHHVEMARER	UID17533	NaN	NaN	NaN	NaN	NaN	NaN	NaN	NaN	NaN	NaN	NaN	NaN	NaN	NaN	NaN	NaN	NaN	NaN	NaN	NaN	NaN	NaN	NaN	NaN	NaN	NaN	NaN	NaN
O14874	O14874	[3-methyl-2-oxobutanoate dehydrogenase [lipoamide]] kinase, mitochondrial	BCKDK	33	S	___2	0.805839	3.18697e-130	297.74	RPLLGPALALRARSTSATDTHHVEMARERSK	UID17534	NaN	NaN	NaN	NaN	NaN	NaN	NaN	NaN	NaN	NaN	NaN	NaN	NaN	NaN	NaN	NaN	NaN	NaN	NaN	NaN	NaN	NaN	NaN	NaN	NaN	NaN	NaN	NaN
O14874	O14874	[3-methyl-2-oxobutanoate dehydrogenase [lipoamide]] kinase, mitochondrial	BCKDK	32	T	___2	0.874668	1.07434e-112	290.26	LRPLLGPALALRARSTSATDTHHVEMARERS	UID32119	NaN	NaN	NaN	NaN	NaN	NaN	NaN	NaN	NaN	NaN	NaN	NaN	NaN	NaN	NaN	NaN	NaN	NaN	NaN	NaN	NaN	NaN	NaN	NaN	NaN	NaN	NaN	NaN
O14874	O14874	[3-methyl-2-oxobutanoate dehydrogenase [lipoamide]] kinase, mitochondrial	BCKDK	31	S	___3	0.931835	1.25338e-171	327.29	PLRPLLGPALALRARSTSATDTHHVEMARER	UID34746	NaN	NaN	NaN	NaN	NaN	NaN	NaN	NaN	NaN	NaN	NaN	NaN	NaN	NaN	NaN	NaN	NaN	NaN	NaN	NaN	NaN	NaN	NaN	NaN	NaN	NaN	NaN	NaN
O14874	O14874	[3-methyl-2-oxobutanoate dehydrogenase [lipoamide]] kinase, mitochondrial	BCKDK	33	S	___3	0.805839	3.18697e-130	297.74	RPLLGPALALRARSTSATDTHHVEMARERSK	UID34747	NaN	NaN	NaN	NaN	NaN	NaN	NaN	NaN	NaN	NaN	NaN	NaN	NaN	NaN	NaN	NaN	NaN	NaN	NaN	NaN	NaN	NaN	NaN	NaN	NaN	NaN	NaN	NaN
O14874	O14874	[3-methyl-2-oxobutanoate dehydrogenase [lipoamide]] kinase, mitochondrial	BCKDK	32	T	___3	0.874668	1.07434e-112	290.26	LRPLLGPALALRARSTSATDTHHVEMARERS	UID49332	NaN	NaN	NaN	NaN	NaN	NaN	NaN	NaN	NaN	NaN	NaN	NaN	NaN	NaN	NaN	NaN	NaN	NaN	NaN	NaN	NaN	NaN	NaN	NaN	NaN	NaN	NaN	NaN
O14879	O14879	Interferon-induced protein with tetratricopeptide repeats 3	IFIT3	203	S	___1	0.999693	0.00488646	60.178	EKQFSTDVLKQAIELSPDNQYVKVLLGLKLQ	UID322	-2.16187	-1.81597	NaN	-1.56326	0.452871	-0.963757	-0.627584	NaN	-2.11941	NaN	-1.94413	-1.20884	NaN	NaN	-3.75375	NaN	NaN	NaN	NaN	-3.02798	-3.14594	-2.00339	NaN	-2.73068	NaN	-1.04485	-1.63983	-2.28898
O14879	O14879	Interferon-induced protein with tetratricopeptide repeats 3	IFIT3	203	S	___2	0.999693	0.00488646	60.178	EKQFSTDVLKQAIELSPDNQYVKVLLGLKLQ	UID17535	NaN	NaN	NaN	NaN	NaN	NaN	NaN	NaN	NaN	NaN	NaN	NaN	NaN	NaN	NaN	NaN	NaN	NaN	NaN	NaN	NaN	NaN	NaN	NaN	NaN	NaN	NaN	NaN
O14879	O14879	Interferon-induced protein with tetratricopeptide repeats 3	IFIT3	203	S	___3	0.999693	0.00488646	60.178	EKQFSTDVLKQAIELSPDNQYVKVLLGLKLQ	UID34748	NaN	NaN	NaN	NaN	NaN	NaN	NaN	NaN	NaN	NaN	NaN	NaN	NaN	NaN	NaN	NaN	NaN	NaN	NaN	NaN	NaN	NaN	NaN	NaN	NaN	NaN	NaN	NaN
O14901	O14901	Krueppel-like factor 11	KLF11	111	S	___1	0.985609	0.000910996	53.578	KDFHSLSTLCITPPQSPDLVEPSTRTPVSPQ	UID323	NaN	NaN	NaN	NaN	NaN	NaN	NaN	NaN	NaN	NaN	NaN	NaN	NaN	NaN	NaN	NaN	NaN	NaN	NaN	NaN	NaN	NaN	NaN	NaN	NaN	NaN	NaN	NaN
O14901	O14901	Krueppel-like factor 11	KLF11	124	S	___1	0.999963	2.13228e-05	110.14	PQSPDLVEPSTRTPVSPQVTDSKACTATDVL	UID324	-1.16252	-2.31611	-0.933514	-0.811054	-0.879103	-0.648546	-0.722244	-1.0175	-3.2996	-1.87885	-3.18217	NaN	-4.32512	NaN	NaN	NaN	NaN	NaN	-3.99844	NaN	NaN	NaN	NaN	NaN	-0.942669	-1.53034	-2.06421	-0.875401
O14901	O14901	Krueppel-like factor 11	KLF11	107	T	___1	0.923807	0.000910996	53.578	PELPKDFHSLSTLCITPPQSPDLVEPSTRTP	UID14907	NaN	NaN	NaN	NaN	NaN	NaN	NaN	NaN	NaN	NaN	NaN	NaN	NaN	NaN	NaN	NaN	NaN	NaN	NaN	NaN	NaN	NaN	NaN	NaN	NaN	NaN	NaN	NaN
O14901	O14901	Krueppel-like factor 11	KLF11	111	S	___2	0.985609	0.000910996	53.578	KDFHSLSTLCITPPQSPDLVEPSTRTPVSPQ	UID17536	-2.35657	NaN	NaN	NaN	NaN	NaN	-1.6934	NaN	NaN	NaN	NaN	NaN	NaN	NaN	NaN	NaN	NaN	NaN	NaN	NaN	NaN	NaN	NaN	NaN	NaN	NaN	NaN	NaN
O14901	O14901	Krueppel-like factor 11	KLF11	124	S	___2	0.999963	2.13228e-05	110.14	PQSPDLVEPSTRTPVSPQVTDSKACTATDVL	UID17537	NaN	NaN	NaN	NaN	NaN	NaN	NaN	NaN	NaN	NaN	NaN	NaN	NaN	NaN	NaN	NaN	NaN	NaN	NaN	NaN	NaN	NaN	NaN	NaN	NaN	NaN	NaN	NaN
O14901	O14901	Krueppel-like factor 11	KLF11	107	T	___2	0.923807	0.000910996	53.578	PELPKDFHSLSTLCITPPQSPDLVEPSTRTP	UID32120	-2.35657	NaN	NaN	NaN	NaN	NaN	-1.6934	NaN	NaN	NaN	NaN	NaN	NaN	NaN	NaN	NaN	NaN	NaN	NaN	NaN	NaN	NaN	NaN	NaN	NaN	NaN	NaN	NaN
O14901	O14901	Krueppel-like factor 11	KLF11	111	S	___3	0.985609	0.000910996	53.578	KDFHSLSTLCITPPQSPDLVEPSTRTPVSPQ	UID34749	NaN	NaN	NaN	NaN	NaN	NaN	NaN	NaN	NaN	NaN	NaN	NaN	NaN	NaN	NaN	NaN	NaN	NaN	NaN	NaN	NaN	NaN	NaN	NaN	NaN	NaN	NaN	NaN
O14901	O14901	Krueppel-like factor 11	KLF11	124	S	___3	0.999963	2.13228e-05	110.14	PQSPDLVEPSTRTPVSPQVTDSKACTATDVL	UID34750	NaN	NaN	NaN	NaN	NaN	NaN	NaN	NaN	NaN	NaN	NaN	NaN	NaN	NaN	NaN	NaN	NaN	NaN	NaN	NaN	NaN	NaN	NaN	NaN	NaN	NaN	NaN	NaN
O14901	O14901	Krueppel-like factor 11	KLF11	107	T	___3	0.923807	0.000910996	53.578	PELPKDFHSLSTLCITPPQSPDLVEPSTRTP	UID49333	NaN	NaN	NaN	NaN	NaN	NaN	NaN	NaN	NaN	NaN	NaN	NaN	NaN	NaN	NaN	NaN	NaN	NaN	NaN	NaN	NaN	NaN	NaN	NaN	NaN	NaN	NaN	NaN
O14907	O14907	Tax1-binding protein 3	TAX1BP3	61	S	___1	0.992841	1.90749e-19	148.3	FSEDKTDKGIYVTRVSEGGPAEIAGLQIGDK	UID325	0.832008	0.0671616	0.78063	0.439964	0.354702	-0.0347404	0.818548	-0.208969	0.451874	0.896177	0.748756	0.259674	0.430754	1.35907	1.01546	0.623714	2.09394	1.47884	1.77426	2.12586	2.38821	2.27285	2.03292	2.35692	0.853395	-0.57308	-0.362503	0.0267677
O14907	O14907	Tax1-binding protein 3	TAX1BP3	113	S	___1	0.999997	1.79832e-11	174.89	TKRSEEVVRLLVTRQSLQKAVQQSMLS____	UID326	NaN	NaN	-3.29309	NaN	NaN	-3.08653	NaN	-2.92353	NaN	NaN	-3.28885	NaN	-0.533192	-0.0806789	-0.234461	-0.587881	0.904966	0.687344	0.630079	0.952168	0.959	0.865736	0.888252	2.21319	-2.3981	NaN	NaN	-3.10899
O14907	O14907	Tax1-binding protein 3	TAX1BP3	61	S	___2	0.992841	1.90749e-19	148.3	FSEDKTDKGIYVTRVSEGGPAEIAGLQIGDK	UID17538	NaN	NaN	NaN	NaN	NaN	NaN	NaN	NaN	NaN	NaN	NaN	NaN	NaN	NaN	NaN	NaN	NaN	NaN	NaN	NaN	NaN	NaN	NaN	NaN	NaN	NaN	NaN	NaN
O14907	O14907	Tax1-binding protein 3	TAX1BP3	113	S	___2	0.999997	1.79832e-11	174.89	TKRSEEVVRLLVTRQSLQKAVQQSMLS____	UID17539	NaN	NaN	NaN	NaN	NaN	NaN	NaN	NaN	NaN	NaN	NaN	NaN	NaN	NaN	NaN	NaN	NaN	NaN	NaN	NaN	NaN	NaN	NaN	NaN	NaN	NaN	NaN	NaN
O14907	O14907	Tax1-binding protein 3	TAX1BP3	61	S	___3	0.992841	1.90749e-19	148.3	FSEDKTDKGIYVTRVSEGGPAEIAGLQIGDK	UID34751	NaN	NaN	NaN	NaN	NaN	NaN	NaN	NaN	NaN	NaN	NaN	NaN	NaN	NaN	NaN	NaN	NaN	NaN	NaN	NaN	NaN	NaN	NaN	NaN	NaN	NaN	NaN	NaN
O14907	O14907	Tax1-binding protein 3	TAX1BP3	113	S	___3	0.999997	1.79832e-11	174.89	TKRSEEVVRLLVTRQSLQKAVQQSMLS____	UID34752	NaN	NaN	NaN	NaN	NaN	NaN	NaN	NaN	NaN	NaN	NaN	NaN	NaN	NaN	NaN	NaN	NaN	NaN	NaN	NaN	NaN	NaN	NaN	NaN	NaN	NaN	NaN	NaN
O14908	O14908	PDZ domain-containing protein GIPC1	GIPC1	68	S	___1	0.94683	7.45734e-06	100.39	ALRPRLVFHTQLAHGSPTGRIEGFTNVKELY	UID327	NaN	NaN	NaN	NaN	NaN	NaN	NaN	NaN	NaN	NaN	NaN	NaN	-3.2934	NaN	NaN	-3.11182	-1.61014	-0.283668	-1.08021	-0.953142	-1.95009	0.0611591	0.313021	-1.97744	NaN	NaN	NaN	NaN
O14908	O14908	PDZ domain-containing protein GIPC1	GIPC1	232	S	___1	0.999998	9.02226e-06	93.495	AFDMISQRSAGGRPGSGPQLGTGRGTLRLRS	UID328	-0.404507	-0.272751	-0.961546	-1.37948	-1.52936	-1.2959	-0.762405	-0.121386	-2.36693	NaN	-0.974367	-0.404631	-3.72524	-2.84041	NaN	NaN	-3.80846	-4.05335	-3.30558	-2.94707	NaN	NaN	NaN	NaN	-0.282059	0.00612831	0.778343	0.673975
O14908	O14908	PDZ domain-containing protein GIPC1	GIPC1	68	S	___2	0.94683	7.45734e-06	100.39	ALRPRLVFHTQLAHGSPTGRIEGFTNVKELY	UID17540	NaN	NaN	NaN	NaN	NaN	NaN	NaN	NaN	NaN	NaN	NaN	NaN	NaN	NaN	NaN	NaN	NaN	NaN	NaN	NaN	NaN	NaN	NaN	NaN	NaN	NaN	NaN	NaN
O14908	O14908	PDZ domain-containing protein GIPC1	GIPC1	232	S	___2	0.999998	9.02226e-06	93.495	AFDMISQRSAGGRPGSGPQLGTGRGTLRLRS	UID17541	NaN	NaN	NaN	NaN	NaN	NaN	NaN	NaN	NaN	NaN	NaN	NaN	NaN	NaN	NaN	NaN	NaN	NaN	NaN	NaN	NaN	NaN	NaN	NaN	NaN	NaN	NaN	NaN
O14908	O14908	PDZ domain-containing protein GIPC1	GIPC1	68	S	___3	0.94683	7.45734e-06	100.39	ALRPRLVFHTQLAHGSPTGRIEGFTNVKELY	UID34753	NaN	NaN	NaN	NaN	NaN	NaN	NaN	NaN	NaN	NaN	NaN	NaN	NaN	NaN	NaN	NaN	NaN	NaN	NaN	NaN	NaN	NaN	NaN	NaN	NaN	NaN	NaN	NaN
O14908	O14908	PDZ domain-containing protein GIPC1	GIPC1	232	S	___3	0.999998	9.02226e-06	93.495	AFDMISQRSAGGRPGSGPQLGTGRGTLRLRS	UID34754	NaN	NaN	NaN	NaN	NaN	NaN	NaN	NaN	NaN	NaN	NaN	NaN	NaN	NaN	NaN	NaN	NaN	NaN	NaN	NaN	NaN	NaN	NaN	NaN	NaN	NaN	NaN	NaN
O14920	O14920	Inhibitor of nuclear factor kappa-B kinase subunit beta	IKBKB	672	S	___1	0.997316	2.30466e-24	181.86	LLKIACSKVRGPVSGSPDSMNASRLSQPGQL	UID329	-4.6753	NaN	NaN	NaN	NaN	-4.17363	NaN	-3.03157	NaN	NaN	-3.13845	-3.09255	-2.11983	-4.923	-2.57074	-2.15813	-2.79577	-3.89054	-3.79115	-2.98936	NaN	NaN	NaN	NaN	-1.8652	-3.37251	-3.74882	-3.43778
O14920	O14920	Inhibitor of nuclear factor kappa-B kinase subunit beta	IKBKB	672	S	___2	0.997316	2.30466e-24	181.86	LLKIACSKVRGPVSGSPDSMNASRLSQPGQL	UID17542	NaN	NaN	NaN	NaN	NaN	NaN	NaN	NaN	NaN	NaN	NaN	NaN	NaN	NaN	NaN	NaN	NaN	NaN	NaN	NaN	NaN	NaN	NaN	NaN	NaN	NaN	NaN	NaN
O14920	O14920	Inhibitor of nuclear factor kappa-B kinase subunit beta	IKBKB	672	S	___3	0.997316	2.30466e-24	181.86	LLKIACSKVRGPVSGSPDSMNASRLSQPGQL	UID34755	NaN	NaN	NaN	NaN	NaN	NaN	NaN	NaN	NaN	NaN	NaN	NaN	NaN	NaN	NaN	NaN	NaN	NaN	NaN	NaN	NaN	NaN	NaN	NaN	NaN	NaN	NaN	NaN
O14929	O14929	Histone acetyltransferase type B catalytic subunit	HAT1	361	S	___1	1	0.00242496	141.2	EQYRSYRLDIKRRLISPYKKKQRDLAKMRKC	UID330	-0.705294	1.41356	1.2109	1.57362	0.438585	0.847883	0.62483	1.34231	NaN	0.990047	0.614002	0.768875	0.552708	0.374607	0.152235	0.627872	-0.131401	0.204758	-0.348648	0.449461	-0.783564	-0.158615	0.27976	-0.560959	0.704365	0.995739	1.56221	1.32393
O14929	O14929	Histone acetyltransferase type B catalytic subunit	HAT1	361	S	___2	1	0.00242496	141.2	EQYRSYRLDIKRRLISPYKKKQRDLAKMRKC	UID17543	NaN	NaN	NaN	NaN	NaN	NaN	NaN	NaN	NaN	NaN	NaN	NaN	NaN	NaN	NaN	NaN	NaN	NaN	NaN	NaN	NaN	NaN	NaN	NaN	NaN	NaN	NaN	NaN
O14929	O14929	Histone acetyltransferase type B catalytic subunit	HAT1	361	S	___3	1	0.00242496	141.2	EQYRSYRLDIKRRLISPYKKKQRDLAKMRKC	UID34756	NaN	NaN	NaN	NaN	NaN	NaN	NaN	NaN	NaN	NaN	NaN	NaN	NaN	NaN	NaN	NaN	NaN	NaN	NaN	NaN	NaN	NaN	NaN	NaN	NaN	NaN	NaN	NaN
O14936	O14936	Peripheral plasma membrane protein CASK	CASK	582	S	___1	0.875515	7.93808e-06	96.379	IVPSYRTQSSSCERDSPSTSRQSPANGHSST	UID331	NaN	-4.16369	NaN	-2.85019	NaN	-2.63236	-4.42722	-2.64966	-3.88906	NaN	-3.97333	-1.49137	-4.44818	NaN	NaN	NaN	-5.66822	NaN	NaN	NaN	NaN	NaN	NaN	NaN	NaN	NaN	-3.81262	NaN
O14936	O14936	Peripheral plasma membrane protein CASK	CASK	582	S	___2	0.875515	7.93808e-06	96.379	IVPSYRTQSSSCERDSPSTSRQSPANGHSST	UID17544	NaN	NaN	NaN	NaN	NaN	NaN	NaN	NaN	NaN	NaN	NaN	NaN	NaN	NaN	NaN	NaN	NaN	NaN	NaN	NaN	NaN	NaN	NaN	NaN	NaN	NaN	NaN	NaN
O14936	O14936	Peripheral plasma membrane protein CASK	CASK	582	S	___3	0.875515	7.93808e-06	96.379	IVPSYRTQSSSCERDSPSTSRQSPANGHSST	UID34757	NaN	NaN	NaN	NaN	NaN	NaN	NaN	NaN	NaN	NaN	NaN	NaN	NaN	NaN	NaN	NaN	NaN	NaN	NaN	NaN	NaN	NaN	NaN	NaN	NaN	NaN	NaN	NaN
O14974	O14974	Protein phosphatase 1 regulatory subunit 12A	PPP1R12A	299	S	___1	1	1.34287e-108	264.46	QKKQNLLHSEKRDKKSPLIESTANMDNNQSQ	UID332	0.281126	-1.05503	0.729286	1.11568	1.13551	1.1184	0.760849	1.0252	NaN	1.71099	-1.42325	1.54768	0.616125	NaN	0.64678	0.61479	-0.509895	NaN	NaN	0.489529	NaN	2.82253	NaN	NaN	NaN	NaN	NaN	-0.55188
O14974	O14974	Protein phosphatase 1 regulatory subunit 12A	PPP1R12A	903	S	___1	0.985386	1.33925e-11	112.73	SRYETSSTSAGDRYDSLLGRSGSYSYLEERK	UID333	-1.03589	-1.6884	0.00267982	0.278956	-2.1914	-0.238457	-1.64085	-0.871916	NaN	-0.549543	-0.650124	-0.494217	NaN	NaN	-3.70802	-2.99665	NaN	NaN	NaN	NaN	NaN	NaN	NaN	NaN	-2.36379	-2.14952	-1.88563	-1.18425
O14974	O14974	Protein phosphatase 1 regulatory subunit 12A	PPP1R12A	422	S	___1	0.999996	5.28056e-42	223.45	PTSPIKKFPTTATKISPKEEERKDESPATWR	UID334	2.26277	2.4438	2.50097	2.46861	2.03155	2.68174	2.91001	2.47816	1.88476	2.7967	2.43849	1.39265	1.95842	2.17662	1.82156	1.52098	2.33544	1.91724	1.91784	0.951683	1.58931	1.4796	1.17368	0.708525	2.81599	2.49976	1.55698	1.79598
O14974	O14974	Protein phosphatase 1 regulatory subunit 12A	PPP1R12A	445	S	___1	0.999996	2.04034e-112	280.01	DESPATWRLGLRKTGSYGALAEITASKEGQK	UID335	2.48851	1.45899	2.45677	1.80275	2.42324	2.50533	2.9729	2.13209	1.67018	1.49881	1.62304	1.08105	0.940895	0.861229	1.19835	0.936272	2.62352	2.21252	1.5208	1.53773	-0.733355	0.0842094	-0.305315	0.780479	2.07237	1.14649	0.487001	0.991425
O14974	O14974	Protein phosphatase 1 regulatory subunit 12A	PPP1R12A	507	S	___1	0.998943	2.02685e-37	232.35	TRLAYVAPTIPRRLASTSDIEEKENRDSSSL	UID336	-2.1388	NaN	-1.59387	-1.59099	-0.715849	-2.93341	-2.03827	NaN	0.428162	NaN	1.95104	0.819193	1.78663	0.165739	1.07002	1.49576	1.19073	0.811548	-0.413496	NaN	NaN	NaN	NaN	NaN	NaN	NaN	NaN	NaN
O14974	O14974	Protein phosphatase 1 regulatory subunit 12A	PPP1R12A	509	S	___1	0.762811	7.84466e-07	125.29	LAYVAPTIPRRLASTSDIEEKENRDSSSLRT	UID337	NaN	NaN	NaN	0.671074	NaN	NaN	NaN	NaN	NaN	NaN	NaN	NaN	NaN	NaN	NaN	NaN	NaN	NaN	NaN	NaN	NaN	NaN	NaN	NaN	NaN	NaN	NaN	NaN
O14974	O14974	Protein phosphatase 1 regulatory subunit 12A	PPP1R12A	477	S	___1	0.967061	1.10259e-44	217.79	KDTAGVTRSASSPRLSSSLDNKEKEKDSKGT	UID338	NaN	NaN	NaN	NaN	NaN	NaN	NaN	NaN	-1.42341	-0.111603	0.50495	-0.259064	0.505598	0.382185	0.790581	0.81299	1.01896	0.675333	0.32486	-0.504223	NaN	NaN	NaN	NaN	NaN	NaN	NaN	NaN
O14974	O14974	Protein phosphatase 1 regulatory subunit 12A	PPP1R12A	479	S	___1	0.976181	2.63565e-08	142.1	TAGVTRSASSPRLSSSLDNKEKEKDSKGTRL	UID339	-1.36007	-4.80727	-2.4829	-1.89444	-0.760351	-1.8577	-2.40441	-1.76548	-1.90569	-3.72551	NaN	NaN	NaN	NaN	NaN	NaN	-4.47952	NaN	NaN	NaN	NaN	NaN	NaN	NaN	-3.58534	NaN	-2.08357	NaN
O14974	O14974	Protein phosphatase 1 regulatory subunit 12A	PPP1R12A	409	S	___1	0.904507	1.66802e-84	216.62	AVTTPTVSSGQATPTSPIKKFPTTATKISPK	UID340	4.02404	3.4074	4.29991	3.25564	3.71738	4.07375	4.13044	3.00308	2.27748	3.55867	3.80113	2.65984	1.23036	2.59889	2.51699	1.8266	2.77951	1.17396	2.32531	1.71853	0.2236	0.855434	0.0536995	1.42037	4.74037	4.39035	3.22674	3.95952
O14974	O14974	Protein phosphatase 1 regulatory subunit 12A	PPP1R12A	995	S	___1	1	4.5459e-46	235.6	LEMEKRERRALERRISEMEEELKMLPDLKAD	UID341	0.517773	-1.05697	0.00607109	NaN	0.558409	0.177258	0.536562	-0.777645	1.01388	0.0497475	2.21513	0.929384	4.03571	4.52525	4.38522	4.00638	4.63082	4.48372	4.49121	4.60902	3.13901	2.79781	2.97906	3.17451	0.327633	1.42941	0.351059	-0.377241
O14974	O14974	Protein phosphatase 1 regulatory subunit 12A	PPP1R12A	910	S	___1	0.999991	2.7366e-15	189.87	TSAGDRYDSLLGRSGSYSYLEERKPYSSRLE	UID342	2.02128	1.80546	2.97029	2.7522	2.40785	2.38539	2.65735	2.86769	2.11502	2.15245	2.81328	2.13019	3.01178	2.62013	2.46443	3.02236	1.89679	1.65231	1.3453	0.462383	-2.42786	-1.09875	-2.26782	NaN	2.25124	1.18093	1.11002	1.95194
O14974	O14974	Protein phosphatase 1 regulatory subunit 12A	PPP1R12A	871	S	___1	0.999815	1.37601e-197	319.77	SFWTQDSDENEQEQQSDTEEGSNKKETQTDS	UID343	1.48045	2.11869	1.81235	1.27072	2.13751	1.39507	2.55702	2.02365	2.56707	3.21486	2.60528	-0.705164	2.05957	2.90179	2.46746	1.21599	3.47529	2.54021	2.32508	1.51585	1.28116	-1.6665	0.405353	NaN	2.63555	2.64708	-0.282095	0.28907
O14974	O14974	Protein phosphatase 1 regulatory subunit 12A	PPP1R12A	443	T	___1	0.807641	4.25818e-06	118.07	RKDESPATWRLGLRKTGSYGALAEITASKEG	UID14909	0.948973	-0.777641	0.235384	0.907953	1.58659	NaN	NaN	0.731234	NaN	-0.315109	NaN	1.22173	-0.571262	NaN	-1.18752	NaN	1.26863	0.0380611	NaN	-0.364094	NaN	NaN	-1.15643	NaN	NaN	NaN	-0.777697	-1.19427
O14974	O14974	Protein phosphatase 1 regulatory subunit 12A	PPP1R12A	508	T	___1	0.758821	6.72461e-42	227.95	RLAYVAPTIPRRLASTSDIEEKENRDSSSLR	UID14910	NaN	NaN	NaN	NaN	NaN	NaN	NaN	NaN	NaN	NaN	NaN	NaN	NaN	NaN	NaN	NaN	NaN	NaN	NaN	NaN	NaN	NaN	NaN	NaN	NaN	NaN	NaN	NaN
O14974	O14974	Protein phosphatase 1 regulatory subunit 12A	PPP1R12A	406	T	___1	0.976701	9.08456e-59	189.38	APVAVTTPTVSSGQATPTSPIKKFPTTATKI	UID14911	NaN	NaN	NaN	NaN	-0.597036	0.492851	0.191111	NaN	NaN	NaN	-1.02125	NaN	NaN	NaN	NaN	NaN	NaN	NaN	NaN	NaN	NaN	NaN	NaN	NaN	-0.0875702	NaN	-1.10707	NaN
O14974	O14974	Protein phosphatase 1 regulatory subunit 12A	PPP1R12A	696	T	___1	0.957744	4.68328e-70	239.98	QRKARSRQARQSRRSTQGVTLTDLQEAEKTI	UID14912	NaN	NaN	NaN	NaN	NaN	NaN	NaN	NaN	NaN	NaN	NaN	NaN	-2.82354	-0.681885	-1.71014	-1.84354	1.92123	0.860004	-0.129337	0.490606	NaN	0.325407	-0.977034	0.250116	NaN	NaN	NaN	NaN
O14974	O14974	Protein phosphatase 1 regulatory subunit 12A	PPP1R12A	299	S	___2	1	1.34287e-108	264.46	QKKQNLLHSEKRDKKSPLIESTANMDNNQSQ	UID17545	NaN	NaN	NaN	NaN	NaN	NaN	NaN	NaN	NaN	NaN	NaN	NaN	NaN	NaN	NaN	NaN	NaN	NaN	NaN	NaN	NaN	NaN	NaN	NaN	NaN	NaN	NaN	NaN
O14974	O14974	Protein phosphatase 1 regulatory subunit 12A	PPP1R12A	903	S	___2	0.985386	1.33925e-11	112.73	SRYETSSTSAGDRYDSLLGRSGSYSYLEERK	UID17546	NaN	NaN	NaN	NaN	NaN	NaN	NaN	NaN	NaN	NaN	NaN	NaN	NaN	NaN	NaN	NaN	NaN	NaN	NaN	NaN	NaN	NaN	NaN	NaN	NaN	NaN	NaN	NaN
O14974	O14974	Protein phosphatase 1 regulatory subunit 12A	PPP1R12A	422	S	___2	0.999996	5.28056e-42	223.45	PTSPIKKFPTTATKISPKEEERKDESPATWR	UID17547	NaN	NaN	NaN	NaN	NaN	NaN	NaN	NaN	NaN	NaN	NaN	NaN	NaN	NaN	NaN	NaN	NaN	NaN	NaN	NaN	NaN	NaN	NaN	NaN	NaN	NaN	NaN	NaN
O14974	O14974	Protein phosphatase 1 regulatory subunit 12A	PPP1R12A	445	S	___2	0.999996	2.04034e-112	280.01	DESPATWRLGLRKTGSYGALAEITASKEGQK	UID17548	NaN	NaN	NaN	NaN	NaN	NaN	NaN	NaN	NaN	NaN	NaN	NaN	NaN	NaN	NaN	NaN	NaN	NaN	NaN	NaN	NaN	NaN	NaN	NaN	NaN	NaN	NaN	NaN
O14974	O14974	Protein phosphatase 1 regulatory subunit 12A	PPP1R12A	507	S	___2	0.998943	2.02685e-37	232.35	TRLAYVAPTIPRRLASTSDIEEKENRDSSSL	UID17549	NaN	NaN	NaN	NaN	NaN	NaN	NaN	NaN	NaN	NaN	NaN	NaN	0.790041	1.2911	0.384287	0.936653	NaN	NaN	NaN	NaN	NaN	NaN	NaN	NaN	NaN	NaN	NaN	NaN
O14974	O14974	Protein phosphatase 1 regulatory subunit 12A	PPP1R12A	509	S	___2	0.762811	7.84466e-07	125.29	LAYVAPTIPRRLASTSDIEEKENRDSSSLRT	UID17550	NaN	NaN	NaN	NaN	NaN	NaN	NaN	NaN	NaN	NaN	NaN	NaN	0.790041	1.2911	0.384287	0.936653	NaN	NaN	NaN	NaN	NaN	NaN	NaN	NaN	NaN	NaN	NaN	NaN
O14974	O14974	Protein phosphatase 1 regulatory subunit 12A	PPP1R12A	477	S	___2	0.967061	1.10259e-44	217.79	KDTAGVTRSASSPRLSSSLDNKEKEKDSKGT	UID17551	NaN	NaN	NaN	NaN	NaN	NaN	NaN	NaN	NaN	NaN	NaN	NaN	NaN	NaN	NaN	NaN	NaN	NaN	NaN	NaN	NaN	NaN	NaN	NaN	NaN	NaN	NaN	NaN
O14974	O14974	Protein phosphatase 1 regulatory subunit 12A	PPP1R12A	479	S	___2	0.976181	2.63565e-08	142.1	TAGVTRSASSPRLSSSLDNKEKEKDSKGTRL	UID17552	NaN	NaN	NaN	NaN	NaN	NaN	NaN	NaN	NaN	NaN	NaN	NaN	NaN	NaN	NaN	NaN	NaN	NaN	NaN	NaN	NaN	NaN	NaN	NaN	NaN	NaN	NaN	NaN
O14974	O14974	Protein phosphatase 1 regulatory subunit 12A	PPP1R12A	409	S	___2	0.904507	1.66802e-84	216.62	AVTTPTVSSGQATPTSPIKKFPTTATKISPK	UID17553	NaN	NaN	NaN	NaN	NaN	NaN	NaN	NaN	NaN	-0.943632	-0.944344	NaN	-0.91058	NaN	NaN	-1.0769	-1.22112	NaN	-1.3078	-1.42317	NaN	NaN	NaN	NaN	NaN	NaN	NaN	NaN
O14974	O14974	Protein phosphatase 1 regulatory subunit 12A	PPP1R12A	995	S	___2	1	4.5459e-46	235.6	LEMEKRERRALERRISEMEEELKMLPDLKAD	UID17554	NaN	NaN	NaN	NaN	NaN	NaN	NaN	NaN	NaN	NaN	NaN	NaN	NaN	NaN	NaN	NaN	NaN	NaN	NaN	NaN	NaN	NaN	NaN	NaN	NaN	NaN	NaN	NaN
O14974	O14974	Protein phosphatase 1 regulatory subunit 12A	PPP1R12A	910	S	___2	0.999991	2.7366e-15	189.87	TSAGDRYDSLLGRSGSYSYLEERKPYSSRLE	UID17555	NaN	NaN	NaN	NaN	NaN	NaN	NaN	NaN	NaN	NaN	NaN	NaN	NaN	NaN	NaN	NaN	NaN	NaN	NaN	NaN	NaN	NaN	NaN	NaN	NaN	NaN	NaN	NaN
O14974	O14974	Protein phosphatase 1 regulatory subunit 12A	PPP1R12A	871	S	___2	0.999815	1.37601e-197	319.77	SFWTQDSDENEQEQQSDTEEGSNKKETQTDS	UID17556	NaN	NaN	NaN	NaN	NaN	NaN	NaN	NaN	NaN	NaN	NaN	NaN	NaN	NaN	NaN	NaN	NaN	NaN	NaN	NaN	NaN	NaN	NaN	NaN	NaN	NaN	NaN	NaN
O14974	O14974	Protein phosphatase 1 regulatory subunit 12A	PPP1R12A	443	T	___2	0.807641	4.25818e-06	118.07	RKDESPATWRLGLRKTGSYGALAEITASKEG	UID32122	NaN	NaN	NaN	NaN	NaN	NaN	NaN	NaN	NaN	NaN	NaN	NaN	NaN	NaN	NaN	NaN	NaN	NaN	NaN	NaN	NaN	NaN	NaN	NaN	NaN	NaN	NaN	NaN
O14974	O14974	Protein phosphatase 1 regulatory subunit 12A	PPP1R12A	508	T	___2	0.758821	6.72461e-42	227.95	RLAYVAPTIPRRLASTSDIEEKENRDSSSLR	UID32123	NaN	NaN	NaN	NaN	NaN	NaN	NaN	NaN	NaN	NaN	NaN	NaN	NaN	NaN	NaN	NaN	NaN	NaN	NaN	NaN	NaN	NaN	NaN	NaN	NaN	NaN	NaN	NaN
O14974	O14974	Protein phosphatase 1 regulatory subunit 12A	PPP1R12A	406	T	___2	0.976701	9.08456e-59	189.38	APVAVTTPTVSSGQATPTSPIKKFPTTATKI	UID32124	NaN	NaN	NaN	NaN	NaN	NaN	NaN	NaN	NaN	-0.943632	0.0915623	NaN	-0.91058	NaN	-1.07977	-0.311556	-1.22112	NaN	-1.3078	-1.42317	NaN	NaN	NaN	NaN	NaN	NaN	NaN	NaN
O14974	O14974	Protein phosphatase 1 regulatory subunit 12A	PPP1R12A	696	T	___2	0.957744	4.68328e-70	239.98	QRKARSRQARQSRRSTQGVTLTDLQEAEKTI	UID32125	NaN	NaN	NaN	NaN	NaN	NaN	NaN	NaN	NaN	NaN	NaN	NaN	NaN	NaN	NaN	NaN	NaN	NaN	NaN	NaN	NaN	NaN	NaN	NaN	NaN	NaN	NaN	NaN
O14974	O14974	Protein phosphatase 1 regulatory subunit 12A	PPP1R12A	299	S	___3	1	1.34287e-108	264.46	QKKQNLLHSEKRDKKSPLIESTANMDNNQSQ	UID34758	NaN	NaN	NaN	NaN	NaN	NaN	NaN	NaN	NaN	NaN	NaN	NaN	NaN	NaN	NaN	NaN	NaN	NaN	NaN	NaN	NaN	NaN	NaN	NaN	NaN	NaN	NaN	NaN
O14974	O14974	Protein phosphatase 1 regulatory subunit 12A	PPP1R12A	903	S	___3	0.985386	1.33925e-11	112.73	SRYETSSTSAGDRYDSLLGRSGSYSYLEERK	UID34759	NaN	NaN	NaN	NaN	NaN	NaN	NaN	NaN	NaN	NaN	NaN	NaN	NaN	NaN	NaN	NaN	NaN	NaN	NaN	NaN	NaN	NaN	NaN	NaN	NaN	NaN	NaN	NaN
O14974	O14974	Protein phosphatase 1 regulatory subunit 12A	PPP1R12A	422	S	___3	0.999996	5.28056e-42	223.45	PTSPIKKFPTTATKISPKEEERKDESPATWR	UID34760	NaN	NaN	NaN	NaN	NaN	NaN	NaN	NaN	NaN	NaN	NaN	NaN	NaN	NaN	NaN	NaN	NaN	NaN	NaN	NaN	NaN	NaN	NaN	NaN	NaN	NaN	NaN	NaN
O14974	O14974	Protein phosphatase 1 regulatory subunit 12A	PPP1R12A	445	S	___3	0.999996	2.04034e-112	280.01	DESPATWRLGLRKTGSYGALAEITASKEGQK	UID34761	NaN	NaN	NaN	NaN	NaN	NaN	NaN	NaN	NaN	NaN	NaN	NaN	NaN	NaN	NaN	NaN	NaN	NaN	NaN	NaN	NaN	NaN	NaN	NaN	NaN	NaN	NaN	NaN
O14974	O14974	Protein phosphatase 1 regulatory subunit 12A	PPP1R12A	507	S	___3	0.998943	2.02685e-37	232.35	TRLAYVAPTIPRRLASTSDIEEKENRDSSSL	UID34762	NaN	NaN	NaN	NaN	NaN	NaN	NaN	NaN	NaN	NaN	NaN	NaN	NaN	NaN	NaN	NaN	NaN	NaN	NaN	NaN	NaN	NaN	NaN	NaN	NaN	NaN	NaN	NaN
O14974	O14974	Protein phosphatase 1 regulatory subunit 12A	PPP1R12A	509	S	___3	0.762811	7.84466e-07	125.29	LAYVAPTIPRRLASTSDIEEKENRDSSSLRT	UID34763	NaN	NaN	NaN	NaN	NaN	NaN	NaN	NaN	NaN	NaN	NaN	NaN	NaN	NaN	NaN	NaN	NaN	NaN	NaN	NaN	NaN	NaN	NaN	NaN	NaN	NaN	NaN	NaN
O14974	O14974	Protein phosphatase 1 regulatory subunit 12A	PPP1R12A	477	S	___3	0.967061	1.10259e-44	217.79	KDTAGVTRSASSPRLSSSLDNKEKEKDSKGT	UID34764	NaN	NaN	NaN	NaN	NaN	NaN	NaN	NaN	NaN	NaN	NaN	NaN	NaN	NaN	NaN	NaN	NaN	NaN	NaN	NaN	NaN	NaN	NaN	NaN	NaN	NaN	NaN	NaN
O14974	O14974	Protein phosphatase 1 regulatory subunit 12A	PPP1R12A	479	S	___3	0.976181	2.63565e-08	142.1	TAGVTRSASSPRLSSSLDNKEKEKDSKGTRL	UID34765	NaN	NaN	NaN	NaN	NaN	NaN	NaN	NaN	NaN	NaN	NaN	NaN	NaN	NaN	NaN	NaN	NaN	NaN	NaN	NaN	NaN	NaN	NaN	NaN	NaN	NaN	NaN	NaN
O14974	O14974	Protein phosphatase 1 regulatory subunit 12A	PPP1R12A	409	S	___3	0.904507	1.66802e-84	216.62	AVTTPTVSSGQATPTSPIKKFPTTATKISPK	UID34766	NaN	NaN	NaN	NaN	NaN	NaN	NaN	NaN	NaN	NaN	NaN	NaN	NaN	NaN	NaN	NaN	NaN	NaN	NaN	NaN	NaN	NaN	NaN	NaN	NaN	NaN	NaN	NaN
O14974	O14974	Protein phosphatase 1 regulatory subunit 12A	PPP1R12A	995	S	___3	1	4.5459e-46	235.6	LEMEKRERRALERRISEMEEELKMLPDLKAD	UID34767	NaN	NaN	NaN	NaN	NaN	NaN	NaN	NaN	NaN	NaN	NaN	NaN	NaN	NaN	NaN	NaN	NaN	NaN	NaN	NaN	NaN	NaN	NaN	NaN	NaN	NaN	NaN	NaN
O14974	O14974	Protein phosphatase 1 regulatory subunit 12A	PPP1R12A	910	S	___3	0.999991	2.7366e-15	189.87	TSAGDRYDSLLGRSGSYSYLEERKPYSSRLE	UID34768	NaN	NaN	NaN	NaN	NaN	NaN	NaN	NaN	NaN	NaN	NaN	NaN	NaN	NaN	NaN	NaN	NaN	NaN	NaN	NaN	NaN	NaN	NaN	NaN	NaN	NaN	NaN	NaN
O14974	O14974	Protein phosphatase 1 regulatory subunit 12A	PPP1R12A	871	S	___3	0.999815	1.37601e-197	319.77	SFWTQDSDENEQEQQSDTEEGSNKKETQTDS	UID34769	NaN	NaN	NaN	NaN	NaN	NaN	NaN	NaN	NaN	NaN	NaN	NaN	NaN	NaN	NaN	NaN	NaN	NaN	NaN	NaN	NaN	NaN	NaN	NaN	NaN	NaN	NaN	NaN
O14974	O14974	Protein phosphatase 1 regulatory subunit 12A	PPP1R12A	443	T	___3	0.807641	4.25818e-06	118.07	RKDESPATWRLGLRKTGSYGALAEITASKEG	UID49335	NaN	NaN	NaN	NaN	NaN	NaN	NaN	NaN	NaN	NaN	NaN	NaN	NaN	NaN	NaN	NaN	NaN	NaN	NaN	NaN	NaN	NaN	NaN	NaN	NaN	NaN	NaN	NaN
O14974	O14974	Protein phosphatase 1 regulatory subunit 12A	PPP1R12A	508	T	___3	0.758821	6.72461e-42	227.95	RLAYVAPTIPRRLASTSDIEEKENRDSSSLR	UID49336	NaN	NaN	NaN	NaN	NaN	NaN	NaN	NaN	NaN	NaN	NaN	NaN	NaN	NaN	NaN	NaN	NaN	NaN	NaN	NaN	NaN	NaN	NaN	NaN	NaN	NaN	NaN	NaN
O14974	O14974	Protein phosphatase 1 regulatory subunit 12A	PPP1R12A	406	T	___3	0.976701	9.08456e-59	189.38	APVAVTTPTVSSGQATPTSPIKKFPTTATKI	UID49337	NaN	NaN	NaN	NaN	NaN	NaN	NaN	NaN	NaN	NaN	NaN	NaN	NaN	NaN	NaN	NaN	NaN	NaN	NaN	NaN	NaN	NaN	NaN	NaN	NaN	NaN	NaN	NaN
O14974	O14974	Protein phosphatase 1 regulatory subunit 12A	PPP1R12A	696	T	___3	0.957744	4.68328e-70	239.98	QRKARSRQARQSRRSTQGVTLTDLQEAEKTI	UID49338	NaN	NaN	NaN	NaN	NaN	NaN	NaN	NaN	NaN	NaN	NaN	NaN	NaN	NaN	NaN	NaN	NaN	NaN	NaN	NaN	NaN	NaN	NaN	NaN	NaN	NaN	NaN	NaN
O14975	O14975	Very long-chain acyl-CoA synthetase	SLC27A2	570	T	___1	0.889375	0.00227152	67.136	RPRFLRIQDTIEITGTFKHRKMTLVEEGFNP	UID14913	NaN	NaN	NaN	NaN	NaN	NaN	NaN	NaN	NaN	NaN	NaN	NaN	NaN	NaN	NaN	NaN	NaN	NaN	NaN	NaN	NaN	NaN	NaN	NaN	NaN	NaN	NaN	NaN
O14975	O14975	Very long-chain acyl-CoA synthetase	SLC27A2	577	T	___1	1	4.98421e-08	145.8	QDTIEITGTFKHRKMTLVEEGFNPAVIKDAL	UID14914	-2.38938	0.329794	0.132585	-1.01184	-1.30637	-1.83448	NaN	NaN	-0.942238	-0.991194	NaN	-1.10174	NaN	NaN	NaN	NaN	NaN	NaN	NaN	NaN	NaN	-2.32777	NaN	NaN	-2.29209	-1.82379	-0.371227	-1.7999
O14975	O14975	Very long-chain acyl-CoA synthetase	SLC27A2	570	T	___2	0.889375	0.00227152	67.136	RPRFLRIQDTIEITGTFKHRKMTLVEEGFNP	UID32126	NaN	NaN	NaN	NaN	NaN	NaN	NaN	NaN	NaN	NaN	NaN	NaN	NaN	NaN	NaN	NaN	NaN	NaN	NaN	NaN	NaN	NaN	NaN	NaN	NaN	NaN	NaN	NaN
O14975	O14975	Very long-chain acyl-CoA synthetase	SLC27A2	577	T	___2	1	4.98421e-08	145.8	QDTIEITGTFKHRKMTLVEEGFNPAVIKDAL	UID32127	NaN	NaN	NaN	NaN	NaN	NaN	NaN	NaN	NaN	NaN	NaN	NaN	NaN	NaN	NaN	NaN	NaN	NaN	NaN	NaN	NaN	NaN	NaN	NaN	NaN	NaN	NaN	NaN
O14975	O14975	Very long-chain acyl-CoA synthetase	SLC27A2	570	T	___3	0.889375	0.00227152	67.136	RPRFLRIQDTIEITGTFKHRKMTLVEEGFNP	UID49339	NaN	NaN	NaN	NaN	NaN	NaN	NaN	NaN	NaN	NaN	NaN	NaN	NaN	NaN	NaN	NaN	NaN	NaN	NaN	NaN	NaN	NaN	NaN	NaN	NaN	NaN	NaN	NaN
O14975	O14975	Very long-chain acyl-CoA synthetase	SLC27A2	577	T	___3	1	4.98421e-08	145.8	QDTIEITGTFKHRKMTLVEEGFNPAVIKDAL	UID49340	NaN	NaN	NaN	NaN	NaN	NaN	NaN	NaN	NaN	NaN	NaN	NaN	NaN	NaN	NaN	NaN	NaN	NaN	NaN	NaN	NaN	NaN	NaN	NaN	NaN	NaN	NaN	NaN
O14976	O14976	Cyclin-G-associated kinase	GAK	770	S	___1	0.951351	4.91764e-17	97.47	PRQPGSTAQYDAGAGSPEAEPTDSDSPPSSS	UID344	NaN	NaN	NaN	NaN	NaN	NaN	NaN	NaN	NaN	NaN	NaN	NaN	NaN	NaN	NaN	NaN	NaN	NaN	NaN	NaN	NaN	NaN	NaN	NaN	NaN	NaN	NaN	NaN
O14976	O14976	Cyclin-G-associated kinase	GAK	778	S	___1	0.851773	3.31505e-42	145.24	QYDAGAGSPEAEPTDSDSPPSSSADASRFLH	UID345	0.975174	0.169418	NaN	NaN	-0.212669	NaN	NaN	NaN	0.557659	NaN	NaN	NaN	0.547119	-0.114906	0.202606	NaN	NaN	NaN	0.0462933	0.279537	NaN	NaN	-0.0972157	-1.17616	NaN	0.0150662	NaN	1.34744
O14976	O14976	Cyclin-G-associated kinase	GAK	780	S	___1	0.979728	9.10894e-43	146.87	DAGAGSPEAEPTDSDSPPSSSADASRFLHTL	UID346	NaN	NaN	1.87105	2.43669	-0.53545	1.73076	1.83866	2.51579	NaN	1.57544	0.160578	NaN	NaN	NaN	NaN	0.769852	-0.811211	0.652973	0.133213	NaN	NaN	-1.42441	NaN	-0.540997	1.60883	NaN	NaN	0.802416
O14976	O14976	Cyclin-G-associated kinase	GAK	73	S	___1	1	1.72914e-05	142.1	QDVGSGREYALKRLLSNEEEKNRAIIQEVCF	UID347	NaN	NaN	NaN	NaN	NaN	NaN	NaN	NaN	NaN	NaN	NaN	NaN	-1.95392	-2.62404	-1.74871	-3.56561	-0.915751	-0.560282	-0.178276	-0.503918	0.534464	0.461601	0.370544	0.582094	NaN	NaN	NaN	NaN
O14976	O14976	Cyclin-G-associated kinase	GAK	776	T	___1	0.965018	3.24233e-41	141.1	TAQYDAGAGSPEAEPTDSDSPPSSSADASRF	UID14915	NaN	0.683435	NaN	NaN	NaN	NaN	NaN	NaN	0.548336	NaN	1.39821	2.24001	0.6304	NaN	NaN	0.93173	NaN	NaN	NaN	NaN	NaN	NaN	NaN	NaN	NaN	NaN	0.661017	NaN
O14976	O14976	Cyclin-G-associated kinase	GAK	770	S	___2	0.951351	4.91764e-17	97.47	PRQPGSTAQYDAGAGSPEAEPTDSDSPPSSS	UID17557	NaN	NaN	-2.46296	NaN	NaN	NaN	NaN	NaN	NaN	-1.60169	-1.84602	-0.309042	NaN	NaN	NaN	-1.05026	NaN	NaN	-2.3395	NaN	NaN	NaN	NaN	NaN	NaN	NaN	NaN	NaN
O14976	O14976	Cyclin-G-associated kinase	GAK	778	S	___2	0.851773	3.31505e-42	145.24	QYDAGAGSPEAEPTDSDSPPSSSADASRFLH	UID17558	NaN	NaN	NaN	NaN	NaN	NaN	NaN	NaN	NaN	NaN	NaN	NaN	NaN	NaN	NaN	NaN	NaN	NaN	NaN	NaN	NaN	NaN	NaN	NaN	NaN	NaN	NaN	NaN
O14976	O14976	Cyclin-G-associated kinase	GAK	780	S	___2	0.979728	9.10894e-43	146.87	DAGAGSPEAEPTDSDSPPSSSADASRFLHTL	UID17559	NaN	NaN	-2.46296	NaN	NaN	NaN	NaN	NaN	NaN	-1.60169	-1.84602	-0.309042	NaN	NaN	NaN	-1.05026	NaN	NaN	-2.3395	NaN	NaN	NaN	NaN	NaN	NaN	NaN	NaN	NaN
O14976	O14976	Cyclin-G-associated kinase	GAK	73	S	___2	1	1.72914e-05	142.1	QDVGSGREYALKRLLSNEEEKNRAIIQEVCF	UID17560	NaN	NaN	NaN	NaN	NaN	NaN	NaN	NaN	NaN	NaN	NaN	NaN	NaN	NaN	NaN	NaN	NaN	NaN	NaN	NaN	NaN	NaN	NaN	NaN	NaN	NaN	NaN	NaN
O14976	O14976	Cyclin-G-associated kinase	GAK	776	T	___2	0.965018	3.24233e-41	141.1	TAQYDAGAGSPEAEPTDSDSPPSSSADASRF	UID32128	NaN	NaN	NaN	NaN	NaN	NaN	NaN	NaN	NaN	NaN	NaN	NaN	NaN	NaN	NaN	NaN	NaN	NaN	NaN	NaN	NaN	NaN	NaN	NaN	NaN	NaN	NaN	NaN
O14976	O14976	Cyclin-G-associated kinase	GAK	770	S	___3	0.951351	4.91764e-17	97.47	PRQPGSTAQYDAGAGSPEAEPTDSDSPPSSS	UID34770	NaN	NaN	NaN	NaN	NaN	NaN	NaN	NaN	NaN	NaN	NaN	NaN	NaN	NaN	NaN	NaN	NaN	NaN	NaN	NaN	NaN	NaN	NaN	NaN	NaN	NaN	NaN	NaN
O14976	O14976	Cyclin-G-associated kinase	GAK	778	S	___3	0.851773	3.31505e-42	145.24	QYDAGAGSPEAEPTDSDSPPSSSADASRFLH	UID34771	NaN	NaN	NaN	NaN	NaN	NaN	NaN	NaN	NaN	NaN	NaN	NaN	NaN	NaN	NaN	NaN	NaN	NaN	NaN	NaN	NaN	NaN	NaN	NaN	NaN	NaN	NaN	NaN
O14976	O14976	Cyclin-G-associated kinase	GAK	780	S	___3	0.979728	9.10894e-43	146.87	DAGAGSPEAEPTDSDSPPSSSADASRFLHTL	UID34772	NaN	NaN	NaN	NaN	NaN	NaN	NaN	NaN	NaN	NaN	NaN	NaN	NaN	NaN	NaN	NaN	NaN	NaN	NaN	NaN	NaN	NaN	NaN	NaN	NaN	NaN	NaN	NaN
O14976	O14976	Cyclin-G-associated kinase	GAK	73	S	___3	1	1.72914e-05	142.1	QDVGSGREYALKRLLSNEEEKNRAIIQEVCF	UID34773	NaN	NaN	NaN	NaN	NaN	NaN	NaN	NaN	NaN	NaN	NaN	NaN	NaN	NaN	NaN	NaN	NaN	NaN	NaN	NaN	NaN	NaN	NaN	NaN	NaN	NaN	NaN	NaN
O14976	O14976	Cyclin-G-associated kinase	GAK	776	T	___3	0.965018	3.24233e-41	141.1	TAQYDAGAGSPEAEPTDSDSPPSSSADASRF	UID49341	NaN	NaN	NaN	NaN	NaN	NaN	NaN	NaN	NaN	NaN	NaN	NaN	NaN	NaN	NaN	NaN	NaN	NaN	NaN	NaN	NaN	NaN	NaN	NaN	NaN	NaN	NaN	NaN
O14978	O14978	Zinc finger protein 263	ZNF263	7	S	___1	0.795771	0.00659039	48.177	_________MASGPGSQEREGLLIVKLEEDC	UID348	NaN	NaN	NaN	NaN	NaN	NaN	NaN	NaN	NaN	NaN	NaN	NaN	NaN	NaN	NaN	NaN	-1.45773	NaN	NaN	-1.97663	-0.940302	NaN	NaN	-0.145561	NaN	NaN	NaN	NaN
O14978	O14978	Zinc finger protein 263	ZNF263	331	S	___1	1	0.00504346	45.094	PQVLLPDQARGEVPWSPELGRPHDRSQGDWA	UID349	NaN	NaN	NaN	NaN	NaN	NaN	NaN	NaN	-2.84519	-2.34685	NaN	NaN	-1.48626	-1.9053	-2.40686	-3.77145	-2.82994	-3.14182	NaN	NaN	NaN	NaN	NaN	NaN	NaN	NaN	NaN	NaN
O14978	O14978	Zinc finger protein 263	ZNF263	178	S	___1	1	9.25957e-13	156.92	TERSPGPRLQELLGPSPQRDPQAVKERALSA	UID350	0.394327	0.5161	0.787424	0.0424194	0.706303	0.456114	0.991852	0.114477	-1.15191	-0.559013	-0.188347	-1.45854	NaN	NaN	NaN	NaN	NaN	NaN	NaN	NaN	NaN	NaN	NaN	NaN	0.0911484	0.463377	-0.16781	0.121593
O14978	O14978	Zinc finger protein 263	ZNF263	7	S	___2	0.795771	0.00659039	48.177	_________MASGPGSQEREGLLIVKLEEDC	UID17561	NaN	NaN	NaN	NaN	NaN	NaN	NaN	NaN	NaN	NaN	NaN	NaN	NaN	NaN	NaN	NaN	NaN	NaN	NaN	NaN	NaN	NaN	NaN	NaN	NaN	NaN	NaN	NaN
O14978	O14978	Zinc finger protein 263	ZNF263	331	S	___2	1	0.00504346	45.094	PQVLLPDQARGEVPWSPELGRPHDRSQGDWA	UID17562	NaN	NaN	NaN	NaN	NaN	NaN	NaN	NaN	NaN	NaN	NaN	NaN	NaN	NaN	NaN	NaN	NaN	NaN	NaN	NaN	NaN	NaN	NaN	NaN	NaN	NaN	NaN	NaN
O14978	O14978	Zinc finger protein 263	ZNF263	178	S	___2	1	9.25957e-13	156.92	TERSPGPRLQELLGPSPQRDPQAVKERALSA	UID17563	NaN	NaN	NaN	NaN	NaN	NaN	NaN	NaN	NaN	NaN	NaN	NaN	NaN	NaN	NaN	NaN	NaN	NaN	NaN	NaN	NaN	NaN	NaN	NaN	NaN	NaN	NaN	NaN
O14978	O14978	Zinc finger protein 263	ZNF263	7	S	___3	0.795771	0.00659039	48.177	_________MASGPGSQEREGLLIVKLEEDC	UID34774	NaN	NaN	NaN	NaN	NaN	NaN	NaN	NaN	NaN	NaN	NaN	NaN	NaN	NaN	NaN	NaN	NaN	NaN	NaN	NaN	NaN	NaN	NaN	NaN	NaN	NaN	NaN	NaN
O14978	O14978	Zinc finger protein 263	ZNF263	331	S	___3	1	0.00504346	45.094	PQVLLPDQARGEVPWSPELGRPHDRSQGDWA	UID34775	NaN	NaN	NaN	NaN	NaN	NaN	NaN	NaN	NaN	NaN	NaN	NaN	NaN	NaN	NaN	NaN	NaN	NaN	NaN	NaN	NaN	NaN	NaN	NaN	NaN	NaN	NaN	NaN
O14978	O14978	Zinc finger protein 263	ZNF263	178	S	___3	1	9.25957e-13	156.92	TERSPGPRLQELLGPSPQRDPQAVKERALSA	UID34776	NaN	NaN	NaN	NaN	NaN	NaN	NaN	NaN	NaN	NaN	NaN	NaN	NaN	NaN	NaN	NaN	NaN	NaN	NaN	NaN	NaN	NaN	NaN	NaN	NaN	NaN	NaN	NaN
O14979	O14979	Heterogeneous nuclear ribonucleoprotein D-like	HNRNPDL	156	S	___1	0.953736	0.000213926	74.475	SKNQQDDGKMFIGGLSWDTSKKDLTEYLSRF	UID351	NaN	NaN	NaN	NaN	NaN	NaN	NaN	NaN	NaN	NaN	NaN	NaN	-3.62914	NaN	NaN	NaN	-1.68638	-2.93675	NaN	NaN	NaN	NaN	NaN	NaN	NaN	NaN	NaN	NaN
O14979	O14979	Heterogeneous nuclear ribonucleoprotein D-like	HNRNPDL	241	S	___1	0.999999	9.44013e-71	244	LKGKEPPKKVFVGGLSPDTSEEQIKEYFGAF	UID352	NaN	NaN	NaN	NaN	NaN	NaN	NaN	NaN	NaN	NaN	NaN	NaN	2.65149	3.3879	3.09142	2.78265	3.77726	3.47778	3.52887	3.69322	3.4429	3.56561	3.23141	3.69739	NaN	NaN	NaN	NaN
O14979	O14979	Heterogeneous nuclear ribonucleoprotein D-like	HNRNPDL	178	T	___1	1	6.71637e-123	287.93	DLTEYLSRFGEVVDCTIKTDPVTGRSRGFGF	UID14916	0.320179	0.0414333	0.414871	-0.0691967	0.953695	0.689968	0.724581	-0.00838661	0.6332	1.09855	0.705837	0.504864	2.61563	3.07404	3.11214	2.66261	4.52996	4.35972	3.76704	4.01435	2.17687	2.2172	1.9151	1.85059	-0.289251	-0.742105	-0.920315	-0.758367
O14979	O14979	Heterogeneous nuclear ribonucleoprotein D-like	HNRNPDL	156	S	___2	0.953736	0.000213926	74.475	SKNQQDDGKMFIGGLSWDTSKKDLTEYLSRF	UID17564	NaN	NaN	NaN	NaN	NaN	NaN	NaN	NaN	NaN	NaN	NaN	NaN	NaN	NaN	NaN	NaN	NaN	NaN	NaN	NaN	NaN	NaN	NaN	NaN	NaN	NaN	NaN	NaN
O14979	O14979	Heterogeneous nuclear ribonucleoprotein D-like	HNRNPDL	241	S	___2	0.999999	9.44013e-71	244	LKGKEPPKKVFVGGLSPDTSEEQIKEYFGAF	UID17565	NaN	NaN	NaN	NaN	NaN	NaN	NaN	NaN	NaN	NaN	NaN	NaN	NaN	NaN	NaN	NaN	NaN	NaN	NaN	NaN	NaN	NaN	NaN	NaN	NaN	NaN	NaN	NaN
O14979	O14979	Heterogeneous nuclear ribonucleoprotein D-like	HNRNPDL	178	T	___2	1	6.71637e-123	287.93	DLTEYLSRFGEVVDCTIKTDPVTGRSRGFGF	UID32129	NaN	NaN	NaN	NaN	NaN	NaN	NaN	NaN	NaN	NaN	NaN	NaN	NaN	NaN	NaN	NaN	NaN	NaN	NaN	NaN	NaN	NaN	NaN	NaN	NaN	NaN	NaN	NaN
O14979	O14979	Heterogeneous nuclear ribonucleoprotein D-like	HNRNPDL	156	S	___3	0.953736	0.000213926	74.475	SKNQQDDGKMFIGGLSWDTSKKDLTEYLSRF	UID34777	NaN	NaN	NaN	NaN	NaN	NaN	NaN	NaN	NaN	NaN	NaN	NaN	NaN	NaN	NaN	NaN	NaN	NaN	NaN	NaN	NaN	NaN	NaN	NaN	NaN	NaN	NaN	NaN
O14979	O14979	Heterogeneous nuclear ribonucleoprotein D-like	HNRNPDL	241	S	___3	0.999999	9.44013e-71	244	LKGKEPPKKVFVGGLSPDTSEEQIKEYFGAF	UID34778	NaN	NaN	NaN	NaN	NaN	NaN	NaN	NaN	NaN	NaN	NaN	NaN	NaN	NaN	NaN	NaN	NaN	NaN	NaN	NaN	NaN	NaN	NaN	NaN	NaN	NaN	NaN	NaN
O14979	O14979	Heterogeneous nuclear ribonucleoprotein D-like	HNRNPDL	178	T	___3	1	6.71637e-123	287.93	DLTEYLSRFGEVVDCTIKTDPVTGRSRGFGF	UID49342	NaN	NaN	NaN	NaN	NaN	NaN	NaN	NaN	NaN	NaN	NaN	NaN	NaN	NaN	NaN	NaN	NaN	NaN	NaN	NaN	NaN	NaN	NaN	NaN	NaN	NaN	NaN	NaN
O14980	O14980	Exportin-1	XPO1	1031	S	___1	0.945944	3.50937e-17	167.61	RDFLVQIKEFAGEDTSDLFLEEREIALRQAD	UID353	-0.583143	-1.66019	NaN	-0.598991	NaN	-1.02763	NaN	NaN	-1.51719	-0.198383	NaN	-2.13403	NaN	NaN	NaN	NaN	NaN	NaN	NaN	NaN	NaN	NaN	NaN	NaN	NaN	-1.35575	NaN	NaN
O14980	O14980	Exportin-1	XPO1	391	S	___1	0.988397	1.75583e-19	150.17	LAAELYRESPFSTSASPLLSGSQHFDVPPRR	UID354	NaN	-0.857874	-0.319893	0.20619	-2.69404	-0.887518	-0.873209	-0.168648	-0.282124	0.0542107	-0.572929	-1.86856	-0.583414	NaN	-1.79859	0.11569	-0.009758	-1.07006	-2.12405	-2.50744	NaN	NaN	NaN	NaN	-0.741396	-0.648878	0.0837574	-2.49441
O14980	O14980	Exportin-1	XPO1	1055	S	___1	1	1.04623e-06	103.63	IALRQADEEKHKRQMSVPGIFNPHEIPEEMC	UID355	NaN	NaN	NaN	NaN	NaN	NaN	NaN	NaN	-1.90493	NaN	-0.149397	NaN	1.05687	0.973305	1.22667	1.33719	0.900927	1.26561	1.11529	0.95265	NaN	NaN	NaN	-2.23673	-2.36789	NaN	NaN	NaN
O14980	O14980	Exportin-1	XPO1	1030	T	___1	0.939616	2.67274e-23	181.72	LRDFLVQIKEFAGEDTSDLFLEEREIALRQA	UID14917	NaN	-1.03556	-0.0794678	-1.52216	-0.792975	-1.54984	-0.74169	-0.18742	-1.51889	NaN	-0.731474	-1.02922	-0.706427	-1.91437	-1.19251	-1.19419	NaN	-0.759106	-1.28489	-1.07334	-2.21592	-1.1321	-1.01034	NaN	-0.162066	-1.28067	0.159016	-0.125095
O14980	O14980	Exportin-1	XPO1	1031	S	___2	0.945944	3.50937e-17	167.61	RDFLVQIKEFAGEDTSDLFLEEREIALRQAD	UID17566	NaN	NaN	NaN	NaN	NaN	NaN	NaN	NaN	NaN	NaN	NaN	NaN	NaN	NaN	NaN	NaN	NaN	NaN	NaN	NaN	NaN	NaN	NaN	NaN	NaN	NaN	NaN	NaN
O14980	O14980	Exportin-1	XPO1	391	S	___2	0.988397	1.75583e-19	150.17	LAAELYRESPFSTSASPLLSGSQHFDVPPRR	UID17567	NaN	NaN	NaN	NaN	NaN	NaN	NaN	NaN	NaN	NaN	NaN	NaN	NaN	NaN	NaN	NaN	NaN	NaN	NaN	NaN	NaN	NaN	NaN	NaN	NaN	NaN	NaN	NaN
O14980	O14980	Exportin-1	XPO1	1055	S	___2	1	1.04623e-06	103.63	IALRQADEEKHKRQMSVPGIFNPHEIPEEMC	UID17568	NaN	NaN	NaN	NaN	NaN	NaN	NaN	NaN	NaN	NaN	NaN	NaN	NaN	NaN	NaN	NaN	NaN	NaN	NaN	NaN	NaN	NaN	NaN	NaN	NaN	NaN	NaN	NaN
O14980	O14980	Exportin-1	XPO1	1030	T	___2	0.939616	2.67274e-23	181.72	LRDFLVQIKEFAGEDTSDLFLEEREIALRQA	UID32130	NaN	NaN	NaN	NaN	NaN	NaN	NaN	NaN	NaN	NaN	NaN	NaN	NaN	NaN	NaN	NaN	NaN	NaN	NaN	NaN	NaN	NaN	NaN	NaN	NaN	NaN	NaN	NaN
O14980	O14980	Exportin-1	XPO1	1031	S	___3	0.945944	3.50937e-17	167.61	RDFLVQIKEFAGEDTSDLFLEEREIALRQAD	UID34779	NaN	NaN	NaN	NaN	NaN	NaN	NaN	NaN	NaN	NaN	NaN	NaN	NaN	NaN	NaN	NaN	NaN	NaN	NaN	NaN	NaN	NaN	NaN	NaN	NaN	NaN	NaN	NaN
O14980	O14980	Exportin-1	XPO1	391	S	___3	0.988397	1.75583e-19	150.17	LAAELYRESPFSTSASPLLSGSQHFDVPPRR	UID34780	NaN	NaN	NaN	NaN	NaN	NaN	NaN	NaN	NaN	NaN	NaN	NaN	NaN	NaN	NaN	NaN	NaN	NaN	NaN	NaN	NaN	NaN	NaN	NaN	NaN	NaN	NaN	NaN
O14980	O14980	Exportin-1	XPO1	1055	S	___3	1	1.04623e-06	103.63	IALRQADEEKHKRQMSVPGIFNPHEIPEEMC	UID34781	NaN	NaN	NaN	NaN	NaN	NaN	NaN	NaN	NaN	NaN	NaN	NaN	NaN	NaN	NaN	NaN	NaN	NaN	NaN	NaN	NaN	NaN	NaN	NaN	NaN	NaN	NaN	NaN
O14980	O14980	Exportin-1	XPO1	1030	T	___3	0.939616	2.67274e-23	181.72	LRDFLVQIKEFAGEDTSDLFLEEREIALRQA	UID49343	NaN	NaN	NaN	NaN	NaN	NaN	NaN	NaN	NaN	NaN	NaN	NaN	NaN	NaN	NaN	NaN	NaN	NaN	NaN	NaN	NaN	NaN	NaN	NaN	NaN	NaN	NaN	NaN
O14986	O14986	Phosphatidylinositol 4-phosphate 5-kinase type-1 beta	PIP5K1B	405	S	___1	0.997592	2.71168e-14	179.8	FMNSRVFKKIQALKASPSKKRCNSIAALKAT	UID356	-1.96376	-1.21229	-1.19545	-0.779245	-1.52226	-1.31035	-1.68507	-0.459705	-0.781187	-1.01778	-1.00113	-0.73082	-1.98263	-2.33762	-1.53026	-1.18724	-3.55084	-2.75705	NaN	-2.78624	-3.47468	-3.27796	-2.58946	-3.52335	-1.39519	-1.52647	-0.322229	-0.777235
O14986	O14986	Phosphatidylinositol 4-phosphate 5-kinase type-1 beta	PIP5K1B	407	S	___1	0.750827	8.09055e-10	135.5	NSRVFKKIQALKASPSKKRCNSIAALKATSQ	UID357	NaN	NaN	NaN	NaN	NaN	NaN	NaN	NaN	NaN	NaN	NaN	NaN	NaN	NaN	NaN	NaN	NaN	NaN	NaN	NaN	NaN	NaN	NaN	NaN	-1.23244	NaN	NaN	NaN
O14986	O14986	Phosphatidylinositol 4-phosphate 5-kinase type-1 beta	PIP5K1B	405	S	___2	0.997592	2.71168e-14	179.8	FMNSRVFKKIQALKASPSKKRCNSIAALKAT	UID17569	NaN	NaN	NaN	NaN	NaN	NaN	NaN	NaN	NaN	NaN	NaN	NaN	NaN	NaN	NaN	NaN	NaN	NaN	NaN	NaN	NaN	NaN	NaN	NaN	NaN	NaN	NaN	NaN
O14986	O14986	Phosphatidylinositol 4-phosphate 5-kinase type-1 beta	PIP5K1B	407	S	___2	0.750827	8.09055e-10	135.5	NSRVFKKIQALKASPSKKRCNSIAALKATSQ	UID17570	NaN	NaN	NaN	NaN	NaN	NaN	NaN	NaN	NaN	NaN	NaN	NaN	NaN	NaN	NaN	NaN	NaN	NaN	NaN	NaN	NaN	NaN	NaN	NaN	NaN	NaN	NaN	NaN
O14986	O14986	Phosphatidylinositol 4-phosphate 5-kinase type-1 beta	PIP5K1B	405	S	___3	0.997592	2.71168e-14	179.8	FMNSRVFKKIQALKASPSKKRCNSIAALKAT	UID34782	NaN	NaN	NaN	NaN	NaN	NaN	NaN	NaN	NaN	NaN	NaN	NaN	NaN	NaN	NaN	NaN	NaN	NaN	NaN	NaN	NaN	NaN	NaN	NaN	NaN	NaN	NaN	NaN
O14986	O14986	Phosphatidylinositol 4-phosphate 5-kinase type-1 beta	PIP5K1B	407	S	___3	0.750827	8.09055e-10	135.5	NSRVFKKIQALKASPSKKRCNSIAALKATSQ	UID34783	NaN	NaN	NaN	NaN	NaN	NaN	NaN	NaN	NaN	NaN	NaN	NaN	NaN	NaN	NaN	NaN	NaN	NaN	NaN	NaN	NaN	NaN	NaN	NaN	NaN	NaN	NaN	NaN
O15013	O15013	Rho guanine nucleotide exchange factor 10	ARHGEF10	1283	S	___1	0.886659	3.79768e-27	176.44	LGDSLGSMTQKSDLSSSSGSLSLSHGSSSLE	UID358	NaN	NaN	-0.115871	NaN	-0.993332	0.781107	NaN	NaN	-0.88629	NaN	NaN	NaN	NaN	NaN	NaN	NaN	NaN	NaN	NaN	NaN	NaN	NaN	NaN	NaN	NaN	NaN	NaN	NaN
O15013	O15013	Rho guanine nucleotide exchange factor 10	ARHGEF10	1284	S	___1	0.885074	7.41361e-54	217.7	GDSLGSMTQKSDLSSSSGSLSLSHGSSSLEH	UID359	0.0645695	NaN	-0.0919952	0.158381	NaN	NaN	-0.270998	-0.0790539	-0.868353	0.26997	-1.55962	0.258202	-0.635212	-2.22794	-1.61617	-1.14978	NaN	-1.78853	-1.88719	-1.65606	NaN	-1.4041	-1.67979	NaN	NaN	0.524437	0.223198	1.32046
O15013	O15013	Rho guanine nucleotide exchange factor 10	ARHGEF10	1287	S	___1	0.984308	1.75365e-25	172.74	LGSMTQKSDLSSSSGSLSLSHGSSSLEHRSE	UID360	NaN	NaN	NaN	NaN	NaN	NaN	NaN	NaN	NaN	NaN	NaN	NaN	NaN	NaN	NaN	NaN	NaN	NaN	NaN	NaN	NaN	NaN	NaN	NaN	NaN	NaN	NaN	NaN
O15013	O15013	Rho guanine nucleotide exchange factor 10	ARHGEF10	379	S	___1	1	1.72865e-08	136.24	TRAAVKRGRSFIRTKSLIAQDHRSSLEEEQN	UID361	-2.04055	-1.01399	-0.401356	-0.413107	-1.65884	-0.768537	-0.849011	0.328339	0.420183	-0.120262	1.10834	2.06134	0.303492	-1.23028	-0.18763	0.0648727	NaN	-2.29546	-2.58512	NaN	NaN	NaN	NaN	NaN	0.0523777	-2.22141	-1.02807	-0.992186
O15013	O15013	Rho guanine nucleotide exchange factor 10	ARHGEF10	1232	S	___1	0.769271	5.78974e-25	183.09	LATALHEKDKDKSRDSLAPGPEPQDEDQKDA	UID362	-2.33106	-1.87349	-2.07499	-2.43465	NaN	-2.42411	NaN	NaN	NaN	NaN	NaN	NaN	-0.841324	NaN	-1.99777	-0.906279	-1.00309	-0.728525	-1.05595	-2.40673	NaN	NaN	NaN	NaN	-0.257576	NaN	-0.841148	-1.95454
O15013	O15013	Rho guanine nucleotide exchange factor 10	ARHGEF10	1283	S	___2	0.886659	3.79768e-27	176.44	LGDSLGSMTQKSDLSSSSGSLSLSHGSSSLE	UID17571	NaN	0.0617275	NaN	0.769222	NaN	NaN	NaN	NaN	NaN	NaN	NaN	NaN	NaN	NaN	NaN	NaN	NaN	NaN	NaN	NaN	NaN	NaN	NaN	NaN	NaN	NaN	1.02835	NaN
O15013	O15013	Rho guanine nucleotide exchange factor 10	ARHGEF10	1284	S	___2	0.885074	7.41361e-54	217.7	GDSLGSMTQKSDLSSSSGSLSLSHGSSSLEH	UID17572	-0.936367	-0.659826	-0.904469	-0.265322	NaN	0.869179	-0.796894	-0.0506592	NaN	NaN	NaN	-1.384	-0.818823	-1.19488	-2.11141	-0.697243	-1.10686	-1.06865	-1.23949	-1.12409	NaN	NaN	NaN	NaN	NaN	NaN	0.482016	-0.150648
O15013	O15013	Rho guanine nucleotide exchange factor 10	ARHGEF10	1287	S	___2	0.984308	1.75365e-25	172.74	LGSMTQKSDLSSSSGSLSLSHGSSSLEHRSE	UID17573	-0.936367	0.745598	0.824018	1.34276	0.06106	0.869179	0.20406	1.07614	0.216297	NaN	-0.736797	-0.228962	-0.818823	-1.19488	-2.11141	-0.697243	-1.10686	-1.06865	-1.23949	-1.12409	NaN	NaN	NaN	NaN	0.712174	0.660889	1.78088	1.3372
O15013	O15013	Rho guanine nucleotide exchange factor 10	ARHGEF10	379	S	___2	1	1.72865e-08	136.24	TRAAVKRGRSFIRTKSLIAQDHRSSLEEEQN	UID17574	NaN	NaN	NaN	NaN	NaN	NaN	NaN	NaN	NaN	NaN	NaN	NaN	NaN	NaN	NaN	NaN	NaN	NaN	NaN	NaN	NaN	NaN	NaN	NaN	NaN	NaN	NaN	NaN
O15013	O15013	Rho guanine nucleotide exchange factor 10	ARHGEF10	1232	S	___2	0.769271	5.78974e-25	183.09	LATALHEKDKDKSRDSLAPGPEPQDEDQKDA	UID17575	NaN	NaN	NaN	NaN	NaN	NaN	NaN	NaN	NaN	NaN	NaN	NaN	NaN	NaN	NaN	NaN	NaN	NaN	NaN	NaN	NaN	NaN	NaN	NaN	NaN	NaN	NaN	NaN
O15013	O15013	Rho guanine nucleotide exchange factor 10	ARHGEF10	1283	S	___3	0.886659	3.79768e-27	176.44	LGDSLGSMTQKSDLSSSSGSLSLSHGSSSLE	UID34784	NaN	NaN	NaN	NaN	NaN	NaN	NaN	NaN	NaN	NaN	NaN	NaN	NaN	NaN	NaN	NaN	NaN	NaN	NaN	NaN	NaN	NaN	NaN	NaN	NaN	NaN	NaN	NaN
O15013	O15013	Rho guanine nucleotide exchange factor 10	ARHGEF10	1284	S	___3	0.885074	7.41361e-54	217.7	GDSLGSMTQKSDLSSSSGSLSLSHGSSSLEH	UID34785	NaN	NaN	NaN	NaN	NaN	NaN	NaN	NaN	NaN	NaN	NaN	NaN	NaN	NaN	NaN	NaN	NaN	NaN	NaN	NaN	NaN	NaN	NaN	NaN	NaN	NaN	NaN	NaN
O15013	O15013	Rho guanine nucleotide exchange factor 10	ARHGEF10	1287	S	___3	0.984308	1.75365e-25	172.74	LGSMTQKSDLSSSSGSLSLSHGSSSLEHRSE	UID34786	NaN	NaN	NaN	NaN	NaN	NaN	NaN	NaN	NaN	NaN	NaN	NaN	NaN	NaN	NaN	NaN	NaN	NaN	NaN	NaN	NaN	NaN	NaN	NaN	NaN	NaN	NaN	NaN
O15013	O15013	Rho guanine nucleotide exchange factor 10	ARHGEF10	379	S	___3	1	1.72865e-08	136.24	TRAAVKRGRSFIRTKSLIAQDHRSSLEEEQN	UID34787	NaN	NaN	NaN	NaN	NaN	NaN	NaN	NaN	NaN	NaN	NaN	NaN	NaN	NaN	NaN	NaN	NaN	NaN	NaN	NaN	NaN	NaN	NaN	NaN	NaN	NaN	NaN	NaN
O15013	O15013	Rho guanine nucleotide exchange factor 10	ARHGEF10	1232	S	___3	0.769271	5.78974e-25	183.09	LATALHEKDKDKSRDSLAPGPEPQDEDQKDA	UID34788	NaN	NaN	NaN	NaN	NaN	NaN	NaN	NaN	NaN	NaN	NaN	NaN	NaN	NaN	NaN	NaN	NaN	NaN	NaN	NaN	NaN	NaN	NaN	NaN	NaN	NaN	NaN	NaN
O15014	O15014	Zinc finger protein 609	ZNF609	758	S	___1	1	4.10835e-104	266.68	SPLTPGKVCRAEEGKSPFRESSGDGMKMEGL	UID363	2.02587	3.1492	2.62447	2.68324	1.82631	2.8888	2.23282	1.48714	0.021059	1.04856	NaN	-1.47115	NaN	NaN	NaN	NaN	NaN	NaN	NaN	NaN	NaN	NaN	NaN	NaN	0.797813	1.21477	1.83234	2.49221
O15014	O15014	Zinc finger protein 609	ZNF609	1055	S	___1	0.999987	1.37161e-07	162	WKQKPSIPPTLTKAPSLTDLVKSGPGKAKEP	UID364	-0.152725	-0.393261	-0.0319481	-0.651598	0.5347	0.739246	1.24695	0.649305	0.348185	1.28578	0.883707	0.392998	-0.0103416	1.09792	0.648876	0.532644	0.871654	0.87187	0.431454	0.798716	-0.182087	0.341215	0.0658073	0.0306148	-0.409571	-0.268715	-0.621994	-0.57485
O15014	O15014	Zinc finger protein 609	ZNF609	743	S	___1	1	1.4805e-05	105.13	KKKDKKKKESSKELESPLTPGKVCRAEEGKS	UID365	-3.04994	NaN	NaN	NaN	NaN	NaN	-2.52477	NaN	NaN	NaN	NaN	NaN	-1.31885	-0.986847	-1.10982	-1.02936	-3.85644	NaN	NaN	-2.61262	NaN	NaN	NaN	NaN	NaN	NaN	NaN	NaN
O15014	O15014	Zinc finger protein 609	ZNF609	358	S	___1	0.999987	2.44076e-33	218.02	LDCTRHDWAPPRFCDSPTSDLEMRNGRGRGK	UID366	-0.371445	-0.83428	-0.97719	-3.13923	NaN	-1.04311	-1.93381	NaN	-1.13581	-0.877743	0.998713	-1.85162	0.00254059	1.14562	0.1742	-0.42837	NaN	-0.0461102	0.96221	-0.847851	1.5613	1.33647	0.503609	0.587704	-0.284563	0.543285	-0.502562	0.212463
O15014	O15014	Zinc finger protein 609	ZNF609	413	S	___1	0.99961	1.68939e-92	254.51	SSKTRAGANSKGRRGSQNSSEHRPPASSTSE	UID367	-1.22567	NaN	-2.17423	-0.434267	-3.47571	-1.48	-2.44321	-0.983501	1.44089	0.991282	0.593723	2.75073	1.36731	1.00943	-0.0899983	1.51877	0.409182	0.953234	1.10791	1.34138	NaN	NaN	-1.82568	NaN	-1.63551	NaN	NaN	-2.30633
O15014	O15014	Zinc finger protein 609	ZNF609	433	S	___1	0.997111	1.38019e-44	182.02	EHRPPASSTSEDVKASPSSANKRKNKPLSDM	UID368	-1.6435	-0.725174	NaN	0.254299	-1.8162	-1.58798	NaN	0.271627	-3.05022	NaN	NaN	-0.179421	NaN	NaN	NaN	NaN	NaN	NaN	NaN	NaN	NaN	NaN	NaN	NaN	-1.51378	NaN	1.06215	0.942785
O15014	O15014	Zinc finger protein 609	ZNF609	804	S	___1	0.973089	0.000321529	65.854	KAEADKIYSFTDNAPSPSIGGSSRLENTTPT	UID369	NaN	-0.617001	-2.2204	-2.07841	-2.35073	-2.42596	NaN	-3.4758	NaN	-2.65534	NaN	NaN	NaN	NaN	NaN	NaN	NaN	NaN	NaN	NaN	NaN	NaN	NaN	NaN	NaN	-2.78898	-1.86655	-1.69988
O15014	O15014	Zinc finger protein 609	ZNF609	576	S	___1	1	2.72936e-95	286.65	PARSATPKVRLVEPHSPSPSSKFSTKGLCKK	UID370	3.41795	2.94399	3.13096	2.93108	3.17256	3.14376	3.25981	2.17947	2.58989	3.14074	3.02302	2.78768	2.32577	2.5246	1.75361	2.12051	1.85976	1.60575	1.59229	1.64685	-1.52614	-1.67481	-1.03614	-1.61167	2.92975	2.95625	2.54087	2.6726
O15014	O15014	Zinc finger protein 609	ZNF609	578	S	___1	0.999252	3.0785e-25	193.15	RSATPKVRLVEPHSPSPSSKFSTKGLCKKKL	UID371	NaN	NaN	NaN	NaN	NaN	NaN	NaN	NaN	NaN	NaN	NaN	NaN	NaN	NaN	1.06643	NaN	NaN	NaN	NaN	NaN	NaN	NaN	NaN	NaN	NaN	NaN	NaN	NaN
O15014	O15014	Zinc finger protein 609	ZNF609	580	S	___1	0.785779	4.05541e-05	93.51	ATPKVRLVEPHSPSPSSKFSTKGLCKKKLSG	UID372	NaN	NaN	NaN	NaN	NaN	NaN	NaN	NaN	NaN	NaN	NaN	NaN	NaN	NaN	NaN	NaN	NaN	NaN	NaN	NaN	NaN	NaN	NaN	NaN	NaN	NaN	NaN	NaN
O15014	O15014	Zinc finger protein 609	ZNF609	379	S	___1	0.94246	1.45313e-06	110.74	EMRNGRGRGKRMRPNSNTPVNETATASDSKG	UID373	NaN	NaN	NaN	NaN	NaN	NaN	NaN	NaN	NaN	NaN	NaN	NaN	NaN	NaN	-1.33818	NaN	-0.20653	0.179068	NaN	NaN	NaN	NaN	NaN	NaN	NaN	NaN	NaN	NaN
O15014	O15014	Zinc finger protein 609	ZNF609	491	S	___1	1	9.61828e-18	168.67	PGTKVEPTVLDRNCPSPVLIDCPHPNCNKKY	UID374	0.275002	1.03778	0.134464	-0.0513592	0.107067	0.208511	0.103382	-0.882401	-1.09025	-0.400898	0.0293884	-1.36421	-1.02357	-0.755007	-1.96484	-1.13302	-0.34054	-2.68341	-2.62791	-3.31238	NaN	NaN	NaN	NaN	-0.436613	1.01248	0.543371	-0.11585
O15014	O15014	Zinc finger protein 609	ZNF609	452	S	___1	0.819865	0.000120592	77.506	ANKRKNKPLSDMELNSSSEDSKGSKRVRTNS	UID375	NaN	NaN	NaN	NaN	NaN	NaN	NaN	NaN	NaN	NaN	NaN	NaN	NaN	NaN	NaN	NaN	NaN	NaN	NaN	NaN	NaN	NaN	NaN	NaN	NaN	NaN	NaN	NaN
O15014	O15014	Zinc finger protein 609	ZNF609	453	S	___1	0.796491	0.00401087	47.606	NKRKNKPLSDMELNSSSEDSKGSKRVRTNSM	UID376	NaN	NaN	NaN	NaN	NaN	NaN	NaN	NaN	NaN	NaN	NaN	NaN	NaN	NaN	NaN	NaN	NaN	NaN	NaN	NaN	NaN	NaN	NaN	NaN	NaN	NaN	NaN	NaN
O15014	O15014	Zinc finger protein 609	ZNF609	1313	S	___1	0.999924	8.34785e-18	162.37	ALDILQQHASHYKSKSPTISDKTSQERDRGG	UID377	-0.605423	NaN	NaN	-0.277164	0.0938778	-1.93402	NaN	0.730513	NaN	NaN	NaN	NaN	NaN	NaN	NaN	NaN	NaN	NaN	NaN	NaN	NaN	NaN	NaN	NaN	NaN	NaN	0.0316277	-2.89175
O15014	O15014	Zinc finger protein 609	ZNF609	467	S	___1	0.999999	1.29153e-112	282.52	SSSEDSKGSKRVRTNSMGSATGPLPGTKVEP	UID378	1.12522	NaN	-0.357571	0.161529	0.264093	-0.193027	0.207792	0.785534	1.20232	1.12113	0.746437	0.288172	1.71028	1.83423	0.978895	1.0915	1.76356	1.23193	1.46239	0.818502	NaN	NaN	-0.393461	NaN	1.3014	0.693254	0.809414	0.790041
O15014	O15014	Zinc finger protein 609	ZNF609	842	S	___1	0.985085	8.57181e-39	180.66	VVTQNGAEASSVKTNSPAYSDISDAGEDGEG	UID379	-0.559961	-2.04211	-1.98668	NaN	-0.979324	-0.716713	-1.05227	-1.66977	-0.00964737	0.492321	-0.578823	0.173969	-0.382628	0.354147	0.0597172	-0.146858	NaN	-1.50258	NaN	-1.86025	-0.139448	0.00752068	-0.0264244	-0.739285	NaN	NaN	-1.95535	NaN
O15014	O15014	Zinc finger protein 609	ZNF609	849	S	___1	0.959339	0.000374782	54.255	EASSVKTNSPAYSDISDAGEDGEGKVDSVKS	UID380	NaN	NaN	NaN	NaN	NaN	NaN	NaN	NaN	NaN	NaN	NaN	NaN	NaN	NaN	NaN	NaN	NaN	NaN	NaN	NaN	NaN	NaN	NaN	NaN	NaN	NaN	NaN	NaN
O15014	O15014	Zinc finger protein 609	ZNF609	746	T	___1	1	4.91279e-20	205.12	DKKKKESSKELESPLTPGKVCRAEEGKSPFR	UID14918	1.98375	2.5707	2.21696	1.75648	1.43567	1.54556	1.90625	1.09177	0.0457115	0.677328	0.30455	-0.954792	-1.53054	-1.08077	-0.380653	-1.24993	-2.40776	-2.35678	NaN	-3.63446	NaN	NaN	NaN	NaN	1.71104	2.4208	1.64532	2.07975
O15014	O15014	Zinc finger protein 609	ZNF609	758	S	___2	1	4.10835e-104	266.68	SPLTPGKVCRAEEGKSPFRESSGDGMKMEGL	UID17576	NaN	NaN	NaN	NaN	NaN	NaN	NaN	NaN	NaN	NaN	NaN	NaN	NaN	NaN	NaN	NaN	NaN	NaN	NaN	NaN	NaN	NaN	NaN	NaN	NaN	NaN	NaN	NaN
O15014	O15014	Zinc finger protein 609	ZNF609	1055	S	___2	0.999987	1.37161e-07	162	WKQKPSIPPTLTKAPSLTDLVKSGPGKAKEP	UID17577	NaN	NaN	NaN	NaN	NaN	NaN	NaN	NaN	NaN	NaN	NaN	NaN	NaN	NaN	NaN	NaN	NaN	NaN	NaN	NaN	NaN	NaN	NaN	NaN	NaN	NaN	NaN	NaN
O15014	O15014	Zinc finger protein 609	ZNF609	743	S	___2	1	1.4805e-05	105.13	KKKDKKKKESSKELESPLTPGKVCRAEEGKS	UID17578	-0.268059	-0.752512	-1.01555	-2.09973	NaN	-0.162598	-1.17871	NaN	NaN	-3.13901	-2.28744	NaN	NaN	-3.93608	-3.06602	NaN	NaN	NaN	NaN	NaN	NaN	NaN	NaN	NaN	-1.38362	-0.675921	-2.4662	-0.939943
O15014	O15014	Zinc finger protein 609	ZNF609	358	S	___2	0.999987	2.44076e-33	218.02	LDCTRHDWAPPRFCDSPTSDLEMRNGRGRGK	UID17579	NaN	NaN	NaN	NaN	NaN	NaN	NaN	NaN	NaN	NaN	NaN	NaN	NaN	NaN	NaN	NaN	NaN	NaN	NaN	NaN	NaN	NaN	NaN	NaN	NaN	NaN	NaN	NaN
O15014	O15014	Zinc finger protein 609	ZNF609	413	S	___2	0.99961	1.68939e-92	254.51	SSKTRAGANSKGRRGSQNSSEHRPPASSTSE	UID17580	NaN	NaN	NaN	NaN	NaN	NaN	NaN	NaN	NaN	NaN	NaN	NaN	NaN	NaN	NaN	NaN	NaN	NaN	NaN	NaN	NaN	NaN	NaN	NaN	NaN	NaN	NaN	NaN
O15014	O15014	Zinc finger protein 609	ZNF609	433	S	___2	0.997111	1.38019e-44	182.02	EHRPPASSTSEDVKASPSSANKRKNKPLSDM	UID17581	NaN	NaN	NaN	NaN	NaN	NaN	NaN	NaN	NaN	NaN	NaN	NaN	NaN	NaN	NaN	NaN	NaN	NaN	NaN	NaN	NaN	NaN	NaN	NaN	NaN	NaN	NaN	NaN
O15014	O15014	Zinc finger protein 609	ZNF609	804	S	___2	0.973089	0.000321529	65.854	KAEADKIYSFTDNAPSPSIGGSSRLENTTPT	UID17582	NaN	NaN	NaN	NaN	NaN	NaN	NaN	NaN	NaN	NaN	NaN	NaN	NaN	NaN	NaN	NaN	NaN	NaN	NaN	NaN	NaN	NaN	NaN	NaN	NaN	NaN	NaN	NaN
O15014	O15014	Zinc finger protein 609	ZNF609	576	S	___2	1	2.72936e-95	286.65	PARSATPKVRLVEPHSPSPSSKFSTKGLCKK	UID17583	1.3255	NaN	NaN	-0.368633	1.16451	-0.931999	-1.13601	-0.337929	-1.4809	NaN	-1.3324	-0.3843	-0.616507	NaN	NaN	NaN	-3.20007	NaN	-3.35296	-3.69645	NaN	NaN	NaN	NaN	-2.57439	-2.80734	0.530189	-4.90966
O15014	O15014	Zinc finger protein 609	ZNF609	578	S	___2	0.999252	3.0785e-25	193.15	RSATPKVRLVEPHSPSPSSKFSTKGLCKKKL	UID17584	2.18357	2.07283	1.25487	0.960506	1.13201	2.14131	1.16946	0.687309	-0.9284	0.237753	1.72825	0.698437	NaN	NaN	NaN	NaN	NaN	NaN	NaN	NaN	NaN	NaN	NaN	NaN	1.82211	3.47549	2.3683	2.15014
O15014	O15014	Zinc finger protein 609	ZNF609	580	S	___2	0.785779	4.05541e-05	93.51	ATPKVRLVEPHSPSPSSKFSTKGLCKKKLSG	UID17585	0.387346	-1.14395	NaN	-0.949226	NaN	-1.70719	NaN	NaN	NaN	NaN	NaN	NaN	NaN	NaN	-3.38422	NaN	NaN	NaN	NaN	NaN	NaN	NaN	NaN	NaN	-0.419262	0.284716	-1.64816	-1.91967
O15014	O15014	Zinc finger protein 609	ZNF609	379	S	___2	0.94246	1.45313e-06	110.74	EMRNGRGRGKRMRPNSNTPVNETATASDSKG	UID17586	NaN	NaN	NaN	NaN	NaN	NaN	NaN	NaN	NaN	NaN	NaN	NaN	NaN	NaN	NaN	NaN	NaN	NaN	NaN	NaN	NaN	NaN	NaN	NaN	NaN	NaN	NaN	NaN
O15014	O15014	Zinc finger protein 609	ZNF609	491	S	___2	1	9.61828e-18	168.67	PGTKVEPTVLDRNCPSPVLIDCPHPNCNKKY	UID17587	NaN	NaN	NaN	NaN	NaN	NaN	NaN	NaN	NaN	NaN	NaN	NaN	NaN	NaN	NaN	NaN	NaN	NaN	NaN	NaN	NaN	NaN	NaN	NaN	NaN	NaN	NaN	NaN
O15014	O15014	Zinc finger protein 609	ZNF609	452	S	___2	0.819865	0.000120592	77.506	ANKRKNKPLSDMELNSSSEDSKGSKRVRTNS	UID17588	NaN	NaN	NaN	NaN	NaN	NaN	NaN	NaN	NaN	NaN	-1.98266	NaN	NaN	NaN	NaN	NaN	NaN	NaN	NaN	NaN	NaN	NaN	NaN	NaN	NaN	-2.47948	NaN	NaN
O15014	O15014	Zinc finger protein 609	ZNF609	453	S	___2	0.796491	0.00401087	47.606	NKRKNKPLSDMELNSSSEDSKGSKRVRTNSM	UID17589	NaN	NaN	NaN	NaN	NaN	NaN	NaN	NaN	NaN	NaN	-1.98266	NaN	NaN	NaN	NaN	NaN	NaN	NaN	NaN	NaN	NaN	NaN	NaN	NaN	NaN	-2.47948	NaN	NaN
O15014	O15014	Zinc finger protein 609	ZNF609	1313	S	___2	0.999924	8.34785e-18	162.37	ALDILQQHASHYKSKSPTISDKTSQERDRGG	UID17590	NaN	NaN	NaN	NaN	NaN	NaN	NaN	NaN	NaN	NaN	NaN	NaN	NaN	NaN	NaN	NaN	NaN	NaN	NaN	NaN	NaN	NaN	NaN	NaN	NaN	NaN	NaN	NaN
O15014	O15014	Zinc finger protein 609	ZNF609	467	S	___2	0.999999	1.29153e-112	282.52	SSSEDSKGSKRVRTNSMGSATGPLPGTKVEP	UID17591	-1.86931	NaN	NaN	NaN	NaN	NaN	NaN	NaN	-1.39081	NaN	-1.3319	-2.03215	-0.533634	NaN	NaN	NaN	NaN	NaN	NaN	NaN	NaN	NaN	NaN	NaN	NaN	NaN	NaN	NaN
O15014	O15014	Zinc finger protein 609	ZNF609	842	S	___2	0.985085	8.57181e-39	180.66	VVTQNGAEASSVKTNSPAYSDISDAGEDGEG	UID17592	NaN	NaN	NaN	NaN	NaN	NaN	NaN	NaN	NaN	NaN	NaN	NaN	NaN	NaN	NaN	NaN	NaN	NaN	NaN	NaN	NaN	NaN	NaN	NaN	NaN	NaN	NaN	NaN
O15014	O15014	Zinc finger protein 609	ZNF609	849	S	___2	0.959339	0.000374782	54.255	EASSVKTNSPAYSDISDAGEDGEGKVDSVKS	UID17593	-1.02359	-1.43911	-0.525854	-2.38765	-0.602276	NaN	NaN	-0.877392	NaN	-1.14382	-2.27484	NaN	-0.757873	-0.434065	NaN	-1.21288	NaN	-1.5384	-2.52016	-2.56456	-2.38413	NaN	NaN	NaN	-0.915628	NaN	NaN	NaN
O15014	O15014	Zinc finger protein 609	ZNF609	746	T	___2	1	4.91279e-20	205.12	DKKKKESSKELESPLTPGKVCRAEEGKSPFR	UID32131	-0.268059	-0.752512	-1.01555	-2.09973	NaN	-0.162598	-1.17871	NaN	NaN	-3.13901	-2.28744	NaN	NaN	-3.93608	-3.06602	NaN	NaN	NaN	NaN	NaN	NaN	NaN	NaN	NaN	-1.38362	-0.675921	-2.4662	-0.939943
O15014	O15014	Zinc finger protein 609	ZNF609	758	S	___3	1	4.10835e-104	266.68	SPLTPGKVCRAEEGKSPFRESSGDGMKMEGL	UID34789	NaN	NaN	NaN	NaN	NaN	NaN	NaN	NaN	NaN	NaN	NaN	NaN	NaN	NaN	NaN	NaN	NaN	NaN	NaN	NaN	NaN	NaN	NaN	NaN	NaN	NaN	NaN	NaN
O15014	O15014	Zinc finger protein 609	ZNF609	1055	S	___3	0.999987	1.37161e-07	162	WKQKPSIPPTLTKAPSLTDLVKSGPGKAKEP	UID34790	NaN	NaN	NaN	NaN	NaN	NaN	NaN	NaN	NaN	NaN	NaN	NaN	NaN	NaN	NaN	NaN	NaN	NaN	NaN	NaN	NaN	NaN	NaN	NaN	NaN	NaN	NaN	NaN
O15014	O15014	Zinc finger protein 609	ZNF609	743	S	___3	1	1.4805e-05	105.13	KKKDKKKKESSKELESPLTPGKVCRAEEGKS	UID34791	NaN	NaN	NaN	NaN	NaN	NaN	NaN	NaN	NaN	NaN	NaN	NaN	NaN	NaN	NaN	NaN	NaN	NaN	NaN	NaN	NaN	NaN	NaN	NaN	NaN	NaN	NaN	NaN
O15014	O15014	Zinc finger protein 609	ZNF609	358	S	___3	0.999987	2.44076e-33	218.02	LDCTRHDWAPPRFCDSPTSDLEMRNGRGRGK	UID34792	NaN	NaN	NaN	NaN	NaN	NaN	NaN	NaN	NaN	NaN	NaN	NaN	NaN	NaN	NaN	NaN	NaN	NaN	NaN	NaN	NaN	NaN	NaN	NaN	NaN	NaN	NaN	NaN
O15014	O15014	Zinc finger protein 609	ZNF609	413	S	___3	0.99961	1.68939e-92	254.51	SSKTRAGANSKGRRGSQNSSEHRPPASSTSE	UID34793	NaN	NaN	NaN	NaN	NaN	NaN	NaN	NaN	NaN	NaN	NaN	NaN	NaN	NaN	NaN	NaN	NaN	NaN	NaN	NaN	NaN	NaN	NaN	NaN	NaN	NaN	NaN	NaN
O15014	O15014	Zinc finger protein 609	ZNF609	433	S	___3	0.997111	1.38019e-44	182.02	EHRPPASSTSEDVKASPSSANKRKNKPLSDM	UID34794	NaN	NaN	NaN	NaN	NaN	NaN	NaN	NaN	NaN	NaN	NaN	NaN	NaN	NaN	NaN	NaN	NaN	NaN	NaN	NaN	NaN	NaN	NaN	NaN	NaN	NaN	NaN	NaN
O15014	O15014	Zinc finger protein 609	ZNF609	804	S	___3	0.973089	0.000321529	65.854	KAEADKIYSFTDNAPSPSIGGSSRLENTTPT	UID34795	NaN	NaN	NaN	NaN	NaN	NaN	NaN	NaN	NaN	NaN	NaN	NaN	NaN	NaN	NaN	NaN	NaN	NaN	NaN	NaN	NaN	NaN	NaN	NaN	NaN	NaN	NaN	NaN
O15014	O15014	Zinc finger protein 609	ZNF609	576	S	___3	1	2.72936e-95	286.65	PARSATPKVRLVEPHSPSPSSKFSTKGLCKK	UID34796	NaN	NaN	NaN	NaN	NaN	NaN	NaN	NaN	NaN	NaN	NaN	NaN	NaN	NaN	NaN	NaN	NaN	NaN	NaN	NaN	NaN	NaN	NaN	NaN	NaN	NaN	NaN	NaN
O15014	O15014	Zinc finger protein 609	ZNF609	578	S	___3	0.999252	3.0785e-25	193.15	RSATPKVRLVEPHSPSPSSKFSTKGLCKKKL	UID34797	NaN	NaN	NaN	NaN	NaN	NaN	NaN	NaN	NaN	NaN	NaN	NaN	NaN	NaN	NaN	NaN	NaN	NaN	NaN	NaN	NaN	NaN	NaN	NaN	NaN	NaN	NaN	NaN
O15014	O15014	Zinc finger protein 609	ZNF609	580	S	___3	0.785779	4.05541e-05	93.51	ATPKVRLVEPHSPSPSSKFSTKGLCKKKLSG	UID34798	NaN	NaN	NaN	NaN	NaN	NaN	NaN	NaN	NaN	NaN	NaN	NaN	NaN	NaN	NaN	NaN	NaN	NaN	NaN	NaN	NaN	NaN	NaN	NaN	NaN	NaN	NaN	NaN
O15014	O15014	Zinc finger protein 609	ZNF609	379	S	___3	0.94246	1.45313e-06	110.74	EMRNGRGRGKRMRPNSNTPVNETATASDSKG	UID34799	NaN	NaN	NaN	NaN	NaN	NaN	NaN	NaN	NaN	NaN	NaN	NaN	NaN	NaN	NaN	NaN	NaN	NaN	NaN	NaN	NaN	NaN	NaN	NaN	NaN	NaN	NaN	NaN
O15014	O15014	Zinc finger protein 609	ZNF609	491	S	___3	1	9.61828e-18	168.67	PGTKVEPTVLDRNCPSPVLIDCPHPNCNKKY	UID34800	NaN	NaN	NaN	NaN	NaN	NaN	NaN	NaN	NaN	NaN	NaN	NaN	NaN	NaN	NaN	NaN	NaN	NaN	NaN	NaN	NaN	NaN	NaN	NaN	NaN	NaN	NaN	NaN
O15014	O15014	Zinc finger protein 609	ZNF609	452	S	___3	0.819865	0.000120592	77.506	ANKRKNKPLSDMELNSSSEDSKGSKRVRTNS	UID34801	NaN	NaN	NaN	NaN	NaN	NaN	NaN	NaN	NaN	NaN	NaN	NaN	NaN	NaN	NaN	NaN	NaN	NaN	NaN	NaN	NaN	NaN	NaN	NaN	NaN	NaN	NaN	NaN
O15014	O15014	Zinc finger protein 609	ZNF609	453	S	___3	0.796491	0.00401087	47.606	NKRKNKPLSDMELNSSSEDSKGSKRVRTNSM	UID34802	NaN	NaN	NaN	NaN	NaN	NaN	NaN	NaN	NaN	NaN	NaN	NaN	NaN	NaN	NaN	NaN	NaN	NaN	NaN	NaN	NaN	NaN	NaN	NaN	NaN	NaN	NaN	NaN
O15014	O15014	Zinc finger protein 609	ZNF609	1313	S	___3	0.999924	8.34785e-18	162.37	ALDILQQHASHYKSKSPTISDKTSQERDRGG	UID34803	NaN	NaN	NaN	NaN	NaN	NaN	NaN	NaN	NaN	NaN	NaN	NaN	NaN	NaN	NaN	NaN	NaN	NaN	NaN	NaN	NaN	NaN	NaN	NaN	NaN	NaN	NaN	NaN
O15014	O15014	Zinc finger protein 609	ZNF609	467	S	___3	0.999999	1.29153e-112	282.52	SSSEDSKGSKRVRTNSMGSATGPLPGTKVEP	UID34804	NaN	NaN	NaN	NaN	NaN	NaN	NaN	NaN	NaN	NaN	NaN	NaN	NaN	NaN	NaN	NaN	NaN	NaN	NaN	NaN	NaN	NaN	NaN	NaN	NaN	NaN	NaN	NaN
O15014	O15014	Zinc finger protein 609	ZNF609	842	S	___3	0.985085	8.57181e-39	180.66	VVTQNGAEASSVKTNSPAYSDISDAGEDGEG	UID34805	NaN	NaN	NaN	NaN	NaN	NaN	NaN	NaN	NaN	NaN	NaN	NaN	NaN	NaN	NaN	NaN	NaN	NaN	NaN	NaN	NaN	NaN	NaN	NaN	NaN	NaN	NaN	NaN
O15014	O15014	Zinc finger protein 609	ZNF609	849	S	___3	0.959339	0.000374782	54.255	EASSVKTNSPAYSDISDAGEDGEGKVDSVKS	UID34806	NaN	NaN	NaN	NaN	NaN	NaN	NaN	NaN	NaN	NaN	NaN	NaN	NaN	NaN	NaN	NaN	NaN	NaN	NaN	NaN	NaN	NaN	NaN	NaN	NaN	NaN	NaN	NaN
O15014	O15014	Zinc finger protein 609	ZNF609	746	T	___3	1	4.91279e-20	205.12	DKKKKESSKELESPLTPGKVCRAEEGKSPFR	UID49344	NaN	NaN	NaN	NaN	NaN	NaN	NaN	NaN	NaN	NaN	NaN	NaN	NaN	NaN	NaN	NaN	NaN	NaN	NaN	NaN	NaN	NaN	NaN	NaN	NaN	NaN	NaN	NaN
O15020	O15020	Spectrin beta chain, non-erythrocytic 2	SPTBN2	2359	S	___1	0.999987	9.94029e-07	108.5	STTRGMTRAMTMPPVSPVGAEGPVVLRSKDG	UID381	NaN	NaN	NaN	NaN	NaN	NaN	NaN	NaN	-2.35799	NaN	-1.03623	NaN	0.00440979	-0.0647335	-0.375238	-0.243595	-0.230242	0.210501	-0.469765	-0.337538	NaN	NaN	NaN	NaN	NaN	NaN	NaN	NaN
O15020	O15020	Spectrin beta chain, non-erythrocytic 2	SPTBN2	2171	S	___1	1	4.62582e-49	202.69	QRLEHSSFPEGPGPGSGDEANGPRGERQTRT	UID382	-1.77401	-0.586792	0.146715	-0.0523186	NaN	-0.533407	NaN	-0.120808	-0.793421	NaN	-1.13451	-1.35935	-0.342367	-2.23194	-0.140415	-0.206944	-1.7597	-0.79299	NaN	-1.99357	NaN	NaN	-2.27034	NaN	0.0302448	-1.38699	0.263147	0.0295486
O15020	O15020	Spectrin beta chain, non-erythrocytic 2	SPTBN2	2359	S	___2	0.999987	9.94029e-07	108.5	STTRGMTRAMTMPPVSPVGAEGPVVLRSKDG	UID17594	NaN	NaN	NaN	NaN	NaN	NaN	NaN	NaN	NaN	NaN	NaN	NaN	NaN	NaN	NaN	NaN	NaN	NaN	NaN	NaN	NaN	NaN	NaN	NaN	NaN	NaN	NaN	NaN
O15020	O15020	Spectrin beta chain, non-erythrocytic 2	SPTBN2	2171	S	___2	1	4.62582e-49	202.69	QRLEHSSFPEGPGPGSGDEANGPRGERQTRT	UID17595	NaN	NaN	NaN	NaN	NaN	NaN	NaN	NaN	NaN	NaN	NaN	NaN	NaN	NaN	NaN	NaN	NaN	NaN	NaN	NaN	NaN	NaN	NaN	NaN	NaN	NaN	NaN	NaN
O15020	O15020	Spectrin beta chain, non-erythrocytic 2	SPTBN2	2359	S	___3	0.999987	9.94029e-07	108.5	STTRGMTRAMTMPPVSPVGAEGPVVLRSKDG	UID34807	NaN	NaN	NaN	NaN	NaN	NaN	NaN	NaN	NaN	NaN	NaN	NaN	NaN	NaN	NaN	NaN	NaN	NaN	NaN	NaN	NaN	NaN	NaN	NaN	NaN	NaN	NaN	NaN
O15020	O15020	Spectrin beta chain, non-erythrocytic 2	SPTBN2	2171	S	___3	1	4.62582e-49	202.69	QRLEHSSFPEGPGPGSGDEANGPRGERQTRT	UID34808	NaN	NaN	NaN	NaN	NaN	NaN	NaN	NaN	NaN	NaN	NaN	NaN	NaN	NaN	NaN	NaN	NaN	NaN	NaN	NaN	NaN	NaN	NaN	NaN	NaN	NaN	NaN	NaN
O15021;Q6P0Q8	O15021;Q6P0Q8	Microtubule-associated serine/threonine-protein kinase 4;Microtubule-associated serine/threonine-protein kinase 2	MAST4;MAST2	288;230	S	___1	0.900536	7.35688e-09	83.343	FSFARSLNRTDGRRWSLASLPSSGYGTNTPS;HFSFVPARRTDGRRWSLASLPSSGYGTNTPS	UID383	NaN	NaN	NaN	-2.25203	NaN	NaN	NaN	-2.12055	-0.814796	NaN	-1.69578	NaN	NaN	NaN	NaN	NaN	NaN	NaN	NaN	NaN	NaN	NaN	NaN	NaN	-1.85402	NaN	NaN	NaN
O15021;Q6P0Q8	O15021;Q6P0Q8	Microtubule-associated serine/threonine-protein kinase 4;Microtubule-associated serine/threonine-protein kinase 2	MAST4;MAST2	288;230	S	___2	0.900536	7.35688e-09	83.343	FSFARSLNRTDGRRWSLASLPSSGYGTNTPS;HFSFVPARRTDGRRWSLASLPSSGYGTNTPS	UID17596	NaN	NaN	NaN	NaN	NaN	NaN	NaN	NaN	NaN	NaN	NaN	NaN	NaN	NaN	NaN	NaN	NaN	NaN	NaN	NaN	NaN	NaN	NaN	NaN	NaN	NaN	NaN	NaN
O15021;Q6P0Q8	O15021;Q6P0Q8	Microtubule-associated serine/threonine-protein kinase 4;Microtubule-associated serine/threonine-protein kinase 2	MAST4;MAST2	288;230	S	___3	0.900536	7.35688e-09	83.343	FSFARSLNRTDGRRWSLASLPSSGYGTNTPS;HFSFVPARRTDGRRWSLASLPSSGYGTNTPS	UID34809	NaN	NaN	NaN	NaN	NaN	NaN	NaN	NaN	NaN	NaN	NaN	NaN	NaN	NaN	NaN	NaN	NaN	NaN	NaN	NaN	NaN	NaN	NaN	NaN	NaN	NaN	NaN	NaN
O15027	O15027	Protein transport protein Sec16A	SEC16A	1905	S	___1	0.995745	1.6773e-09	139.74	WDRADSGPTQPPLSLSPAPETKRPGQAAKKE	UID384	-1.47066	1.11676	0.285599	0.57185	-1.22498	0.323141	0.410269	0.465164	0.0966148	1.28348	0.643515	0.373611	0.393454	-0.392941	0.0532455	0.441248	-0.766386	-1.90306	-2.16442	NaN	NaN	NaN	NaN	NaN	1.62645	0.995829	1.00758	1.1938
O15027	O15027	Protein transport protein Sec16A	SEC16A	891	S	___1	1	8.71953e-10	143.46	LERAQQELVPPQQQASPPQLPKAMFSELSNP	UID385	2.80457	3.29899	3.32394	3.36237	2.94527	3.18354	1.97013	3.51666	3.34299	3.55772	2.92279	3.23939	2.59963	3.3476	2.96733	3.07868	3.19279	3.32225	3.00256	3.29627	2.71654	2.53834	2.68968	2.64309	3.12301	1.97635	3.18802	3.05651
O15027	O15027	Protein transport protein Sec16A	SEC16A	1149	S	___1	0.999992	7.24664e-67	231.41	EKRDNNWRYDPRFTGSFDDDPDPHRDPYGEE	UID386	1.53786	2.37577	2.93736	3.9456	1.85606	3.06275	2.68041	4.40667	4.12596	3.79685	3.33455	4.22864	4.07238	2.67701	3.14964	4.03531	2.89765	3.46558	3.4804	3.30963	2.65633	2.83086	3.37082	2.32406	3.41886	1.87432	2.01788	3.48061
O15027	O15027	Protein transport protein Sec16A	SEC16A	409	S	___1	0.892347	1.18537e-61	193.15	GGETDETTVSQNYRGSVSQPSTPSPPKPTGI	UID387	-0.155844	0.812647	0.414213	0.459568	-0.208429	NaN	0.17576	0.818914	0.468483	1.9233	0.645683	1.33936	0.176176	-0.507429	-0.942129	-1.15596	-0.0657196	-0.773571	NaN	NaN	NaN	NaN	NaN	NaN	1.1797	-0.775133	-0.213758	NaN
O15027	O15027	Protein transport protein Sec16A	SEC16A	411	S	___1	0.833837	1.43453e-39	164.72	ETDETTVSQNYRGSVSQPSTPSPPKPTGIFQ	UID388	NaN	NaN	NaN	NaN	NaN	0.534517	NaN	NaN	0.65247	NaN	NaN	NaN	NaN	NaN	NaN	-1.05994	NaN	NaN	-1.42537	NaN	NaN	NaN	NaN	NaN	NaN	NaN	-0.243759	-0.161856
O15027	O15027	Protein transport protein Sec16A	SEC16A	417	S	___1	0.992706	1.75498e-39	162.08	VSQNYRGSVSQPSTPSPPKPTGIFQTSANSS	UID389	1.23903	1.88183	1.98417	1.83932	1.22844	0.973364	1.62305	2.26783	1.44659	2.00117	1.44484	0.405001	NaN	0.736391	0.0931492	-0.473314	2.27264	1.54294	1.6387	1.35291	3.44369	2.92585	1.8465	1.67947	2.32621	1.58754	2.17694	2.41822
O15027	O15027	Protein transport protein Sec16A	SEC16A	1844	S	___1	1	3.55101e-47	171.14	VPPLQERRHLLQEARSPDPGIVPQEAPVGNS	UID390	NaN	NaN	NaN	NaN	NaN	NaN	NaN	NaN	2.26774	1.38067	1.64941	NaN	2.35109	2.02436	2.21142	2.49708	0.560795	2.03784	1.99228	1.54209	NaN	-0.97328	NaN	-0.692766	NaN	NaN	NaN	NaN
O15027	O15027	Protein transport protein Sec16A	SEC16A	136	S	___1	1	6.56789e-10	153.22	ESTFRQNPRIVNHWASPELRQNPGVKNEHRP	UID391	-2.43889	-1.48981	-0.757366	-0.110578	-0.0447864	-1.43067	-0.227009	0.683638	0.90354	0.355629	-0.163599	NaN	-0.682112	-0.408485	-1.10304	-2.13693	-1.18485	-1.25919	-2.218	-1.89721	NaN	NaN	NaN	NaN	-0.208792	-0.361366	-3.1014	-1.92932
O15027	O15027	Protein transport protein Sec16A	SEC16A	1786	S	___1	0.99403	0.000516362	58.024	LLPSAPQTLPDGPLASPARVPMFPVPLPPGP	UID392	NaN	NaN	NaN	NaN	NaN	NaN	NaN	NaN	NaN	NaN	NaN	NaN	NaN	NaN	NaN	NaN	NaN	NaN	NaN	NaN	NaN	NaN	NaN	NaN	NaN	NaN	NaN	NaN
O15027	O15027	Protein transport protein Sec16A	SEC16A	153	S	___1	1	0.000485606	62.002	ELRQNPGVKNEHRPASALVNPLARGDSPENR	UID393	NaN	NaN	NaN	NaN	NaN	NaN	NaN	NaN	NaN	NaN	NaN	NaN	-2.7357	NaN	-2.70081	NaN	-0.674786	-2.75889	NaN	NaN	NaN	NaN	NaN	NaN	NaN	NaN	NaN	NaN
O15027	O15027	Protein transport protein Sec16A	SEC16A	164	S	___1	1	1.45362e-80	237.33	HRPASALVNPLARGDSPENRTHHPLGAGAGS	UID394	0.922014	0.879755	2.00062	2.16446	1.41826	1.40072	1.38643	2.05251	2.68399	2.19005	1.87559	2.82398	1.10744	1.63777	1.90688	1.77536	0.44458	1.92569	1.95408	2.19563	1.09587	1.6009	1.062	1.50819	1.21789	0.103514	2.08166	1.64061
O15027	O15027	Protein transport protein Sec16A	SEC16A	390	S	___1	0.777025	1.43963e-92	259.7	KPEDEASGSFFKQIDSSPVGGETDETTVSQN	UID395	0.245997	NaN	0.714943	1.45854	-0.667831	0.848332	1.80752	1.86074	1.16911	NaN	1.05641	0.66411	NaN	1.56101	0.672392	0.0270882	NaN	1.11604	0.96327	0.669273	0.468668	0.440792	0.556896	-0.0262413	2.38754	NaN	NaN	2.61579
O15027	O15027	Protein transport protein Sec16A	SEC16A	391	S	___1	0.996396	3.04232e-110	270.55	PEDEASGSFFKQIDSSPVGGETDETTVSQNY	UID396	1.29209	2.20655	1.91682	2.14592	-0.253061	0.609324	1.80752	2.37689	1.16911	1.93984	2.00569	0.727716	1.53242	0.13855	-0.282181	0.291779	1.57892	NaN	0.96327	-0.699249	0.468668	0.440792	0.556896	-0.0262413	3.2613	2.52855	3.25914	1.46007
O15027	O15027	Protein transport protein Sec16A	SEC16A	1191	S	___1	0.966385	1.20957e-69	247	ARSLHSAHSLASRRSSLSSHSHQSQIYRSHN	UID397	-3.20564	-2.04403	NaN	0.434029	NaN	-3.97794	NaN	1.84625	1.99182	1.53349	-0.100056	2.69418	-0.255404	0.21872	0.426687	1.16328	0.288332	0.75453	0.467276	0.952353	1.13104	0.690388	1.57848	1.09122	0.649002	-2.72703	1.40023	1.03915
O15027	O15027	Protein transport protein Sec16A	SEC16A	1193	S	___1	0.832038	0.000229377	72.433	SLHSAHSLASRRSSLSSHSHQSQIYRSHNVA	UID398	NaN	NaN	NaN	NaN	NaN	NaN	NaN	NaN	NaN	NaN	NaN	-2.49137	-2.26285	NaN	NaN	-3.86217	-2.30675	-2.06169	-2.77853	-3.68621	-1.44333	NaN	-0.239481	-2.28289	NaN	NaN	NaN	NaN
O15027	O15027	Protein transport protein Sec16A	SEC16A	1220	S	___1	0.999999	5.23872e-56	192.64	HNVAAGSYEAPLPPGSFHGDFAYGTYRSNFS	UID399	NaN	-1.58281	-2.24768	-0.772652	NaN	-2.16196	-2.41556	-1.68267	-0.859333	-1.48906	-0.682497	-1.77425	-0.64666	-1.8164	NaN	-1.19979	NaN	-1.08488	-0.888086	-0.883032	NaN	NaN	-3.28075	NaN	-2.17293	NaN	-0.891581	-1.36985
O15027	O15027	Protein transport protein Sec16A	SEC16A	1178	S	___1	0.999763	5.72745e-12	162.65	EEVDRRSVHSEHSARSLHSAHSLASRRSSLS	UID400	-0.942997	-0.508837	-0.217152	-0.949728	-1.38749	0.189587	-0.803751	-1.1575	-1.29904	0.731573	0.57741	NaN	0.54814	-0.474888	0.10943	0.137663	-1.08271	-1.18227	-2.56151	NaN	-2.0871	-3.74362	-2.14219	NaN	0.454306	-0.645617	-0.837128	-0.685797
O15027	O15027	Protein transport protein Sec16A	SEC16A	1181	S	___1	0.999697	3.69064e-05	97.631	DRRSVHSEHSARSLHSAHSLASRRSSLSSHS	UID401	-3.12093	-3.16951	-2.49919	-1.6444	-3.91421	NaN	-2.37391	NaN	NaN	-0.672529	-3.088	NaN	NaN	-1.84804	-2.95941	NaN	-2.95689	-2.81271	-2.55479	-2.28969	-2.17779	-1.33409	-0.628397	-1.50166	-2.82665	NaN	-2.85039	NaN
O15027	O15027	Protein transport protein Sec16A	SEC16A	1184	S	___1	0.756398	0.00169044	64.675	SVHSEHSARSLHSAHSLASRRSSLSSHSHQS	UID402	NaN	NaN	NaN	NaN	NaN	-3.00514	NaN	NaN	NaN	NaN	NaN	NaN	NaN	NaN	NaN	NaN	NaN	-3.50439	NaN	NaN	NaN	NaN	NaN	NaN	NaN	NaN	NaN	NaN
O15027	O15027	Protein transport protein Sec16A	SEC16A	1263	S	___1	0.782995	5.15905e-08	74.315	DTVWPAMEQVSSRPTSPEKFSVPHVCARFGP	UID403	NaN	NaN	NaN	NaN	NaN	NaN	NaN	NaN	NaN	-0.0642185	0.336468	NaN	0.467749	NaN	NaN	NaN	NaN	NaN	NaN	1.17029	NaN	NaN	NaN	1.90402	-0.226421	NaN	NaN	0.744326
O15027	O15027	Protein transport protein Sec16A	SEC16A	2093	S	___1	0.998441	5.50509e-12	114.35	NPEPAPEPKVLSSAASLPGSELPSSRPEGSQ	UID404	NaN	-0.321455	NaN	NaN	NaN	NaN	NaN	NaN	NaN	NaN	NaN	NaN	NaN	NaN	NaN	NaN	NaN	NaN	1.69817	NaN	NaN	NaN	NaN	NaN	NaN	NaN	NaN	NaN
[truncated: 50,091 more rows]

## Sheet: Supplementary Data 4.2
Proteins	Leading proteins	Protein names	Gene names	Positions within proteins	Amino acid	Multiplicity	Localization prob	Sequence window	Unique identifier	Intensity CT_A	Intensity CT_B	Intensity CT_C	Intensity CT_D	Intensity 2h_A	Intensity 2h_B	Intensity 2h_C	Intensity 2h_D	Intensity 4h_A	Intensity 4h_B	Intensity 4h_C	Intensity 4h_D	Intensity 6h_A	Intensity 6h_B	Intensity 6h_C	Intensity 6h_D	Intensity 8h_A	Intensity 8h_B	Intensity 8h_C	Intensity 8h_D	Intensity 10h_A	Intensity 10h_B	Intensity 10h_C	Intensity 10h_D	Intensity Mock_10h_A	Intensity Mock_10h_B	Intensity Mock_10h_C	Intensity Mock_10h_D	Welch's T-test Significant 2h_CT	Welch's T-test Significant 4h_CT	Welch's T-test Significant 6h_CT	Welch's T-test Significant 8h_CT	Welch's T-test Significant 10h_CT	Welch's T-test Significant Mock_10h_CT	ANOVA Significant	-Log Welch's T-test p-value 2h_CT	Welch's T-test q-value 2h_CT	Log2 2h_CT	Welch's T-test Test statistic 2h_CT	-Log Welch's T-test p-value 4h_CT
[truncated: 16,944 more rows]
[truncated: 21 more columns]

[truncated: 1 more sheets: Supplementary Data 4.3]
