# Supplementary material for: Dynamic remodelling of the human host cell proteome and phosphoproteome upon enterovirus infection
Source: Nat Commun. 2020 Aug 28;11:4332. doi: 10.1038/s41467-020-18168-3 (PMC7455705; doi:10.1038/s41467-020-18168-3)
Supplement: Supplementary file 8 — Supplementary Data 5 [file 41467_2020_18168_MOESM8_ESM.xlsx]

## Sheet: Legend
Supplementary Data 5 - Motif-x analysis and NetworKIN prediction
5.1	Motif-x analysis
5.2	NetworKIN prediction
Motif	The overrepresented extracted motif
Score	The motif score calculated by motif-x. Higher scores typically correspond to motifs that are more statistically significant and more specific
Cluster 1	Number of phosphorylation sites in each cluster that belong to the extracted motif
Cluster 2
Cluster 3
Type	Classification into into general motif classes
Substrate	Protein uniprot entry
Position	Amino acid position
Kinase	Predicted upstream kinase
NetworKIN score	The prediction score calculated by NetworKIN. Scores higher than the theoretically neutral value of 1 are likely to be true, and the higher the score for a given kinase, the higher the likelihood it is indeed this kinase responsible for the phosphorylation of the given site
Rank	A phosphorylation site can have multiple predicted upstream kinases, those are ranked according to the NetworKIN score.

## Sheet: Supplementary Data 5.1
Motif	Score	Cluster 1	Cluster 2	Cluster 3	Type
.......S...SP..	21.7645	4	10	40	Proline-directed
.......S..D....	13.9861	35	31	57	Acidophilic
.......S..E....	7.28997	23	27	29	Acidophilic
.......S..E.E..	318.154	24	16	33	Acidophilic
.......S..EE...	19.5335	12	9	13	Acidophilic
.......S.D.E...	318.399	17	18	25	Acidophilic
.......S.DE....	315.144	17	14	21	Acidophilic
.......S.DEE...	627.514	16	12	24	Acidophilic
.......S.E.....	307.653	66	35	83	Acidophilic
.......S.E...E.	315.55	25	20	25	Acidophilic
.......S.E..E..	314.161	20	11	17	Acidophilic
.......S.ED....	615.305	45	31	55	Acidophilic
.......S.EE....	323.607	48	27	45	Acidophilic
.......S.SD....	615.305	31	36	34	Acidophilic
.......S.SP....	23.3324	9	14	38	Proline-directed
.......SD......	13.7962	32	35	65	Acidophilic
.......SD.D....	316.547	5	5	24	Acidophilic
.......SD.E....	615.305	33	34	64	Acidophilic
.......SD.E.E..	627.149	14	12	21	Acidophilic
.......SD.EE...	627.818	23	10	31	Acidophilic
.......SDDD....	624.991	12	8	18	Acidophilic
.......SDDE....	623.683	11	8	23	Acidophilic
.......SDEE....	626.924	22	16	41	Acidophilic
.......SE......	6.28472	26	17	44	Acidophilic
.......SE.E....	615.305	27	44	62	Acidophilic
.......SEEE....	622.931	27	13	34	Acidophilic
.......SLD.....	314.43	8	18	17	Acidophilic
.......SP......	307.653	122	196	563	Proline-directed
.......SP.....R	315.12	11	22	61	Proline-Basophilic
.......SP....K.	615.305	40	35	188	Proline-Basophilic
.......SP....R.	615.305	30	40	208	Proline-Basophilic
.......SP...K..	316.222	13	22	79	Proline-Basophilic
.......SP...R..	314.553	10	21	61	Proline-Basophilic
.......SP..K...	321.673	25	34	129	Proline-Basophilic
.......SP.K....	615.305	44	48	297	Proline-Basophilic
.......SP.R....	615.305	66	33	281	Proline-Basophilic
.......SPR.....	315.332	11	22	84	Proline-Basophilic
.......SQD.....	315.361	19	13	3	Acidophilic
.......SQE.....	615.305	107	37	17	Acidophilic
.......SSP.....	615.305	23	39	101	Proline-directed
.......T.E.....	7.28876	18	14	19	Acidophilic
.......T.EE....	316.067	11	9	18	Acidophilic
.......T.P.....	7.36327	10	16	26	Proline-directed
.......TD.E....	22.4715	5	8	15	Acidophilic
.......TP......	307.653	26	53	213	Proline-directed
.......TP.K....	615.305	4	7	88	Proline-Basophilic
.......TPD.....	315.307	14	8	22	Proline-Acidophilic
.......TPE.....	316.516	15	14	52	Proline-Acidophilic
.......TPP.....	615.305	32	34	161	Proline-directed
.......TPT.....	316.137	10	18	38	Proline-directed
.......TSP.....	615.305	6	11	42	Proline-directed
......DS.......	307.653	85	58	107	Acidophilic
......DSD......	615.305	23	15	41	Acidophilic
......DSE.E....	626.271	38	16	25	Acidophilic
......GS.......	307.653	74	101	146	Other
.....P.SP......	615.305	137	206	485	Proline-directed
.....P.SP...K..	621.873	5	25	49	Proline-Basophilic
.....P.TP......	321.159	16	50	72	Proline-directed
.....R.S.......	307.653	97	115	103	Basophilic
.....R.S.S.....	314.742	14	34	41	Basophilic
....G..SP......	316.688	35	44	134	Proline-directed
....K..S.......	13.8864	31	68	66	Basophilic
....K..S.D.....	314.117	10	10	6	Acidophilic-Basophilic
....KR.S.......	615.305	29	44	32	Basophilic
....KS.S.......	317.269	12	31	25	Basophilic
....R..S.......	307.653	52	95	73	Basophilic
....R..S......E	323.13	11	27	16	Acidophilic-Basophilic
....R..S..E....	314.115	17	29	11	Acidophilic-Basophilic
....R..S.D.....	318.91	22	33	23	Acidophilic-Basophilic
....R..S.E.....	615.305	25	36	28	Acidophilic-Basophilic
....R..S.G.....	322.704	14	24	16	Basophilic
....R..S.S.....	615.305	19	70	50	Basophilic
....R..S.SE....	623.604	14	24	15	Acidophilic-Basophilic
....R..SP......	320.951	25	22	114	Proline-Basophilic
....R..SP.P....	624.726	16	15	83	Proline-Basophilic
....R..T.......	15.6536	8	28	35	Basophilic
....R..T.S.....	313.826	4	7	14	Basophilic
....R.GS.......	314.793	7	9	20	Basophilic
....RR.S.......	615.305	44	113	73	Basophilic
....RR.SF......	621.545	6	11	10	Basophilic
....RS.S.......	615.305	37	97	122	Basophilic
....RS.SP......	622.499	21	11	66	Proline-Basophilic
...K...SP......	320.97	22	33	99	Proline-Basophilic
...R...SP......	316.576	21	20	86	Proline-Basophilic
..E....S.......	6.70712	21	20	55	Acidophilic
..K....SP......	315.35	17	21	56	Proline-Basophilic
..L.RS.S.......	625.679	6	27	45	Basophilic
..R.R..S.......	323.005	20	59	56	Basophilic
..R.R..S..S....	621.807	10	34	41	Basophilic
.K.....S.......	8.05447	21	34	54	Basophilic
.K.....SP......	321.51	40	34	121	Proline-Basophilic
.R..R..S.......	316.666	5	18	12	Basophilic
.R..S..S.......	19.6772	7	21	18	Basophilic
K......SD.E....	622.159	15	10	31	Acidophilic-Basophilic
R......S.......	8.59028	22	26	51	Basophilic

## Sheet: Supplementary Data 5.2
Substrate	Position	Kinase	NetworKIN score	Rank
1433S_HUMAN	S74	CK1alpha	1.28538	1
1433S_HUMAN	S74	GRK2	1.05383	2
1433T_HUMAN	S45	GSK3beta	9.20029	1
1433T_HUMAN	S45	PKCepsilon	4.49136	2
1433T_HUMAN	S45	PKCalpha	3.95039	3
1433T_HUMAN	S45	DNAPK	3.55768	4
1433T_HUMAN	S45	GSK3alpha	3.31375	5
1A68_HUMAN	S343	PKCbeta	1.3552	1
1A68_HUMAN	S352	GSK3beta	1.47592	1
1A68_HUMAN	S352	CK1alpha	1.38876	2
1A68_HUMAN	S359	PKCbeta	2.22862	1
1A68_HUMAN	S359	PKCalpha	1.15951	2
1C12_HUMAN	S360	PKCbeta	2.49482	1
1C12_HUMAN	S360	CK1alpha	1.3564	2
1C12_HUMAN	S360	PKCalpha	1.27672	3
1C12_HUMAN	S360	PKCzeta	1.24398	4
2A5D_HUMAN	S573	AuroraA	24.1571	1
2A5D_HUMAN	S573	CaMKIIalpha	1.93203	2
2A5D_HUMAN	S573	PAK1	1.52311	3
2A5D_HUMAN	S573	PKAalpha	1.32087	4
2A5D_HUMAN	S598	CK1delta	3.12604	1
2A5D_HUMAN	S598	CK1alpha	2.91616	2
2A5D_HUMAN	S598	ATM	2.5642	3
2A5D_HUMAN	S598	TTK	2.55517	4
2A5D_HUMAN	S598	NEK1	1.60022	5
2A5D_HUMAN	S88	PKCbeta	2.49482	1
2A5D_HUMAN	S88	NEK1	2.12195	2
2A5D_HUMAN	S88	PKCalpha	1.78664	3
2A5D_HUMAN	S88	CaMKIIalpha	1.77677	4
2A5D_HUMAN	S88	PAK1	1.52311	5
2A5D_HUMAN	S89	PKCalpha	3.24159	1
2A5D_HUMAN	S89	PKCbeta	2.49482	2
2A5D_HUMAN	S89	NEK1	2.21409	3
2A5D_HUMAN	S89	CaMKIIalpha	1.93203	4
2A5D_HUMAN	S89	PAK1	1.45729	5
2A5D_HUMAN	S90	AuroraA	15.0172	1
2A5D_HUMAN	S90	PKCbeta	1.8199	2
2A5D_HUMAN	S90	ATM	1.68726	3
2A5D_HUMAN	S90	PAK1	1.52311	4
2A5D_HUMAN	S90	PKCalpha	1.48634	5
3BP1_HUMAN	S544	MAPK3	1.41148	1
3BP5_HUMAN	S375	CK1alpha	1.3564	1
3BP5_HUMAN	S419	PAK1	1.21338	1
3BP5L_HUMAN	S362	CaMKIIalpha	1.45314	1
3BP5L_HUMAN	S362	CK1alpha	1.05565	2
41_HUMAN	S95	CK2alpha	6.15477	1
41_HUMAN	S95	CK1delta	1.36538	2
41_HUMAN	S95	CaMKIV	1.27476	3
41_HUMAN	S104	CK2alpha	6.2721	1
41_HUMAN	S104	PKCbeta	2.49482	2
41_HUMAN	S104	PKCalpha	1.23675	3
41_HUMAN	S104	PKCzeta	1.18599	4
41_HUMAN	S104	CK1delta	1.03952	5
41_HUMAN	S188	CDK1	15.4482	1
41_HUMAN	S188	CDK2	1.20105	2
41_HUMAN	S191	CK1alpha	3.42483	1
41_HUMAN	S191	CK1delta	2.93424	2
41_HUMAN	S191	CK2alpha	2.49276	3
41_HUMAN	S555	CDK1	13.3693	1
41_HUMAN	S555	MAPK3	1.64012	2
41_HUMAN	S712	CDK1	16.6705	1
41_HUMAN	S712	CK1alpha	3.42483	2
41_HUMAN	S712	CK1delta	2.93424	3
41_HUMAN	S712	CDK2	1.20105	4
41_HUMAN	S92	CaMKIIalpha	1.99783	1
41_HUMAN	S92	PAK1	1.36171	2
4EBP1_HUMAN	S101	MAPK13	5.76307	1
4EBP1_HUMAN	S101	PDHK1	3.07544	2
4EBP1_HUMAN	S101	CK2a2	2.66427	3
4EBP1_HUMAN	S101	EIF2AK2	2.39193	4
4EBP1_HUMAN	S101	CDK1	2.03704	5
4EBP1_HUMAN	S112	ATM	88.203	1
4EBP1_HUMAN	S112	CK2alpha	28.5102	2
4EBP1_HUMAN	S112	CK2a2	8.862	3
4EBP1_HUMAN	S112	EIF2AK2	6.48731	4
4EBP1_HUMAN	T37	MAPK1	13.2992	1
4EBP1_HUMAN	T37	GSK3beta	8.0225	2
4EBP1_HUMAN	T37	MAPK13	5.76307	3
4EBP1_HUMAN	T37	MAPK3	4.57963	4
4EBP1_HUMAN	T37	GSK3alpha	3.78737	5
4EBP1_HUMAN	S83	MAPK1	15.2429	1
4EBP1_HUMAN	S83	CDK4	9.7637	2
4EBP1_HUMAN	S83	GSK3beta	5.93852	3
4EBP1_HUMAN	S83	MAPK13	5.76307	4
4EBP1_HUMAN	S83	MAPK3	4.57963	5
4EBP1_HUMAN	S2	GSK3beta	7.76801	1
4EBP1_HUMAN	S2	EIF2AK2	6.48731	2
4EBP1_HUMAN	S2	CK2a2	3.78363	3
4EBP1_HUMAN	S2	GSK3alpha	3.76691	4
4EBP1_HUMAN	S2	CK2alpha	2.43856	5
4EBP1_HUMAN	T46	MAPK13	5.76307	1
4EBP1_HUMAN	T46	GSK3beta	5.57104	2
4EBP1_HUMAN	T46	MAPK1	3.09835	3
4EBP1_HUMAN	T46	GSK3alpha	2.66195	4
4EBP1_HUMAN	T46	MAPK3	2.07263	5
4EBP1_HUMAN	S65	MAPK13	5.76307	1
4EBP1_HUMAN	S65	MAPK1	2.87695	2
4EBP1_HUMAN	S65	EIF2AK2	2.39193	3
4EBP1_HUMAN	S65	CDK1	1.68998	4
4EBP1_HUMAN	S65	CDK4	1.4425	5
4EBP1_HUMAN	T70	MAPK1	10.1763	1
4EBP1_HUMAN	T70	GSK3beta	7.12971	2
4EBP1_HUMAN	T70	MAPK13	5.76307	3
4EBP1_HUMAN	T70	MAPK3	4.43785	4
4EBP1_HUMAN	T70	TTK	2.77556	5
4EBP1_HUMAN	T77	GSK3beta	5.63783	1
4EBP1_HUMAN	T77	MAP2K1	2.71709	2
4EBP1_HUMAN	T77	CK2a2	2.66629	3
4EBP1_HUMAN	T77	GSK3alpha	2.66396	4
4EBP1_HUMAN	T77	TTK	1.11394	5
4EBP2_HUMAN	T37	MAPK3	1.52968	1
4EBP2_HUMAN	T37	CK1alpha	1.10475	1
4EBP2_HUMAN	T37	DAPK3	1	1
4EBP2_HUMAN	T46	DAPK3	1	1
4EBP2_HUMAN	S65	PAK1	1.29886	1
4ET_HUMAN	S513	MAPK1	1.86381	1
4ET_HUMAN	S513	MAPK3	1.75787	2
4ET_HUMAN	S5	PAK1	1.16935	1
4ET_HUMAN	S5	CK1alpha	1.05565	2
4ET_HUMAN	S353	CaMKIIalpha	1.90165	1
4ET_HUMAN	S353	PAK1	1.36171	1
4ET_HUMAN	S564	MAPK3	1.30379	1
4ET_HUMAN	S74	PKCbeta	2.32242	1
4ET_HUMAN	S74	PKCalpha	1.18048	1
4ET_HUMAN	S751	PAK1	1.29226	1
4ET_HUMAN	S77	PKCbeta	1.10167	1
4ET_HUMAN	S78	MAPK3	1.43518	1
4F2_HUMAN	S165	CK1alpha	3.46217	1
4F2_HUMAN	S165	CaMKIIalpha	1.43403	2
4F2_HUMAN	S134	PKCbeta	1.37486	1
4F2_HUMAN	S134	PKCalpha	1.00362	1
5NTC_HUMAN	T510	TTK	1.84856	1
5NTC_HUMAN	T510	CaMKIIalpha	1.78853	2
5NTC_HUMAN	T510	DAPK3	1	3
5NTC_HUMAN	S511	PKCbeta	1.43456	1
5NTC_HUMAN	S511	PAK1	1.36171	2
5NTC_HUMAN	S511	PKCalpha	1.06753	3
A16L1_HUMAN	S287	PAK1	1.36171	1
A16L1_HUMAN	S287	PKAalpha	1.27549	1
A16L1_HUMAN	S287	PKCbeta	1.00018	1
AAAS_HUMAN	S495	HIPK2	1.6548	1
AAAT_HUMAN	S9	PKAalpha	1.31856	1
AAAT_HUMAN	S9	PAK1	1.18082	2
AAAT_HUMAN	S535	PKCbeta	2.21765	1
AAAT_HUMAN	S535	PKCalpha	1.16235	2
AAAT_HUMAN	S535	CK1alpha	1.05565	3
AAK1_HUMAN	T620	MAPK1	1.94533	1
AAK1_HUMAN	T620	MAPK3	1.75787	2
AAK1_HUMAN	T620	DAPK3	1	3
AAK1_HUMAN	S20	CK1alpha	1.05565	1
AAK1_HUMAN	S21	CK1alpha	1.3564	1
AAK1_HUMAN	T606	MAPK3	1.67686	1
AAK1_HUMAN	T606	MAPK1	1.0813	1
AAK1_HUMAN	T606	DAPK3	1	1
AAK1_HUMAN	T620	MAPK3	1.75787	1
AAK1_HUMAN	T620	DAPK3	1	1
AAK1_HUMAN	S637	RSK1	2.32498	1
AAK1_HUMAN	S637	PAK1	1.30074	1
AAKB1_HUMAN	S182	MAPK3	1.78961	1
AAKB1_HUMAN	S182	CK1alpha	1.22153	2
AAKB1_HUMAN	S182	MAPK1	1.14109	3
AAKB2_HUMAN	S184	AMPKa1	16.1896	1
AAKB2_HUMAN	S184	AMPKa2	8.82751	2
AAKB2_HUMAN	S184	MAPK3	1.78961	3
AAKB2_HUMAN	S184	MAPK1	1.4255	4
AAPK1_HUMAN	S496	AMPKa1	17.1752	1
AAPK1_HUMAN	S496	AMPKa2	2.75826	1
AAPK1_HUMAN	S496	RSK1	2.52384	1
AAPK1_HUMAN	S496	CaMKIIalpha	1.90165	1
AAPK1_HUMAN	S496	PAK1	1.4784	1
AAPK1_HUMAN	S496	PKCalpha	1.24671	1
AAPK1_HUMAN	S496	PKCbeta	1.23938	1
AAPK2_HUMAN	T172	LKB1	23.4429	1
AAPK2_HUMAN	T172	PDHK4	3.34454	2
AAPK2_HUMAN	T172	GSK3beta	2.01891	3
AAPK2_HUMAN	T172	TTK	1.9747	4
AAPK2_HUMAN	T172	ROCK1	1.85411	5
AASD1_HUMAN	S174	CaMKIIalpha	1.90165	1
AATF_HUMAN	T310	DAPK3	2.91661	1
AATF_HUMAN	T310	TTK	1.22671	2
AATF_HUMAN	S316	CDK4	1.55755	1
AATF_HUMAN	S316	CK1alpha	1.04686	2
AATF_HUMAN	S320	CK2alpha	3.13319	1
AATF_HUMAN	S155	CK2alpha	3.13319	1
AATF_HUMAN	S155	CDK4	1.55755	2
AATF_HUMAN	S433	IKKalpha	1.25113	1
AATF_HUMAN	S433	MAPK3	1.09625	2
AATF_HUMAN	T310	TTK	1.22671	1
AATF_HUMAN	S316	CK1alpha	1.04686	1
AATF_HUMAN	S321	CK2alpha	3.13319	1
AATF_HUMAN	S321	CK1alpha	1.46461	1
AATF_HUMAN	S321	IKKalpha	1.24861	1
ABHGA_HUMAN	T32	MAPK3	1.62772	1
ABHGA_HUMAN	T32	DAPK3	1	2
ABI1_HUMAN	S183	CDK5	3.7352	1
ABI1_HUMAN	S183	MAPK3	2.78526	2
ABI1_HUMAN	S183	MAPK1	1.61984	3
ABI1_HUMAN	S183	CDK2	1.46093	4
ABI1_HUMAN	S231	PKBalpha	13.1965	1
ABI1_HUMAN	S231	PAK2	2.11485	2
ABI1_HUMAN	S231	PAK1	1.90694	3
ABI1_HUMAN	S231	PKCbeta	1.2671	4
ABI1_HUMAN	S231	PKCalpha	1.11162	5
ABI1_HUMAN	S319	AMPKa1	2.81874	1
ABI1_HUMAN	S319	CaMKIIalpha	1.90165	2
ABI1_HUMAN	S319	PAK2	1.83791	3
ABI1_HUMAN	S319	PAK1	1.79076	3
ABI1_HUMAN	S319	PKCbeta	1.48287	3
ABI1_HUMAN	S319	PKCalpha	1.17253	3
ABI1_HUMAN	S319	ATR	1.09777	3
ABI1_HUMAN	T174	MAP4K6	2.12849	1
ABI1_HUMAN	T174	LKB1	1.9639	1
ABI1_HUMAN	T174	DAPK3	1	1
ABI1_HUMAN	T215	MAP4K6	3.41522	1
ABI1_HUMAN	T215	CK1alpha	2.61473	1
ABI1_HUMAN	T215	DAPK3	1	1
ABI1_HUMAN	S225	CDK5	3.7352	1
ABI1_HUMAN	S225	AMPKa1	2.88057	1
ABI1_HUMAN	S225	CDK2	1.46093	1
ABI1_HUMAN	T229	MAP4K6	2.12831	1
ABI1_HUMAN	T229	AMPKa1	2.04138	1
ABI1_HUMAN	T229	DAPK3	1	1
ABI1_HUMAN	S231	PAK2	2.11485	1
ABI1_HUMAN	S231	PAK1	1.90694	1
ABI1_HUMAN	S231	PKCbeta	1.2671	1
ABI1_HUMAN	S231	PKCalpha	1.11162	1
ABI1_HUMAN	S231	CK1alpha	1.00854	1
ABI1_HUMAN	S323	PKBalpha	5.51725	1
ABI1_HUMAN	S323	PAK2	2.12303	1
ABI1_HUMAN	S323	AMPKa1	2.09774	1
ABI1_HUMAN	S323	PAK1	1.99447	1
ABI1_HUMAN	S323	CaMKIIalpha	1.90165	1
ABI2_HUMAN	S183	CDK5	3.74352	1
ABI2_HUMAN	S183	MAPK3	1.81948	2
ABI2_HUMAN	S183	CDK2	1.45331	3
ABI2_HUMAN	S183	MAPK1	1.4193	4
ABI2_HUMAN	S196	CDK5	3.74352	1
ABI2_HUMAN	S196	MAPK3	1.48317	1
ABI2_HUMAN	S196	CDK2	1.45331	1
ABI2_HUMAN	S227	CDK5	3.74352	1
ABI2_HUMAN	S227	CDK2	1.16356	1
ABI2_HUMAN	S368	PKCbeta	1.64385	1
ABI2_HUMAN	S368	CK1alpha	1.33719	1
ABI2_HUMAN	S368	PKCalpha	1.22727	1
ABL1_HUMAN	S917	CDK2	15.0953	1
ABL1_HUMAN	S917	CDK1	5.85612	2
ABL1_HUMAN	S917	MAPK11	5.81562	3
ABL1_HUMAN	S917	MAPK12	5.81562	3
ABL1_HUMAN	S917	DNAPK	3.76362	5
ABL1_HUMAN	S919	ATM	228.141	1
ABL1_HUMAN	S919	DNAPK	26.6556	2
ABL1_HUMAN	S919	ATR	6.25853	3
ABL1_HUMAN	S919	HIPK2	2.01881	4
ABL1_HUMAN	T852	CDK2	29.5897	1
ABL1_HUMAN	T852	CDK5	14.025	1
ABL1_HUMAN	T852	CDK1	11.2842	1
ABL1_HUMAN	T852	MAPK11	5.81562	1
ABL1_HUMAN	T852	MAPK12	5.81562	1
ABL1_HUMAN	T852	MAPK3	2.45564	1
ABL1_HUMAN	T852	MAPK1	2.0251	1
ABL1_HUMAN	T852	MAPK14	1.31011	1
ABL1_HUMAN	T852	CDK3	1.26089	1
ABL1_HUMAN	T852	DAPK3	1	1
ABL1_HUMAN	S569	CDK2	17.1707	1
ABL1_HUMAN	S569	DNAPK	7.51598	1
ABL1_HUMAN	S569	CDK5	7.48682	1
ABL1_HUMAN	S569	CDK1	5.9953	1
ABL1_HUMAN	S569	MAPK11	5.81562	1
ABL1_HUMAN	S569	MAPK12	5.81562	1
ABL1_HUMAN	S569	HIPK2	2.72293	1
ABL1_HUMAN	S569	MAPK3	2.04753	1
ABL1_HUMAN	S569	MAPK14	1.31011	1
ABL2_HUMAN	S655	PKCalpha	3.26489	1
ABL2_HUMAN	S655	PKCbeta	2.49482	1
ABL2_HUMAN	S655	PKCepsilon	1.94772	1
ABL2_HUMAN	S655	PKCzeta	1.24398	1
ABL2_HUMAN	S655	PKCeta	1.07739	1
ABL2_HUMAN	S655	PKCtheta	1.07739	1
ABL2_HUMAN	S655	PKCgamma	1.07739	1
ABL2_HUMAN	S783	CaMKIIalpha	1.90165	1
ABL2_HUMAN	S783	PAK1	1.49948	1
ABL2_HUMAN	S936	MAPK3	1.46682	1
ABL2_HUMAN	S936	MAPK8	1.01941	1
ABL2_HUMAN	S936	CDK1	1.01491	1
ABL2_HUMAN	S620	PKD1	3.88441	1
ABL2_HUMAN	S620	CDK1	1.48148	1
ABL2_HUMAN	S620	CDK5	1.3825	1
ABL2_HUMAN	S620	CDK2	1.21132	1
ABL2_HUMAN	S620	CK1alpha	1.05565	1
ABL2_HUMAN	S631	CaMKIIalpha	1.41847	1
ABL2_HUMAN	S631	CDK1	1.07576	1
ABL2_HUMAN	S631	MAPK3	1.07074	1
ABL2_HUMAN	S631	CDK5	1.06113	1
ABLM1_HUMAN	S353	PKBalpha	2.68483	1
ABLM1_HUMAN	S353	PAK1	1.50177	1
ABLM1_HUMAN	S353	CK1alpha	1.03836	1
ABLM1_HUMAN	S367	MAPK3	1.84468	1
ABLM1_HUMAN	S367	MAPK1	1.27669	1
ABLM1_HUMAN	S587	PKCbeta	2.49482	1
ABLM1_HUMAN	S587	PKCepsilon	2.07028	1
ABLM1_HUMAN	S587	PAK1	1.58241	1
ABLM1_HUMAN	S587	PKCalpha	1.44176	1
ABLM1_HUMAN	S587	CaMKIIalpha	1.43722	1
ABLM1_HUMAN	S587	PKAalpha	1.31856	1
ABLM1_HUMAN	S587	PKCzeta	1.24398	1
ABLM1_HUMAN	S431	MAPK1	1.89589	1
ABLM1_HUMAN	S431	MAPK3	1.87462	1
ABLM1_HUMAN	S452	PKBalpha	3.75267	1
ABLM1_HUMAN	S452	CaMKIIalpha	1.90165	1
ABLM1_HUMAN	S452	PAK1	1.51498	1
ABLM1_HUMAN	S455	CK1alpha	1.3564	1
ABLM1_HUMAN	S455	PAK1	1.00886	1
ABLM1_HUMAN	S586	PKCbeta	2.49482	1
ABLM1_HUMAN	S586	PKCepsilon	2.07028	1
ABLM1_HUMAN	S586	PAK1	1.58241	1
ABLM1_HUMAN	S586	PKCalpha	1.41503	1
ABLM1_HUMAN	S586	PKAalpha	1.31856	1
ABLM1_HUMAN	S586	PKCzeta	1.24398	1
ABLM1_HUMAN	S640	PKBalpha	2.65528	1
ABLM1_HUMAN	S655	PAK1	1.50669	1
ABLM1_HUMAN	S655	CK1alpha	1.3564	1
ABLM1_HUMAN	S655	PKCbeta	1.26776	1
ABLM1_HUMAN	S655	PKCepsilon	1.19557	1
ABLM1_HUMAN	S655	PKCalpha	1.04283	1
ABLM1_HUMAN	S706	PKBalpha	3.5699	1
ABLM1_HUMAN	S706	CaMKIIalpha	1.90165	1
ABLM1_HUMAN	S706	PKCbeta	1.03604	1
ABR_HUMAN	S632	PKCalpha	3.13072	1
ABR_HUMAN	S632	PKCbeta	2.49482	1
ABR_HUMAN	S632	CaMKIIalpha	1.5355	1
ABR_HUMAN	S632	PKCzeta	1.24398	1
ACACA_HUMAN	S2343	MAPK3	1.11433	1
ACACA_HUMAN	S1263	MAPK1	1.97965	1
ACACA_HUMAN	S1263	MAPK3	1.97368	1
ACACA_HUMAN	S1263	CDK2	1.02301	1
ACACA_HUMAN	S5	MAPK3	1.02791	1
ACACA_HUMAN	S1257	CK2a2	3.62785	1
ACACA_HUMAN	S1257	CK2alpha	1.48771	1
ACACA_HUMAN	S80	AMPKa2	15.3177	1
ACACA_HUMAN	S80	AMPKa1	10.3365	1
ACACA_HUMAN	S80	CK2a2	5.08161	1
ACACA_HUMAN	S80	CK2alpha	2.16081	1
ACACA_HUMAN	S80	PKCbeta	1.55083	1
ACACA_HUMAN	S80	PAK1	1.29485	1
ACACA_HUMAN	S80	PKCalpha	1.07104	1
ACAP2_HUMAN	S379	MAPK3	1.1391	1
ACAP2_HUMAN	S521	MAPK3	2.39186	1
ACAP2_HUMAN	S521	MAPK1	2.27517	1
ACAP2_HUMAN	S521	CK1alpha	1.0541	1
ACBD5_HUMAN	S200	CK1alpha	1.05565	1
ACBD6_HUMAN	S106	MAPK3	1.40267	1
ACD_HUMAN	S424	PAK1	1.35455	1
ACD_HUMAN	S435	MAPK1	1.89589	1
ACD_HUMAN	S435	MAPK3	1.75787	1
ACINU_HUMAN	S1004	CDK2	1.03107	1
ACINU_HUMAN	S243	CK1alpha	1.4222	1
ACINU_HUMAN	S328	PKBalpha	4.74948	1
ACINU_HUMAN	S328	PAK1	1.40682	2
ACINU_HUMAN	S388	MAPK3	1.83767	1
ACINU_HUMAN	S388	MAPK1	1.58393	2
ACINU_HUMAN	S388	CDK2	1.03107	3
ACINU_HUMAN	T414	MAPK1	1.89589	1
ACINU_HUMAN	T414	MAPK3	1.83767	2
ACINU_HUMAN	T414	CK1alpha	1.31513	3
ACINU_HUMAN	T414	DAPK3	1	4
ACINU_HUMAN	S599	PKBalpha	3.80598	1
ACINU_HUMAN	S990	CK1alpha	1.49579	1
ACINU_HUMAN	S990	PKCbeta	1.37384	2
ACINU_HUMAN	S240	PKBalpha	3.78507	1
ACINU_HUMAN	S377	PKBalpha	2.70734	1
ACINU_HUMAN	S400	PAK1	1.4017	1
ACINU_HUMAN	S551	PKCbeta	1.17175	1
ACINU_HUMAN	S710	PAK1	1.4751	1
ACINU_HUMAN	S710	PKAalpha	1.31856	1
ACINU_HUMAN	S825	CaMKIIalpha	1.69425	1
ACINU_HUMAN	S825	PAK1	1.4751	1
ACINU_HUMAN	S825	PKAalpha	1.31856	1
ACINU_HUMAN	T976	PKCbeta	2.49482	1
ACINU_HUMAN	T976	PKCalpha	1.29167	1
ACINU_HUMAN	T976	PKCzeta	1.24398	1
ACINU_HUMAN	T976	DAPK3	1	1
ACINU_HUMAN	S208	PAK1	1.4751	1
ACINU_HUMAN	S210	CK1alpha	1.49579	1
ACINU_HUMAN	T254	CK1alpha	1.49579	1
ACINU_HUMAN	T254	DAPK3	1	1
ACINU_HUMAN	T326	ROCK1	1.03069	1
ACINU_HUMAN	T326	DAPK3	1	1
ACINU_HUMAN	S386	MAPK3	1.80831	1
ACINU_HUMAN	S386	MAPK1	1.27669	1
ACINU_HUMAN	S410	CK1alpha	1.02232	1
ACINU_HUMAN	T414	MAPK3	1.83767	1
ACINU_HUMAN	T414	CK1alpha	1.31513	1
ACINU_HUMAN	T414	DAPK3	1	1
ACINU_HUMAN	S490	MAPK3	1.45425	1
ACINU_HUMAN	S490	CK1alpha	1.07861	1
ACINU_HUMAN	S561	PKBalpha	2.72411	1
ACINU_HUMAN	S561	PAK1	1.4751	1
ACINU_HUMAN	S561	PKAalpha	1.31856	1
ACINU_HUMAN	S655	PAK1	1.4751	1
ACINU_HUMAN	S655	CK1alpha	1.32034	1
ACINU_HUMAN	S655	PKCbeta	1.23958	1
ACINU_HUMAN	S657	MAPK3	1.53986	1
ACINU_HUMAN	T682	MAPK3	1.50387	1
ACINU_HUMAN	T682	DAPK3	1	1
ACINU_HUMAN	S729	PKCbeta	1.26754	1
ACINU_HUMAN	S729	CDK2	1.03107	1
ACK1_HUMAN	Y827	EGFR	1.14835	1
ACLY_HUMAN	S478	GSK3beta	6.04241	1
ACLY_HUMAN	S481	GSK3beta	5.83492	1
ACLY_HUMAN	S455	GSK3beta	7.07262	1
ACLY_HUMAN	S455	CaMKIIalpha	1.59494	1
ACLY_HUMAN	S455	PAK1	1.36171	1
ACO11_HUMAN	S599	PKCbeta	2.49482	1
ACO11_HUMAN	S599	PKCalpha	1.3293	2
ACO11_HUMAN	S599	PAK1	1.29866	3
ACO11_HUMAN	S599	PKCzeta	1.24398	4
ACOT9_HUMAN	S375	CaMKIIalpha	1.90165	1
ACOT9_HUMAN	S375	PAK1	1.10763	1
ACSA_HUMAN	S30	MAPK3	1.63675	1
ACSA_HUMAN	S30	PAK1	1.06778	1
ACSA_HUMAN	S12	PKCbeta	1.4655	1
ACSA_HUMAN	S12	PAK1	1.3014	1
ACSA_HUMAN	S12	PKCalpha	1.04012	1
ACSA_HUMAN	S267	MAPK3	1.429	1
ACSA_HUMAN	S267	CK1alpha	1.3564	1
ACTB_HUMAN	S323	PKCepsilon	7.03986	1
ACTB_HUMAN	S323	PKCeta	6.68748	2
ACTB_HUMAN	S323	PKCtheta	6.68748	2
ACTB_HUMAN	S323	PKCgamma	6.68748	2
ACTB_HUMAN	S323	PKCalpha	4.51039	5
ACTB_HUMAN	S52	PKCeta	3.72094	1
ACTB_HUMAN	S52	PKCtheta	3.72094	1
ACTB_HUMAN	S52	PKCgamma	3.72094	1
ACTB_HUMAN	S52	PKCdelta	2.28889	4
ACTB_HUMAN	S52	GRK2	1.8007	5
ACTB_HUMAN	S239	CK1alpha	1.7735	1
ACTB_HUMAN	S239	GRK2	1.04632	1
ACTB_HUMAN	T324	PKCeta	8.66407	1
ACTB_HUMAN	T324	PKCtheta	8.66407	1
ACTB_HUMAN	T324	PKCgamma	8.66407	1
ACTB_HUMAN	T324	PKCepsilon	7.03986	1
ACTB_HUMAN	T324	PKCalpha	7.02701	1
ACTB_HUMAN	T324	PKCdelta	3.78215	1
ACTB_HUMAN	T324	PKCbeta	2.49482	1
ACTB_HUMAN	T324	GRK2	1.74317	1
ACTB_HUMAN	T324	PKCzeta	1.2684	1
ACTB_HUMAN	T324	PKCiota	1.03463	1
ACTB_HUMAN	T324	DAPK3	1	1
ACTL8_HUMAN	S52	CaMKIIalpha	1.90165	1
ACTL8_HUMAN	S52	PAK1	1.36171	2
ACTL8_HUMAN	S52	PKAalpha	1.31856	3
ACTL8_HUMAN	S52	PKCbeta	1.17394	4
ADA17_HUMAN	S808	HIPK2	3.46823	1
ADA17_HUMAN	S808	PKCalpha	3.13047	2
ADA17_HUMAN	S808	PKCbeta	2.49482	3
ADA17_HUMAN	S808	PKCzeta	1.33027	4
ADA17_HUMAN	S819	CaMKIIalpha	1.466	1
ADA17_HUMAN	S791	HIPK2	3.46823	1
ADA17_HUMAN	S791	TTK	2.30628	1
ADAM9_HUMAN	S758	MAPK3	1.65302	1
ADAM9_HUMAN	S758	MAPK1	1.04927	2
ADAM9_HUMAN	T761	MAPK1	1.98574	1
ADAM9_HUMAN	T761	TTK	1.84088	2
ADAM9_HUMAN	T761	MAPK3	1.80186	3
ADAM9_HUMAN	T761	CDK1	1.1254	4
ADAM9_HUMAN	T761	DAPK3	1	5
ADAM9_HUMAN	S758	MAPK1	1.04927	1
ADAS_HUMAN	S65	CaMKIIalpha	1.90165	1
ADAS_HUMAN	S65	PAK1	1.29664	1
ADAS_HUMAN	T74	DAPK3	1	1
ADCY6_HUMAN	S576	PKAgamma	3.7854	1
ADCY6_HUMAN	S576	PKAbeta	3.78354	1
ADCY6_HUMAN	S576	CaMKIIalpha	1.92705	1
ADCY6_HUMAN	S576	PAK1	1.41752	1
ADCY6_HUMAN	S576	PKBalpha	1.05893	1
ADCY6_HUMAN	S576	PKAalpha	1.03513	1
ADCY6_HUMAN	S576	PKBbeta	1.02484	1
ADCY9_HUMAN	S1257	PAK1	1.351	1
ADDA_HUMAN	T11	GRK4	3.13111	1
ADDA_HUMAN	T11	GSK3alpha	2.80372	1
ADDA_HUMAN	T11	LKB1	1.54591	1
ADDA_HUMAN	T11	DAPK3	1	1
ADDA_HUMAN	S12	GSK3alpha	5.3246	1
ADDA_HUMAN	S12	MAPK3	1.71965	1
ADDA_HUMAN	S358	MAPK3	1.59893	1
ADDA_HUMAN	S358	CK1alpha	1.3564	1
ADDA_HUMAN	S358	CDK2	1.00325	1
ADDA_HUMAN	S431	GSK3alpha	2.76333	1
ADDA_HUMAN	S431	MAPK3	1.97573	1
ADDA_HUMAN	S431	GRK4	1.8851	1
ADDA_HUMAN	S431	MAPK1	1.54334	1
ADDA_HUMAN	S431	CDK1	1.10644	1
ADDA_HUMAN	S431	CDK2	1.00325	1
ADDA_HUMAN	S436	PKAalpha	2.80625	1
ADDA_HUMAN	S436	PKCdelta	2.50258	1
ADDA_HUMAN	S436	PKCbeta	2.49482	1
ADDA_HUMAN	S436	PKCalpha	1.70196	1
ADDA_HUMAN	S436	PAK1	1.47084	1
ADDA_HUMAN	S436	PKCzeta	1.28085	1
ADDA_HUMAN	S465	GSK3alpha	2.80713	1
ADDA_HUMAN	S465	CDK1	1.10644	1
ADDA_HUMAN	S465	CDK2	1.00325	1
ADDA_HUMAN	S726	GRK4	3.09505	1
ADDA_HUMAN	S726	PKCdelta	2.50258	1
ADDA_HUMAN	S726	PKCbeta	2.49482	1
ADDA_HUMAN	S726	PKCalpha	2.45195	1
ADDA_HUMAN	S726	CaMKIV	2.14934	1
ADDA_HUMAN	S726	CaMKIIalpha	1.47336	1
ADDA_HUMAN	S726	PAK1	1.40481	1
ADDA_HUMAN	S726	PKCzeta	1.28085	1
ADDA_HUMAN	S726	PKCtheta	1.00732	1
ADDG_HUMAN	T12	MAPK3	1.75787	1
ADDG_HUMAN	T12	MAPK1	1.69236	1
ADDG_HUMAN	S42	CLK1	1.49795	1
ADDG_HUMAN	S461	CLK1	1.50214	1
ADDG_HUMAN	S461	MAPK3	1.40763	1
ADDG_HUMAN	S461	CDK1	1.10423	1
ADDG_HUMAN	S677	MAPK3	1.7166	1
ADDG_HUMAN	S677	CLK1	1.50306	1
ADDG_HUMAN	S677	MAPK1	1.16572	1
ADDG_HUMAN	S677	CDK1	1.10423	1
ADDG_HUMAN	S681	CLK1	2.24311	1
ADDG_HUMAN	S681	MAPK3	1.57401	1
ADDG_HUMAN	S681	CDK1	1.10423	1
ADIP_HUMAN	S293	CDK2	1.67646	1
ADIP_HUMAN	S293	MAPK3	1.40488	1
ADIP_HUMAN	S452	PKCepsilon	3.68956	1
ADIP_HUMAN	S452	PKCbeta	1.39031	1
ADIP_HUMAN	S452	PAK1	1.30293	1
ADIP_HUMAN	S452	PKAalpha	1.23863	1
ADIP_HUMAN	S452	PKCalpha	1.00811	1
ADIP_HUMAN	T454	DAPK3	1	1
ADIP_HUMAN	S536	PAK1	1.1337	1
ADIP_HUMAN	S540	MAPK1	1.80336	1
ADIP_HUMAN	S540	MAPK3	1.75787	1
ADIRF_HUMAN	T50	DAPK3	1	1
ADNP_HUMAN	S709	MAPK3	1.02888	1
ADNP_HUMAN	S98	CaMKIIalpha	1.24968	1
ADNP_HUMAN	S98	PKCbeta	1.00069	1
ADRM1_HUMAN	T217	MAPK3	1.67539	1
ADRM1_HUMAN	T217	CDK1	1.21881	1
ADRM1_HUMAN	T217	MAPK1	1.05299	1
ADRM1_HUMAN	T217	DAPK3	1	1
ADRM1_HUMAN	S405	CK1alpha	1.3564	1
ADRM1_HUMAN	S405	TTK	1.15389	1
AEBP2_HUMAN	S206	CaMKIIalpha	1.81739	1
AEBP2_HUMAN	S206	PAK1	1.36171	1
AEBP2_HUMAN	S206	PKAalpha	1.31856	1
AEBP2_HUMAN	S141	MAPK3	1.75787	1
AEBP2_HUMAN	S141	MAPK1	1.70737	1
AEBP2_HUMAN	S141	CK1alpha	1.33142	1
AF10_HUMAN	S686	MAPK1	1.89589	1
AF10_HUMAN	S686	MAPK3	1.75787	1
AF10_HUMAN	S689	MAPK3	1.41791	1
AF17_HUMAN	S378	MAPK3	1.50961	1
AF17_HUMAN	S382	MAPK1	1.89589	1
AF17_HUMAN	S382	MAPK3	1.75787	1
AF17_HUMAN	S423	CaMKIIalpha	1.50133	1
AF9_HUMAN	S451	CK1alpha	1.3564	1
AF9_HUMAN	S302	PDHK1	1.4726	1
AF9_HUMAN	S302	PKAalpha	1.1784	1
AF9_HUMAN	S302	PAK1	1.17729	1
AFAD_HUMAN	T1273	PKAalpha	1.29141	1
AFAD_HUMAN	T1273	PAK1	1.26883	1
AFAD_HUMAN	T1273	DAPK3	1	1
AFAD_HUMAN	S424	CaMKIIalpha	1.69991	1
AFAD_HUMAN	S424	PKD1	1.44184	1
AFAD_HUMAN	T1211	MAPK3	3.07895	1
AFAD_HUMAN	T1211	MAPK1	2.70342	1
AFAD_HUMAN	T1211	CDK2	1.26222	1
AFAD_HUMAN	T1211	DAPK3	1	1
AFAD_HUMAN	S1721	MAPK3	3.06106	1
AFAD_HUMAN	S1721	MAPK1	2.03819	1
AFAD_HUMAN	S1799	PKBalpha	8.62514	1
AFAD_HUMAN	S1799	PAK1	1.41552	1
AFAD_HUMAN	S1107	PKD1	1.44184	1
AFAD_HUMAN	S1182	MAPK3	2.8831	1
AFAD_HUMAN	S1182	MAPK1	1.41928	1
AFAD_HUMAN	S1182	CDK2	1.24338	1
AFAD_HUMAN	S1199	PKD1	1.44184	1
AFAD_HUMAN	S1199	PAK1	1.29884	1
AFAD_HUMAN	S1199	PKCalpha	1.22794	1
AFAD_HUMAN	S1199	PKCbeta	1.03325	1
AFAD_HUMAN	S1199	PKCepsilon	1.00183	1
AFAD_HUMAN	S1201	CaMKIIalpha	1.57481	1
AFAD_HUMAN	S1201	CK1alpha	1.04044	1
AFAD_HUMAN	T1232	PKCepsilon	2.15977	1
AFAD_HUMAN	T1232	PKCalpha	1.70823	1
AFAD_HUMAN	T1232	PKCbeta	1.29602	1
AFAD_HUMAN	T1232	DAPK3	1	1
AFAD_HUMAN	T1330	MAPK3	2.6042	1
AFAD_HUMAN	T1330	CK1alpha	1.11369	1
AFAD_HUMAN	T1330	DAPK3	1	1
AFAD_HUMAN	S1779	CK1alpha	1.48578	1
AFAP1_HUMAN	S277	PKCalpha	2.44882	1
AFAP1_HUMAN	S277	PKCgamma	2.11744	1
AFAP1_HUMAN	S277	PKCepsilon	1.93406	1
AFAP1_HUMAN	S277	PKCdelta	1.85321	1
AFAP1_HUMAN	S277	PKCbeta	1.00871	1
AFAP1_HUMAN	S343	CK1alpha	1.15842	1
AFAP1_HUMAN	S548	PKCdelta	1.74708	1
AFAP1_HUMAN	S548	PKCgamma	1.69746	1
AFAP1_HUMAN	S548	PKCalpha	1.67581	1
AFAP1_HUMAN	S548	PAK1	1.29449	1
AFAP1_HUMAN	S664	PKCdelta	1.76311	1
AFAP1_HUMAN	S664	PKCalpha	1.72073	1
AFAP1_HUMAN	S664	PKCgamma	1.70326	1
AFAP1_HUMAN	S664	CK1alpha	1.13202	1
AFAP1_HUMAN	S668	MAPK3	1.70346	1
AFAP1_HUMAN	S668	CK1alpha	1.29185	1
AFAP1_HUMAN	S668	MAPK1	1.11375	1
AFAP1_HUMAN	S679	MAPK3	1.40286	1
AFAP1_HUMAN	T686	DAPK3	1	1
AFF1_HUMAN	S588	CDK6	3.75241	1
AFF1_HUMAN	T697	MAPK3	1.40379	1
AFF1_HUMAN	T697	DAPK3	1	1
AFF1_HUMAN	S750	MAPK1	1.84242	1
AFF1_HUMAN	S750	MAPK3	1.76216	1
AFF4_HUMAN	S1062	MAPK3	1.75531	1
AFF4_HUMAN	S1062	MAPK1	1.452	1
AFF4_HUMAN	S694	CaMKIIalpha	1.03578	1
AFF4_HUMAN	S836	PAK1	1.36171	1
AFF4_HUMAN	S1043	MAPK3	1.40276	1
AFF4_HUMAN	S1058	MAPK3	1.75787	1
AFF4_HUMAN	S1058	MAPK1	1.45398	1
AFF4_HUMAN	S1058	CDK2	1.06623	1
AFF4_HUMAN	S671	PKCbeta	2.49482	1
AFF4_HUMAN	S671	PKCalpha	2.34554	1
AFF4_HUMAN	S671	PKCzeta	1.24398	1
AFF4_HUMAN	S814	MAPK3	1.75787	1
AFF4_HUMAN	S814	MAPK1	1.45387	1
AFTIN_HUMAN	S931	CK1alpha	1.29185	1
AFTIN_HUMAN	T617	MAPK3	1.41791	1
AFTIN_HUMAN	T617	CK1alpha	1.06817	1
AFTIN_HUMAN	T617	DAPK3	1	1
AFTIN_HUMAN	S382	CK2alpha	5.1046	1
AFTIN_HUMAN	S382	CK1alpha	1.3564	1
AFTIN_HUMAN	S409	PKCbeta	1.10114	1
AFTIN_HUMAN	S409	CK1alpha	1.05565	1
AFTIN_HUMAN	S409	CK2alpha	1.0197	1
AFTIN_HUMAN	S411	PKCbeta	2.49482	1
AFTIN_HUMAN	S411	PKCalpha	1.61138	1
AFTIN_HUMAN	S411	CK2alpha	1.4093	1
AFTIN_HUMAN	S411	CK1alpha	1.3564	1
AFTIN_HUMAN	S411	PKCzeta	1.24398	1
AGAP1_HUMAN	S605	CaMKIIalpha	1.66335	1
AGAP1_HUMAN	S605	PAK1	1.29689	1
AGFG1_HUMAN	S362	CK2a2	2.3271	1
AGFG1_HUMAN	S362	TTK	1.74974	1
AGFG1_HUMAN	S362	PAK1	1.10147	1
AGFG1_HUMAN	S362	PKCbeta	1.03527	1
AGFG1_HUMAN	S167	CK2a2	2.33204	1
AGFG1_HUMAN	T177	TTK	3.10953	1
AGFG1_HUMAN	T177	DAPK3	1	1
AGFG1_HUMAN	S181	MAPK3	1.45864	1
AGFG1_HUMAN	S181	CDK1	1.29898	1
AGFG1_HUMAN	S302	CK2a2	2.35295	1
AGGF1_HUMAN	S11	MAPK1	1.89589	1
AGGF1_HUMAN	S11	MAPK3	1.75787	1
AGGF1_HUMAN	S7	MAPK1	1.89589	1
AGGF1_HUMAN	S7	MAPK3	1.75787	1
AHDC1_HUMAN	S1187	CaMKIIalpha	1.90165	1
AHDC1_HUMAN	S1187	PAK1	1.29958	1
AHDC1_HUMAN	S1064	MAPK3	1.43611	1
AHDC1_HUMAN	S1064	CK1alpha	1.3564	1
AHDC1_HUMAN	S1507	MAPK3	1.75787	1
AHDC1_HUMAN	S1507	MAPK1	1.45398	1
AHDC1_HUMAN	S633	MAPK3	1.42747	1
AHI1_HUMAN	S1123	MAPK3	1.46572	1
AHI1_HUMAN	S1123	CDK1	1.15654	1
AHI1_HUMAN	S1127	CDK1	2.35489	1
AHI1_HUMAN	S1127	MAPK1	2.03561	1
AHI1_HUMAN	S1127	MAPK3	1.75787	1
AHI1_HUMAN	S1127	NLK	1.0965	1
AHNK_HUMAN	S212	PKBalpha	7.08036	1
AHNK_HUMAN	S216	MAPK1	1.89589	1
AHNK_HUMAN	S216	MAPK3	1.75787	1
AHNK_HUMAN	S216	CK1alpha	1.19258	1
AHNK_HUMAN	S379	PDHK1	1.58555	1
AHNK_HUMAN	S379	CK1alpha	1.3564	1
AHNK_HUMAN	S4425	PKCbeta	1.52629	1
AHNK_HUMAN	S4425	CaMKIIalpha	1.36119	1
AHNK_HUMAN	S4425	PKCalpha	1.06215	1
AHNK_HUMAN	S5763	CK1alpha	1.11666	1
AHNK_HUMAN	S1068	PKBalpha	2.91659	1
AHNK_HUMAN	S1068	PAK1	1.15942	1
AHNK_HUMAN	S135	CaMKIIalpha	1.90165	1
AHNK_HUMAN	S210	CaMKIIalpha	1.90165	1
AHNK_HUMAN	T218	DAPK3	1	1
AHNK_HUMAN	S2397	PKCbeta	1.03275	1
AHNK_HUMAN	S3360	PKCbeta	1.4334	1
AHNK_HUMAN	S3360	PKCalpha	1.02849	1
AHNK_HUMAN	T3366	DAPK3	1	1
AHNK_HUMAN	S3411	PKCbeta	1.29602	1
AHNK_HUMAN	T4564	MAPK3	1.5289	1
AHNK_HUMAN	S4908	CaMKIIalpha	1.49373	1
AHNK_HUMAN	S4908	PKCbeta	1.00266	1
AHNK_HUMAN	S4953	CaMKIIalpha	1.46179	1
AHNK_HUMAN	S5077	PKCbeta	1.2069	1
AHNK_HUMAN	S5099	CK1alpha	1.11596	1
AHNK_HUMAN	S5589	PKCbeta	2.49482	1
AHNK_HUMAN	S5589	PKCalpha	1.33153	1
AHNK_HUMAN	S5589	PKCzeta	1.27091	1
AHNK_HUMAN	S570	PAK1	1.38898	1
AHNK_HUMAN	S570	PKAalpha	1.25721	1
AHNK_HUMAN	S5749	CK1alpha	1.3564	1
AHNK_HUMAN	S5749	PAK1	1.28334	1
AHNK_HUMAN	T5794	MAPK1	1.89589	1
AHNK_HUMAN	T5794	MAPK3	1.75787	1
AHNK_HUMAN	T5794	DAPK3	1	1
AHNK_HUMAN	S5857	PKCbeta	2.49482	1
AHNK_HUMAN	S5857	PKCalpha	2.42393	1
AHNK_HUMAN	S5857	CK1alpha	1.31226	1
AHNK_HUMAN	S5857	PKCzeta	1.27091	1
AHNK_HUMAN	T158	PAK1	1.45327	1
AHNK_HUMAN	T158	PKAalpha	1.31856	1
AHNK_HUMAN	T158	DAPK3	1	1
AHNK_HUMAN	T2845	PKCbeta	1.20659	1
AHNK_HUMAN	T2845	DAPK3	1	1
AHNK_HUMAN	T490	MAPK3	1.4066	1
AHNK_HUMAN	T490	DAPK3	1	1
AHNK_HUMAN	S4903	PKCalpha	3.05236	1
AHNK_HUMAN	S4903	PKCbeta	2.49482	1
AHNK_HUMAN	S4903	PKCzeta	1.27091	1
AHNK_HUMAN	S5332	PKCbeta	1.52391	1
AHNK_HUMAN	S5332	PKCalpha	1.06129	1
AHNK_HUMAN	S5400	PKCbeta	2.49482	1
AHNK_HUMAN	S5400	PKCalpha	1.6275	1
AHNK_HUMAN	S5400	CK1alpha	1.3564	1
AHNK_HUMAN	S5400	PKCzeta	1.27091	1
AHNK_HUMAN	S5448	PAK1	1.30418	1
AHNK_HUMAN	T553	MAPK3	1.49197	1
AHNK_HUMAN	T553	DAPK3	1	1
AHNK_HUMAN	S5620	PKCbeta	1.10088	1
AHNK_HUMAN	S5735	CK1alpha	1.19258	1
AHNK_HUMAN	S5739	CK1alpha	1.3564	1
AHNK_HUMAN	S5752	CK1alpha	1.29185	1
AHNK_HUMAN	S5752	PKCbeta	1.00366	1
AHNK_HUMAN	S5782	PKBalpha	9.32663	1
AHNK_HUMAN	S5782	CaMKIIalpha	1.64539	1
AHNK_HUMAN	S5782	PAK1	1.45327	1
AHNK_HUMAN	T5824	PKCbeta	1.46457	1
AHNK_HUMAN	T5824	PKCalpha	1.03979	1
AHNK_HUMAN	T5824	DAPK3	1	1
AHNK_HUMAN	S5830	PKCbeta	1.40473	1
AHNK_HUMAN	S5830	PKCalpha	1.01811	1
AHNK_HUMAN	S5841	CK1alpha	1.3564	1
AHNK2_HUMAN	S4419	MAPK3	1.35236	1
AHNK2_HUMAN	T228	DAPK3	1	1
AHNK2_HUMAN	S2657	PKCalpha	3.05236	1
AHNK2_HUMAN	S2657	PKCbeta	2.49482	1
AHNK2_HUMAN	S2657	PKCzeta	1.24398	1
AHNK2_HUMAN	S280	CaMKIIalpha	1.57088	1
AHNK2_HUMAN	S280	PAK1	1.36171	1
AHNK2_HUMAN	S4477	MAPK3	1.75787	1
AHNK2_HUMAN	S4477	MAPK1	1.66109	1
AHNK2_HUMAN	S4962	PKCalpha	3.05236	1
AHNK2_HUMAN	S4962	PKCbeta	2.49482	1
AHNK2_HUMAN	S4962	PKCzeta	1.24398	1
AHNK2_HUMAN	S765	PKCalpha	3.05236	1
AHNK2_HUMAN	S765	PKCbeta	2.49482	1
AHNK2_HUMAN	S765	PAK1	1.29315	1
AHNK2_HUMAN	S765	PKCzeta	1.24398	1
AHNK2_HUMAN	S842	PKCbeta	2.49482	1
AHNK2_HUMAN	S842	PKCalpha	1.28847	1
AHNK2_HUMAN	S842	PKCzeta	1.24398	1
AIFM1_HUMAN	S100	PAK1	1.40632	1
AIFM1_HUMAN	T105	CDK1	10.1191	1
AIFM1_HUMAN	T105	MAPK8	3.84182	1
AIFM1_HUMAN	T105	CDK2	1.17732	1
AIFM1_HUMAN	T105	TTK	1.1199	1
AIFM1_HUMAN	T105	DAPK3	1	1
AIFM1_HUMAN	S116	MAPK8	4.14172	1
AIFM1_HUMAN	S116	CDK4	1.25785	1
AIFM1_HUMAN	S519	MAPK8	4.49144	1
AIFM1_HUMAN	S519	CDK4	1.25785	1
AIMP1_HUMAN	S140	PKCbeta	1.09981	1
AIMP1_HUMAN	S140	PAK1	1.06063	1
AJUBA_HUMAN	S137	CDK1	2.3773	1
AJUBA_HUMAN	S137	MAPK3	1.75198	1
AJUBA_HUMAN	S137	MAPK1	1.38223	1
AJUBA_HUMAN	S136	HIPK2	4.20491	1
AJUBA_HUMAN	S136	PKCbeta	2.14846	1
AJUBA_HUMAN	S136	PKCalpha	1.15047	1
AJUBA_HUMAN	S230	AuroraA	24.1571	1
AJUBA_HUMAN	S230	CK1alpha	1.53112	1
AJUBA_HUMAN	S230	PAK1	1.41883	1
AJUBA_HUMAN	S230	PKAalpha	1.20279	1
AJUBA_HUMAN	S263	AuroraA	23.8026	1
AJUBA_HUMAN	S263	HIPK2	7.83043	1
AJUBA_HUMAN	S263	PAK1	1.41883	1
AJUBA_HUMAN	S263	PKCbeta	1.29825	1
AKA10_HUMAN	S52	CDK1	1.05077	1
AKA11_HUMAN	S1171	CaMKIIdelta	4.86599	1
AKA11_HUMAN	S1171	PKD1	1.55927	1
AKA11_HUMAN	S1171	CaMKIIalpha	1.52641	1
AKA11_HUMAN	S1242	MAPK3	1.53817	1
AKA11_HUMAN	S18	PAK1	1.38815	1
AKA11_HUMAN	S18	PKCbeta	1.17175	1
AKA11_HUMAN	T1100	GSK3beta	10.4303	1
AKA11_HUMAN	T1100	GSK3alpha	4.29243	1
AKA11_HUMAN	T1100	MAPK1	1.89589	1
AKA11_HUMAN	T1100	MAPK3	1.80681	1
AKA11_HUMAN	S433	GSK3beta	9.78759	1
AKA11_HUMAN	S433	GSK3alpha	3.84603	1
AKA11_HUMAN	S433	MAPK3	1.80258	1
AKA11_HUMAN	S433	MAPK1	1.45146	1
AKA11_HUMAN	T981	GSK3beta	12.1752	1
AKA11_HUMAN	T981	GSK3alpha	5.53001	1
AKA11_HUMAN	T981	MAPK3	1.74959	1
AKA11_HUMAN	T981	CK1alpha	1.15469	1
AKA11_HUMAN	T981	MAPK1	1.10641	1
AKA11_HUMAN	T981	DAPK3	1	1
AKA12_HUMAN	S598	GRK2	4.51902	1
AKA12_HUMAN	S598	CK1alpha	1.48781	1
AKA12_HUMAN	S598	CK2alpha	1.19248	1
AKAP1_HUMAN	T70	MAPK3	1.44718	1
AKAP1_HUMAN	T70	CDK1	1.09156	1
AKAP1_HUMAN	T70	DAPK3	1	1
AKAP1_HUMAN	S107	RSK1	2.65693	1
AKAP1_HUMAN	S107	CaMKIIalpha	2.02666	1
AKAP1_HUMAN	S107	PKAalpha	1.80303	1
AKAP1_HUMAN	S107	PAK1	1.39163	1
AKAP1_HUMAN	S151	CDK1	1.78088	1
AKAP1_HUMAN	S151	MAPK3	1.65111	1
AKAP1_HUMAN	S151	MAPK1	1.03934	1
AKAP1_HUMAN	S445	CDK1	2.29524	1
AKAP1_HUMAN	S445	MAPK3	1.44877	1
AKAP1_HUMAN	S592	PKCbeta	2.49482	1
AKAP1_HUMAN	S592	PKCalpha	1.26958	1
AKAP1_HUMAN	S592	PKCzeta	1.14007	1
AKAP1_HUMAN	S592	PAK1	1.03573	1
AKAP1_HUMAN	S169	CDK1	1.45646	1
AKAP2_HUMAN	S375	CaMKIIalpha	1.90165	1
AKAP2_HUMAN	S375	MAPK3	1.43939	1
AKAP2_HUMAN	S375	PAK1	1.30232	1
AKAP2_HUMAN	S720	CaMKIIalpha	1.83099	1
AKAP2_HUMAN	S720	PAK1	1.3703	1
AKAP2_HUMAN	S152	MAPK3	1.76495	1
AKAP2_HUMAN	S152	MAPK1	1.342	1
AKAP2_HUMAN	S778	MAPK1	1.89589	1
AKAP2_HUMAN	S778	MAPK3	1.78748	1
AKAP8_HUMAN	S323	CaMKIIalpha	2.17945	1
AKAP8_HUMAN	S323	CDK4	1.23372	1
AKAP8_HUMAN	S328	CK1alpha	1.02816	1
AKAP8_HUMAN	S328	CK2alpha	1.01682	1
AKAP8_HUMAN	S339	CaMKIIalpha	1.74885	1
AKAP8_HUMAN	S339	CK2alpha	1.01682	1
AKAP8_HUMAN	S685	CK1alpha	1.46809	1
AKAP8_HUMAN	S685	CDK4	1.23372	1
AKAP9_HUMAN	S1290	CK1epsilon	7.55598	1
AKAP9_HUMAN	S1290	CK1delta	3.8366	1
AKAP9_HUMAN	S1290	PKAalpha	2.55122	1
AKAP9_HUMAN	S1290	CK1alpha	2.2126	1
AKAP9_HUMAN	S1290	CLK2	1.95047	1
AKAP9_HUMAN	S1290	PAK1	1.38336	1
AKIR1_HUMAN	S22	PKCbeta	2.49482	1
AKIR1_HUMAN	S22	PKCalpha	1.21676	1
AKIR1_HUMAN	S22	PKCzeta	1.14177	1
AKIR2_HUMAN	S125	MAPK1	1.89589	1
AKIR2_HUMAN	S125	MAPK3	1.75787	1
AKIR2_HUMAN	S21	PKCbeta	1.69658	1
AKIR2_HUMAN	S21	PKCalpha	1.09789	1
AKP13_HUMAN	S1123	PKCbeta	1.17147	1
AKP13_HUMAN	S1123	PKCalpha	1.11827	1
AKP13_HUMAN	T953	MAPK3	1.80587	1
AKP13_HUMAN	T953	MAPK1	1.65864	1
AKP13_HUMAN	T953	DAPK3	1	1
AKP13_HUMAN	T1149	MAPK3	1.74075	1
AKP13_HUMAN	T1149	MAPK1	1.07769	1
AKP13_HUMAN	T1149	DAPK3	1	1
AKP13_HUMAN	T2467	PKBalpha	1.98568	1
AKP13_HUMAN	T2467	CaMKIIalpha	1.93149	1
AKP13_HUMAN	T2467	PKCbeta	1.29624	1
AKP13_HUMAN	T2467	PKCalpha	1.25156	1
AKP13_HUMAN	T2467	DAPK3	1	1
AKP13_HUMAN	S2563	CaMKIIalpha	1.51229	1
AKP13_HUMAN	S2563	PAK1	1.49867	1
AKP13_HUMAN	S2563	PKD1	1.29239	1
AKP13_HUMAN	S2563	PKCbeta	1.17147	1
AKP13_HUMAN	S2563	PKCalpha	1.11827	1
AKP13_HUMAN	S2720	PKD1	1.29239	1
AKP13_HUMAN	S2720	PKCbeta	1.13997	1
AKP13_HUMAN	S2720	PKCalpha	1.01988	1
AKP13_HUMAN	S790	MAPK3	1.39229	1
AKP13_HUMAN	S1559	MAPK3	1.4443	1
AKP13_HUMAN	S1602	CaMKIIalpha	1.93149	1
AKP13_HUMAN	S1602	PAK1	1.49867	1
AKP13_HUMAN	S1602	PKAalpha	1.29239	1
AKP13_HUMAN	S1876	PKBalpha	1.99117	1
AKP13_HUMAN	S1876	CaMKIIalpha	1.63891	1
AKP13_HUMAN	S1876	PAK1	1.49867	1
AKP13_HUMAN	S1929	CaMKIIalpha	1.64753	1
AKP13_HUMAN	S1929	PKCalpha	1.2268	1
AKP13_HUMAN	S1929	PKCbeta	1.20687	1
AKP13_HUMAN	S1929	GRK2	1.11398	1
AKP13_HUMAN	S1929	PAK1	1.01687	1
AKP13_HUMAN	S2728	PKCbeta	1.69869	1
AKP13_HUMAN	S2728	PKCalpha	1.38376	1
AKP13_HUMAN	S2728	PKCepsilon	1.06699	1
AKT1_HUMAN	S124	CK1alpha	3.53647	1
AKT1_HUMAN	S124	CK1delta	2.82459	1
AKT1_HUMAN	S124	CDK5	2.49425	1
AKT1_HUMAN	S124	CDK1	1.34165	1
AKT1_HUMAN	S124	CDK2	1.04829	1
AKT1_HUMAN	S124	CLK1	1.03151	1
AKTIP_HUMAN	S30	MAPK3	1.42634	1
AKTS1_HUMAN	S202	PKBalpha	16.3521	1
AKTS1_HUMAN	S202	PKBbeta	5.53869	1
AKTS1_HUMAN	S202	CK1delta	2.533	1
AKTS1_HUMAN	S202	CaMKIIalpha	1.56426	1
AKTS1_HUMAN	S202	CK1alpha	1.14243	1
AKTS1_HUMAN	S92	MAPK3	2.1948	1
AKTS1_HUMAN	S92	MAPK1	2.13779	1
AKTS1_HUMAN	S92	CDK1	2.12821	1
AKTS1_HUMAN	S92	GSK3beta	1.17244	1
AKTS1_HUMAN	S183	PKCalpha	1.6931	1
AKTS1_HUMAN	S183	CK1delta	1.64332	1
AKTS1_HUMAN	S183	GSK3beta	1.55459	1
AKTS1_HUMAN	S183	CaMKIV	1.29894	1
AKTS1_HUMAN	S183	PKCbeta	1.23562	1
AKTS1_HUMAN	S212	MAPK3	1.76231	1
AKTS1_HUMAN	S212	CDK1	1.47274	1
AKTS1_HUMAN	T246	PKBalpha	51.9094	1
AKTS1_HUMAN	T246	PKBbeta	17.5824	1
AKTS1_HUMAN	T246	p70S6K	2.76867	1
AKTS1_HUMAN	T246	LKB1	2.69038	1
AKTS1_HUMAN	T246	ROCK1	2.66401	1
AKTS1_HUMAN	T246	CaMKIIalpha	1.83006	1
AKTS1_HUMAN	T246	PAK1	1.41443	1
AKTS1_HUMAN	T246	PKBgamma	1.06383	1
AKTS1_HUMAN	T246	DAPK3	1	1
AKTS1_HUMAN	S247	PKCalpha	1.83369	1
AKTS1_HUMAN	S247	PKCbeta	1.55652	1
AKTS1_HUMAN	S88	MAPK3	2.1948	1
AKTS1_HUMAN	S88	MAPK1	2.13779	1
AKTS1_HUMAN	S88	GSK3beta	1.55459	1
AKTS1_HUMAN	S88	CDK1	1.13598	1
AL3A2_HUMAN	S293	CaMKIIalpha	1.90165	1
AL3A2_HUMAN	S293	PAK1	1.36171	1
AL3A2_HUMAN	S293	PKAalpha	1.31856	1
ALDOA_HUMAN	S360	PKCbeta	1.17036	1
ALDOA_HUMAN	S39	PKCbeta	1.64469	1
ALDOA_HUMAN	S39	CK1alpha	1.3564	1
ALDOA_HUMAN	S39	PKCalpha	1.09843	1
ALDOA_HUMAN	S46	CaMKIIalpha	1.89413	1
ALDOA_HUMAN	S46	PAK1	1.31403	1
ALDOA_HUMAN	T9	MAPK3	1.49156	1
ALDOA_HUMAN	T9	CDK1	1.30172	1
ALDOA_HUMAN	T9	CDK2	1.09839	1
ALDOA_HUMAN	T9	DAPK3	1	1
ALG3_HUMAN	S13	PAK1	1.29943	1
ALG3_HUMAN	S13	PKAalpha	1.11367	1
ALG3_HUMAN	S11	CaMKIIalpha	1.90165	1
ALG3_HUMAN	S11	PAK1	1.36171	1
ALKB5_HUMAN	S96	CaMKIIalpha	1.90165	1
ALKB5_HUMAN	S371	PAK1	1.36171	1
ALKB5_HUMAN	S361	CaMKIIalpha	1.90165	1
ALKB5_HUMAN	S361	PKCbeta	1.82448	1
ALKB5_HUMAN	S361	PAK1	1.36171	1
ALKB5_HUMAN	S361	PKAalpha	1.31856	1
ALKB5_HUMAN	S361	PKCalpha	1.11717	1
ALMS1_HUMAN	S2465	CK1delta	8.01668	1
ALMS1_HUMAN	S2465	CK1epsilon	5.18432	1
ALMS1_HUMAN	S2465	CK1alpha	1.3564	1
ALMS1_HUMAN	S464	CDK1	8.4429	1
ALMS1_HUMAN	S464	MAPK3	1.01827	1
AMER1_HUMAN	T242	GSK3beta	12.119	1
AMER1_HUMAN	T242	GSK3alpha	5.76194	1
AMER1_HUMAN	T242	MAPK3	1.75787	1
AMER1_HUMAN	T242	MAPK1	1.70566	1
AMER1_HUMAN	T242	DAPK3	1	1
AMER1_HUMAN	S246	GSK3beta	9.13557	1
AMER1_HUMAN	S246	GSK3alpha	3.51827	1
AMER1_HUMAN	S246	MAPK3	1.7166	1
AMER1_HUMAN	S246	MAPK1	1.16572	1
AMER1_HUMAN	S286	MAPK3	1.54965	1
AMER1_HUMAN	S749	GSK3beta	9.13661	1
AMER1_HUMAN	S749	GSK3alpha	3.75265	1
AMER1_HUMAN	S749	MAPK3	1.75787	1
AMER1_HUMAN	S749	MAPK1	1.58526	1
AMOL1_HUMAN	S906	MAPK3	1.41885	1
AMOL2_HUMAN	S540	CK1alpha	1.3564	1
AMOL2_HUMAN	S183	PKCbeta	2.49482	1
AMOL2_HUMAN	S183	PKCalpha	1.21287	1
AMOL2_HUMAN	S183	PAK1	1.2088	1
AMOL2_HUMAN	S183	PKCzeta	1.13015	1
AMOL2_HUMAN	S183	CK1alpha	1.00473	1
AMOL2_HUMAN	S759	CaMKIIalpha	1.90165	1
AMOL2_HUMAN	S759	PAK1	1.29743	1
AMPB_HUMAN	S7	MAPK3	1.51979	1
AMPD2_HUMAN	S192	CK1alpha	1.3564	1
AMPD2_HUMAN	S100	CK1alpha	1.3564	1
AMPD2_HUMAN	S100	PAK1	1.14905	1
AMPD2_HUMAN	S118	PKCbeta	1.35451	1
AMPD2_HUMAN	S118	PAK1	1.2779	1
AMPD2_HUMAN	S118	PKCalpha	1.00696	1
AMPD2_HUMAN	S151	MAPK3	1.41378	1
AMPD2_HUMAN	S151	CK1alpha	1.3564	1
AMPD2_HUMAN	S168	CaMKIIalpha	1.90165	1
AMPD2_HUMAN	S134	CK1alpha	1.02652	1
ANC2_HUMAN	S534	CDK2	27.0959	1
ANC2_HUMAN	S534	CDK1	16.5843	1
ANC2_HUMAN	S218	CDK1	6.12559	1
ANC2_HUMAN	S218	CDK2	4.78142	1
ANKH1_HUMAN	T1653	MAPK3	1.65192	1
ANKH1_HUMAN	T1653	DAPK3	1	1
ANKH1_HUMAN	S1670	MAPK3	1.48056	1
ANKH1_HUMAN	S1670	CDK1	1.18338	1
ANKH1_HUMAN	T1678	MST4	2.76045	1
ANKH1_HUMAN	T1678	YSK1	2.63272	1
ANKH1_HUMAN	T1678	PKCbeta	1.17391	1
ANKH1_HUMAN	T1678	DAPK3	1	1
ANKH1_HUMAN	S1679	CDK1	1.7646	1
ANKH1_HUMAN	S1679	PKCbeta	1.58256	1
ANKH1_HUMAN	S1679	PKCalpha	1.08528	1
ANKL2_HUMAN	S268	CDK1	2.57386	1
ANKL2_HUMAN	S268	MAPK3	2.18646	1
ANKL2_HUMAN	S268	MAPK1	2.09193	1
ANKL2_HUMAN	S528	MAPK3	2.18646	1
ANKL2_HUMAN	S528	MAPK1	2.09193	1
ANKL2_HUMAN	S528	CDK1	1.83369	1
ANKL2_HUMAN	S647	CK1alpha	1.36763	1
ANKL2_HUMAN	S647	CK1delta	1.2168	1
ANKL2_HUMAN	S259	CDK1	1.86031	1
ANKL2_HUMAN	S259	MAPK3	1.23262	1
ANKL2_HUMAN	S512	CDK1	2.17311	1
ANKL2_HUMAN	S512	CK1delta	1.2168	1
ANKL2_HUMAN	S512	CK1alpha	1.09501	1
ANKL2_HUMAN	S512	PKCbeta	1.00604	1
ANKL2_HUMAN	S662	MAPK3	1.23625	1
ANKL2_HUMAN	S866	CDK1	1.77889	1
ANKS6_HUMAN	S734	MAPK3	1.75646	1
ANKS6_HUMAN	S734	MAPK1	1.45239	1
ANKZ1_HUMAN	T607	MAPK1	1.89589	1
ANKZ1_HUMAN	T607	MAPK3	1.75787	1
ANKZ1_HUMAN	T607	DAPK3	1	1
ANKZ1_HUMAN	S675	MAPK3	1.75787	1
ANKZ1_HUMAN	S675	MAPK1	1.62726	1
ANLN_HUMAN	S339	PAK1	1.30486	1
ANLN_HUMAN	S339	PKCbeta	1.13566	1
ANLN_HUMAN	S485	PAK1	1.30483	1
ANLN_HUMAN	S485	PKCbeta	1.00018	1
ANLN_HUMAN	T320	MAPK3	1.75787	1
ANLN_HUMAN	T320	MAPK1	1.75379	1
ANLN_HUMAN	T320	CDK5	1.0769	1
ANLN_HUMAN	T320	DAPK3	1	1
ANLN_HUMAN	S323	MAPK3	1.41791	1
ANLN_HUMAN	S323	CDK1	1.15032	1
ANLN_HUMAN	S323	CDK5	1.0769	1
ANLN_HUMAN	T364	MAPK3	1.37638	1
ANLN_HUMAN	T364	DAPK3	1	1
ANLN_HUMAN	T397	MAPK3	1.75787	1
ANLN_HUMAN	T397	MAPK1	1.59915	1
ANLN_HUMAN	T397	CDK5	1.0769	1
ANLN_HUMAN	T397	DAPK3	1	1
ANLN_HUMAN	T401	MAPK1	1.89589	1
ANLN_HUMAN	T401	MAPK3	1.75787	1
ANLN_HUMAN	T401	TTK	1.62947	1
ANLN_HUMAN	S419	CK1alpha	1.10329	1
ANLN_HUMAN	S561	PKCbeta	2.49482	1
ANLN_HUMAN	S561	CK1alpha	1.3564	1
ANLN_HUMAN	S561	PKCalpha	1.29347	1
ANLN_HUMAN	S561	PKCzeta	1.27003	1
ANLN_HUMAN	S927	MAPK3	1.05318	1
ANM6_HUMAN	T21	DAPK3	1	1
ANO6_HUMAN	S909	CaMKIIalpha	1.90165	1
ANR11_HUMAN	S2374	PAK1	1.13051	1
ANR11_HUMAN	S1792	CaMKIIalpha	1.90165	1
ANR11_HUMAN	S1792	PAK1	1.42117	1
ANR11_HUMAN	S1792	PKCbeta	1.17366	1
ANR11_HUMAN	T1798	DAPK3	1	1
ANR11_HUMAN	S1990	PKCbeta	2.49482	1
ANR11_HUMAN	S1990	MAPK3	1.58464	1
ANR11_HUMAN	S1990	PKCalpha	1.21653	1
ANR11_HUMAN	S1990	PKCzeta	1.14107	1
ANR11_HUMAN	S1509	CK1alpha	1.2288	1
ANR11_HUMAN	S1847	MAPK3	1.75787	1
ANR11_HUMAN	S1847	MAPK1	1.64027	1
ANR11_HUMAN	S1847	CK1alpha	1.00473	1
ANR12_HUMAN	S1143	CaMKIIalpha	1.64992	1
ANR12_HUMAN	S1143	PAK1	1.23122	1
ANR12_HUMAN	S630	MAPK3	1.43611	1
ANR12_HUMAN	S630	CK1alpha	1.06817	1
ANR12_HUMAN	S149	CaMKIIalpha	1.65528	1
ANR17_HUMAN	S2047	MAPK1	1.89589	1
ANR17_HUMAN	S2047	MAPK3	1.75787	1
ANR17_HUMAN	S2047	CK1alpha	1.08452	1
ANR17_HUMAN	S1696	MAPK3	1.48682	1
ANR17_HUMAN	S1696	CK1alpha	1.31226	1
ANR17_HUMAN	S1700	MAPK1	1.89589	1
ANR17_HUMAN	S1700	MAPK3	1.75787	1
ANR17_HUMAN	S1709	PKCbeta	1.76733	1
ANR17_HUMAN	S1709	PKCalpha	1.11323	1
ANR17_HUMAN	S1940	MAPK3	1.00069	1
ANR17_HUMAN	S2045	MAPK1	1.89589	1
ANR17_HUMAN	S2045	MAPK3	1.75787	1
ANR17_HUMAN	S2067	MAPK3	1.49651	1
ANR17_HUMAN	S2401	MAPK3	1.46611	1
ANR26_HUMAN	S630	CK1alpha	1.32735	1
ANS1A_HUMAN	T318	MAPK1	1.89589	1
ANS1A_HUMAN	T318	MAPK3	1.75787	1
ANS1A_HUMAN	T318	DAPK3	1	1
ANS1A_HUMAN	S626	PAK1	1.03526	1
ANS1A_HUMAN	S647	CaMKIIalpha	1.75056	1
ANS1A_HUMAN	S647	PAK1	1.29921	1
ANS1A_HUMAN	S663	CaMKIIalpha	1.39921	1
ANS1A_HUMAN	S663	PKCbeta	1.3744	1
ANTR1_HUMAN	S563	PKCbeta	1.24001	1
ANTR1_HUMAN	S563	PKAalpha	1.09879	1
ANXA1_HUMAN	S37	MAPK3	2.45698	1
ANXA1_HUMAN	S37	CK1alpha	1.3564	1
ANXA1_HUMAN	S37	MAPK1	1.2693	1
ANXA2_HUMAN	S18	MAPK1	1.16552	1
ANXA2_HUMAN	S2	PKCalpha	1.67926	1
ANXA2_HUMAN	S2	PKCzeta	1.44207	1
ANXA2_HUMAN	S2	CK2alpha	1.08429	1
ANXA6_HUMAN	S13	PAK1	1.54736	1
ANXA6_HUMAN	S13	PKAalpha	1.31856	1
ANXA6_HUMAN	S13	PKCbeta	1.06787	1
AP1AR_HUMAN	S226	CaMKIIalpha	1.90165	1
AP1AR_HUMAN	T228	CaMKIIalpha	1.90165	1
AP1AR_HUMAN	T228	DAPK3	1	1
AP2A_HUMAN	S223	PKCbeta	1.4641	1
AP2A_HUMAN	S223	PDHK1	1.19545	1
AP2A_HUMAN	S223	PKCalpha	1.04461	1
AP2A_HUMAN	S326	RSK1	2.64503	1
AP2A_HUMAN	S326	CaMKIIalpha	1.4717	1
AP2A_HUMAN	S326	PKAalpha	1.17426	1
AP2A_HUMAN	S187	PAK1	1.11738	1
AP2M1_HUMAN	T156	CK1alpha	1.05565	1
AP2M1_HUMAN	T156	DAPK3	1	1
AP3B1_HUMAN	S609	MAPK3	1.00189	1
AP3D1_HUMAN	S658	PKAalpha	1.31856	1
AP3D1_HUMAN	S658	PAK1	1.29068	1
AP3D1_HUMAN	S829	CK1alpha	1.3564	1
AP4AT_HUMAN	S333	MAPK3	1.41387	1
AP4AT_HUMAN	S333	CK1alpha	1.3564	1
APBB2_HUMAN	S123	GSK3beta	3.43162	1
APBB2_HUMAN	S123	MAPK3	1.47875	1
APBB2_HUMAN	S334	PKAalpha	1.31856	1
APBB2_HUMAN	S334	PAK1	1.303	1
APC_HUMAN	S1371	GSK3alpha	6.0006	1
APC_HUMAN	S1371	GSK3beta	5.30629	1
APC_HUMAN	S1371	CK1epsilon	3.76309	1
APC_HUMAN	S1371	CDK1	3.1309	1
APC_HUMAN	S1371	CK1alpha	2.91486	1
APC_HUMAN	S1371	MAPK3	2.26346	1
APC_HUMAN	S1371	CDK5	1.64338	1
APC_HUMAN	S1371	CDK2	1.49924	1
APC_HUMAN	S1371	CK1delta	1.46925	1
APC_HUMAN	S1371	CK2alpha	1.33203	1
APC_HUMAN	S2093	CK1alpha	7.41574	1
APC_HUMAN	S2093	CK1epsilon	3.89387	1
APC_HUMAN	S2093	CK1delta	2.38673	1
APC_HUMAN	S2093	MAPK3	2.25322	1
APC_HUMAN	S2093	CDK1	1.20446	1
APC_HUMAN	S2129	RSK1	2.11284	1
APC_HUMAN	S2129	CaMKIIalpha	2.03275	1
APC_HUMAN	S2129	PAK1	1.49941	1
APC_HUMAN	S2129	HIPK2	1.3209	1
APC_HUMAN	S2129	CK2alpha	1.13549	1
APC_HUMAN	S2129	CaMKIV	1.01627	1
APC_HUMAN	S2146	GSK3beta	8.37147	1
APC_HUMAN	S2146	CK1alpha	8.28521	1
APC_HUMAN	S2146	GSK3alpha	6.12538	1
APC_HUMAN	S2146	CK1epsilon	4.77841	1
APC_HUMAN	S2146	CDK1	3.1309	1
APC_HUMAN	S2146	CK1delta	3.07005	1
APC_HUMAN	S2146	CDK5	1.64338	1
APC_HUMAN	S2146	CDK2	1.49924	1
APC_HUMAN	S2146	MAPK3	1.46097	1
APC_HUMAN	S2533	GSK3beta	9.20261	1
APC_HUMAN	S2533	GSK3alpha	8.20928	1
APC_HUMAN	S2533	PKBalpha	1.85142	1
APC_HUMAN	S2533	PAK1	1.49521	1
APC_HUMAN	S2533	CaMKIIalpha	1.07476	1
APC_HUMAN	S1042	GSK3alpha	6.00573	1
APC_HUMAN	S1042	GSK3beta	5.88814	1
APC_HUMAN	S1042	MAPK3	2.12756	1
APC_HUMAN	S1042	CDK1	1.21293	1
APC_HUMAN	S1360	GSK3beta	12.2061	1
APC_HUMAN	S1360	GSK3alpha	11.9179	1
APC_HUMAN	S1360	CK1epsilon	3.74239	1
APC_HUMAN	S1360	CDK1	3.1309	1
APC_HUMAN	S1360	MAPK3	2.34259	1
APC_HUMAN	S1360	CK1alpha	2.2626	1
APC_HUMAN	S1360	CDK5	1.64338	1
APC_HUMAN	S1360	CDK2	1.49924	1
APC_HUMAN	S1360	CK1delta	1.43565	1
APC_HUMAN	S1360	HIPK2	1.17619	1
APC_HUMAN	S1360	MAPK1	1.13578	1
APC_HUMAN	S1436	GSK3beta	8.08589	1
APC_HUMAN	S1436	GSK3alpha	6.0926	1
APC_HUMAN	S1436	NEK2	2.82809	1
APC_HUMAN	S1436	MAPK3	2.08347	1
APC_HUMAN	S1436	PAK1	1.0246	1
APC_HUMAN	T1438	GSK3beta	9.20169	1
APC_HUMAN	T1438	GSK3alpha	8.09604	1
APC_HUMAN	T1438	TTK	5.09968	1
APC_HUMAN	T1438	CDK1	2.61694	1
APC_HUMAN	T1438	MAPK1	2.58432	1
APC_HUMAN	T1438	LKB1	2.57575	1
APC_HUMAN	T1438	MAPK3	2.56886	1
APC_HUMAN	T1438	CDK5	1.64338	1
APC_HUMAN	T1438	CDK2	1.49924	1
APC_HUMAN	T1438	DAPK3	1	1
APC_HUMAN	S2260	CK1epsilon	2.81588	1
APC_HUMAN	S2260	CK2alpha	2.07927	1
APC_HUMAN	S2260	MAPK3	2.03289	1
APC_HUMAN	S2260	CDK1	1.83692	1
APC_HUMAN	S2260	CK1alpha	1.77335	1
APC_HUMAN	S2260	CDK5	1.38085	1
APC_HUMAN	S2260	CDK2	1.11591	1
APC_HUMAN	S2260	CK1delta	1.06108	1
APC_HUMAN	S2283	GSK3alpha	6.00366	1
APC_HUMAN	S2283	GSK3beta	5.7379	1
APC_HUMAN	S2283	CK1epsilon	2.79792	1
APC_HUMAN	S2283	CDK1	2.30306	1
APC_HUMAN	S2283	CK1alpha	1.68786	1
APC_HUMAN	S2283	CDK5	1.64338	1
APC_HUMAN	S2283	CDK2	1.48879	1
APC_HUMAN	S2283	MAPK3	1.11905	1
APC_HUMAN	S2283	CK1delta	1.03384	1
APC_HUMAN	S2449	GSK3beta	8.7201	1
APC_HUMAN	S2449	GSK3alpha	6.16111	1
APC_HUMAN	S2449	CDK1	3.1309	1
APC_HUMAN	S2449	CDK5	1.64338	1
APC_HUMAN	S2449	CDK2	1.49924	1
APC_HUMAN	S2449	MAPK3	1.43252	1
APC_HUMAN	S2449	HIPK2	1.33379	1
APC_HUMAN	S2535	GSK3alpha	6.00342	1
APC_HUMAN	S2535	GSK3beta	5.72044	1
APC_HUMAN	S2535	CDK1	2.28322	1
APC_HUMAN	S2535	MAPK3	2.25032	1
APC_HUMAN	S2535	CDK5	1.64338	1
APC_HUMAN	S2535	CDK2	1.43829	1
APC_HUMAN	S2535	PKBalpha	1.19871	1
APC_HUMAN	S2835	PKAalpha	5.88379	1
APC_HUMAN	S2835	PAK1	1.57127	1
APC_HUMAN	S2835	PKCbeta	1.3744	1
APC_HUMAN	S2835	PKCalpha	1.04068	1
APC_HUMAN	S2835	PKAgamma	1.00059	1
APC_HUMAN	S744	GSK3beta	12.2061	1
APC_HUMAN	S744	GSK3alpha	11.5253	1
APC_HUMAN	S744	CK1epsilon	2.79479	1
APC_HUMAN	S744	MAPK3	2.49615	1
APC_HUMAN	S744	CK1alpha	1.67298	1
APC_HUMAN	S744	MAPK1	1.55544	1
APC_HUMAN	S744	CDK1	1.13324	1
APC_HUMAN	S744	CK1delta	1.03254	1
APC_HUMAN	S987	CK2alpha	24.1937	1
APC_HUMAN	S987	CK1alpha	7.19062	1
APC_HUMAN	S987	CK1epsilon	3.87088	1
APC_HUMAN	S987	CK1delta	2.03096	1
APC_HUMAN	S987	HIPK2	1.33379	1
APC_HUMAN	S987	CK2a2	1.01036	1
APC1_HUMAN	S688	CDK2	10.3662	1
APC1_HUMAN	S688	CDK1	8.59923	1
APC1_HUMAN	S688	MAPK3	4.47674	1
APC1_HUMAN	S688	MAPK1	1.89589	1
APC1_HUMAN	S355	CDK2	9.60302	1
APC1_HUMAN	S355	CDK1	8.53061	1
APC1_HUMAN	S377	CDK2	28.5023	1
APC1_HUMAN	S377	CDK1	23.4861	1
APC1_HUMAN	S377	PKCbeta	1.6991	1
APC1_HUMAN	S377	PKCalpha	1.12644	1
API5_HUMAN	T461	CK1alpha	5.89424	1
API5_HUMAN	T461	DAPK3	1	1
API5_HUMAN	S462	CK1alpha	7.57351	1
API5_HUMAN	S464	CK1alpha	7.57351	1
API5_HUMAN	S464	MAPK3	1.5233	1
APMAP_HUMAN	T19	DAPK3	1	1
APTX_HUMAN	S132	DNAPK	3.8249	1
APTX_HUMAN	S132	CaMKIIalpha	1.47703	1
APTX_HUMAN	S132	PAK1	1.36171	1
APTX_HUMAN	S132	PKAalpha	1.31856	1
ARAF_HUMAN	S547	PKCeta	2.78888	1
ARAF_HUMAN	S547	PKCtheta	2.78888	1
ARAF_HUMAN	S547	PKCgamma	2.78888	1
ARAF_HUMAN	S547	PKCdelta	2.12206	1
ARAF_HUMAN	S547	PKCalpha	1.43241	1
ARAF_HUMAN	S547	PAK1	1.09477	1
ARAF_HUMAN	S582	CaMKIIalpha	1.95229	1
ARAF_HUMAN	S582	CK1delta	1.12923	1
ARAF_HUMAN	S582	PAK1	1.03179	1
ARBK1_HUMAN	S670	MAPK3	8.22259	1
ARF1_HUMAN	S147	PKCalpha	10.7251	1
ARF1_HUMAN	S147	PKCbeta	2.49482	1
ARF1_HUMAN	S147	PKCzeta	2.36514	1
ARF1_HUMAN	S147	PKCdelta	2.09035	1
ARF1_HUMAN	S147	PKCgamma	1.04513	1
ARFG1_HUMAN	S246	CK1delta	4.19917	1
ARFG2_HUMAN	S368	PKCbeta	1.24427	1
ARFG2_HUMAN	S432	CaMKIIalpha	1.49444	1
ARFP1_HUMAN	S79	MAPK3	1.52215	1
ARFP1_HUMAN	S132	CaMKIIalpha	1.49503	1
ARFP1_HUMAN	S132	PAK1	1.36244	1
ARFP1_HUMAN	S132	PKAalpha	1.31856	1
ARFP1_HUMAN	S5	PKCbeta	1.26236	1
ARGL1_HUMAN	S266	CLK4	2.69473	1
ARGL1_HUMAN	S266	PAK1	1.2958	1
ARGL1_HUMAN	S266	PKCbeta	1.24023	1
ARGL1_HUMAN	S77	CLK4	8.45559	1
ARGL1_HUMAN	S77	MAPK3	1.40909	1
ARH_HUMAN	S186	ATM	2.74138	1
ARH_HUMAN	S186	RSK1	2.63065	1
ARH_HUMAN	S186	CK2alpha	2.1689	1
ARH_HUMAN	S186	CK1alpha	1.3564	1
ARHG1_HUMAN	S863	MAPK1	1.89589	1
ARHG1_HUMAN	S863	MAPK3	1.8207	1
ARHG2_HUMAN	S719	PAK1	6.17572	1
ARHG2_HUMAN	S719	PAK4	3.77151	1
ARHG2_HUMAN	S719	PKBalpha	2.756	1
ARHG2_HUMAN	S719	CaMKIIalpha	1.47601	1
ARHG2_HUMAN	S782	PAK1	7.60337	1
ARHG2_HUMAN	S782	PAK4	5.60051	1
ARHG2_HUMAN	S782	CaMKIIalpha	1.90165	1
ARHG2_HUMAN	S956	CDK1	20.2061	1
ARHG2_HUMAN	S956	PAK1	5.39936	1
ARHG2_HUMAN	S956	CK1delta	3.08164	1
ARHG2_HUMAN	S956	PAK4	2.76972	1
ARHG2_HUMAN	S956	CDK5	1.92156	1
ARHG2_HUMAN	S956	MAPK1	1.89589	1
ARHG2_HUMAN	S956	MAPK3	1.83974	1
ARHG2_HUMAN	S956	CK1alpha	1.61117	1
ARHG2_HUMAN	S151	PAK1	5.17078	1
ARHG2_HUMAN	S151	PAK4	2.74206	1
ARHG2_HUMAN	S151	PKCbeta	1.26797	1
ARHG2_HUMAN	S151	PKCalpha	1.22504	1
ARHG2_HUMAN	S174	PAK1	7.00373	1
ARHG2_HUMAN	S174	PKBalpha	5.90766	1
ARHG2_HUMAN	S174	PAK4	4.80933	1
ARHG2_HUMAN	S174	CaMKIIalpha	1.57043	1
ARHG2_HUMAN	S645	PAK1	6.12765	1
ARHG2_HUMAN	S645	PAK4	3.75116	1
ARHG2_HUMAN	S645	PKBalpha	2.77111	1
ARHG2_HUMAN	S645	CaMKIIalpha	1.90165	1
ARHG2_HUMAN	S645	PKAalpha	1.24673	1
ARHG2_HUMAN	S645	CK1delta	1.03971	1
ARHG2_HUMAN	S648	CDK1	14.0897	1
ARHG2_HUMAN	S648	CK1delta	2.47342	1
ARHG2_HUMAN	S648	CDK5	1.92156	1
ARHG2_HUMAN	S648	MAPK8	1.24717	1
ARHG2_HUMAN	S648	CK1alpha	1.15623	1
ARHG2_HUMAN	S648	MAPK9	1.00876	1
ARHG2_HUMAN	S129	PKCalpha	2.72852	1
ARHG2_HUMAN	S129	PKCbeta	2.49482	1
ARHG2_HUMAN	S129	PKCzeta	1.38385	1
ARHG2_HUMAN	S129	PKCiota	1.15662	1
ARHG2_HUMAN	S696	CDK1	7.78369	1
ARHG2_HUMAN	S696	MAPK3	1.473	1
ARHG2_HUMAN	S696	CK1delta	1.04176	1
ARHG5_HUMAN	S450	CDK6	2.89933	1
ARHG5_HUMAN	S450	MAPK1	1.89589	1
ARHG5_HUMAN	S450	MAPK3	1.75954	1
ARHG5_HUMAN	S652	PKCbeta	2.49482	1
ARHG5_HUMAN	S652	ROCK1	1.7284	1
ARHG5_HUMAN	S652	PKCalpha	1.61735	1
ARHG5_HUMAN	S652	PAK1	1.48987	1
ARHG5_HUMAN	S652	PKCzeta	1.28895	1
ARHG5_HUMAN	S1125	PKCbeta	1.29602	1
ARHG5_HUMAN	S1125	PKCalpha	1.04321	1
ARHG5_HUMAN	S1126	CDK5	6.75244	1
ARHG5_HUMAN	S1126	MAPK1	1.89589	1
ARHG5_HUMAN	S1126	MAPK3	1.75954	1
ARHG5_HUMAN	S184	CDK5	1.81221	1
ARHG5_HUMAN	S983	CDK5	6.75244	1
ARHG6_HUMAN	S488	PAK3	14.705	1
ARHG6_HUMAN	S488	PAK1	8.00001	1
ARHG6_HUMAN	S488	PAK2	5.88284	1
ARHG6_HUMAN	S488	PAK4	5.87224	1
ARHG6_HUMAN	S488	PAK5	5.772	1
ARHG6_HUMAN	S488	PAK6	5.772	1
ARHG6_HUMAN	S488	GRK2	3.77677	1
ARHG6_HUMAN	S488	PKCepsilon	1.36343	1
ARHG6_HUMAN	S488	PKAalpha	1.26125	1
ARHG6_HUMAN	S488	PKCbeta	1.012	1
ARHG7_HUMAN	S257	MAPK3	10.2657	1
ARHG7_HUMAN	S257	MAPK1	6.35405	1
ARHG7_HUMAN	S257	MAPK8	4.66711	1
ARHG7_HUMAN	S257	CDK1	2.80787	1
ARHG7_HUMAN	S257	CK1alpha	2.54273	1
ARHG7_HUMAN	S518	PAK2	34.554	1
ARHG7_HUMAN	S518	AuroraA	20.6153	1
ARHG7_HUMAN	S518	PAK3	11.4237	1
ARHG7_HUMAN	S518	PAK1	8.00001	1
ARHG7_HUMAN	S518	PAK4	5.79802	1
ARHG7_HUMAN	S518	PAK5	5.772	1
ARHG7_HUMAN	S518	PAK6	5.772	1
ARHG7_HUMAN	S518	MAPK3	4.17327	1
ARHG7_HUMAN	S518	GRK2	3.53306	1
ARHG7_HUMAN	S518	MAPK1	3.04562	1
ARHG7_HUMAN	S518	PKCalpha	2.41352	1
ARHG7_HUMAN	S518	PKCzeta	1.57072	1
ARHG7_HUMAN	S518	PKCepsilon	1.42629	1
ARHG7_HUMAN	S518	PKAalpha	1.31287	1
ARHG7_HUMAN	S518	PKCbeta	1.012	1
ARHG7_HUMAN	S694	CaMKIIalpha	1.56263	1
ARHG7_HUMAN	S694	PKAalpha	1.37251	1
ARHG7_HUMAN	S694	RSK1	1.13651	1
ARHGA_HUMAN	S1232	PKCeta	3.67781	1
ARHGA_HUMAN	S1232	PAK1	1.36171	1
ARHGA_HUMAN	S1232	CK1alpha	1.3564	1
ARHGA_HUMAN	S1287	PKCeta	3.65952	1
ARHGA_HUMAN	S1287	CK1alpha	1.3564	1
ARHGA_HUMAN	S1287	PAK1	1.20292	1
ARHGA_HUMAN	S379	PKCeta	4.6147	1
ARHGA_HUMAN	S379	CaMKIIalpha	1.75582	1
ARHGA_HUMAN	S379	PAK1	1.36171	1
ARHGA_HUMAN	S379	PKCbeta	1.00216	1
ARHGB_HUMAN	S1295	PAK4	5.70093	1
ARHGB_HUMAN	S1295	PAK1	1.75583	1
ARHGB_HUMAN	S1458	GSK3beta	3.19685	1
ARHGB_HUMAN	S1458	GSK3alpha	2.05943	1
ARHGB_HUMAN	T1462	GSK3beta	4.98909	1
ARHGB_HUMAN	T1462	GSK3alpha	4.1898	1
ARHGB_HUMAN	T1462	MAPK3	1.77989	1
ARHGB_HUMAN	T1462	CK1alpha	1.54104	1
ARHGB_HUMAN	T1462	MAPK1	1.21204	1
ARHGB_HUMAN	T1462	MAPK12	1.13222	1
ARHGB_HUMAN	T1462	DAPK3	1	1
ARHGB_HUMAN	S556	GSK3beta	3.24186	1
ARHGB_HUMAN	S556	GSK3alpha	2.06373	1
ARHGB_HUMAN	S556	MAPK3	1.73411	1
ARHGB_HUMAN	S556	MAPK12	1.13222	1
ARHGB_HUMAN	S556	MAPK1	1.05575	1
ARHGB_HUMAN	S1155	CK1alpha	1.39606	1
ARHGB_HUMAN	S1413	GSK3beta	2.90047	1
ARHGB_HUMAN	S1413	PAK4	2.75456	1
ARHGB_HUMAN	S1413	GSK3alpha	2.04796	1
ARHGB_HUMAN	S1413	MAPK3	1.58843	1
ARHGB_HUMAN	S1413	PAK1	1.16751	1
ARHGB_HUMAN	S1413	PKBalpha	1.13478	1
ARHGB_HUMAN	S1413	MAPK12	1.13222	1
ARHGB_HUMAN	S251	GSK3beta	4.98909	1
ARHGB_HUMAN	S251	GSK3alpha	4.19848	1
ARHGB_HUMAN	S251	MAPK1	1.89396	1
ARHGB_HUMAN	S251	MAPK3	1.81418	1
ARHGB_HUMAN	S251	MAPK12	1.13222	1
ARHGB_HUMAN	S255	MAPK12	1.13222	1
ARHGB_HUMAN	S614	PKCalpha	3.87945	1
ARHGB_HUMAN	S614	PAK4	2.75124	1
ARHGB_HUMAN	S614	PKCbeta	2.49482	1
ARHGB_HUMAN	S614	CaMKIIalpha	1.90165	1
ARHGB_HUMAN	S614	PKCepsilon	1.36695	1
ARHGB_HUMAN	S614	PKCzeta	1.3509	1
ARHGB_HUMAN	S614	PKCiota	1.16229	1
ARHGB_HUMAN	S614	PAK1	1.16147	1
ARHGC_HUMAN	S1541	PKCbeta	1.49523	1
ARHGC_HUMAN	S1541	PKCalpha	1.33566	1
ARHGC_HUMAN	S1541	PKCepsilon	1.16552	1
ARHGC_HUMAN	S1327	CK1alpha	1.07342	1
ARHGC_HUMAN	S341	MAPK3	1.60071	1
ARHGC_HUMAN	S1288	PAK4	5.64919	1
ARHGC_HUMAN	S1288	PKBalpha	2.30649	1
ARHGC_HUMAN	S1288	PAK1	1.58409	1
ARHGC_HUMAN	S1288	CaMKIIalpha	1.36688	1
ARHGC_HUMAN	S1288	CK1alpha	1.17334	1
ARHGC_HUMAN	S637	MAPK3	1.595	1
ARHGC_HUMAN	S637	CK1alpha	1.22269	1
ARHGG_HUMAN	S107	CaMKIIalpha	1.90165	1
ARHGG_HUMAN	S107	PAK1	1.36171	1
ARHGG_HUMAN	S107	PKCbeta	1.00241	1
ARHGG_HUMAN	S577	PAK1	1.36171	1
ARHGG_HUMAN	S6	PAK1	1.36171	1
ARHGH_HUMAN	S546	PKCbeta	2.49482	1
ARHGH_HUMAN	S546	CaMKIIalpha	1.90165	1
ARHGH_HUMAN	S546	PAK1	1.71679	1
ARHGH_HUMAN	S546	PKCzeta	1.23008	1
ARHGH_HUMAN	S546	PKCalpha	1.21653	1
ARHGH_HUMAN	S420	CaMKIIalpha	1.90165	1
ARHGH_HUMAN	S420	PAK1	1.61859	1
ARHGH_HUMAN	S420	PKCbeta	1.10141	1
ARHGH_HUMAN	S79	MAPK3	1.42088	1
ARHGI_HUMAN	S760	MAPK3	1.55897	1
ARHGI_HUMAN	S1101	PAK1	1.73631	1
ARHGI_HUMAN	S1103	PAK1	1.64531	1
ARHGI_HUMAN	S1103	MAPK3	1.51618	1
ARHGI_HUMAN	S1124	MAPK1	1.89589	1
ARHGI_HUMAN	S1124	MAPK3	1.75787	1
ARHGI_HUMAN	S733	MAPK3	1.00069	1
ARI1A_HUMAN	S1184	CaMKIIalpha	1.93859	1
ARI1A_HUMAN	S1184	PAK1	1.36171	1
ARI1A_HUMAN	S1184	PKCbeta	1.13782	1
ARI1A_HUMAN	S1184	RSK1	1.10661	1
ARI1A_HUMAN	S1184	CK1alpha	1.08204	1
ARI1A_HUMAN	S1751	PAK1	1.33147	1
ARI1A_HUMAN	S363	MAPK3	1.76499	1
ARI1A_HUMAN	S363	CDK1	1.52691	1
ARI1A_HUMAN	S363	CDK2	1.24827	1
ARI1A_HUMAN	S363	MAPK1	1.16572	1
ARI1A_HUMAN	S382	MAPK3	1.43985	1
ARI1A_HUMAN	S715	MAPK1	1.89589	1
ARI1A_HUMAN	S715	MAPK3	1.80742	1
ARI1A_HUMAN	S696	MAPK3	1.48594	1
ARI1A_HUMAN	S772	CDK1	1.82652	1
ARI1A_HUMAN	S772	CDK2	1.48869	1
ARI1A_HUMAN	S772	MAPK3	1.44674	1
ARI1A_HUMAN	S772	PKCbeta	1.10088	1
ARI1B_HUMAN	S742	MAPK1	1.89589	1
ARI1B_HUMAN	S742	MAPK3	1.75787	1
ARI1B_HUMAN	S502	MAPK3	1.75787	1
ARI1B_HUMAN	S502	MAPK1	1.48273	1
ARI3A_HUMAN	S119	CK1alpha	1.56765	1
ARI3A_HUMAN	S119	CK2alpha	1.23724	1
ARI4B_HUMAN	T793	CK2alpha	3.80045	1
ARI4B_HUMAN	T793	CK1alpha	1.41433	1
ARI4B_HUMAN	T793	DAPK3	1	1
ARI4B_HUMAN	S675	BCKDK	4.83683	1
ARI4B_HUMAN	S790	CK2alpha	2.41413	1
ARI4B_HUMAN	S912	BCKDK	3.61772	1
ARI4B_HUMAN	S912	CK2alpha	1.60068	1
ARI4B_HUMAN	S912	PKCbeta	1.03501	1
ARID2_HUMAN	S1300	PAK1	1.28009	1
ARID2_HUMAN	S1300	PKAalpha	1.09879	1
ARID2_HUMAN	S1391	MAPK3	1.40276	1
ARIP4_HUMAN	T1260	MAPK3	1.45606	1
ARIP4_HUMAN	T1260	DAPK3	1	1
ARM10_HUMAN	S43	PAK1	1.30027	1
ARM10_HUMAN	S45	PKCbeta	1.13918	1
ARM10_HUMAN	S45	PAK1	1.12298	1
ARM10_HUMAN	S45	CK1alpha	1.08204	1
ARP19_HUMAN	S23	CDK1	8.15317	1
ARP19_HUMAN	S23	CDK5	3.67539	1
ARP8_HUMAN	S132	MAPK3	1.39111	1
ARPC5_HUMAN	S77	PAK1	2.19914	1
ARPC5_HUMAN	S77	CaMKIIalpha	1.48476	1
ARRB1_HUMAN	S412	MAPK3	9.57053	1
ARRB1_HUMAN	S412	MAPK10	6.91165	1
ARRB1_HUMAN	S412	MAPK1	6.29364	1
ARRB1_HUMAN	S412	CDK2	1.43058	1
ARRB1_HUMAN	S412	CK1alpha	1.38179	1
ASAP1_HUMAN	S1027	MAPK3	2.09198	1
ASCC2_HUMAN	T233	MAPK1	1.89589	1
ASCC2_HUMAN	T233	MAPK3	1.75787	1
ASCC2_HUMAN	T233	DAPK3	1	1
ASHWN_HUMAN	S184	PKCbeta	2.31775	1
ASHWN_HUMAN	S184	PAK1	1.22615	1
ASHWN_HUMAN	S184	PKCalpha	1.17366	1
ASHWN_HUMAN	S189	MAPK3	1.74822	1
ASHWN_HUMAN	S189	MAPK1	1.43163	1
ASHWN_HUMAN	S193	MAPK1	1.89589	1
ASHWN_HUMAN	S193	MAPK3	1.75787	1
ASHWN_HUMAN	S182	MAPK3	1.62184	1
ASHWN_HUMAN	S182	PAK1	1.16126	1
ASHWN_HUMAN	T197	DAPK3	1	1
ASHWN_HUMAN	T198	DAPK3	1	1
ASML_HUMAN	S228	PAK1	1.07658	1
ASML_HUMAN	S239	CK1alpha	1.3564	1
ASML_HUMAN	S21	PKCbeta	2.49482	1
ASML_HUMAN	S21	PKCalpha	1.38227	1
ASML_HUMAN	S21	PKCzeta	1.24398	1
ASPC1_HUMAN	S500	MAPK3	1.75787	1
ASPC1_HUMAN	S500	CK1delta	1.67653	1
ASPC1_HUMAN	S500	MAPK1	1.6172	1
ASPC1_HUMAN	S275	CK1delta	2.75089	1
ASPC1_HUMAN	S275	MAPK3	1.42881	1
ASPC1_HUMAN	S502	MAPK1	1.89589	1
ASPC1_HUMAN	S502	MAPK3	1.75787	1
ASPH_HUMAN	S29	MAPK3	1.46416	1
ASPH_HUMAN	S29	CDK5	1.16329	1
ASPP2_HUMAN	S480	CK2alpha	1.69214	1
ASPP2_HUMAN	S556	MAPK3	2.11554	1
ASPP2_HUMAN	S556	MAPK1	1.21274	1
ASPP2_HUMAN	S576	MAPK3	1.828	1
ASPP2_HUMAN	S698	MAPK3	2.23757	1
ASPP2_HUMAN	S698	MAPK1	2.20328	1
ASPP2_HUMAN	S698	CDK1	2.14384	1
ASPP2_HUMAN	S698	CDK2	1.41748	1
ASPP2_HUMAN	S783	HIPK2	1.84329	1
ASPP2_HUMAN	S783	CK1alpha	1.57548	1
ASUN_HUMAN	S626	MAPK3	1.75787	1
ASUN_HUMAN	S626	MAPK1	1.64442	1
ASXL1_HUMAN	S503	CDK1	1.79684	1
ASXL1_HUMAN	S503	MAPK3	1.18463	1
ASXL1_HUMAN	S503	HIPK2	1.15851	1
ASXL1_HUMAN	S503	CDK2	1.09548	1
ASXL2_HUMAN	S834	MAPK3	1.5937	1
ASXL2_HUMAN	S146	MAPK1	1.89589	1
ASXL2_HUMAN	S146	MAPK3	1.75787	1
AT11B_HUMAN	S1154	CaMKIIalpha	1.56919	1
AT11B_HUMAN	S1154	PAK1	1.32077	1
AT11C_HUMAN	S1126	CaMKIIalpha	1.90165	1
AT11C_HUMAN	S1110	PAK1	1.3012	1
AT11C_HUMAN	S445	CK1alpha	1.3564	1
AT131_HUMAN	S935	PAK1	1.36171	1
AT131_HUMAN	S899	PAK1	1.26674	1
AT2A2_HUMAN	T441	DAPK3	1	1
AT2A2_HUMAN	S663	PKCbeta	1.69869	1
AT2A2_HUMAN	S663	PKG1cGKI	1.41239	1
AT2A2_HUMAN	S663	PKCalpha	1.10498	1
AT2B1_HUMAN	S1178	PKCalpha	4.18897	1
AT2B1_HUMAN	S1178	PKAalpha	3.85493	1
AT2B1_HUMAN	S1178	PKCbeta	2.49482	1
AT2B1_HUMAN	S1178	PAK1	1.36171	1
AT2B1_HUMAN	S1178	CK1alpha	1.23104	1
AT2B1_HUMAN	S1178	PKCzeta	1.22911	1
AT2B1_HUMAN	T1203	HIPK2	5.12498	1
AT2B1_HUMAN	T1203	CK2alpha	2.34968	1
AT2B1_HUMAN	T1203	DAPK3	1	1
AT2B1_HUMAN	S17	PKCalpha	5.93696	1
AT2B1_HUMAN	S17	HIPK2	5.12498	1
AT2B1_HUMAN	S17	PKCbeta	2.49482	1
AT2B1_HUMAN	S17	PKCzeta	1.24398	1
AT2B1_HUMAN	S1193	CaMKIV	2.25116	1
AT2B4_HUMAN	T1181	MAPK3	1.5009	1
AT2B4_HUMAN	T1181	DAPK3	1	1
AT7L2_HUMAN	S575	MAPK3	1.71043	1
AT7L2_HUMAN	S575	MAPK1	1.15463	1
AT7L2_HUMAN	S575	PAK1	1.04301	1
AT7L3_HUMAN	S281	MAPK3	1.60566	1
AT7L3_HUMAN	S281	CK1alpha	1.3564	1
ATAD1_HUMAN	S322	CK1alpha	1.3564	1
ATAD1_HUMAN	S317	PAK1	1.21069	1
ATAD2_HUMAN	S1302	PAK1	1.41413	1
ATAD2_HUMAN	S337	CaMKIIalpha	1.39624	1
ATAD2_HUMAN	S337	PAK1	1.35065	1
ATAD2_HUMAN	S342	CDK1	15.6552	1
ATAD2_HUMAN	S342	MAPK3	1.66401	1
ATAD2_HUMAN	S342	CDK2	1.51511	1
ATAD2_HUMAN	S342	MAPK1	1.045	1
ATAD2_HUMAN	S1243	CaMKIIalpha	1.53385	1
ATAD2_HUMAN	S327	CDK1	15.6552	1
ATAD2_HUMAN	S327	MAPK3	1.75787	1
ATAD2_HUMAN	S327	MAPK1	1.74425	1
ATAD2_HUMAN	S327	CDK2	1.51511	1
ATAD2_HUMAN	S61	PKCbeta	2.49482	1
ATAD2_HUMAN	S61	CK1alpha	1.3564	1
ATAD2_HUMAN	S61	PKCalpha	1.34288	1
ATAD2_HUMAN	S61	PKCzeta	1.24398	1
ATAD5_HUMAN	S86	MAPK3	1.42021	1
ATAD5_HUMAN	S1244	CDK1	2.22932	1
ATAD5_HUMAN	S1244	CDK2	1.4161	1
ATAD5_HUMAN	S44	CDK1	1.92068	1
ATAD5_HUMAN	S44	MAPK3	1.75787	1
ATAD5_HUMAN	S44	MAPK1	1.68592	1
ATAD5_HUMAN	S44	CDK2	1.4161	1
ATD2B_HUMAN	S16	MAPK1	1.89589	1
ATD2B_HUMAN	S16	MAPK3	1.75787	1
ATF1_HUMAN	S270	PKCbeta	2.44719	1
ATF1_HUMAN	S270	CK2a2	2.00253	1
ATF1_HUMAN	S270	CK2alpha	1.75206	1
ATF1_HUMAN	S270	PKCepsilon	1.5394	1
ATF1_HUMAN	S270	PKCalpha	1.24976	1
ATF1_HUMAN	S270	MAP2K1	1.18588	1
ATF1_HUMAN	S270	CK1alpha	1.11596	1
ATF1_HUMAN	S270	PKCzeta	1.08117	1
ATF1_HUMAN	S198	CDK3	5.52921	1
ATF1_HUMAN	S198	MAPK11	4.09046	1
ATF1_HUMAN	S198	MAPK3	1.61156	1
ATF2_HUMAN	S307	PKBalpha	3.78286	1
ATF2_HUMAN	S307	RSK1	2.62057	1
ATF2_HUMAN	S307	CaMKIV	2.54587	1
ATF2_HUMAN	S307	CaMKIIalpha	1.9902	1
ATF2_HUMAN	S307	CK2a2	1.57269	1
ATF2_HUMAN	S112	MAPK11	24.2462	1
ATF2_HUMAN	S112	MAPK13	24.2462	1
ATF2_HUMAN	S112	MAPK1	13.2328	1
ATF2_HUMAN	S112	MAPK3	10.2321	1
ATF2_HUMAN	S112	MAPK9	7.9908	1
ATF2_HUMAN	S112	MAPK8	7.6888	1
ATF2_HUMAN	S112	MAPK12	5.80129	1
ATF2_HUMAN	S112	MAPK7	5.12512	1
ATF2_HUMAN	S112	MAPK10	4.70275	1
ATF2_HUMAN	S112	MAPK14	3.68669	1
ATF2_HUMAN	T71	MAPK11	24.2462	1
ATF2_HUMAN	T71	MAPK13	24.2462	1
ATF2_HUMAN	T71	MAPK1	17.0017	1
ATF2_HUMAN	T71	MAPK3	10.4986	1
ATF2_HUMAN	T71	MAPK8	5.82343	1
ATF2_HUMAN	T71	MAPK12	5.80128	1
ATF2_HUMAN	T71	MAPK7	5.12512	1
ATF2_HUMAN	T71	MAPK14	3.68291	1
ATF2_HUMAN	T71	MAPK9	3.2151	1
ATF2_HUMAN	T71	MAP2K6	2.80468	1
ATF2_HUMAN	T71	MAP2K4	2.77863	1
ATF2_HUMAN	T71	MAP2K3	2.77769	1
ATF2_HUMAN	T71	MAP2K7	2.76762	1
ATF2_HUMAN	T71	MAP2K1	2.75939	1
ATF2_HUMAN	T71	MAPK10	2.71366	1
ATF2_HUMAN	T71	CDK1	1.42361	1
ATF2_HUMAN	T71	CDK2	1.31719	1
ATF2_HUMAN	T71	CK1alpha	1.23221	1
ATF2_HUMAN	T71	TTK	1.15906	1
ATF2_HUMAN	T71	DAPK3	1.08947	1
ATF2_HUMAN	S328	MAPK11	24.2462	1
ATF2_HUMAN	S328	MAPK13	24.2462	1
ATF2_HUMAN	S328	MAPK3	9.10518	1
ATF2_HUMAN	S328	MAPK1	6.71628	1
ATF2_HUMAN	S328	MAPK8	6.50218	1
ATF2_HUMAN	S328	MAPK12	5.80129	1
ATF2_HUMAN	S328	MAPK7	5.12512	1
ATF2_HUMAN	S328	MAPK9	4.00051	1
ATF2_HUMAN	S328	MAPK14	3.68669	1
ATF2_HUMAN	S328	CK1alpha	3.5998	1
ATF2_HUMAN	S328	MAPK10	2.78321	1
ATF2_HUMAN	S328	CDK1	1.95966	1
ATF2_HUMAN	S328	CDK2	1.3946	1
ATF3_HUMAN	T162	MAPK8	5.81001	1
ATF3_HUMAN	T162	DAPK3	1.23029	1
ATF6A_HUMAN	S94	EIF2AK2	7.27263	1
ATF6A_HUMAN	S94	MAPK11	5.81562	1
ATF6A_HUMAN	S94	MAPK1	1.89589	1
ATF6A_HUMAN	S94	MAPK3	1.83886	1
ATF6A_HUMAN	S94	MAPK14	1.28813	1
ATF7_HUMAN	S257	MAPK8	2.95254	1
ATF7_HUMAN	S257	MAPK1	1.89589	1
ATF7_HUMAN	S257	MAPK3	1.80731	1
ATF7_HUMAN	S257	MAPK9	1.76558	1
ATF7_HUMAN	S257	MAPK11	1.0048	1
ATF7_HUMAN	S424	MAPK8	4.86258	1
ATF7_HUMAN	S424	MAPK9	3.9341	1
ATF7_HUMAN	S424	MAPK11	1.0048	1
ATF7_HUMAN	S44	CaMKIIalpha	1.90987	1
ATF7_HUMAN	S44	PAK1	1.36171	1
ATF7_HUMAN	S44	CK1alpha	1.28731	1
ATF7_HUMAN	T51	MAPK8	5.30263	1
ATF7_HUMAN	T51	MAPK9	4.50261	1
ATF7_HUMAN	T51	MAPK3	1.47172	1
ATF7_HUMAN	T51	MAPK11	1.0048	1
ATF7_HUMAN	T51	DAPK3	1	1
ATF7_HUMAN	T53	MAPK8	4.69493	1
ATF7_HUMAN	T53	MAPK9	3.25953	1
ATF7_HUMAN	T53	MAPK3	1.78687	1
ATF7_HUMAN	T53	MAPK1	1.38223	1
ATF7_HUMAN	T53	MAPK11	1.00456	1
ATF7_HUMAN	T53	DAPK3	1	1
ATF7_HUMAN	S434	MAPK8	3.8818	1
ATF7_HUMAN	S434	MAPK9	1.83643	1
ATF7_HUMAN	S434	MAPK3	1.80731	1
ATF7_HUMAN	S434	MAPK1	1.55273	1
ATF7_HUMAN	S434	MAPK11	1.0048	1
ATG2B_HUMAN	S1579	MAPK3	1.11488	1
ATG2B_HUMAN	S497	CaMKIIalpha	1.90165	1
ATG2B_HUMAN	S497	PAK1	1.29928	1
ATG9A_HUMAN	S18	MAPK3	1.75787	1
ATG9A_HUMAN	S18	MAPK1	1.62726	1
ATG9A_HUMAN	S18	CK1alpha	1.3564	1
ATG9A_HUMAN	S735	PKAalpha	1.31856	1
ATG9A_HUMAN	S735	PAK1	1.30262	1
ATG9A_HUMAN	S738	CK1alpha	1.32695	1
ATG9A_HUMAN	S741	CK1alpha	1.3564	1
ATG9A_HUMAN	S761	CaMKIIalpha	1.39921	1
ATG9A_HUMAN	S761	PAK1	1.29815	1
ATIF1_HUMAN	S63	CaMKIIalpha	1.77523	1
ATIF1_HUMAN	S63	PKCbeta	1.2671	1
ATLA2_HUMAN	S24	PAK1	1.36171	1
ATLA2_HUMAN	S24	PKAalpha	1.31856	1
ATLA2_HUMAN	S27	PKCbeta	1.2398	1
ATLA3_HUMAN	S535	PKCbeta	1.5575	1
ATLA3_HUMAN	S535	PKCalpha	1.07346	1
ATM_HUMAN	S1988	CK1alpha	6.74584	1
ATM_HUMAN	S1988	DNAPK	5.87561	1
ATM_HUMAN	S1988	CK2alpha	1.0518	1
ATN1_HUMAN	S896	CDK1	1.73994	1
ATN1_HUMAN	S896	PKBalpha	1.17677	1
ATN1_HUMAN	S896	MAPK3	1.00356	1
ATN1_HUMAN	S101	MAPK3	1.57189	1
ATN1_HUMAN	S107	CK1alpha	1.3564	1
ATN1_HUMAN	S34	MAPK3	1.43302	1
ATN1_HUMAN	S632	MAPK1	1.89589	1
ATN1_HUMAN	S632	MAPK3	1.77244	1
ATN1_HUMAN	S632	CDK1	1.36955	1
ATN1_HUMAN	S632	CK1alpha	1.10329	1
ATN1_HUMAN	S645	CDK1	1.69459	1
ATN1_HUMAN	S645	MAPK3	1.11922	1
ATN1_HUMAN	T651	TTK	4.10887	1
ATN1_HUMAN	T651	PKCgamma	3.74392	1
ATN1_HUMAN	T651	DAPK3	1	1
ATN1_HUMAN	T653	TTK	4.10887	1
ATN1_HUMAN	T653	MAPK3	1.77244	1
ATN1_HUMAN	T653	CDK1	1.75946	1
ATN1_HUMAN	T653	MAPK1	1.51725	1
ATN1_HUMAN	T653	CK1alpha	1.3564	1
ATN1_HUMAN	T653	DAPK3	1	1
ATN1_HUMAN	S661	CDK1	2.50723	1
ATN1_HUMAN	S661	MAPK1	1.89589	1
ATN1_HUMAN	S661	MAPK3	1.77244	1
ATN1_HUMAN	T669	TTK	4.10887	1
ATN1_HUMAN	T669	CDK1	2.50268	1
ATN1_HUMAN	T669	MAPK3	1.71691	1
ATN1_HUMAN	T669	CK1alpha	1.3564	1
ATN1_HUMAN	T669	MAPK1	1.10992	1
ATN1_HUMAN	T669	DAPK3	1	1
ATN1_HUMAN	S77	CK1alpha	1.06817	1
ATP7A_HUMAN	S357	MAPK3	2.4238	1
ATP7A_HUMAN	S357	CK1alpha	1.3564	1
ATR_HUMAN	S435	CLK2	3.18588	1
ATR_HUMAN	S435	CLK3	2.07896	1
ATR_HUMAN	S435	PAK1	1.36171	1
ATR_HUMAN	S435	PKAalpha	1.31856	1
ATRAP_HUMAN	S127	PKCbeta	2.15044	1
ATRAP_HUMAN	S127	PKCepsilon	1.70079	1
ATRAP_HUMAN	S127	PKCalpha	1.19359	1
ATRIP_HUMAN	S224	CDK2	32.2285	1
ATRIP_HUMAN	S224	DNAPK	5.87561	1
ATRIP_HUMAN	S224	CDK1	2.88475	1
ATRIP_HUMAN	S239	CDK2	24.678	1
ATRIP_HUMAN	S239	DNAPK	5.57891	1
ATRIP_HUMAN	S239	CDK1	1.92969	1
ATRIP_HUMAN	S239	MAPK3	1.45832	1
ATRIP_HUMAN	S239	CDK4	1.3129	1
ATRIP_HUMAN	S518	DNAPK	5.87561	1
ATRIP_HUMAN	S518	PAK1	1.22883	1
ATRX_HUMAN	S1245	DNAPK	3.1681	1
ATRX_HUMAN	S1245	CK2alpha	2.82813	1
ATRX_HUMAN	S1245	HIPK2	1.90892	1
ATRX_HUMAN	S1245	CaMKIIalpha	1.90165	1
ATRX_HUMAN	S1326	CK2alpha	2.82813	1
ATRX_HUMAN	S1326	CK1alpha	1.05565	1
ATRX_HUMAN	S1328	DNAPK	3.48839	1
ATRX_HUMAN	S1328	CK2alpha	1.78334	1
ATRX_HUMAN	S1328	CK1alpha	1.3564	1
ATRX_HUMAN	S1348	HIPK2	4.10692	1
ATRX_HUMAN	S1348	DNAPK	2.58463	1
ATRX_HUMAN	S1348	CK2alpha	1.90153	1
ATRX_HUMAN	S313	DNAPK	9.81045	1
ATRX_HUMAN	S313	PAK3	3.81259	1
ATRX_HUMAN	S313	PKCbeta	1.80675	1
ATRX_HUMAN	S313	PAK1	1.2853	1
ATRX_HUMAN	S313	PKCalpha	1.11595	1
ATRX_HUMAN	S677	HIPK2	4.63594	1
ATRX_HUMAN	S677	CK2alpha	2.82813	1
ATRX_HUMAN	S677	DNAPK	1.30083	1
ATRX_HUMAN	S677	CK1alpha	1.09269	1
ATRX_HUMAN	S729	CK2alpha	2.82813	1
ATRX_HUMAN	S729	CK1alpha	1.08602	1
ATRX_HUMAN	S731	CK2alpha	2.19537	1
ATRX_HUMAN	S871	DNAPK	3.49148	1
ATRX_HUMAN	S871	ATM	2.74985	1
ATRX_HUMAN	S871	ATR	1.06357	1
ATRX_HUMAN	S92	CK2alpha	2.73373	1
ATRX_HUMAN	S92	DNAPK	2.09903	1
ATRX_HUMAN	S1352	CK2alpha	2.82813	1
ATRX_HUMAN	S1352	CK1alpha	1.3564	1
ATRX_HUMAN	S675	CK2alpha	1.90153	1
ATRX_HUMAN	S704	RSK2	3.54083	1
ATRX_HUMAN	S962	DNAPK	2.55231	1
ATRX_HUMAN	S962	HIPK2	1.90892	1
ATRX_HUMAN	S962	CK2alpha	1.61445	1
ATRX_HUMAN	S1061	CK2alpha	1.50211	1
ATRX_HUMAN	S1244	DNAPK	6.27871	1
ATRX_HUMAN	S1244	HIPK2	4.63594	1
ATRX_HUMAN	S1244	NEK1	2.18707	1
ATRX_HUMAN	S1244	CK2alpha	1.85802	1
ATRX_HUMAN	S1527	HIPK2	4.63594	1
ATRX_HUMAN	S1527	MAPK3	1.07552	1
ATRX_HUMAN	S1527	CDK1	1.00978	1
ATRX_HUMAN	S1996	MAPK1	1.89589	1
ATRX_HUMAN	S1996	MAPK3	1.79515	1
ATRX_HUMAN	S1996	HIPK2	1.36471	1
ATRX_HUMAN	S52	CK2alpha	2.50425	1
ATRX_HUMAN	S598	DNAPK	3.13916	1
ATRX_HUMAN	S598	MAPK3	1.4553	1
ATRX_HUMAN	S598	CDK1	1.04277	1
ATRX_HUMAN	T674	TTK	1.84856	1
ATRX_HUMAN	T674	DNAPK	1.63463	1
ATRX_HUMAN	T674	DAPK3	1	1
ATRX_HUMAN	S819	DNAPK	6.27871	1
ATRX_HUMAN	S819	CK2alpha	2.82813	1
ATRX_HUMAN	S819	HIPK2	2.45022	1
ATX1_HUMAN	S238	MAPK1	1.89589	1
ATX1_HUMAN	S238	MAPK3	1.84353	1
ATX1_HUMAN	S238	CDK2	1.77748	1
ATX1_HUMAN	S775	PKBalpha	8.53274	1
ATX1_HUMAN	S775	PAK1	1.48302	1
ATX1_HUMAN	S775	PKAalpha	1.3408	1
ATX1_HUMAN	S775	HIPK2	1.12257	1
ATX1_HUMAN	S88	MAPK3	1.72022	1
ATX1_HUMAN	S88	CDK2	1.41005	1
ATX1L_HUMAN	S284	PKAalpha	1.31856	1
ATX1L_HUMAN	S284	PAK1	1.30332	1
ATX1L_HUMAN	S206	MAPK3	1.65457	1
ATX1L_HUMAN	S206	CK1alpha	1.3564	1
ATX1L_HUMAN	S206	MAPK1	1.0374	1
ATX1L_HUMAN	T330	DAPK3	1	1
ATX2_HUMAN	S861	MAPK1	1.93389	1
ATX2_HUMAN	S861	MAPK3	1.75932	1
ATX2_HUMAN	S478	PKCgamma	5.83285	1
ATX2_HUMAN	S478	PKCbeta	1.46363	1
ATX2_HUMAN	S478	PAK1	1.32083	1
ATX2_HUMAN	S478	PKCalpha	1.08378	1
ATX2_HUMAN	S530	RSK1	2.24889	1
ATX2_HUMAN	S530	CaMKIIalpha	1.90165	1
ATX2_HUMAN	S530	PAK1	1.39355	1
ATX2_HUMAN	S624	MAPK3	1.40621	1
ATX2_HUMAN	S684	MAPK3	1.66406	1
ATX2_HUMAN	S684	MAPK1	1.06496	1
ATX2_HUMAN	S466	CK1alpha	1.3564	1
ATX2_HUMAN	S466	GRK2	1.32659	1
ATX2_HUMAN	S728	MAPK3	1.74692	1
ATX2_HUMAN	S728	MAPK1	1.44906	1
ATX2_HUMAN	S772	MAPK3	1.4087	1
ATX2L_HUMAN	S335	CaMKIIalpha	1.90165	1
ATX2L_HUMAN	S335	PKCbeta	1.64427	1
ATX2L_HUMAN	S335	PKCalpha	1.09239	1
ATX2L_HUMAN	S594	MAPK3	1.44532	1
ATX2L_HUMAN	S306	CDK1	1.08409	1
ATX2L_HUMAN	S339	MAPK3	1.68493	1
ATX2L_HUMAN	S409	CDK1	1.08967	1
ATX2L_HUMAN	S409	MAPK3	1.00934	1
ATX2L_HUMAN	S424	MAPK3	1.4787	1
ATX2L_HUMAN	S449	MAPK3	1.79724	1
ATX2L_HUMAN	S449	MAPK1	1.42059	1
ATX2L_HUMAN	S449	CDK1	1.07916	1
ATX2L_HUMAN	S496	CK1alpha	1.3564	1
ATX2L_HUMAN	S496	MAPK3	1.0234	1
ATX2L_HUMAN	S56	MAPK3	1.44426	1
ATX2L_HUMAN	S680	PKCbeta	1.0034	1
ATX2L_HUMAN	S684	MAPK1	1.89589	1
ATX2L_HUMAN	S684	MAPK3	1.81	1
ATX2L_HUMAN	S684	CK1alpha	1.3564	1
ATX2L_HUMAN	S684	CDK1	1.09437	1
ATX3_HUMAN	S265	CaMKIIalpha	1.90165	1
AUP1_HUMAN	S346	CaMKIIalpha	1.90165	1
AUP1_HUMAN	S346	PAK1	1.36171	1
AUP1_HUMAN	S354	MAPK1	1.89589	1
AUP1_HUMAN	S354	MAPK3	1.75787	1
AUP1_HUMAN	S354	CDK1	1.09406	1
AUP1_HUMAN	T433	MAPK1	1.89589	1
AUP1_HUMAN	T433	MAPK3	1.75787	1
AUP1_HUMAN	T433	CDK1	1.46897	1
AUP1_HUMAN	T433	CDK2	1.11532	1
AUP1_HUMAN	T433	DAPK3	1	1
AUP1_HUMAN	S451	CaMKIIalpha	1.90165	1
AUP1_HUMAN	S451	PAK1	1.12393	1
AUP1_HUMAN	S451	PKCbeta	1.00118	1
AUXI_HUMAN	S570	CDK5	3.63204	1
AUXI_HUMAN	S570	MAPK3	2.12246	1
AUXI_HUMAN	S570	CK1alpha	1.3564	1
AVEN_HUMAN	S261	MAPK3	1.44448	1
AVL9_HUMAN	S244	PAK1	1.36171	1
AVL9_HUMAN	S244	PKAalpha	1.31856	1
AXIN1_HUMAN	S493	GSK3alpha	17.1464	1
AXIN1_HUMAN	S493	CDK2	15.0385	1
AXIN1_HUMAN	S493	GSK3beta	5.72912	1
AXIN1_HUMAN	S493	MAPK8	4.33077	1
AXIN1_HUMAN	S493	MAPK3	2.01035	1
AXIN1_HUMAN	S493	CDK1	1.47214	1
AXIN1_HUMAN	S75	GSK3alpha	29.9906	1
AXIN1_HUMAN	S75	CK1epsilon	15.7941	1
AXIN1_HUMAN	S75	GSK3beta	11.6525	1
AXIN1_HUMAN	S75	CK1gamma1	10.8808	1
AXIN1_HUMAN	S75	CK1alpha	8.94813	1
AXIN1_HUMAN	S75	CK1delta	8.01668	1
AXIN1_HUMAN	S75	CK1alpha2	7.2975	1
AXIN1_HUMAN	S75	CK1gamma2	4.81846	1
AXIN1_HUMAN	S75	TGFbR2	3.76654	1
AXIN1_HUMAN	S75	MAPK3	2.00786	1
AXIN1_HUMAN	S75	GRK2	1.0725	1
AXIN1_HUMAN	S77	GSK3alpha	23.8567	1
AXIN1_HUMAN	S77	CK1epsilon	16.8877	1
AXIN1_HUMAN	S77	CK1gamma1	11.6342	1
AXIN1_HUMAN	S77	CDK2	10.6696	1
AXIN1_HUMAN	S77	CK1alpha	10.5209	1
AXIN1_HUMAN	S77	GSK3beta	9.20554	1
AXIN1_HUMAN	S77	CK1delta	8.01668	1
AXIN1_HUMAN	S77	CK1alpha2	7.80277	1
AXIN1_HUMAN	S77	MAPK8	5.71827	1
AXIN1_HUMAN	S77	CK1gamma2	5.15208	1
AXIN1_HUMAN	S77	MAPK3	2.50372	1
AXIN1_HUMAN	S77	MAPK1	2.48447	1
AXIN1_HUMAN	S77	NLK	1.12079	1
AXIN1_HUMAN	S77	CDK1	1.07737	1
B2L12_HUMAN	S242	CaMKIIalpha	1.39921	1
B2L12_HUMAN	S242	PAK1	1.36171	1
B2L12_HUMAN	S242	PKCbeta	1.17064	1
B2L13_HUMAN	S426	MAPK3	1.48529	1
B2L13_HUMAN	S444	MAPK3	1.41197	1
B2L13_HUMAN	S444	PAK1	1.05516	1
B2L13_HUMAN	S305	CK1alpha	1.3564	1
B2L13_HUMAN	S305	PKCbeta	1.00093	1
B2L13_HUMAN	S420	CaMKIIalpha	1.90165	1
B3A2_HUMAN	S113	MAPK3	1.44927	1
B3A2_HUMAN	S132	CK1alpha	1.3564	1
B3A2_HUMAN	S173	MAPK1	1.89589	1
B3A2_HUMAN	S173	MAPK3	1.75787	1
B3A2_HUMAN	S443	CaMKIIalpha	1.90165	1
B3A2_HUMAN	S446	CK1alpha	1.3564	1
B3A2_HUMAN	S446	PKCbeta	1.03504	1
B3A2_HUMAN	S449	PKCbeta	2.04641	1
B3A2_HUMAN	S449	PKCalpha	1.13251	1
BABA1_HUMAN	T10	CK1alpha	1.3564	1
BABA1_HUMAN	T10	TTK	1.15766	1
BABA1_HUMAN	T10	DAPK3	1	1
BABA1_HUMAN	T27	TTK	1.36051	1
BABA1_HUMAN	T27	PAK1	1.08503	1
BABA1_HUMAN	T27	DAPK3	1	1
BABA1_HUMAN	S29	PAK1	1.36171	1
BABA1_HUMAN	S47	ATR	1.46289	1
BABA1_HUMAN	S47	CK1alpha	1.3564	1
BABA1_HUMAN	S47	PKCbeta	1.10405	1
BABA1_HUMAN	S62	CK1alpha	1.3564	1
BACH1_HUMAN	S364	ATM	1.9726	1
BACH1_HUMAN	S364	ATR	1.64946	1
BACH1_HUMAN	S364	CK1alpha	1.03576	1
BAD_HUMAN	S118	PKAbeta	7.79396	1
BAD_HUMAN	S118	PKAgamma	7.79396	1
[truncated: 24,684 more rows]
