# Supplementary material for: Dynamic remodelling of the human host cell proteome and phosphoproteome upon enterovirus infection
Source: Nat Commun. 2020 Aug 28;11:4332. doi: 10.1038/s41467-020-18168-3 (PMC7455705; doi:10.1038/s41467-020-18168-3)
Supplement: Supplementary file 10 — Source Data [file 41467_2020_18168_MOESM10_ESM.xlsx]

## Sheet: Figure 1c
Figure 1c
						Proteins							Phosphosites
Time (h.p.i.)	Fraction of changes	Group	Count	Total		Protein IDs	Welch's T-test Significant 2h_CT	Welch's T-test Significant 4h_CT	Welch's T-test Significant 6h_CT	Welch's T-test Significant 8h_CT	Welch's T-test Significant 10h_CT		Proteins	Positions within proteins	Amino acid	Multiplicity	Localization prob	Unique identifier	Welch's T-test Significant 2h_CT	Welch's T-test Significant 4h_CT	Welch's T-test Significant 6h_CT	Welch's T-test Significant 8h_CT	Welch's T-test Significant 10h_CT
0	0	Proteins	NA	1010		A5YKK6					+		A0AVK6	417	S	___1	0.822425	UID2			+	+	+
2	0	Proteins	0			A6NHR9					+		A0AVK6	71	S	___1	0.999999	UID4				+	+
4	0	Proteins	0			O00139					+		A0FGR8	691	S	___1	0.908554	UID5			+	+	+
6	0.000990099	Proteins	1			O00148					+		A0FGR8	693	S	___1	0.985401	UID6			+	+	+
8	0.039604	Proteins	40			O00154					+		A0FGR8	738	S	___1	0.822805	UID7					+
10	0.99604	Proteins	1006			O00159				+	+		A0FGR8	743	S	___1	0.999452	UID8					+
0	0	Phosphosites	NA	12946		O00203;Q13367					+		A0FGR8	701	T	___1	0.936235	UID14865			+
2	0	Phosphosites	0			O00231					+		A0FGR8	691	S	___2	0.908554	UID17218			+
4	0.0849618	Phosphosites	1100			O00232					+		A0FGR8	693	S	___2	0.985401	UID17219			+
6	0.560516	Phosphosites	7257			O00264					+		A0FGR8	701	T	___2	0.936235	UID32078			+
8	0.689967	Phosphosites	8933			O00330					+		A0FGR8	705	T	___2	0.949481	UID32079			+
10	0.739245	Phosphosites	9571			O00401					+		A0JLT2	226	S	___1	1	UID9				+	+
						O00410					+		A0JLT2	194	S	___1	0.979179	UID10					+
						O00442					+		A0MZ66	494	S	___1	0.998732	UID13					+
						O00487					+		A0MZ66	249	S	___1	1	UID14			+	+	+
						O00541					+		A0MZ66	101	S	___1	0.999999	UID15				+	+
						O00571;O15523;Q9NQI0					+		A0MZ66	473	S	___1	0.978215	UID17					+
						O00762					+		A0MZ66	506	S	___1	1	UID18			+	+	+
						O00764					+		A0MZ66	82	S	___1	0.982262	UID19					+
						O00767					+		A0MZ66	534	S	___1	0.958386	UID20			+	+	+
						O14617					+		A0MZ66	537	T	___1	0.999999	UID14868					+
						O14639					+		A1A4S6	591	S	___1	0.993124	UID21				+	+
						O14653					+		A1KXE4	6	S	___1	0.999974	UID22			+	+	+
						O14732					+		A1L0T0	167	S	___1	1	UID23		+	+	+	+
						O14744					+		A1L170	223	S	___1	0.999792	UID24					+
						O14818					+		A1L170	258	S	___1	0.940595	UID25			+	+
						O14908				+	+		A1L390	76	S	___1	1	UID26			+	+	+
						O14925;Q5SRD1					+		A1L390	741	S	___1	0.99922	UID27					+
						O14929					+		A1L390	1081	S	___1	0.999989	UID28		+	+	+	+
						O14975					+		A1L390	643	S	___1	0.999998	UID29					+
						O14980					+		A1L390	962	S	___1	0.990338	UID31			+	+
						O14981					+		A1L390	423	S	___1	0.999996	UID32				+	+
						O15067					+		A1L390	643	S	___2	0.999998	UID17242			+
						O15143					+		A1L390	647	S	___2	0.999783	UID17243			+
						O15144					+		A1X283	291	S	___1	0.796463	UID34					+
						O15145					+		A2AJT9	17	S	___1	0.999947	UID37			+	+	+
						O15294					+		A2CJ06	500	S	___2	1	UID17251				+	+
						O15357					+		A2CJ06	501	S	___2	1	UID17252				+	+
						O15371					+		A3KN83	214	S	___1	0.998319	UID42					+
						O15372					+		A4UGR9	2422	S	___2	0.956769	UID17256				+
						O15392					+		A4UGR9	2424	S	___2	0.923709	UID17257				+
						O15397					+		A5YKK6	1061	S	___1	0.892152	UID45			+	+
						O15427					+		A5YM69	184	S	___1	0.999194	UID47			+	+	+
						O15460					+		A5YM69;Q12774	340;340	S	___1	1	UID46			+	+	+
						O15514					+		A6H8Y1	2227	S	___1	1	UID48				+
						O43143					+		A6H8Y1	2044	S	___1	0.877281	UID51				+	+
						O43148					+		A6H8Y1	1524	S	___1	0.99675	UID52			+	+	+
						O43172					+		A6ND36	4	S	___1	1	UID53					+
						O43242					+		A6ND36	356	S	___1	1	UID54					+
						O43252					+		A6ND36	760	S	___1	1	UID55			+
						O43324					+		A6ND36	634	S	___1	1	UID56			+	+
						O43399					+		A6ND36	650	S	___1	1	UID57		+	+	+	+
						O43447					+		A6NFI3	10	S	___1	0.999744	UID59					+
						O43592					+		A6NFI3	112	S	___1	1	UID60					+
						O43633					+		A6NHQ4	15	S	___1	1	UID62			+	+	+
						O43660					+		A6NKF1	402	S	___1	1	UID64			+	+	+
						O43678					+		A6NKT7;O14715;Q99666;P0DJD0;P0DJD1	1305;1304;1304;1289;1297	S	___1	0.999751	UID75			+	+	+
						O43684					+		A6NKT7;O14715;Q99666;P0DJD0;P0DJD1;P49792	1475;1474;1474;1459;1467;2450	T	___1	1	UID14873				+	+
						O43747					+		A6NKT7;O14715;Q99666;P0DJD0;P0DJD1;P49792	1479;1478;1478;1463;1471;2454	S	___2	1	UID17281			+	+	+
						O43768					+		A6NKT7;O14715;Q99666;P0DJD0;P0DJD1;P49792	1475;1474;1474;1459;1467;2450	T	___2	1	UID32086			+	+	+
						O43776					+		A6NKT7;O14715;Q99666;P0DJD0;P0DJD1;P49792	1479;1478;1478;1463;1471;2454	S	___3	1	UID34494				+	+
						O43809					+		A6NKT7;O14715;Q99666;P0DJD0;P0DJD1;P49792	1487;1486;1486;1471;1479;2462	S	___3	0.998538	UID34495					+
						O43813				+	+		A6NKT7;O14715;Q99666;P0DJD0;P0DJD1;P49792	1483;1482;1482;1467;1475;2458	T	___3	0.928382	UID49300					+
						O43847					+		A6NKT7;O14715;Q99666;P49792	1033;1032;1032;2008	S	___1	0.986853	UID66			+	+	+
						O43865;Q96HN2					+		A6NKT7;O14715;Q99666;P49792	86;86;86;86	S	___1	1	UID77				+	+
						O60232					+		A6NKT7;O14715;Q99666;P49792	1017;1016;1016;1992	T	___1	0.839464	UID14872			+	+	+
						O60245					+		A6NKT7;P0DJD0;P0DJD1;P49792	1535;1519;1527;2510	S	___1	1	UID67				+	+
						O60437					+		A6NKT7;P0DJD0;P0DJD1;P49792	1318;1302;1310;2293	T	___1	0.999987	UID14876			+	+	+
						O60573					+		A6NKT7;P49792	797;796	S	___1	0.999997	UID78				+	+
						O60610					+		A6NKT7;P49792	800;799	T	___1	1	UID14877			+	+
						O60613					+		A6NKT7;P49792	395;394	S	___2	0.995583	UID17289			+	+
						O60671					+		A7E2V4	1130	S	___1	1	UID80					+
						O60701					+		A7E2V4	1092	S	___1	0.996675	UID81			+	+
						O60749					+		A7KAX9	706	S	___1	0.971869	UID84					+
						O60832					+		A7KAX9	892	S	___1	1	UID85				+	+
						O60927					+		A8CG34	366	S	___1	0.999913	UID92				+
						O75083					+		A8CG34	80	S	___1	0.942167	UID93			+	+
						O75116					+		A8CG34	441	S	___1	0.803168	UID94			+	+	+
						O75153;Q9Y5I4					+		A8CG34	370	S	___1	0.994567	UID98			+
						O75179					+		A8CG34	373	S	___2	0.879444	UID17312					+
						O75223					+		A8CG34;Q6PJE2;Q96HA1	291;49;314	S	___1	0.999966	UID88			+	+	+
						O75251					+		A8CG34;Q96HA1	674;697	S	___1	0.985884	UID87				+	+
						O75306					+		A8CG34;Q96HA1	355;378	S	___1	0.999997	UID89		+	+
						O75390					+		A8CG34;Q96HA1	358;381	S	___1	0.999808	UID91					+
						O75436					+		A8CG34;Q96HA1	246;269	S	___1	0.999929	UID95			+	+	+
						O75438					+		A8CG34;Q96HA1	2;2	S	___1	1	UID97				+	+
						O75459				+	+		A8CG34;Q96HA1	355;378	S	___2	0.999997	UID17302		+	+	+	+
						O75494;Q8WXF0					+		A8CG34;Q96HA1	357;380	S	___2	0.802888	UID17303			+
						O75534					+		A8CG34;Q96HA1	358;381	S	___2	0.999808	UID17304		+	+
						O75608					+		A8MT19;Q8IUC4	551;654	S	___1	0.929566	UID104			+	+	+
						O75638					+		C9JLW8	21	S	___1	0.93299	UID108					+
						O75643					+		O00116	65	S	___1	0.999829	UID110			+	+	+
						O75717					+		O00141	401	S	___1	0.964401	UID112			+	+	+
						O75822					+		O00148	37	S	___1	0.995511	UID113		+	+	+
						O75947					+		O00148	183	S	___1	0.999882	UID114				+	+
						O76021					+		O00148	26	T	___1	0.801234	UID14880			+	+	+
						O94776					+		O00151	130	S	___1	0.999658	UID115					+
						O94782					+		O00151	90	S	___1	1	UID116					+
						O94804					+		O00151	316	T	___1	0.999167	UID14882				+
						O94826					+		O00159	408	S	___1	0.998531	UID117				+
						O95169					+		O00161	20	S	___1	0.999929	UID118			+
						O95178					+		O00161	34	S	___1	1	UID119			+	+	+
						O95229				+	+		O00161	5	S	___1	0.918514	UID120			+	+	+
						O95292					+		O00161	110	S	___1	1	UID121					+
						O95336					+		O00165	128	S	___1	1	UID122			+	+	+
						O95340					+		O00165	153	S	___1	0.983177	UID123			+	+	+
						O95361;Q309B1					+		O00165	189	S	___1	0.999539	UID124				+	+
						O95372					+		O00165	192	S	___1	0.999962	UID125			+	+	+
						O95373					+		O00165	189	S	___2	0.999539	UID17337			+	+	+
						O95433					+		O00165	192	S	___2	0.999962	UID17338			+	+	+
						O95453					+		O00178	47	S	___1	1	UID128				+
						O95456					+		O00178	24	S	___1	0.8218	UID130					+
						O95602					+		O00193	17	S	___1	0.999998	UID134			+	+	+
						O95684					+		O00203	609	S	___1	1	UID135			+	+	+
						O95782					+		O00203	276	S	___1	1	UID136					+
						O95834					+		O00221	183	S	___1	0.99461	UID137		+	+	+	+
						O95861					+		O00231	14	S	___1	1	UID138			+
						O95926					+		O00233	2	S	___1	0.999117	UID139				+	+
						O95994;Q8TD06					+		O00255	492	S	___1	1	UID140			+
						O96000					+		O00257	415	S	___1	0.996278	UID141				+
						O96019;O94805					+		O00264	57	S	___1	0.999989	UID144					+
						P00338;P07864					+		O00267	666	S	___1	1	UID145			+	+	+
						P00390					+		O00267	671	S	___1	0.99899	UID147				+
						P00491					+		O00268	109	S	___1	1	UID148			+	+	+
						P00505					+		O00273	315	S	___1	1	UID149			+	+	+
						P00558;P07205					+		O00273	28	S	___1	1	UID150		+	+	+	+
						P00966					+		O00291	320	S	___1	0.77736	UID153			+	+
						P02656				+	+		O00299	156	S	___1	0.975925	UID155			+	+	+
						P04062					+		O00300	221	S	___1	0.799724	UID156			+	+	+
						P04075;P05062					+		O00401	430	S	___1	0.999804	UID159				+	+
						P04080					+		O00401	256	Y	___1	1	UID17114				+	+
						P04181					+		O00409	349	S	___1	0.952311	UID161				+	+
						P04406;O14556					+		O00409	85	S	___2	0.860643	UID17375		+	+	+	+
						P04899;P11488;P09471;P19087;A8MTJ3					+		O00409	97	S	___2	0.980043	UID17376		+	+	+	+
						P05067					+		O00410	827	S	___1	1	UID164			+	+	+
						P05783;CON__H-INV:HIT000015463;CON__Q92764;CON__Q497I4;Q92764;CON__Q14525;CON__Q14532;CON__A2AB72;CON__O76015;CON__O76014;CON__Q2M2I5;Q14525;Q14532;O76014;O76015;Q2M2I5					+		O00418	612	S	___1	1	UID165				+	+
						P06132					+		O00418	470	S	___1	0.999933	UID166					+
						P06396					+		O00418	474	S	___1	0.998345	UID167					+
						P06454					+		O00418	348	T	___1	0.888799	UID14886			+	+
						P06493					+		O00425	481	S	___1	1	UID170					+
						P06733					+		O00425	249	T	___1	0.998197	UID14887			+	+	+
						P06737					+		O00425	528	T	___1	0.999999	UID14888				+	+
						P06744					+		O00425	184	S	___2	0.972822	UID17382			+	+	+
						P07108					+		O00429	526	S	___1	0.91642	UID171					+
						P07195					+		O00429	529	S	___1	0.999931	UID172			+
						P07686					+		O00429	616	S	___1	1	UID173			+	+
						P07737;CON__P02584					+		O00443	338	S	___1	1	UID175					+
						P07814					+		O00472	305	S	___1	0.802818	UID179			+	+	+
						P07919					+		O00479	80	S	___1	1	UID180		+	+	+	+
						P07948					+		O00479	80	S	___2	1	UID17393			+	+
						P08237					+		O00479	77	T	___2	0.762869	UID32102			+	+
						P08243					+		O00499	296	S	___1	1	UID181			+
						P08572					+		O00499	298	S	___1	1	UID182			+	+
						P08574					+		O00499	303	S	___1	0.999999	UID183			+	+	+
						P08581;P42685				+	+		O00499	331	S	___1	0.999801	UID184			+	+	+
						P08754					+		O00499	348	T	___1	0.986589	UID14891					+
						P08758					+		O00499	298	S	___2	1	UID17395					+
						P09012					+		O00499	303	S	___2	0.999999	UID17396			+	+	+
						P09543					+		O00499	296	S	___3	1	UID34607					+
						P09874					+		O00499	298	S	___3	1	UID34608					+
						P09884					+		O00499	303	S	___3	0.999999	UID34609					+
						P09960					+		O00505	60	S	___1	1	UID186					+
						P09972					+		O00505	56	S	___2	1	UID17398			+	+
						P0CW18					+		O00505	60	S	___2	1	UID17399			+	+
						P10155					+		O00512	104	S	___1	0.999923	UID187					+
						P10586;P23468				+	+		O00512	687	S	___1	0.999329	UID188			+	+	+
						P10606					+		O00512	278	S	___1	1	UID189			+	+	+
						P10619					+		O00512	917	S	___1	1	UID191				+	+
						P10809					+		O00512	315	T	___1	1	UID14892			+	+	+
						P11021					+		O00512	155	T	___1	0.928018	UID14894		+	+	+	+
						P11172					+		O00512	172	T	___1	0.997603	UID14895		+	+	+	+
						P11388					+		O00512	155	T	___2	0.928018	UID32107			+	+	+
						P11413					+		O00512	172	T	___2	0.997603	UID32108			+	+	+
						P11586					+		O00559	36	S	___1	1	UID194					+
						P11766					+		O00559	86	S	___1	0.911339	UID195			+	+
						P11802					+		O00560	46	Y	___1	0.995647	UID17115			+	+	+
						P11908					+		O00566	163	S	___1	0.999901	UID197					+
						P11940;Q4VXU2;Q96DU9					+		O00566	167	S	___1	1	UID198					+
						P12081					+		O00566	171	S	___1	0.999999	UID199				+	+
						P12429					+		O00566	163	S	___2	0.999901	UID17410			+	+	+
						P12955					+		O00566	171	S	___2	0.999999	UID17412				+	+
						P13051				+	+		O00566	163	S	___3	0.999901	UID34623				+	+
						P13489					+		O00566	167	S	___3	1	UID34624				+	+
						P13639					+		O00566	171	S	___3	0.999999	UID34625				+	+
						P13674					+		O00567	519	S	___1	1	UID200			+	+
						P13798					+		O00567	520	S	___1	1	UID201			+	+
						P13807					+		O00567	556	S	___1	0.948048	UID202			+	+
						P13929					+		O00567	513	S	___1	0.827081	UID203				+
						P14324					+		O00567	519	S	___2	1	UID17413			+	+
						P14550					+		O00567	520	S	___2	1	UID17414			+	+
						P14618;P30613					+		O00567	513	S	___2	0.827081	UID17416		+	+	+
						P14625;Q58FF3					+		O00571	90	S	___1	0.992468	UID205			+	+
						P14735					+		O00571	594	S	___1	0.999997	UID206					+
						P14868					+		O00571;O15523	410;408	S	___1	0.990223	UID207					+
						P14923					+		O00592	519	S	___1	0.848421	UID208			+	+	+
						P15121					+		O00592	520	S	___1	0.928557	UID209			+	+	+
						P15170					+		O00629	60	S	___1	0.999978	UID210					+
						P15311					+		O00712	328	S	___1	0.999922	UID211					+
						P15408					+		O00712	295	S	___1	0.930546	UID215			+	+	+
						P15559					+		O00712	264	S	___2	0.997746	UID17426			+	+
						P15880					+		O00712	295	S	___2	0.930546	UID17428				+	+
						P15923					+		O00716	166	S	___1	0.979996	UID217			+	+	+
						P15927					+		O00762	3	S	___1	0.999964	UID219			+	+
						P16083					+		O14495	297	S	___1	1	UID220			+	+	+
						P16104;Q96QV6					+		O14497	696	S	___1	0.999147	UID221			+	+	+
						P16949					+		O14497	772	S	___1	0.997753	UID224			+	+	+
						P16989					+		O14497	715	S	___1	0.973555	UID225			+	+	+
						P17174					+		O14497	363	S	___1	0.999996	UID226			+	+
						P17275				+	+		O14497	1184	S	___1	0.999745	UID227		+	+	+	+
						P17568					+		O14497	1751	S	___1	1	UID229			+	+	+
						P17655					+		O14497	382	S	___1	0.991282	UID230			+	+
						P17812					+		O14519	24	S	___1	0.775401	UID231			+	+
						P17844					+		O14523	411	S	___1	1	UID232			+	+	+
						P17858					+		O14523	660	S	___1	0.982148	UID233					+
						P17987					+		O14523	662	S	___1	0.999208	UID234				+	+
						P18077					+		O14523	417	T	___1	0.997527	UID14897			+
						P18085					+		O14530	188	S	___1	1	UID237			+	+	+
						P18124					+		O14545	326	S	___1	0.882002	UID238				+
						P18669;P15259;Q8N0Y7					+		O14545	278	S	___1	0.94853	UID240					+
						P18858					+		O14545	415	S	___1	0.999195	UID242			+	+	+
						P19388					+		O14545	209	S	___1	1	UID244			+	+	+
						P19404					+		O14545	470	S	___1	0.999906	UID245			+		+
						P19474					+		O14545	480	S	___1	0.994185	UID246			+	+	+
						P19623					+		O14545	409	S	___2	1	UID17454			+	+	+
						P19784				+	+		O14545	415	S	___2	0.999195	UID17455			+	+
						P20042					+		O14545	480	S	___2	0.994185	UID17459			+
						P20338;P61018					+		O14578	1971	S	___1	1	UID247			+	+	+
						P20618					+		O14578	1993	S	___1	1	UID248					+
						P21266					+		O14579	13	S	___1	0.998731	UID250			+	+	+
						P21283					+		O14579	99	S	___1	1	UID251			+	+	+
						P21399;O00408					+		O14617	658	S	___1	1	UID252		+	+	+
						P21912					+		O14617	829	S	___1	0.99884	UID253			+	+	+
						P22087					+		O14639	706	S	___1	1	UID254		+	+	+	+
						P22102					+		O14639	431	S	___1	0.999996	UID257			+	+	+
						P22234					+		O14639	586	S	___1	0.935232	UID259			+	+	+
						P22307					+		O14639	452	S	___1	0.99987	UID261					+
						P22314					+		O14639	458	S	___1	0.994513	UID263			+	+	+
						P22392;O60361					+		O14639	655	S	___1	0.999997	UID264			+	+	+
						P22694					+		O14639	353	S	___1	0.999317	UID265		+	+	+	+
						P23381					+		O14639	367	S	___1	0.999224	UID266				+	+
						P23396					+		O14639	426	S	___2	0.998821	UID17469			+	+	+
						P23511				+	+		O14639	431	S	___2	0.999996	UID17470			+	+	+
						P23526					+		O14639	435	S	___2	0.99991	UID17471			+	+	+
						P23588;REV__P23588					+		O14639	455	S	___2	0.99898	UID17475			+	+	+
						P23921					+		O14639	367	S	___2	0.999224	UID17479		+
						P24928				+	+		O14641	211	S	___1	0.974751	UID268					+
						P24941;Q00526					+		O14646	1677	S	___1	0.999899	UID270					+
						P25786					+		O14646	471	S	___1	0.999987	UID271			+	+	+
						P25787					+		O14646	1385	S	___1	0.842566	UID272		+	+	+
						P25788					+		O14646	1687	S	___1	0.896163	UID275				+	+
						P25789					+		O14646	90	S	___1	0.960195	UID276			+	+	+
						P26038					+		O14646	1040	S	___1	1	UID277			+	+	+
						P26196					+		O14647	1373	S	___1	0.999933	UID278				+	+
						P26368					+		O14662	201	S	___1	0.869929	UID280			+
						P26373					+		O14681	326	S	___2	1	UID17496					+
						P26639					+		O14683	14	S	___1	0.999959	UID285					+
						P26640					+		O14686	2274	S	___1	1	UID287		+			+
						P26641					+		O14686	3199	S	___1	0.971185	UID288			+	+	+
						P27635;Q96L21					+		O14686	4849	S	___1	1	UID291				+
						P27694					+		O14686	1671	S	___1	1	UID294			+	+	+
						P27695					+		O14686	1606	S	___1	0.999638	UID295			+	+	+
						P27708					+		O14686	1180	S	___1	0.999999	UID296				+	+
						P27797					+		O14686	2640	S	___1	0.999707	UID297					+
						P28070					+		O14686	3130	S	___1	1	UID298			+	+	+
						P28072					+		O14715;Q99666	1534;1534	S	___1	1	UID300				+	+
						P28074					+		O14715;Q99666	796;796	S	___1	0.998165	UID302					+
						P28288					+		O14715;Q99666;Q8IWJ2	1742;1742;1649	S	___1	1	UID301			+	+	+
						P28340					+		O14733	403	S	___1	0.926762	UID304			+	+	+
						P29144					+		O14745	280	S	___1	1	UID306					+
						P29218					+		O14745	269	S	___1	1	UID307				+
						P29373;P29762					+		O14745	2	S	___1	1	UID310			+	+	+
						P29401					+		O14745	290	S	___1	0.999514	UID311			+	+	+
						P29966					+		O14745	280	S	___2	1	UID17519					+
						P30040					+		O14745	269	S	___2	1	UID17520					+
						P30041					+		O14757	301	S	___1	0.999993	UID313			+	+	+
						P30043					+		O14757	280	S	___1	0.999648	UID314			+		+
						P30049					+		O14776	833	S	___1	0.85876	UID315		+	+	+	+
						P30101					+		O14777	344	T	___2	1	UID32116					+
						P30260					+		O14777	350	T	___2	1	UID32117					+
						P30419;O60551					+		O14867	364	S	___1	0.999993	UID319			+	+
						P30520;Q8N142					+		O14874	31	S	___1	0.931835	UID320			+	+	+
						P30566					+		O14874	33	S	___1	0.805839	UID321			+
						P30740;P50453;O75830					+		O14874	32	T	___1	0.874668	UID14906			+	+	+
						P30876					+		O14901	124	S	___1	0.999963	UID324			+	+	+
						P31153;Q00266					+		O14907	61	S	___1	0.992841	UID325				+	+
						P31350					+		O14907	113	S	___1	0.999997	UID326			+	+	+
						P31939					+		O14908	68	S	___1	0.94683	UID327				+	+
						P32754					+		O14908	232	S	___1	0.999998	UID328			+	+	+
						P32929					+		O14974	299	S	___1	1	UID332				+
						P32969					+		O14974	903	S	___1	0.985386	UID333			+	+	+
						P33316					+		O14974	422	S	___1	0.999996	UID334					+
						P33552					+		O14974	445	S	___1	0.999996	UID335					+
						P33991					+		O14974	507	S	___1	0.998943	UID336			+		+
						P33992					+		O14974	477	S	___1	0.967061	UID338		+	+	+
						P33993					+		O14974	409	S	___1	0.904507	UID340			+	+	+
						P34741					+		O14974	995	S	___1	1	UID341			+	+	+
						P34896					+		O14974	910	S	___1	0.999991	UID342					+
						P34932					+		O14974	871	S	___1	0.999815	UID343					+
						P35052					+		O14974	443	T	___1	0.807641	UID14909			+		+
						P35221					+		O14974	696	T	___1	0.957744	UID14912			+	+	+
						P35232					+		O14974	507	S	___2	0.998943	UID17549			+
						P35237					+		O14974	509	S	___2	0.762811	UID17550			+
						P35241					+		O14974	406	T	___2	0.976701	UID32124			+	+
						P35251					+		O14975	577	T	___1	1	UID14914			+	+	+
						P35268					+		O14976	73	S	___1	1	UID347				+	+
						P35520					+		O14978	331	S	___1	1	UID349			+
						P35573					+		O14978	178	S	___1	1	UID350			+	+	+
						P35606					+		O14979	241	S	___1	0.999999	UID352			+	+	+
						P35611				+	+		O14979	178	T	___1	1	UID14916			+	+	+
						P35658					+		O14980	1031	S	___1	0.945944	UID353				+	+
						P35998					+		O14980	391	S	___1	0.988397	UID354					+
						P36507					+		O14980	1055	S	___1	1	UID355			+	+
						P36578					+		O14986	405	S	___1	0.997592	UID356				+	+
						P36871					+		O15013	379	S	___1	1	UID361				+	+
						P36873					+		O15013	1284	S	___2	0.885074	UID17572					+
						P36952					+		O15013	1287	S	___2	0.984308	UID17573			+	+	+
						P36954					+		O15014	758	S	___1	1	UID363		+	+	+	+
						P37837					+		O15014	1055	S	___1	0.999987	UID364				+
						P38919					+		O15014	743	S	___1	1	UID365			+
						P39023;Q92901					+		O15014	358	S	___1	0.999987	UID366					+
						P40227					+		O15014	413	S	___1	0.99961	UID367		+	+	+
						P40261					+		O15014	433	S	___1	0.997111	UID368			+	+	+
						P40429;Q6NVV1					+		O15014	804	S	___1	0.973089	UID369				+	+
						P40616					+		O15014	576	S	___1	1	UID370				+	+
						P40692					+		O15014	491	S	___1	1	UID374			+	+	+
						P40763					+		O15014	467	S	___1	0.999999	UID378			+	+
						P40818					+		O15014	842	S	___1	0.985085	UID379			+		+
						P40925					+		O15014	746	T	___1	1	UID14918		+	+	+	+
						P40926					+		O15014	743	S	___2	1	UID17578		+	+	+	+
						P40937					+		O15014	576	S	___2	1	UID17583					+
						P40939					+		O15014	578	S	___2	0.999252	UID17584			+	+	+
						P41091;Q2VIR3					+		O15014	580	S	___2	0.785779	UID17585			+	+	+
						P41223					+		O15014	849	S	___2	0.959339	UID17593					+
						P41250					+		O15014	746	T	___2	1	UID32131			+	+	+
						P41252					+		O15020	2359	S	___1	0.999987	UID381			+	+
						P41567					+		O15020	2171	S	___1	1	UID382					+
						P42224					+		O15027	1905	S	___1	0.995745	UID384				+	+
						P42285					+		O15027	409	S	___1	0.892347	UID387				+	+
						P42575					+		O15027	417	S	___1	0.992706	UID389			+
						P42677					+		O15027	1844	S	___1	1	UID390		+	+	+
						P43034					+		O15027	136	S	___1	1	UID391					+
						P43246					+		O15027	391	S	___1	0.996396	UID396			+	+	+
						P43355;P43358;P43361;A2A368;A8MXT2;Q96M61;O15480;P43363;O60732					+		O15027	1191	S	___1	0.966385	UID397		+	+	+	+
						P43490					+		O15027	1220	S	___1	0.999999	UID399					+
						P43897					+		O15027	1178	S	___1	0.999763	UID400					+
						P46013					+		O15027	1876	T	___1	0.999823	UID14919					+
						P46063					+		O15027	411	S	___2	0.833837	UID17601		+
						P46459					+		O15027	417	S	___2	0.992706	UID17602				+
						P46776					+		O15027	415	T	___2	0.858641	UID32133				+
						P46777					+		O15027	417	S	___3	0.992706	UID34815			+
						P46778					+		O15027	415	T	___3	0.858641	UID49346			+
						P46779					+		O15031	1244	S	___1	1	UID405			+	+
						P46781					+		O15031	1570	S	___1	1	UID406			+	+	+
						P46783;Q9NQ39					+		O15037	10	S	___1	1	UID408				+	+
						P46926					+		O15042	67	S	___1	1	UID409				+	+
						P46937;Q86UL8;Q96QZ7					+		O15042	485	S	___1	0.996205	UID411				+
						P46940					+		O15042	97	S	___1	0.999989	UID413		+	+	+
						P47756					+		O15042	479	S	___2	0.995107	UID17623			+	+	+
						P47897					+		O15042	485	S	___2	0.996205	UID17624			+	+	+
						P48147					+		O15047	470	S	___1	0.823867	UID415			+	+	+
						P48163					+		O15049	101	S	___1	0.99227	UID417			+	+	+
						P48444					+		O15049	176	S	___1	1	UID418					+
						P48506					+		O15061	1181	S	___1	0.999319	UID420			+	+	+
						P48556					+		O15061	1044	S	___1	1	UID422			+	+	+
						P48643					+		O15061	1044	S	___2	1	UID17635			+	+	+
						P48739					+		O15061	1049	S	___2	1	UID17636			+	+	+
						P49189					+		O15063	723	S	___1	0.999466	UID425			+	+
						P49207					+		O15067	215	S	___1	0.832016	UID426			+	+	+
						P49327					+		O15067	569	S	___1	1	UID427					+
						P49368					+		O15084	1011	S	___1	0.999547	UID428			+	+
						P49406					+		O15085	1155	S	___1	1	UID429				+	+
						P49419					+		O15085	614	S	___1	0.99975	UID431			+	+	+
						P49585;Q9Y5K3					+		O15085	216	S	___1	0.873882	UID432				+
						P49588					+		O15085	255	S	___1	0.81975	UID435			+	+	+
						P49589					+		O15085	1413	S	___1	0.989896	UID436				+	+
						P49591					+		O15085	1458	S	___1	0.970055	UID437			+	+	+
						P49643					+		O15085	556	S	___1	1	UID439		+		+
						P49720					+		O15085	1295	S	___1	0.99903	UID440			+	+
						P49736					+		O15085	251	S	___2	0.960442	UID17647			+	+	+
						P49770					+		O15085	1458	S	___2	0.970055	UID17650			+	+
						P49841					+		O15085	1462	T	___2	0.764826	UID32136			+	+
						P49902					+		O15116	123	S	___1	0.999802	UID442				+
						P49915					+		O15116	129	T	___1	0.999506	UID14924			+	+
						P50238					+		O15119	438	S	___1	0.982923	UID445		+	+	+	+
						P50395					+		O15119	456	S	___1	1	UID448			+	+	+
						P50570					+		O15119	409	S	___1	1	UID449			+	+	+
						P50914					+		O15119	707	S	___1	0.986557	UID450		+	+	+	+
						P50990					+		O15127	320	S	___1	0.839023	UID451		+	+	+	+
						P50991					+		O15131	3	S	___1	1	UID452					+
						P51003					+		O15143	310	S	___1	0.993704	UID453			+	+	+
						P51153					+		O15155	50	S	___1	0.999999	UID456			+	+
						P51553					+		O15156	487	S	___1	0.998443	UID457			+	+
						P51812					+		O15156	180	S	___1	0.988857	UID458			+	+	+
						P52209					+		O15156	369	T	___1	0.999987	UID14925				+	+
						P52565					+		O15160	226	S	___1	0.99974	UID459					+
						P52655;Q9UNN4				+	+		O15160	282	T	___1	0.996533	UID14926				+
						P52701					+		O15164	1042	S	___1	1	UID460		+	+	+
						P52732					+		O15164	1028	S	___1	1	UID462			+	+	+
						P52747;P36508					+		O15164	811	S	___1	1	UID464				+	+
						P52888					+		O15164	660	S	___1	0.893796	UID465			+
						P53004					+		O15169	493	S	___1	0.998797	UID468					+
						P53041					+		O15169	77	S	___1	0.991922	UID470			+	+	+
						P53396					+		O15169	75	S	___2	0.945552	UID17682			+		+
						P53602					+		O15169	79	T	___2	0.978044	UID32140					+
						P53618					+		O15173	104	S	___1	1	UID472			+	+	+
						P53621					+		O15173	90	S	___1	0.999989	UID473					+
						P53992					+		O15173	208	S	___2	0.995943	UID17687					+
						P54136					+		O15173	211	T	___2	1	UID32141					+
						P54578					+		O15194	33	S	___1	1	UID475					+
						P54725					+		O15226	35	S	___1	0.993198	UID477			+
						P54727					+		O15226	618	S	___1	0.99995	UID478		+	+	+
						P55039					+		O15231	465	S	___1	0.989229	UID479					+
						P55060					+		O15231	447	T	___1	0.848232	UID14929		+	+	+	+
						P55145					+		O15231	447	T	___2	0.848232	UID32142			+	+	+
						P55263					+		O15234	45	S	___1	0.977897	UID481			+	+	+
						P55786;A6NEC2					+		O15234	363	S	___1	0.999999	UID482			+	+	+
						P55884					+		O15234	125	S	___1	0.975724	UID483			+	+	+
						P56192					+		O15234	148	S	___1	1	UID484					+
						P56211					+		O15234	265	S	___1	1	UID486					+
						P56378					+		O15234	443	T	___1	0.812742	UID14930			+	+	+
						P56524					+		O15258	2	S	___1	0.999985	UID487					+
						P56545					+		O15258	95	S	___1	0.999813	UID488			+	+	+
						P57678					+		O15294	20	S	___1	1	UID489			+	+
						P58107				+	+		O15305	137	S	___1	0.937577	UID490					+
						P59998					+		O15320	635	S	___1	0.999978	UID493			+	+	+
						P60228					+		O15320	596	S	___1	0.96736	UID496			+	+	+
						P60842					+		O15320;Q86UF2;A4D2H0;Q8IX94;P0CG41	139;140;140;140;140	S	___1	0.997733	UID495			+	+	+
						P60891;P21108					+		O15320;Q96RT6	647;616	S	___1	1	UID497			+
						P60900					+		O15344	96	S	___1	0.999867	UID500					+
						P60981					+		O15344	92	S	___2	0.989974	UID17712				+	+
						P61011					+		O15344	96	S	___2	0.999867	UID17713				+	+
						P61024					+		O15355	527	S	___1	0.976365	UID501			+	+
						P61158;Q9P1U1					+		O15355	183	S	___1	0.999955	UID502			+
						P61160					+		O15357	241	S	___1	0.960827	UID503				+	+
						P61163					+		O15381	211	S	___1	0.889406	UID505			+	+	+
						P61221					+		O15400	129	S	___1	0.997558	UID508			+	+	+
						P61247					+		O15400	79	T	___1	0.967166	UID14933					+
						P61254;Q9UNX3					+		O15400	125	S	___2	0.79567	UID17719			+	+	+
						P61313					+		O15400	126	S	___2	0.874972	UID17720		+	+	+	+
						P61326					+		O15400	129	S	___2	0.997558	UID17721		+	+	+	+
						P61353					+		O15417	991	S	___1	1	UID513				+
						P61513					+		O15417	263	S	___1	1	UID519		+	+	+	+
						P61764					+		O15417	1127	S	___1	1	UID520		+	+	+
						P61923					+		O15417	1359	S	___1	1	UID525					+
						P61964					+		O15417	2146	T	___1	1	UID14934					+
						P62081					+		O15417	1127	S	___2	1	UID17733			+	+	+
						P62136					+		O15417	1136	S	___2	0.987021	UID17734			+	+	+
						P62140					+		O15417	991	S	___3	1	UID34939			+	+	+
						P62195					+		O15417	995	S	___3	1	UID34940			+	+	+
						P62241				+	+		O15417	999	S	___3	1	UID34941			+	+	+
						P62244					+		O15427	464	S	___1	0.998804	UID528					+
						P62249					+		O15427	460	T	___1	0.999992	UID14936			+	+
						P62256					+		O15427	463	T	___1	0.996638	UID14937					+
						P62258					+		O15438	281	S	___1	1	UID529					+
						P62263					+		O15439	655	S	___1	0.999996	UID530			+	+
						P62266					+		O15439	646	T	___1	0.996007	UID14938					+
						P62269					+		O15446	128	S	___1	0.999202	UID536			+	+	+
						P62277					+		O15446	136	S	___1	1	UID537			+	+
						P62280					+		O15446	488	S	___1	0.935063	UID538		+	+	+	+
						P62304					+		O15446	490	S	___1	0.999207	UID539			+	+
						P62306					+		O15446	285	S	___1	0.995956	UID540			+	+	+
						P62314					+		O15446	172	S	___1	0.991872	UID541			+	+	+
						P62316					+		O15446	287	T	___1	0.862936	UID14941				+
						P62318					+		O15446	171	T	___1	0.810844	UID14942			+	+	+
						P62424					+		O15446	128	S	___2	0.999202	UID17749			+	+	+
						P62495					+		O15446	136	S	___2	1	UID17750				+	+
						P62701;Q8TD47					+		O15446	456	T	___2	0.97529	UID32152					+
						P62750					+		O15446	460	T	___2	0.839114	UID32153			+	+	+
						P62753					+		O15511	77	S	___1	1	UID543			+
						P62826					+		O15525	124	S	___1	0.999991	UID544				+	+
						P62829					+		O15534	592	S	___1	0.999863	UID546					+
						P62847					+		O15534	815	S	___1	0.99991	UID549					+
						P62854;Q5JNZ5					+		O15534	1103	S	___1	0.774443	UID550					+
						P62875					+		O15541	6	S	___1	1	UID553					+
						P62888					+		O15541	253	S	___1	1	UID554				+	+
						P62899					+		O15541	329	S	___1	0.999035	UID555			+	+	+
						P62906					+		O15541	84	S	___2	0.999944	UID17764		+	+	+	+
						P62910					+		O15541	85	S	___2	0.999944	UID17765		+	+	+	+
						P62917					+		O43149	2443	S	___1	0.795278	UID556					+
						P62987;P62979;P0CG47;P0CG48					+		O43149	1540	S	___1	0.978123	UID558				+	+
						P62995					+		O43149	1518	S	___2	0.990391	UID17772		+	+
						P63000;P15153;P60763					+		O43150	701	S	___1	1	UID560			+	+	+
						P63010					+		O43159	62	S	___1	0.99686	UID564			+	+	+
						P63146					+		O43159	64	S	___1	0.999989	UID565			+	+	+
						P63151;Q00005;Q9Y2T4					+		O43159	223	S	___1	1	UID566				+	+
						P63162;P14678					+		O43159	126	S	___1	0.978902	UID569			+	+
						P63167					+		O43159	104	S	___1	1	UID570					+
						P63172					+		O43159	106	S	___1	1	UID571					+
						P63173					+		O43159	309	S	___1	1	UID572			+	+
						P63244					+		O43159	220	T	___1	0.77633	UID14944					+
						P67775;P62714					+		O43159	62	S	___2	0.99686	UID17777			+	+
						P67812					+		O43159	64	S	___2	0.999989	UID17778			+	+
						P68104;Q5VTE0;Q05639					+		O43164	323	S	___1	0.94735	UID573			+	+	+
						P68400;Q8NEV1					+		O43164	309	S	___1	0.984139	UID575			+	+
						P78371					+		O43164	253	S	___2	0.999911	UID17789			+	+	+
						P78417					+		O43166	1585	S	___1	0.999988	UID580					+
						P78527					+		O43166	1551	T	___1	0.962073	UID14945			+	+	+
						P82675					+		O43169	73	S	___1	0.849497	UID581			+	+	+
						P82933					+		O43172	34	S	___1	1	UID583			+	+
						P83731					+		O43175	287	S	___1	0.966498	UID584			+		+
						P84077;P61204					+		O43175	14	S	___1	0.997774	UID585			+
						P84085					+		O43237	383	S	___1	0.936942	UID586			+
						P84098					+		O43237	391	S	___1	0.999778	UID587				+	+
						P84101				+	+		O43237	194	S	___1	1	UID588			+	+	+
						P84157					+		O43237	407	S	___1	0.773515	UID589					+
						P98179					+		O43237	446	S	___1	1	UID591					+
						P99999;CON__P62894					+		O43237	443	S	___2	0.947318	UID17803				+	+
						Q00059					+		O43237	446	S	___2	1	UID17804				+	+
						Q00169					+		O43255	6	S	___1	0.955836	UID592			+	+	+
						Q00341					+		O43264	438	T	___1	1	UID14948			+	+	+
						Q00610					+		O43290	448	S	___1	1	UID593				+	+
						Q00653					+		O43290	112	S	___1	0.762237	UID596				+
						Q00796					+		O43303	400	S	___1	1	UID599				+	+
						Q00839					+		O43306	576	S	___1	1	UID600			+	+
						Q01085					+		O43310	299	S	___1	0.874836	UID601				+
						Q01433					+		O43310	18	S	___1	0.968131	UID602			+	+	+
						Q01518					+		O43314	1171	S	___1	0.940315	UID603					+
						Q01581;P54868					+		O43314	1172	S	___1	0.97154	UID604			+	+	+
						Q01664					+		O43314	1016	S	___1	0.922274	UID606					+
						Q01813					+		O43318	389	S	___1	0.999985	UID607			+	+	+
						Q01844					+		O43318	439	S	___1	1	UID608					+
						Q02543					+		O43379	33	S	___1	0.954603	UID612			+	+	+
						Q02790					+		O43379	49	S	___1	0.98098	UID613		+	+	+
						Q02878					+		O43379	49	S	___2	0.98098	UID17826		+
						Q02880					+		O43379	50	T	___2	0.990842	UID32164		+	+
						Q02978					+		O43390;O60506	252;249	S	___1	1	UID616			+	+	+
						Q03013;P09488					+		O43395	133	S	___1	0.946456	UID618			+	+
						Q04446					+		O43396	113	S	___1	0.999082	UID620			+		+
						Q05048					+		O43399	19	S	___1	0.999887	UID621			+	+
						Q06124					+		O43399	21	S	___1	0.999995	UID622					+
						Q06203					+		O43399	161	S	___1	0.988588	UID623			+	+	+
						Q06210					+		O43399	3	S	___1	1	UID624			+	+
						Q07020					+		O43399	166	S	___1	1	UID626				+	+
						Q08211					+		O43399	195	S	___1	0.84828	UID627				+
						Q08257					+		O43399	173	T	___1	1	UID14953			+	+	+
						Q08499;Q08493					+		O43426	830	S	___1	0.982981	UID629			+	+	+
						Q08623					+		O43426	1220	T	___1	0.996633	UID14954				+	+
						Q08945					+		O43432	1156	S	___1	0.987935	UID631			+	+	+
						Q09161					+		O43432	495	S	___1	1	UID632			+	+	+
						Q0ZGT2					+		O43432	232	S	___1	0.999976	UID635			+	+	+
						Q10567					+		O43432	1131	S	___1	0.999753	UID636		+	+	+	+
						Q10570					+		O43439	264	S	___1	0.999947	UID637		+	+	+	+
						Q12792					+		O43439	33	S	___1	1	UID638				+
						Q12800;Q9NZI6					+		O43439	577	S	___1	0.996354	UID639			+	+	+
						Q12905					+		O43463	391	S	___1	1	UID640				+
						Q12948					+		O43474	234	S	___1	0.906017	UID641					+
						Q12965;O00160					+		O43474	236	S	___1	0.980459	UID642			+		+
						Q12972					+		O43474	254	S	___1	0.999953	UID643			+	+	+
						Q12981					+		O43482	14	T	___1	0.946107	UID14956		+	+	+	+
						Q13045					+		O43488	255	S	___1	0.999498	UID644				+
						Q13057					+		O43491	715	S	___1	0.999634	UID645			+	+	+
						Q13084					+		O43491	39	S	___1	0.987119	UID646					+
						Q13098					+		O43491	58	S	___1	0.974473	UID647					+
						Q13126					+		O43491	683	S	___1	0.991593	UID650			+	+	+
						Q13155					+		O43491	614	S	___1	1	UID651					+
						Q13188					+		O43491	87	S	___1	0.997012	UID652					+
						Q13228					+		O43491	550	S	___1	0.999998	UID653			+	+
						Q13347					+		O43491	89	T	___1	0.894891	UID14957					+
						Q13405					+		O43493	70	S	___1	0.826418	UID656					+
						Q13418					+		O43493	298	S	___1	0.958006	UID658		+	+	+
						Q13421				+	+		O43493	296	T	___1	0.944134	UID14958			+	+	+
						Q13442					+		O43504	26	S	___1	0.947198	UID659			+	+
						Q13445					+		O43516	340	S	___1	0.999912	UID662					+
						Q13492;O60641					+		O43583	9	S	___1	0.971337	UID668					+
						Q13503					+		O43583	20	S	___1	0.999934	UID669				+	+
						Q13505					+		O43583	86	T	___1	0.995954	UID14959					+
						Q13510					+		O43598	12	S	___1	0.999729	UID672			+	+
						Q13542					+		O43598	28	S	___1	1	UID673			+	+	+
						Q13547					+		O43598	169	S	___1	0.983207	UID675					+
						Q13564					+		O43615	180	S	___1	1	UID676			+	+	+
						Q13586					+		O43663	481	T	___1	1	UID14960			+	+	+
						Q13595					+		O43663	470	T	___1	0.999982	UID14961			+	+	+
						Q13616					+		O43683	655	S	___1	1	UID677			+	+	+
						Q13617					+		O43683	593	S	___2	0.829452	UID17893					+
						Q13618					+		O43684	325	S	___1	0.966815	UID681			+	+	+
						Q13619					+		O43684	211	S	___1	0.999999	UID682			+		+
						Q13620					+		O43711;O43763	162;153	T	___1	0.999996	UID14963			+	+	+
						Q13765;E9PAV3;Q9BZK3					+		O43719	403	S	___1	1	UID685		+
						Q13838					+		O43719	600	S	___1	1	UID690				+	+
						Q13867					+		O43719	607	S	___1	1	UID691					+
						Q13868					+		O43719	529	S	___1	1	UID693			+	+	+
						Q13895					+		O43719	494	S	___1	1	UID695			+	+	+
						Q13951					+		O43719	453	S	___1	0.997351	UID698			+		+
						Q14019					+		O43719	702	S	___1	1	UID701			+	+	+
						Q14118					+		O43719	676	S	___1	1	UID702				+	+
						Q14152					+		O43719	561	S	___1	0.99988	UID703					+
						Q14166					+		O43719	387	S	___1	0.999998	UID705			+		+
						Q14204					+		O43719	445	S	___1	1	UID707			+
						Q14232					+		O43719	403	S	___2	1	UID17898			+
						Q14240					+		O43719	409	S	___2	0.958466	UID17899			+	+
						Q14444					+		O43741	184	S	___1	0.9521	UID709			+
						Q14738					+		O43741	39	S	___1	0.773514	UID710					+
						Q14847					+		O43752	2	S	___1	1	UID711			+	+
						Q14914					+		O43760	3	S	___1	0.999849	UID712					+
						Q14BN4					+		O43765	77	S	___1	1	UID713			+	+	+
						Q15004			+	+	+		O43765	305	S	___1	0.994391	UID716			+	+	+
						Q15014					+		O43765	303	T	___1	0.93728	UID14966			+	+
						Q15019					+		O43765	305	S	___2	0.994391	UID17929					+
						Q15020					+		O43765	307	S	___2	0.990395	UID17930					+
						Q15046					+		O43765	303	T	___2	0.93728	UID32179					+
						Q15056					+		O43768	43	S	___1	0.975913	UID718			+
						Q15058					+		O43768	2	S	___1	1	UID719			+	+	+
						Q15084					+		O43768	21	T	___1	1	UID14967			+	+	+
						Q15172				+	+		O43768	2	S	___2	1	UID17932			+	+
						Q15233					+		O43768	21	T	___2	1	UID32180			+	+
						Q15257					+		O43768;P56211	67;62	S	___1	1	UID720					+
						Q15287					+		O43815	245	S	___1	1	UID721				+	+
						Q15291					+		O43815	227	S	___1	0.999969	UID722					+
						Q15382					+		O43818	51	S	___1	0.943511	UID724					+
						Q15392					+		O43818	50	S	___2	0.8187	UID17936				+
						Q15393					+		O43823	328	S	___1	1	UID728			+
						Q15398				+	+		O43823	339	S	___1	1	UID729			+	+	+
						Q15428					+		O43823	685	S	___1	0.99964	UID730			+		+
						Q15436					+		O43823	323	S	___2	1	UID17940					+
						Q15437					+		O43823	328	S	___2	1	UID17941					+
						Q15477					+		O43847	86	S	___1	1	UID731					+
						Q15528					+		O43852	277	S	___1	1	UID733			+
						Q15545					+		O43852	69	S	___1	0.99987	UID734					+
						Q15631					+		O43852	44	S	___1	1	UID735			+	+	+
						Q15645					+		O43865	85	S	___1	0.814962	UID736					+
						Q15691					+		O43865	2	S	___1	1	UID737			+	+
						Q15714;O75157					+		O43896	676	S	___1	0.997858	UID739				+
						Q15773					+		O43896	915	S	___1	0.996727	UID740			+	+	+
						Q15811					+		O43896	990	S	___1	0.842831	UID741			+	+
						Q15813					+		O43896	1083	T	___1	0.860666	UID14968			+	+	+
						Q15942					+		O43933	1211	S	___1	0.999918	UID744			+	+
						Q16181;Q6ZU15					+		O43933	1181	S	___1	0.99995	UID745			+
						Q16186					+		O60220	94	S	___1	0.939344	UID746			+		+
						Q16222					+		O60220	96	S	___1	0.998363	UID747			+	+	+
						Q16401					+		O60229;O75962	1773;1779	S	___1	0.988178	UID748			+		+
						Q16513					+		O60231	106	S	___1	0.989641	UID750				+	+
						Q16539					+		O60231	160	S	___1	0.999993	UID751					+
						Q16555;Q14195;Q14194					+		O60231	103	S	___2	1	UID17962					+
						Q16595					+		O60231	106	S	___2	0.989641	UID17963					+
						Q16658					+		O60232	78	S	___1	0.99455	UID752			+	+	+
						Q16719					+		O60237	687	S	___1	0.99915	UID753				+	+
						Q16763					+		O60239	375	S	___1	0.789895	UID756				+
						Q16795					+		O60239	419	S	___1	0.902101	UID758			+	+	+
						Q16836					+		O60245	974	S	___1	0.999772	UID761			+	+	+
						Q16851					+		O60245	1011	S	___1	0.998564	UID763					+
						Q16881					+		O60245	989	S	___1	1	UID765				+	+
						Q16890					+		O60245	1000	S	___2	0.991834	UID17975				+
						Q1KMD3					+		O60245	1011	S	___2	0.998564	UID17976				+	+
						Q27J81					+		O60245	982	S	___2	0.987926	UID17977			+	+
						Q2NL82					+		O60245	989	S	___2	1	UID17978			+	+
						Q2TAY7					+		O60256	5	T	___1	0.997347	UID14970			+
						Q3KQU3					+		O60264	66	S	___1	1	UID769			+	+
						Q3MHD2					+		O60264	116	S	___1	0.934737	UID771			+	+	+
						Q49AR2					+		O60264	116	S	___2	0.934737	UID17984					+
						Q4J6C6					+		O60264	113	T	___2	0.995966	UID32184					+
						Q4VCS5				+			O60271	272	S	___1	0.999821	UID775			+	+
						Q53EL6				+	+		O60271	109	S	___1	1	UID778					+
						Q53GS9					+		O60271	183	S	___1	0.999822	UID779			+	+	+
						Q53H96					+		O60271	185	S	___1	0.999888	UID780				+	+
						Q58FF6				+	+		O60271	329	S	___1	0.99999	UID781					+
						Q58FF8					+		O60271	730	S	___1	0.99999	UID783					+
						Q5GLZ8					+		O60271	733	S	___1	0.99996	UID784			+	+
						Q5JSZ5					+		O60271	311	S	___1	1	UID785			+	+	+
						Q5JTH9					+		O60271	314	S	___1	0.999994	UID786			+		+
						Q5JTJ3					+		O60271	276	T	___1	0.988758	UID14973		+	+	+	+
						Q5JTV8					+		O60271	292	T	___1	0.997484	UID14975			+	+
						Q5RI15					+		O60271	348	T	___1	0.987528	UID14977			+	+
						Q5SY16					+		O60271	265	S	___2	0.999998	UID17986				+	+
						Q5T4S7					+		O60271	268	S	___2	0.999139	UID17987				+	+
						Q5T5U3					+		O60271	183	S	___2	0.999822	UID17992			+	+	+
						Q5T653					+		O60271	185	S	___2	0.999888	UID17993			+	+	+
						Q5VW32					+		O60271	329	S	___2	0.99999	UID17994			+	+	+
						Q5VYK3					+		O60271	332	S	___2	0.999996	UID17995			+	+	+
						Q5VZK9					+		O60291	106	S	___1	0.979426	UID789					+
						Q687X5					+		O60292	1364	S	___1	1	UID790				+	+
						Q68E01					+		O60292	1534	S	___1	0.904067	UID791			+	+	+
						Q69YU5					+		O60292	1440	S	___1	0.962546	UID793			+	+	+
						Q6I9Y2					+		O60292	1544	S	___1	0.999999	UID794			+	+	+
						Q6IBS0					+		O60293	655	S	___1	0.999611	UID795			+	+	+
						Q6IN85					+		O60293	28	S	___1	1	UID796			+	+	+
						Q6L8Q7					+		O60293	1303	S	___1	0.998677	UID798				+	+
						Q6NVY1					+		O60293	352	S	___1	0.99912	UID801			+		+
						Q6NYC1				+			O60293	1046	S	___1	1	UID802		+
						Q6P158					+		O60293	766	T	___1	1	UID14978			+	+
						Q6P1K2				+	+		O60293	1303	S	___2	0.998677	UID18011			+		+
						Q6P2Q9					+		O60293	1304	S	___2	0.999938	UID18012			+		+
						Q6P3X3					+		O60318	527	S	___1	0.999746	UID807			+
						Q6P9B9					+		O60318	538	S	___1	0.999991	UID808			+	+	+
						Q6PD62					+		O60318	557	S	___1	0.994722	UID810				+	+
						Q6PL18					+		O60333	1454	S	___1	0.995614	UID812			+	+	+
						Q6SPF0					+		O60333	1057	S	___1	1	UID813					+
						Q6ULP2					+		O60341	131	S	___1	0.999999	UID815			+	+	+
						Q6UUV7				+	+		O60341	849	S	___1	0.992863	UID818			+	+	+
						Q6XQN6					+		O60343	666	S	___1	1	UID819			+	+	+
						Q70E73					+		O60343	588	S	___1	1	UID820					+
						Q71UM5					+		O60343	341	S	___1	1	UID821			+	+	+
						Q7KZF4					+		O60343	754	S	___2	0.999552	UID18038					+
						Q7L1Q6					+		O60344	3	S	___1	1	UID827					+
						Q7L2H7					+		O60437	14	S	___1	0.999227	UID831			+	+	+
						Q7L4I2					+		O60437	1657	S	___1	1	UID832					+
						Q7L5D6					+		O60443	424	S	___1	1	UID833			+	+	+
						Q7L5N1					+		O60443	437	T	___1	0.993107	UID14979			+	+	+
						Q7Z4W1					+		O60447	805	S	___1	0.998671	UID834		+	+
						Q7Z5G4					+		O60486	1163	T	___2	0.860518	UID32193			+	+
						Q7Z739				+	+		O60486	1158	Y	___2	0.983375	UID34331			+	+
						Q7Z7H5					+		O60487	208	S	___1	0.999999	UID835			+	+	+
						Q86TP1					+		O60493	72	S	___1	1	UID836			+	+	+
						Q86U44					+		O60499	108	S	___1	0.999937	UID837			+
						Q86UN3					+		O60499	132	S	___1	0.999456	UID838			+	+	+
						Q86UU0					+		O60502	364	S	___1	1	UID842				+
						Q86UV5					+		O60503	1259	S	___1	0.937493	UID844			+	+	+
						Q86VP6;O75155					+		O60504	299	S	___1	0.997359	UID845			+	+	+
						Q86WR7				+	+		O60504	395	S	___1	1	UID847				+
						Q86X55					+		O60504	544	S	___1	0.991449	UID849				+	+
						Q86XP3					+		O60504	545	S	___1	0.94444	UID850					+
						Q86Y56					+		O60504	530	S	___1	0.998851	UID851					+
						Q86YT6					+		O60524	831	S	___1	0.999256	UID853		+	+	+	+
						Q8IUE6					+		O60524	417	S	___1	1	UID854				+	+
						Q8IV50					+		O60547	10	S	___1	1	UID855		+	+	+
						Q8IVF2					+		O60548	96	S	___1	1	UID856			+	+	+
						Q8IWS0					+		O60563	577	S	___1	0.986073	UID857				+
						Q8IX01					+		O60563	495	S	___1	0.99979	UID858			+	+	+
						Q8IYB3					+		O60566	670	S	___1	1	UID861			+	+	+
						Q8IZ83					+		O60573	13	S	___1	1	UID863			+	+	+
						Q8N131					+		O60583	480	S	___1	0.977298	UID864					+
						Q8N357					+		O60658	457	S	___1	0.999999	UID867				+
						Q8N3R9					+		O60658;O95263	386;446	S	___1	0.999767	UID866			+	+	+
						Q8N3U4					+		O60664	148	S	___1	0.998249	UID868			+	+
						Q8N4C6					+		O60664	130	S	___1	0.999997	UID870			+	+
						Q8N543					+		O60664	217	S	___1	0.851948	UID871				+	+
						Q8N5I9					+		O60664	241	S	___1	0.999997	UID873			+	+	+
						Q8N5M9				+	+		O60664	2	S	___1	0.999993	UID875				+
						Q8NAV1					+		O60675	25	S	___1	1	UID876			+	+	+
						Q8NBI5					+		O60684	6	S	___1	1	UID877			+	+
						Q8NBJ7					+		O60716	920	S	___1	1	UID878			+	+	+
						Q8NCA5					+		O60716	349	S	___1	1	UID879			+	+
						Q8NDD1					+		O60716	230	S	___1	0.996256	UID881				+	+
						Q8NE71					+		O60716	320	S	___1	0.999989	UID882		+	+	+	+
						Q8NEM2					+		O60716	587	S	___1	1	UID883				+	+
						Q8NF91					+		O60716	651	S	___1	0.967781	UID884				+	+
						Q8NFH3					+		O60716	864	S	___1	0.993213	UID885				+	+
						Q8TAT6					+		O60716	268	S	___1	0.999587	UID886				+	+
						Q8TDD1					+		O60716	349	S	___2	1	UID18092				+
						Q8TDN6					+		O60716	352	S	___2	1	UID18093				+
						Q8TEQ6					+		O60749	277	S	___1	1	UID890			+	+	+
						Q8TF74					+		O60749	185	S	___1	1	UID891				+	+
						Q8WUD4					+		O60749	119	S	___1	0.999719	UID892				+
						Q8WUH6					+		O60749	226	S	___1	0.970958	UID893			+	+	+
						Q8WVY7					+		O60749;Q13596	365;368	S	___1	1	UID889			+	+	+
						Q8WXE0				+	+		O60762	3	S	___1	0.999996	UID894			+	+
						Q8WXH0					+		O60762	7	S	___1	0.964803	UID895					+
						Q8WXI7					+		O60762	9	S	___1	0.999999	UID896				+	+
						Q8WYP5					+		O60763	851	S	___1	0.999958	UID898				+	+
						Q92504					+		O60784	462	S	___1	0.96819	UID900			+
						Q92572					+		O60784	160	S	___1	0.99875	UID901			+	+
						Q92616					+		O60825	466	S	___1	0.999995	UID902					+
						Q92621					+		O60825	483	S	___1	1	UID903					+
						Q92667					+		O60825	493	S	___1	0.999868	UID904			+	+	+
						Q92769					+		O60828	247	S	___1	1	UID906			+	+	+
						Q92797					+		O60832	485	S	___1	1	UID907					+
						Q92841					+		O60832	513	S	___1	1	UID909					+
						Q92878					+		O60832	451	S	___1	0.998206	UID910			+
						Q92879					+		O60832	453	S	___1	0.993091	UID911					+
						Q92900					+		O60832	455	S	___1	0.993219	UID912			+	+	+
						Q92905					+		O60832	485	S	___2	1	UID18120			+		+
						Q92973					+		O60832	494	S	___2	0.999714	UID18121			+		+
						Q92979					+		O60832	451	S	___2	0.998206	UID18123				+	+
						Q92990					+		O60832	453	S	___2	0.993091	UID18124				+	+
						Q969U7					+		O60841	66	S	___1	1	UID914			+	+
						Q969Z0					+		O60841	107	S	___1	1	UID917			+	+	+
						Q96A33					+		O60841	1168	S	___1	1	UID919					+
						Q96AE4					+		O60841	182	S	___1	0.98641	UID920					+
						Q96AG4					+		O60841	186	S	___1	0.999927	UID922			+	+	+
						Q96AY3					+		O60841	190	S	___1	1	UID923				+	+
						Q96B49					+		O60841	214	S	___1	1	UID926					+
						Q96C90				+	+		O60841	137	S	___1	0.999996	UID929			+	+	+
						Q96CW1					+		O60841	301	T	___1	0.99963	UID14985			+		+
						Q96D46					+		O60841	107	S	___2	1	UID18130			+	+
						Q96DG6					+		O60841	113	S	___2	1	UID18131			+	+
						Q96DI7					+		O60841	182	S	___2	0.98641	UID18133				+	+
						Q96DV4					+		O60841	183	S	___2	0.920431	UID18134				+
						Q96EI5;Q9H3H9					+		O60841	186	S	___2	0.999927	UID18135				+	+
						Q96EK5					+		O60841	190	S	___2	1	UID18136				+	+
						Q96EK6					+		O60841	214	S	___2	1	UID18139			+	+
						Q96ER9					+		O60841	222	S	___2	1	UID18140			+	+
						Q96G03					+		O60841	135	S	___2	0.999621	UID18141			+	+
						Q96GQ7					+		O60841	137	S	___2	0.999996	UID18142			+	+	+
						Q96HD1					+		O60885	1083	S	___1	0.999971	UID934			+	+	+
						Q96IU4					+		O60885	469	S	___1	0.926092	UID935			+	+	+
						Q96J84					+		O60885	470	S	___1	0.958584	UID936			+	+	+
						Q96JB5					+		O60885	1117	S	___1	1	UID937				+	+
						Q96K17					+		O60885	1126	S	___1	0.967318	UID939			+	+	+
						Q96KG9					+		O60885	601	S	___1	1	UID940				+	+
						Q96KP4					+		O60885	1064	S	___2	1	UID18145		+	+	+	+
						Q96P70					+		O60885	1070	S	___2	0.999809	UID18146					+
						Q96Q06					+		O60885	1083	S	___2	0.999971	UID18147					+
						Q96QK1					+		O60885	1064	S	___3	1	UID35358		+	+	+	+
						Q96RP9					+		O60885	1070	S	___3	0.999809	UID35359		+	+	+	+
						Q96RS6					+		O60885	1083	S	___3	0.999971	UID35360		+	+	+	+
						Q96TC7					+		O60890	703	S	___1	0.999999	UID942				+	+
						Q99436					+		O60927	109	T	___1	0.816096	UID14986			+	+	+
						Q99447					+		O60930	76	S	___1	0.999811	UID946					+
						Q99549					+		O60934	509	S	___1	0.999789	UID947					+
						Q99575					+		O60934	397	S	___1	1	UID948		+	+	+
						Q99583					+		O60934	432	S	___1	0.99988	UID949			+	+	+
						Q99598					+		O60934	604	S	___1	0.993591	UID950			+	+	+
						Q99613;B5ME19					+		O60934	615	S	___1	0.994183	UID951			+	+	+
						Q99720					+		O60936	149	T	___1	0.982506	UID14988			+	+	+
						Q99798					+		O60936	114	T	___1	0.999995	UID14989					+
						Q99832					+		O60941;Q9Y4J8	468;504	T	___1	0.994944	UID14990					+
						Q99873;Q9NR22					+		O75030	414	S	___1	1	UID956				+	+
						Q9BPX3					+		O75044	916	S	___1	1	UID957				+	+
						Q9BPX5					+		O75044	1013	S	___1	0.990349	UID959			+	+	+
						Q9BQ52					+		O75044	1061	S	___1	0.955113	UID963					+
						Q9BQ75					+		O75044	994	S	___1	0.935896	UID965		+	+	+
						Q9BR76;A9Z1Z3					+		O75044	990	S	___2	0.966353	UID18177					+
						Q9BRP8					+		O75044	994	S	___2	0.935896	UID18178					+
						Q9BRX2					+		O75044;P0DMP2;P0DJJ0	427;426;427	S	___1	0.997943	UID960					+
						Q9BS26					+		O75052	266	S	___1	0.969488	UID966					+
						Q9BS40					+		O75061	570	S	___1	0.999815	UID967			+	+	+
						Q9BT73					+		O75113	226	S	___1	0.949176	UID968				+	+
						Q9BT78					+		O75113	300	S	___1	1	UID969			+
						Q9BTE6					+		O75113	288	S	___1	0.999911	UID970					+
						Q9BTM9					+		O75113	242	T	___1	0.999982	UID14991					+
						Q9BUQ8					+		O75116	1137	S	___1	0.99873	UID972			+	+
						Q9BV20					+		O75116	1137	S	___2	0.99873	UID18185			+		+
						Q9BV29					+		O75122	1012	S	___1	0.912957	UID973			+	+	+
						Q9BV44					+		O75122	360	S	___1	0.997066	UID975				+
						Q9BVK6					+		O75122	1029	S	___1	0.967422	UID976			+
						Q9BVL2					+		O75122	507	S	___1	0.999999	UID977					+
						Q9BVW5					+		O75122	370	S	___1	0.997978	UID979					+
						Q9BW27					+		O75122	327	S	___1	0.955828	UID980			+		+
						Q9BWD1					+		O75128	455	S	___1	0.999995	UID983			+	+
						Q9BXJ9;Q6N069					+		O75128	269	S	___1	0.984116	UID984					+
						Q9BXS5					+		O75128	962	S	___1	0.995948	UID985		+	+	+
						Q9BY42					+		O75128	815	S	___1	1	UID986				+	+
						Q9BY44					+		O75128	1227	S	___1	0.983033	UID988			+	+
						Q9BYN0					+		O75131	243	S	___1	0.998236	UID990			+
						Q9BYT8					+		O75145	683	S	___1	0.998516	UID992			+		+
						Q9BZE4					+		O75145	1164	S	___1	0.999997	UID993				+
						Q9BZZ5					+		O75145	714	T	___1	0.998345	UID14992			+	+	+
						Q9C0C9					+		O75146	592	S	___1	0.966709	UID995			+	+	+
						Q9C0E8					+		O75150	219	S	___1	0.765201	UID997				+	+
						Q9GZP4					+		O75151	705	S	___1	1	UID998			+
						Q9GZQ8;A6NCE7;Q9H492					+		O75151	539	S	___1	0.966513	UID999			+
						Q9GZR7					+		O75151	899	S	___1	1	UID1000		+	+	+	+
						Q9GZS1					+		O75151	625	S	___1	1	UID1002			+	+
						Q9GZY8				+			O75151	899	S	___2	1	UID18213				+
						Q9GZZ1					+		O75151;Q9UPP1	929;904	S	___1	0.999834	UID1004			+	+
						Q9GZZ9					+		O75152	290	S	___1	1	UID1005		+	+		+
						Q9H0A0					+		O75152	132	S	___1	1	UID1007			+	+	+
						Q9H0A8					+		O75152	758	S	___1	0.996563	UID1008					+
						Q9H0D6					+		O75152	108	S	___1	1	UID1011			+		+
						Q9H0E9					+		O75152	495	S	___1	0.911751	UID1013			+	+	+
						Q9H0S4					+		O75152	321	T	___1	1	UID14994		+	+	+	+
						Q9H173					+		O75152	758	S	___2	0.996563	UID18221		+	+	+
						Q9H1K1					+		O75152	759	S	___2	0.979302	UID18222			+	+	+
						Q9H299					+		O75152	761	S	___2	0.778101	UID18223				+
						Q9H2P9					+		O75154	648	S	___1	0.968512	UID1016				+	+
						Q9H2U1					+		O75164	523	S	___1	0.992273	UID1017			+	+	+
						Q9H3N1					+		O75167	237	S	___1	0.999891	UID1018				+	+
						Q9H3S7					+		O75167	560	S	___1	0.999997	UID1019					+
						Q9H3U1					+		O75167	522	S	___1	1	UID1020					+
						Q9H444;P59074					+		O75167	25	T	___1	0.999996	UID14995			+	+	+
						Q9H446					+		O75170	289	S	___1	0.999896	UID1022			+
						Q9H4A4					+		O75170	291	S	___1	0.993948	UID1023			+	+	+
						Q9H4M9;Q9NZN3					+		O75175	299	S	___1	0.999991	UID1024			+	+	+
						Q9H568					+		O75179	2401	S	___1	0.999778	UID1025					+
						Q9H583					+		O75179	1940	S	___1	0.999964	UID1026					+
						Q9H5Q4					+		O75179	2047	S	___1	0.996919	UID1030			+	+	+
						Q9H6R4					+		O75179	1709	S	___1	1	UID1032			+	+	+
						Q9H910					+		O75179	1696	S	___1	0.99974	UID1034			+	+	+
						Q9H9A6					+		O75179	2041	S	___2	0.978174	UID18241			+
						Q9HAU5					+		O75179	1696	S	___2	0.99974	UID18247			+	+	+
						Q9HAV4					+		O75179	1700	S	___2	0.927354	UID18249					+
						Q9HB40					+		O75179	1709	S	___3	1	UID35458				+
						Q9HB71					+		O75179	1699	S	___3	0.752359	UID35461					+
						Q9HC36				+	+		O75182	279	S	___1	0.99974	UID1038			+
						Q9HCE1					+		O75190	277	S	___1	1	UID1039					+
						Q9HCN8					+		O75330	703	T	___1	1	UID14997			+	+	+
						Q9HD47					+		O75348	68	S	___1	0.967483	UID1041			+	+	+
						Q9NP79					+		O75362	407	S	___1	0.999864	UID1043			+	+	+
						Q9NPA3					+		O75362	795	S	___1	1	UID1046					+
						Q9NPD8					+		O75362	662	S	___1	0.960633	UID1047					+
						Q9NPI6					+		O75367	173	S	___1	0.87536	UID1048					+
						Q9NPJ3					+		O75367	178	T	___1	0.980267	UID14999			+	+
						Q9NPQ8					+		O75367	129	T	___1	1	UID15000				+	+
						Q9NQ88					+		O75369	2013	S	___1	0.993324	UID1051				+
						Q9NQR4					+		O75369	2478	S	___1	0.999849	UID1052			+	+	+
						Q9NR30					+		O75369	2481	S	___1	0.999345	UID1053			+	+	+
						Q9NR56;Q9NUK0					+		O75369	2107	S	___1	0.984491	UID1054				+
						Q9NRF8					+		O75369	2554	T	___1	0.781072	UID15002			+	+	+
						Q9NRF9					+		O75376	1281	S	___1	0.999885	UID1056		+	+	+	+
						Q9NRN7					+		O75376	1472	S	___1	1	UID1057			+	+	+
						Q9NRX1					+		O75376	157	S	___1	0.79154	UID1058					+
						Q9NSD9					+		O75376	1977	S	___1	0.999716	UID1061			+	+
						Q9NSI2					+		O75376	1533	S	___1	0.997073	UID1063		+	+	+	+
						Q9NTJ3					+		O75376	1450	S	___1	0.827488	UID1067			+	+	+
						Q9NTK5					+		O75376	1750	S	___1	0.994897	UID1068			+		+
						Q9NTZ6					+		O75376	2438	S	___1	0.872976	UID1069			+	+
						Q9NUJ1					+		O75376	2202	S	___1	0.952545	UID1070		+	+	+	+
						Q9NUN5					+		O75376	1263	S	___1	0.991339	UID1072			+	+
						Q9NUP1				+	+		O75376	1322	S	___1	1	UID1073					+
						Q9NUQ8					+		O75376	2315	S	___1	0.999776	UID1075			+		+
						Q9NUQ9;Q9H0Q0					+		O75376	97	S	___1	0.996596	UID1076			+	+
						Q9NUU7;Q9UHL0					+		O75376	1111	S	___1	1	UID1077			+	+	+
						Q9NVP1					+		O75376	2151	S	___1	1	UID1078			+
						Q9NW68					+		O75376	2337	S	___1	0.974449	UID1079			+	+	+
						Q9NWM8					+		O75376	2120	S	___1	1	UID1082			+	+	+
						Q9NWQ9					+		O75376	158	S	___2	0.912405	UID18272			+	+	+
						Q9NWT1					+		O75376	172	S	___2	0.969484	UID18273				+	+
						Q9NWV8					+		O75379	30	S	___1	1	UID1083			+	+
						Q9NX55					+		O75381	282	S	___1	1	UID1084				+	+
						Q9NX63					+		O75381	232	S	___1	0.984927	UID1085			+	+	+
						Q9NXH9					+		O75381	252	S	___1	0.980502	UID1086			+
						Q9NYK5					+		O75381	265	S	___1	0.990353	UID1087			+	+	+
						Q9NZB2;Q5T035					+		O75381	275	S	___1	0.991155	UID1089			+		+
						Q9NZD8					+		O75382	7	S	___1	1	UID1091			+	+
						Q9NZL4					+		O75385	450	S	___1	0.999989	UID1094				+	+
						Q9NZN4					+		O75385	623	S	___1	0.919926	UID1096				+	+
						Q9P015					+		O75391	114	S	___1	0.999999	UID1098		+	+	+	+
						Q9P032					+		O75391	158	S	___1	0.999562	UID1099					+
						Q9P0L0					+		O75391	219	S	___1	0.999982	UID1100			+	+
						Q9P0P0					+		O75391	7	S	___2	0.994102	UID18314			+	+
						Q9P0V9					+		O75391	11	S	___2	0.959997	UID18315			+	+
						Q9P258					+		O75396	175	S	___1	0.926506	UID1103			+	+
						Q9P275				+	+		O75396	177	S	___1	0.970722	UID1104			+	+
						Q9P2B4				+			O75396	137	S	___1	1	UID1105			+	+
						Q9P2J5					+		O75396	26	S	___1	0.999194	UID1106			+	+
						Q9P2R3					+		O75398	176	S	___1	0.999903	UID1107				+	+
						Q9UBB4					+		O75398	312	T	___1	0.917979	UID15004			+	+	+
						Q9UBE0					+		O75400	938	S	___1	0.999999	UID1109				+	+
						Q9UBI6					+		O75400	888	S	___1	1	UID1112			+
						Q9UBQ0					+		O75400	151	S	___1	0.999903	UID1113			+
						Q9UBQ7					+		O75400	933	S	___2	0.863423	UID18321			+	+
						Q9UBS4					+		O75400	938	S	___2	0.999999	UID18322			+	+
						Q9UBT2					+		O75400	883	S	___2	1	UID18323			+	+	+
						Q9UBT7					+		O75410	591	S	___1	0.998475	UID1114			+
						Q9UBU9					+		O75410	153	S	___1	0.999959	UID1117			+	+
						Q9UG63					+		O75420	24	S	___1	0.999521	UID1118			+	+	+
						Q9UGI8					+		O75420	638	S	___1	0.999641	UID1121			+
						Q9UGY1					+		O75436	318	S	___1	0.988182	UID1125				+
						Q9UHD1					+		O75448	862	S	___1	0.999753	UID1126		+	+	+
						Q9UHD8					+		O75448	873	S	___1	0.982405	UID1127		+	+	+
						Q9UHD9				+	+		O75448	862	S	___2	0.999753	UID18339		+	+	+
						Q9UHI6					+		O75448	873	S	___2	0.982405	UID18340		+	+	+
						Q9UHX1					+		O75459	144	S	___1	0.999998	UID1130			+	+	+
						Q9UI26					+		O75459	105	S	___1	1	UID1131			+	+
						Q9UIW2					+		O75475	129	S	___1	1	UID1132					+
						Q9UJZ1					+		O75475	116	S	___1	0.993223	UID1134				+	+
						Q9UK76					+		O75475	118	S	___1	0.976981	UID1135				+	+
						Q9UKF6					+		O75475	105	S	___1	0.99944	UID1137				+	+
						Q9UKM9					+		O75475	106	S	___1	0.99822	UID1138			+	+	+
						Q9UKX3					+		O75475	514	S	___1	0.951264	UID1139				+	+
						Q9ULC4					+		O75475	206	S	___1	0.999874	UID1140		+	+	+
						Q9ULV4					+		O75475	177	S	___1	0.999998	UID1142				+	+
						Q9ULX3					+		O75475	273	S	___1	0.999059	UID1144			+	+	+
						Q9UMS4					+		O75475	275	S	___1	1	UID1145			+	+	+
						Q9UMX0					+		O75475	141	T	___1	0.999937	UID15006			+		+
						Q9UMY4					+		O75475	122	T	___1	1	UID15007			+	+	+
						Q9UNH7					+		O75475	527	T	___1	0.929956	UID15008			+
						Q9UNN8					+		O75475	116	S	___2	0.993223	UID18347			+	+	+
						Q9UNQ2					+		O75475	102	S	___2	0.997779	UID18349		+	+	+	+
						Q9UNS2					+		O75475	105	S	___2	0.99944	UID18350			+	+	+
						Q9UPN6					+		O75475	122	T	___2	1	UID32220					+
						Q9UPT5					+		O75489	38	S	___1	0.999979	UID1146				+
						Q9UPZ3					+		O75494	106	S	___1	0.97649	UID1148				+	+
						Q9UQ80					+		O75494	92	T	___1	1	UID15010			+	+	+
						Q9UQE7					+		O75494	133	S	___2	1	UID18362				+	+
						Q9Y221					+		O75494	131	S	___2	0.999993	UID18363				+	+
						Q9Y223					+		O75521	119	S	___1	0.956822	UID1153			+	+	+
						Q9Y244					+		O75521	126	S	___1	0.814668	UID1154					+
						Q9Y262					+		O75528	280	S	___1	0.933867	UID1156			+	+	+
						Q9Y263					+		O75531	3	T	___2	0.868203	UID32225					+
						Q9Y282					+		O75533	488	S	___1	1	UID1159			+		+
						Q9Y285					+		O75533	194	S	___1	1	UID1161			+	+	+
						Q9Y295					+		O75533	227	T	___1	0.992038	UID15014				+
						Q9Y2D5					+		O75533	434	T	___1	0.999781	UID15015			+	+	+
						Q9Y2L1					+		O75533	211	T	___1	1	UID15017			+	+	+
						Q9Y2R0					+		O75533	350	T	___1	0.899075	UID15018			+	+	+
						Q9Y2S7					+		O75533	426	T	___1	0.999998	UID15022			+	+	+
						Q9Y2T2;P53677					+		O75533	235	T	___1	1	UID15023			+	+	+
						Q9Y2T3					+		O75533	129	S	___2	1	UID18373			+	+	+
						Q9Y2Z4					+		O75533	223	T	___2	0.999985	UID32226			+	+	+
						Q9Y305					+		O75533	227	T	___2	0.992038	UID32227			+	+	+
						Q9Y312					+		O75533	434	T	___2	0.999781	UID32228					+
						Q9Y315					+		O75533	436	T	___2	0.999991	UID32229					+
						Q9Y316					+		O75533	142	T	___2	1	UID32234			+	+	+
						Q9Y333					+		O75534	584	S	___1	0.995321	UID1163			+	+
						Q9Y376					+		O75554	229	S	___1	0.99794	UID1164			+	+	+
						Q9Y3A4					+		O75569	18	S	___1	0.995862	UID1165			+
						Q9Y3A5					+		O75569	167	S	___1	0.862208	UID1166			+	+
						Q9Y3E7					+		O75581	1490	S	___1	0.948184	UID1167					+
						Q9Y3I0					+		O75592	3894	S	___1	0.979558	UID1169				+	+
						Q9Y3Q8					+		O75592	2947	S	___1	1	UID1170				+
						Q9Y3T9					+		O75592	2833	S	___1	0.999906	UID1172					+
						Q9Y3U8					+		O75592	2751	S	___1	0.999998	UID1173				+	+
						Q9Y450					+		O75592	3440	S	___1	0.999888	UID1174		+	+	+
						Q9Y4E6					+		O75616	173	S	___1	0.999999	UID1175				+
						Q9Y4E8					+		O75643	225	S	___1	1	UID1177			+	+
						Q9Y4L1					+		O75643	2135	S	___1	0.999982	UID1179					+
						Q9Y4P3					+		O75665	686	S	___1	0.966011	UID1181			+	+	+
						Q9Y508				+	+		O75665	774	S	___1	0.963738	UID1182			+		+
						Q9Y520					+		O75674	323	S	___1	0.992052	UID1184			+	+	+
						Q9Y547					+		O75676	745	S	___1	1	UID1185				+	+
						Q9Y570					+		O75683	138	S	___1	1	UID1186			+	+	+
						Q9Y5B9					+		O75683	74	S	___1	1	UID1187				+	+
						Q9Y5J1					+		O75688	376	S	___1	0.934622	UID1188				+
						Q9Y5L0					+		O75688	380	S	___1	0.968988	UID1189				+	+
						Q9Y605;Q96HT8					+		O75691	2601	S	___1	1	UID1191					+
						Q9Y617					+		O75691	788	S	___1	0.999906	UID1192			+	+	+
						Q9Y678					+		O75717	383	S	___1	1	UID1197					+
						Q9Y6A5					+		O75781	124	S	___1	1	UID1199			+	+	+
						Q9Y6E2					+		O75781	116	S	___1	1	UID1200			+	+	+
						Q9Y6G9					+		O75781	162	S	___1	1	UID1201			+	+	+
													O75781	62	S	___1	0.765854	UID1202			+
													O75781	141	T	___1	0.999999	UID15027				+	+
													O75781	145	T	___1	1	UID15028			+
													O75781	124	S	___2	1	UID18412			+	+	+
													O75781	116	S	___2	1	UID18413			+	+	+
													O75815	290	S	___1	0.995281	UID1204			+	+
													O75815	76	S	___1	0.956355	UID1205			+	+	+
													O75815	78	S	___1	0.840867	UID1206		+	+	+
													O75815	375	S	___1	1	UID1207				+	+
													O75821	11	S	___1	0.999973	UID1209		+	+	+	+
													O75822	11	S	___1	1	UID1210			+	+	+
													O75822	13	S	___1	1	UID1211				+
													O75822	127	S	___1	1	UID1213					+
													O75822	11	S	___2	1	UID18423					+
													O75822	13	S	___2	1	UID18424					+
													O75844	310	S	___1	1	UID1214					+
													O75899	793	S	___1	1	UID1216			+	+	+
													O75909	340	S	___1	1	UID1217					+
													O75925	488	S	___1	0.998611	UID1221			+	+	+
													O75928	499	S	___1	0.902998	UID1222			+	+	+
													O75937	35	S	___1	1	UID1223		+	+	+
													O75940	63	S	___1	0.969745	UID1224					+
													O75940	201	S	___1	0.999893	UID1226			+	+	+
													O75955	385	S	___1	0.859977	UID1227			+		+
													O75955	387	T	___1	0.940382	UID15032					+
													O75970	230	S	___1	0.993979	UID1230				+	+
													O75970	1595	S	___1	0.932496	UID1231			+	+	+
													O75970	354	S	___1	0.957191	UID1232				+	+
													O75976	1368	T	___1	0.999981	UID15033			+	+
													O75976	1370	T	___1	0.999918	UID15034					+
													O76003	117	S	___1	0.94452	UID1234				+
													O76021	427	S	___1	1	UID1235			+	+	+
													O76031	617	S	___1	0.999932	UID1237				+
													O76070	124	S	___1	1	UID1239					+
													O76070	54	S	___1	0.751132	UID1240			+	+
													O76080	48	S	___1	1	UID1242			+	+	+
													O76080	44	S	___1	0.764671	UID1243			+	+	+
													O76080	128	S	___1	0.964219	UID1244		+	+	+	+
													O76094	621	S	___1	0.972517	UID1247					+
													O76094	541	S	___1	0.999935	UID1249			+
													O76094	621	S	___2	0.972517	UID18460					+
													O76094	625	S	___2	0.825569	UID18461					+
													O94761	27	S	___1	1	UID1250		+
													O94762	727	S	___1	0.99987	UID1251			+
													O94762	815	S	___1	1	UID1252			+	+	+
													O94763	372	S	___1	0.999177	UID1254			+		+
													O94763	13	S	___1	0.957266	UID1256				+
													O94763	442	S	___1	0.98305	UID1257		+	+	+	+
													O94763	8	T	___1	0.974734	UID15039			+	+	+
													O94763	492	T	___2	0.993862	UID32251			+
													O94776	435	S	___1	0.999996	UID1258				+	+
													O94776	548	S	___1	1	UID1259			+
													O94782	67	S	___1	0.994604	UID1260			+	+	+
													O94782	313	S	___1	0.999999	UID1261			+	+	+
													O94804	454	S	___1	0.993976	UID1267					+
													O94804	514	S	___1	0.999998	UID1269					+
													O94804	438	S	___1	1	UID1271			+	+	+
													O94804	191	S	___1	0.908358	UID1272				+
													O94804	20	S	___1	0.999988	UID1274				+	+
													O94804	952	T	___1	0.957796	UID15041			+	+
													O94804	450	S	___2	0.999973	UID18479			+	+	+
													O94804	454	S	___2	0.993976	UID18480			+	+	+
													O94804	455	S	___2	0.841352	UID18481					+
													O94806	41	S	___1	0.999085	UID1276			+	+	+
													O94806	252	S	___1	0.81964	UID1277				+
													O94806	213	S	___1	0.999117	UID1278					+
													O94806	27	S	___1	0.996657	UID1282				+
													O94806	213	S	___2	0.999117	UID18491			+	+
													O94806	216	S	___2	0.993429	UID18492			+	+
													O94806	27	S	___2	0.996657	UID18495			+	+
													O94806;Q15139	735;742	S	___1	1	UID1281			+	+
													O94806;Q15139	391;397	S	___1	0.999971	UID1283				+
													O94806;Q15139	731;738	S	___2	0.999997	UID18493			+	+
													O94806;Q15139	735;742	S	___2	1	UID18494			+	+
													O94806;Q15139	391;397	S	___2	0.999971	UID18496			+	+
													O94806;Q15139	395;401	S	___2	0.972217	UID18497			+	+
													O94808	244	S	___1	0.982191	UID1285					+
													O94811	18	S	___1	0.999993	UID1286			+		+
													O94811	14	T	___1	1	UID15043			+	+
													O94811	18	S	___2	0.999993	UID18499					+
													O94811	14	T	___2	1	UID32256					+
													O94826	91	S	___1	1	UID1288			+		+
													O94826	110	S	___1	1	UID1289			+	+	+
													O94842	178	S	___1	0.987946	UID1291				+	+
													O94842	178	S	___2	0.987946	UID18504				+	+
													O94842	182	S	___2	0.958073	UID18505					+
													O94842	175	T	___2	0.958857	UID32258				+	+
													O94842	176	T	___2	0.872711	UID32259				+	+
													O94842	178	S	___3	0.987946	UID35717					+
													O94842	182	S	___3	0.958073	UID35718		+	+	+	+
													O94842	175	T	___3	0.958857	UID49471					+
													O94854	181	S	___1	0.99609	UID1293				+	+
													O94854	122	T	___1	0.990414	UID15047			+	+
													O94868	644	S	___1	0.992818	UID1294			+
													O94868	681	S	___1	0.963932	UID1297					+
													O94875	166	S	___1	0.943317	UID1298					+
													O94875	278	S	___1	0.985402	UID1299					+
													O94875	259	S	___1	1	UID1300					+
													O94875	294	S	___1	0.851938	UID1301			+	+	+
													O94875	302	S	___1	0.998956	UID1306					+
													O94875	154	S	___1	1	UID1307			+	+	+
													O94875	150	S	___1	1	UID1310					+
													O94875	277	T	___1	0.901037	UID15048			+	+	+
													O94875	297	S	___2	0.809052	UID18515				+
													O94875	298	S	___2	0.99679	UID18516				+	+
													O94875	301	S	___2	0.833022	UID18518					+
													O94875	302	S	___2	0.998956	UID18519				+	+
													O94876	382	S	___1	1	UID1313				+	+
													O94880	835	S	___1	1	UID1314		+	+	+	+
													O94880	280	S	___1	0.95625	UID1315				+
													O94880	290	S	___1	0.996346	UID1316					+
													O94880	294	S	___1	0.991283	UID1317				+	+
													O94880	84	S	___1	1	UID1318			+	+
													O94880	298	S	___1	0.999999	UID1320			+	+
													O94880	302	S	___1	1	UID1321				+	+
													O94880	290	S	___2	0.996346	UID18529				+	+
													O94880	294	S	___2	0.991283	UID18530			+	+
													O94880	287	T	___2	1	UID32262				+	+
													O94885	721	S	___1	0.994203	UID1322					+
													O94885	90	S	___1	0.999998	UID1323			+
													O94885	813	S	___1	1	UID1325			+	+	+
													O94885	407	S	___1	0.999988	UID1326			+	+	+
													O94887	439	S	___1	0.999995	UID1328				+	+
													O94888	280	S	___1	0.999938	UID1329		+	+	+	+
													O94888	288	S	___1	0.999998	UID1330		+	+	+	+
													O94888	280	S	___2	0.999938	UID18542			+
													O94888	288	S	___2	0.999998	UID18543			+
													O94906	143	S	___1	1	UID1332			+	+	+
													O94906	266	T	___1	0.996277	UID15051			+	+	+
													O94913	705	S	___1	1	UID1334			+	+	+
													O94913	1493	S	___1	0.957944	UID1336			+	+	+
													O94913	777	S	___1	1	UID1337			+	+
													O94913	1520	S	___1	1	UID1338		+	+	+	+
													O94913	645	S	___1	1	UID1339				+	+
													O94913	728	S	___1	0.99651	UID1342				+
													O94913	489	S	___2	0.990822	UID18553			+	+	+
													O94913	494	S	___2	1	UID18554			+	+	+
													O94915	1978	S	___1	0.999693	UID1343				+	+
													O94915	2272	S	___1	0.994434	UID1346					+
													O94916	561	S	___1	0.993491	UID1348				+	+
													O94916	567	S	___1	0.981059	UID1349			+	+	+
													O94964	1303	S	___1	0.988152	UID1350			+	+	+
													O94964	1017	S	___1	0.999956	UID1351			+	+	+
													O94967	422	S	___1	0.92608	UID1352			+
													O94967	312	S	___1	1	UID1353				+	+
													O94967	423	T	___1	0.77106	UID15053			+	+	+
													O94979	1163	S	___1	0.998956	UID1357					+
													O94986	1461	S	___1	1	UID1358			+	+	+
													O94986	1241	T	___1	1	UID15055				+	+
													O94988	527	S	___1	0.98138	UID1359				+
													O94988	888	S	___1	0.99988	UID1360					+
													O94992	66	S	___1	0.939074	UID1363				+
													O95049	203	S	___1	1	UID1366					+
													O95049	164	S	___1	1	UID1367			+	+	+
													O95049	856	S	___1	0.992113	UID1370					+
													O95049	346	S	___1	0.999906	UID1371					+
													O95071	2241	S	___1	1	UID1372				+	+
													O95071	2486	S	___1	1	UID1374			+	+
													O95071	1308	S	___1	0.984537	UID1375			+	+	+
													O95071	612	S	___1	0.979493	UID1377			+	+
													O95071	327	S	___1	1	UID1379		+	+
													O95104	656	S	___1	0.999996	UID1380				+	+
													O95104	1004	S	___1	1	UID1381		+	+	+
													O95155	238	S	___1	0.999942	UID1383				+
													O95155	803	S	___1	0.99981	UID1384					+
													O95155	143	S	___1	0.975676	UID1385			+	+	+
													O95155	124	S	___1	1	UID1387			+	+
													O95155	105	S	___1	0.999807	UID1388		+	+	+
													O95155	88	S	___1	0.97416	UID1389				+	+
													O95163	867	S	___1	0.99995	UID1392			+
													O95163	1190	S	___1	0.921066	UID1393			+
													O95197	30	S	___1	0.999982	UID1396					+
													O95197	246	S	___1	1	UID1397			+	+
													O95197	560	S	___1	0.981986	UID1398					+
													O95197	229	S	___1	0.949873	UID1399					+
													O95208	173	S	___1	0.984196	UID1401			+	+	+
													O95218	120	S	___1	1	UID1404					+
													O95218	9	S	___1	1	UID1405			+	+
													O95218	280	S	___1	0.996651	UID1408				+
													O95218	83	S	___1	0.973852	UID1409			+	+
													O95218	181	S	___1	1	UID1410			+	+	+
													O95218	188	S	___1	1	UID1411			+	+	+
													O95218	276	S	___2	0.835871	UID18620					+
													O95218	188	S	___2	1	UID18624			+	+	+
													O95218	193	S	___2	1	UID18625			+	+	+
													O95232	425	S	___1	0.999998	UID1414			+		+
													O95232	431	S	___1	0.999998	UID1415					+
													O95232	425	S	___2	0.999998	UID18627			+	+	+
													O95232	431	S	___2	0.999998	UID18628			+	+	+
													O95235	532	S	___1	0.999947	UID1416				+	+
													O95239	1013	S	___1	0.998157	UID1420				+
													O95239	815	S	___1	0.980558	UID1423			+	+	+
													O95239	801	S	___1	0.999998	UID1425			+	+	+
													O95239	799	T	___1	0.999927	UID15058				+	+
													O95239;Q2VIQ3	1038;1038	S	___1	1	UID1422			+	+
													O95239;Q2VIQ3	394;394	S	___1	1	UID1424			+	+	+
													O95243	428	S	___1	1	UID1426			+	+
													O95243	318	S	___1	0.987255	UID1427		+	+	+	+
													O95248	1137	T	___1	0.999988	UID15059					+
													O95249	160	T	___1	0.992956	UID15060				+
													O95251	205	S	___1	0.999851	UID1431		+	+	+
													O95251	50	S	___1	0.998387	UID1433		+	+	+
													O95251	57	S	___1	0.991175	UID1436			+	+	+
													O95251	124	S	___1	0.984002	UID1437				+	+
													O95251	99	S	___1	0.896615	UID1438				+
													O95251	102	S	___1	0.999962	UID1439			+	+	+
													O95251	88	T	___1	0.999832	UID15062				+	+
													O95251	50	S	___2	0.998387	UID18646			+	+	+
													O95251	53	S	___2	0.991946	UID18647			+	+	+
													O95251	124	S	___2	0.984002	UID18650		+	+	+
													O95251	128	T	___2	0.939263	UID32274		+	+	+
													O95260	169	S	___1	1	UID1440			+	+
													O95263	517	S	___1	1	UID1441				+
													O95292	146	S	___1	0.936825	UID1442			+	+
													O95292	158	S	___1	0.999857	UID1444			+	+	+
													O95292	159	S	___1	0.954655	UID1445			+	+
													O95292	160	S	___1	0.999825	UID1446					+
													O95292	150	T	___1	0.999999	UID15065			+		+
													O95292	156	S	___2	0.999567	UID18656		+	+	+	+
													O95292	160	S	___2	0.999825	UID18659		+	+	+	+
													O95295	133	S	___1	1	UID1448				+	+
													O95295	14	T	___1	0.999999	UID15066			+
													O95297	204	S	___1	0.927047	UID1449			+	+
													O95297	208	S	___1	0.998203	UID1451			+		+
													O95297	210	S	___1	1	UID1452			+
													O95297	258	S	___1	0.839522	UID1453					+
													O95297	221	S	___1	0.999195	UID1456			+	+
													O95297	263	Y	___1	1	UID17120			+	+	+
													O95359	1768	S	___1	1	UID1457					+
													O95359	225	S	___1	1	UID1458			+	+	+
													O95359	1267	S	___1	0.986408	UID1459				+	+
													O95359	1947	S	___1	0.88603	UID1460		+	+	+	+
													O95359	575	S	___1	0.979421	UID1463					+
													O95359	2533	S	___1	0.841425	UID1466					+
													O95359	2534	S	___1	0.999462	UID1467			+	+
													O95359	749	S	___1	0.999996	UID1468			+	+	+
													O95359	758	S	___1	0.996357	UID1469			+	+	+
													O95359	2256	S	___1	0.999999	UID1470					+
													O95359	2317	S	___1	0.999941	UID1471		+	+	+
													O95359	1119	S	___1	0.958498	UID1473			+	+
													O95359	2359	S	___1	1	UID1474			+	+
													O95359	2567	S	___1	0.811051	UID1475			+	+	+
													O95359	2569	S	___1	0.999557	UID1476				+
													O95359	2557	S	___1	1	UID1477			+	+
													O95359	269	S	___1	1	UID1478					+
													O95359	473	S	___1	0.989499	UID1479			+
													O95359	2072	S	___1	0.995893	UID1480					+
													O95359	959	S	___1	0.911129	UID1481			+		+
													O95359	2088	S	___1	0.966478	UID1483					+
													O95359	1562	S	___1	0.999996	UID1485			+	+
													O95359	201	S	___1	0.993907	UID1486			+	+
													O95359	2226	S	___1	1	UID1490			+	+	+
													O95359	2246	T	___1	0.983729	UID15072		+
													O95359	2073	T	___1	0.942734	UID15074					+
													O95359	2256	S	___2	0.999999	UID18683				+	+
													O95359	2317	S	___2	0.999941	UID18684					+
													O95359	2321	S	___2	1	UID18685				+	+
													O95359	2088	S	___2	0.966478	UID18696				+	+
													O95359	2119	S	___2	0.803861	UID18697			+	+	+
													O95359	2246	T	___2	0.983729	UID32285				+
													O95359	2314	T	___2	0.967565	UID32286			+	+
													O95361	24	S	___1	0.944535	UID1491					+
													O95365	337	S	___1	1	UID1494				+	+
													O95365	525	S	___1	0.77272	UID1496					+
													O95365	526	S	___1	0.994545	UID1497				+	+
													O95365	549	S	___1	1	UID1498					+
													O95365	511	S	___2	0.896569	UID18708			+	+	+
													O95365	525	S	___2	0.77272	UID18709				+
													O95365	526	S	___2	0.994545	UID18710					+
													O95391	215	S	___1	1	UID1501			+	+	+
													O95394	64	S	___1	0.999993	UID1502			+	+
													O95400	194	S	___1	0.883109	UID1503			+
													O95400	195	S	___1	0.999618	UID1504			+	+	+
													O95402	373	S	___1	1	UID1506			+	+	+
													O95402	361	S	___1	1	UID1508			+	+	+
													O95402	447	S	___1	1	UID1509					+
													O95402	322	S	___1	0.780964	UID1511				+	+
													O95402	7	S	___1	1	UID1513			+	+	+
													O95402	314	S	___2	0.975744	UID18723		+	+	+	+
													O95402	323	T	___2	0.831002	UID32288			+	+	+
													O95425	50	S	___1	0.998868	UID1514			+	+	+
													O95425	245	S	___1	1	UID1517					+
													O95425	914	S	___1	0.889947	UID1518			+
													O95425	707	S	___1	1	UID1523				+	+
													O95425	968	S	___1	1	UID1525					+
													O95425	852	T	___1	1	UID15076			+	+	+
													O95453	619	S	___1	1	UID1528			+	+	+
													O95453	587	S	___1	0.923648	UID1531			+	+
													O95453	557	S	___1	1	UID1532		+	+	+
													O95453	163	S	___1	0.987489	UID1533				+	+
													O95453	619	S	___2	1	UID18741				+	+
													O95453	623	S	___2	0.974944	UID18742					+
													O95456	18	T	___1	1	UID15077			+	+	+
													O95466	184	S	___1	1	UID1535					+
													O95466	1031	S	___2	1	UID18747			+
													O95466	1020	T	___2	1	UID32292			+
													O95544	46	S	___1	0.998247	UID1537				+
													O95544	48	S	___1	0.999841	UID1538			+	+	+
													O95613	2177	S	___1	1	UID1541			+
													O95628	71	S	___1	0.999999	UID1543			+	+	+
													O95639	202	S	___1	0.934516	UID1545		+	+	+
													O95639	212	S	___1	0.946494	UID1546			+	+	+
													O95671	239	S	___1	1	UID1548					+
													O95671	21	S	___1	0.978932	UID1550					+
													O95671	228	S	___2	0.859944	UID18760			+	+
													O95671	239	S	___2	1	UID18761			+
													O95672	32	S	___1	1	UID1551			+	+
													O95674	33	S	___1	0.932778	UID1552			+		+
													O95677	4	S	___1	1	UID1553			+	+	+
													O95677	361	S	___1	0.999999	UID1554			+	+	+
													O95684	156	S	___1	0.999985	UID1557		+	+	+
													O95684	160	S	___1	1	UID1558					+
													O95684	170	T	___1	0.990448	UID15082					+
													O95685	46	S	___1	0.999984	UID1559				+	+
													O95696	498	S	___1	0.929148	UID1565			+	+
													O95696	1052	S	___2	0.930415	UID18781			+		+
													O95696	1055	S	___2	1	UID18782			+		+
													O95714	1942	S	___1	0.994655	UID1573				+
													O95714;Q9BVR0	1577;304	S	___1	1	UID1570			+	+	+
													O95747	427	S	___1	0.999831	UID1575			+	+	+
													O95757	579	S	___1	1	UID1580				+
													O95757	545	T	___1	1	UID15084				+	+
													O95757;P34932;Q92598	384;384;384	S	___1	1	UID1577					+
													O95772	39	S	___1	0.999986	UID1581			+	+	+
													O95782	655	S	___1	0.905038	UID1583					+
													O95785	968	S	___1	0.999847	UID1585			+	+
													O95785	983	S	___1	0.926312	UID1587				+	+
													O95785	1146	S	___1	0.998091	UID1588			+
													O95785	1151	S	___1	0.830332	UID1589				+	+
													O95785	1155	S	___1	0.760194	UID1590			+
													O95785	996	S	___1	0.999421	UID1591					+
													O95785	1134	S	___1	1	UID1593		+	+	+	+
													O95785	1106	S	___1	1	UID1598			+	+	+
													O95785	1337	T	___1	0.970009	UID15086			+	+	+
													O95785	1146	S	___2	0.998091	UID18801			+	+	+
													O95785	1155	S	___2	0.760194	UID18803			+	+	+
													O95785	1006	S	___2	0.99997	UID18807			+	+
													O95785	1010	S	___2	0.998603	UID18808				+	+
													O95785	1012	S	___2	0.994664	UID18809					+
													O95785	1017	S	___2	1	UID18810					+
													O95793	390	S	___1	0.999914	UID1599			+	+	+
													O95801	51	S	___1	1	UID1600			+	+	+
													O95810	293	S	___1	0.999251	UID1601				+	+
													O95816	66	S	___1	0.999026	UID1602			+	+	+
													O95816	73	S	___1	1	UID1603					+
													O95817	264	S	___1	1	UID1605					+
													O95817	268	S	___1	0.827314	UID1606			+	+
													O95817	269	S	___1	0.868555	UID1607			+
													O95817	275	S	___1	0.977435	UID1609			+	+	+
													O95817	279	S	___1	1	UID1610				+	+
													O95817	289	S	___1	0.999996	UID1611				+	+
													O95817	291	S	___1	0.996495	UID1612			+	+	+
													O95817	136	S	___1	1	UID1613					+
													O95817	173	S	___1	0.999874	UID1615				+	+
													O95817	195	S	___1	0.980407	UID1616			+	+	+
													O95817	377	S	___1	0.999998	UID1617			+	+	+
													O95817	385	S	___1	0.827731	UID1619				+	+
													O95817	386	S	___1	0.922307	UID1620			+	+	+
													O95817	406	T	___1	1	UID15088				+	+
													O95817	285	T	___1	0.999191	UID15089				+	+
													O95817	264	S	___2	1	UID18818				+	+
													O95817	275	S	___2	0.977435	UID18822			+	+	+
													O95817	279	S	___2	1	UID18823			+	+	+
													O95817	173	S	___2	0.999874	UID18828			+	+	+
													O95817	377	S	___2	0.999998	UID18830					+
													O95817	385	S	___2	0.827731	UID18832					+
													O95817	386	S	___2	0.922307	UID18833					+
													O95817	274	S	___3	0.783669	UID36034				+	+
													O95819	805	S	___1	0.999866	UID1621			+	+	+
													O95819	811	S	___1	0.971458	UID1622				+	+
													O95819	639	S	___1	1	UID1624				+	+
													O95819	715	S	___1	0.999968	UID1625			+	+	+
													O95819	629	S	___1	0.937688	UID1626			+	+	+
													O95819	631	S	___1	0.998048	UID1627				+	+
													O95819	631	S	___2	0.998048	UID18840					+
													O95819;Q9UKE5;Q8N4C8	181;181;181	T	___1	1	UID15090			+	+	+
													O95831	116	S	___1	0.999593	UID1628			+	+
													O95831	118	S	___1	0.999853	UID1629			+	+
													O95831	519	S	___1	0.988554	UID1630				+
													O95831	100	S	___1	0.999999	UID1631			+	+	+
													O95831	105	T	___1	1	UID15091			+	+	+
													O95835	278	S	___1	0.999658	UID1634			+	+
													O95835	464	S	___1	0.999998	UID1635			+	+
													O95870	32	T	___1	0.987064	UID15092			+
													O95900	299	S	___1	0.999964	UID1637				+	+
													O95983	85	S	___1	0.997337	UID1639				+	+
													O95983	56	S	___1	0.996394	UID1640			+	+
													O95999	138	S	___1	1	UID1642			+	+	+
													O96005	456	S	___1	1	UID1643					+
													O96006	9	S	___1	0.945471	UID1644			+		+
													O96013	181	S	___1	1	UID1647					+
													O96013	291	S	___1	0.99991	UID1648				+	+
													O96013	474	S	___1	0.819363	UID1649				+
													O96013	207	T	___1	0.999986	UID15094					+
													O96017	260	S	___1	1	UID1651			+	+
													O96017	379	S	___1	0.975855	UID1652			+	+	+
													O96020	21	S	___1	0.985256	UID1654			+	+	+
													O96028	407	S	___1	0.79847	UID1655		+	+	+
													O96028	408	S	___1	0.947771	UID1656		+	+	+
													O96028	421	S	___1	0.887227	UID1657					+
													O96028	102	S	___1	1	UID1658			+	+	+
													O96028	422	T	___1	0.906578	UID15096			+	+	+
													P00374	4	S	___1	0.999959	UID1659					+
													P00441	99	S	___1	0.999106	UID1661			+	+	+
													P00492	104	S	___1	0.998339	UID1662				+	+
													P00519	917	S	___1	0.957392	UID1663			+		+
													P00519	919	S	___1	0.998591	UID1664				+
													P00519	569	S	___1	1	UID1665			+	+	+
													P00519	852	T	___1	0.839645	UID15097		+	+	+
													P00533	695	S	___1	1	UID1666			+	+	+
													P00533	1166	S	___1	0.999999	UID1667			+		+
													P00533	991	S	___1	0.999964	UID1668			+	+	+
													P00533	693	T	___1	1	UID15098		+	+	+
													P00533	991	S	___2	0.999964	UID18881			+	+
													P00533	995	S	___2	0.99999	UID18882			+	+
													P01100	374	S	___2	0.857625	UID18889			+	+
													P01106	62	S	___1	0.988154	UID1679			+	+	+
													P01106	6	S	___1	0.999761	UID1680		+	+	+	+
													P01106	281	S	___1	0.963985	UID1681					+
													P01106	293	S	___1	0.999681	UID1682					+
													P01106	344	S	___2	0.995634	UID18890			+	+	+
													P01106	62	S	___2	0.988154	UID18892			+	+	+
													P01106	281	S	___2	0.963985	UID18894			+	+	+
													P01106	293	S	___2	0.999681	UID18895			+	+	+
													P01106	58	T	___2	1	UID32315			+	+	+
													P01210	196	S	___1	1	UID1683				+
													P01891;P10316;P01892;Q09160	343;343;343;343	S	___1	0.935181	UID1688			+	+	+
													P01891;P10316;P01892;Q09160	352;352;352;352	S	___1	0.999175	UID1689					+
													P01891;P10316;P01892;Q09160	356;356;356;356	S	___1	0.999654	UID1690					+
													P01891;P10316;P01892;Q09160	359;359;359;359	S	___1	0.976743	UID1691				+	+
													P02511	59	S	___1	0.999554	UID1692				+	+
													P02545	612	S	___1	0.938775	UID1694				+	+
													P02545	615	S	___1	0.923377	UID1696			+	+	+
													P02545	616	S	___1	0.959529	UID1697				+	+
													P02545	619	S	___1	0.887525	UID1698					+
													P02545	404	S	___1	0.997039	UID1700			+		+
													P02545	17	S	___1	0.814482	UID1705			+	+
													P02545	18	S	___1	0.956526	UID1706					+
													P02545	22	S	___1	0.999854	UID1707				+
													P02545	301	S	___1	0.999939	UID1708					+
													P02545	71	S	___1	0.999401	UID1711					+
													P02545	426	S	___1	0.999677	UID1714			+
													P02545	429	S	___1	0.995559	UID1716			+	+	+
													P02545	51	S	___1	0.999996	UID1717				+	+
													P02545	282	S	___1	0.999999	UID1719				+	+
													P02545	390	S	___1	1	UID1720					+
													P02545	458	S	___1	1	UID1724			+	+
													P02545	463	S	___1	1	UID1725			+
													P02545	212	S	___1	1	UID1726			+	+	+
													P02545	628	S	___1	1	UID1727			+	+	+
													P02545	632	S	___1	1	UID1728			+
													P02545	636	S	___1	1	UID1729			+	+	+
													P02545	651	S	___1	0.968228	UID1730			+	+	+
													P02545	652	S	___1	0.937325	UID1731			+	+	+
													P02545	533	S	___1	0.835224	UID1732			+	+	+
													P02545	268	S	___1	0.999977	UID1733			+	+	+
													P02545	19	T	___1	0.998189	UID15103			+
													P02545	3	T	___1	0.999729	UID15106			+	+	+
													P02545	616	S	___2	0.959529	UID18910				+	+
													P02545	619	S	___2	0.887525	UID18911				+	+
													P02545	403	S	___2	0.971349	UID18912			+	+	+
													P02545	404	S	___2	0.997039	UID18913					+
													P02545	406	S	___2	0.900696	UID18914			+
													P02545	407	S	___2	0.999904	UID18915					+
													P02545	12	S	___2	1	UID18917		+	+	+	+
													P02545	18	S	___2	0.956526	UID18919			+	+	+
													P02545	22	S	___2	0.999854	UID18920				+	+
													P02545	423	S	___2	0.998065	UID18926			+	+
													P02545	426	S	___2	0.999677	UID18927			+
													P02545	429	S	___2	0.995559	UID18929			+	+	+
													P02545	628	S	___2	1	UID18940			+
													P02545	632	S	___2	1	UID18941			+	+	+
													P02545	636	S	___2	1	UID18942			+	+
													P02545	19	T	___2	0.998189	UID32316				+	+
													P02545	424	T	___2	0.972238	UID32317				+
													P02545	390	S	___3	1	UID36146				+	+
													P02545	398	S	___3	0.755189	UID36149				+	+
													P02686	112	S	___1	0.897464	UID1734			+	+
													P02686	96	S	___1	1	UID1737			+		+
													P02686	40	S	___1	0.778989	UID1738			+
													P02686	16	S	___2	0.970695	UID18948			+	+
													P02686	19	S	___2	0.990045	UID18949			+	+
													P02751	2384	S	___1	1	UID1739		+	+	+	+
													P02786	34	S	___1	1	UID1740				+
													P02794	179	S	___1	0.99997	UID1741			+	+	+
													P04040	515	S	___1	0.99487	UID1742					+
													P04040	517	S	___1	0.943815	UID1743				+	+
													P04049	642	S	___1	0.983992	UID1744		+	+	+
													P04049	259	S	___1	0.975704	UID1745			+		+
													P04049	43	S	___1	1	UID1746			+	+	+
													P04049	621	S	___1	0.999999	UID1747				+	+
													P04075	39	S	___1	0.999822	UID1749			+
													P04075	46	S	___1	0.999997	UID1750					+
													P04075	360	S	___1	0.988092	UID1751				+
													P04075	9	T	___1	1	UID15107				+	+
													P04083	37	S	___1	0.998768	UID1752					+
													P04150	134	S	___1	0.999948	UID1754			+	+	+
													P04183	231	S	___1	1	UID1755			+	+	+
													P04183	13	S	___1	0.968091	UID1756			+	+	+
													P04350;P07437;A6NNZ2;P68371;Q3ZCM7;Q13885;Q9BVA1;Q9BUF5	278;278;278;278;278;278;278;278	S	___1	0.913197	UID1760				+	+
													P04350;P07437;A6NNZ2;P68371;Q3ZCM7;Q13885;Q9BVA1;Q9BUF5	274;274;274;274;274;274;274;274	T	___1	0.884398	UID15108				+	+
													P04350;P07437;P68371	310;310;310	Y	___1	1	UID17123				+	+
													P04350;P07437;P68371;Q13509;Q13885;Q9BVA1	382;382;382;382;382;382	S	___1	0.999691	UID1761				+	+
													P04350;P68371	25;25	S	___1	0.9457	UID1757					+
													P04350;Q13509	172;172	S	___1	1	UID1759			+	+	+
													P04406	210	S	___1	0.823151	UID1762			+	+	+
													P04626	1166	T	___1	1	UID15110			+	+	+
													P04637	392	S	___1	0.999966	UID1766			+	+	+
													P04792	78	S	___1	1	UID1768		+	+	+	+
													P04792	82	S	___1	1	UID1769			+	+	+
													P04792	199	S	___1	1	UID1772			+	+	+
													P04792	15	S	___1	1	UID1773			+	+	+
													P04792	158	S	___1	0.996645	UID1774			+	+	+
													P04792	176	S	___1	1	UID1775			+	+	+
													P04792	187	S	___1	0.975299	UID1776			+	+
													P04792	9	S	___1	1	UID1777			+	+	+
													P04792	98	S	___1	1	UID1778				+	+
													P04792	174	T	___1	1	UID15115			+	+	+
													P04792	180	T	___1	0.999956	UID15116			+	+	+
													P04792	78	S	___2	1	UID18981		+	+	+	+
													P04792	82	S	___2	1	UID18982		+	+	+	+
													P04792	86	S	___2	0.982935	UID18984				+	+
													P04792	199	S	___2	1	UID18985				+	+
													P04792	202	T	___2	1	UID32326				+	+
													P04920	173	S	___1	0.997848	UID1781					+
													P04920	144	S	___1	0.991506	UID1782		+	+	+	+
													P04920	113	S	___1	0.999681	UID1789			+	+	+
													P04920	443	S	___2	0.991651	UID18998			+	+
													P04920	446	S	___2	0.944827	UID18999			+	+
													P04920	449	S	___2	0.947393	UID19000				+
													P04920	113	S	___2	0.999681	UID19002			+	+
													P04920	132	S	___2	1	UID19003			+	+
													P04920	443	S	___3	0.991651	UID36211			+
													P04920	446	S	___3	0.944827	UID36212			+
													P04920	449	S	___3	0.947393	UID36213			+
													P05023;P13637	653;643	S	___1	1	UID1791					+
													P05114	7	S	___1	0.997291	UID1794		+	+	+
													P05114	8	S	___1	0.999957	UID1795				+
													P05114	86	S	___2	0.999823	UID19005				+	+
													P05114	89	S	___2	1	UID19006					+
													P05114	81	T	___2	0.913963	UID32331					+
													P05114	83	T	___2	0.818069	UID32332			+	+	+
													P05186	65	S	___1	0.772582	UID1798			+
													P05362	521	T	___1	0.997707	UID15120		+	+	+	+
													P05362	530	T	___1	0.999997	UID15121			+	+	+
													P05386	104	S	___1	1	UID1801			+	+
													P05387	105	S	___1	1	UID1803			+	+
													P05387	86	S	___1	1	UID1805			+	+	+
													P05388;Q8NHW5	304;304	S	___1	1	UID1806			+	+
													P05388;Q8NHW5	307;307	S	___1	1	UID1807			+	+	+
													P05412	63	S	___1	0.999823	UID1808			+	+
													P05412	243	S	___1	0.998513	UID1810		+	+	+	+
													P05412;P17535	73;100	S	___1	1	UID1809			+	+
													P05455	366	S	___1	1	UID1811					+
													P05455	225	S	___1	1	UID1812				+	+
													P05455	92	S	___1	0.784923	UID1813			+	+
													P05455	94	S	___1	0.997283	UID1814			+	+
													P05549	326	S	___1	0.999996	UID1815				+	+
													P05549	187	S	___1	0.999739	UID1818			+	+	+
													P05549;Q6VUC0;Q92481;Q7Z6R9;Q92754	223;230;242;223;236	S	___1	0.958868	UID1816			+	+	+
													P05783	93	S	___1	0.99984	UID1820				+	+
													P05783	47	S	___1	0.998309	UID1822			+	+	+
													P05783	49	S	___1	0.999542	UID1823			+	+	+
													P05783	51	S	___1	0.821666	UID1824			+	+	+
													P05783	53	S	___1	0.998178	UID1825				+	+
													P05783	420	S	___1	0.999349	UID1826			+
													P05783	30	S	___1	0.958374	UID1830					+
													P05783	34	S	___1	1	UID1832				+	+
													P05783	42	S	___1	0.899468	UID1833					+
													P05783	7	S	___1	0.998728	UID1835				+	+
													P05783	10	S	___1	0.991165	UID1836			+
													P05783	15	S	___1	0.999919	UID1837			+		+
													P05783	18	S	___1	0.99997	UID1838					+
													P05783	23	S	___1	0.999985	UID1839		+	+
													P05783	49	S	___2	0.999542	UID19036			+	+
													P05783	53	S	___2	0.998178	UID19038			+	+
													P05783	34	S	___2	1	UID19045				+
													P05783	15	S	___2	0.999919	UID19050			+	+
													P05783	18	S	___2	0.99997	UID19051				+
													P05783;CON__H-INV:HIT000015463	319;219	S	___1	0.999993	UID1829			+	+	+
													P05783;CON__H-INV:HIT000015463	305;205	S	___1	1	UID1834			+	+	+
													P06239	394	Y	___1	0.889145	UID17125			+	+	+
													P06241	21	S	___1	1	UID1841			+
													P06241	26	S	___1	0.975277	UID1843		+	+
													P06241	21	S	___2	1	UID19054		+	+	+
													P06241;P07947	420;426	Y	___1	0.889145	UID17127			+	+	+
													P06400	249	S	___1	1	UID1847				+	+
													P06400	821	T	___1	0.996629	UID15126				+
													P06400	826	T	___1	0.995011	UID15128			+	+	+
													P06400	373	T	___1	1	UID15129				+
													P06400	356	T	___1	0.999979	UID15130			+	+	+
													P06400	821	T	___2	0.996629	UID32339				+	+
													P06400	823	T	___2	0.760016	UID32340					+
													P06454	2	S	___1	1	UID1849		+
													P06454	9	S	___1	0.99669	UID1850		+	+	+	+
													P06454	8	T	___1	0.982744	UID15131			+	+	+
													P06454	9	S	___2	0.99669	UID19063					+
													P06454	8	T	___2	0.982744	UID32344					+
													P06493	39	S	___1	1	UID1852			+	+	+
													P06493	141	T	___1	1	UID15132				+	+
													P06493	161	T	___1	1	UID15134				+
													P06493;P24941;Q00526	14;14;14	T	___1	1	UID15133			+	+	+
													P06493;P24941;Q00526	15;15;15	Y	___1	1	UID17128			+	+	+
													P06493;P24941;Q00526	19;19;19	Y	___1	0.999991	UID17129					+
													P06493;P24941;Q00526	14;14;14	T	___2	1	UID32346					+
													P06493;P24941;Q00526	15;15;15	Y	___2	1	UID34341					+
													P06748	254	S	___1	1	UID1858			+	+	+
													P06748	260	S	___1	1	UID1859			+	+	+
													P06748	125	S	___1	1	UID1860				+	+
													P06748	137	S	___1	1	UID1861			+		+
													P06748	139	S	___1	0.999887	UID1862			+	+	+
													P06748	70	S	___1	1	UID1863				+	+
													P06748	237	T	___1	1	UID15136			+	+	+
													P06748	254	S	___2	1	UID19071					+
													P06748	260	S	___2	1	UID19072					+
													P06748	237	T	___2	1	UID32349			+	+	+
													P06748	234	T	___2	1	UID32350			+	+	+
													P06753	88	S	___1	1	UID1868				+	+
													P06756	1048	T	___1	0.995684	UID15138					+
													P07108	2	S	___1	1	UID1873				+
													P07195	240	Y	___1	0.98276	UID17131			+	+	+
													P07355;A6NMY6	18;18	S	___1	0.994991	UID1875			+
													P07355;A6NMY6	2;2	S	___1	0.770667	UID1878					+
													P07355;A6NMY6	19;19	T	___1	0.996881	UID15139					+
													P07355;A6NMY6	24;24	Y	___1	0.993069	UID17132				+	+
													P07437	25	S	___1	0.998585	UID1880				+	+
													P07437	40	S	___1	0.998764	UID1881				+	+
													P07437	55	T	___1	1	UID15142				+	+
													P07437;P68371	172;172	S	___1	1	UID1884			+	+	+
													P07437;P68371;Q13885;Q9BVA1	322;322;322;322	S	___1	1	UID1882			+	+	+
													P07437;Q13509;Q13885;Q9BVA1	72;72;72;72	T	___1	0.998429	UID15140				+	+
													P07814	882	S	___2	0.87471	UID19098				+	+
													P07814	885	S	___2	0.917084	UID19099					+
													P07814	886	S	___2	0.790182	UID19100					+
													P07900	231	S	___1	1	UID1893				+	+
													P07900	476	S	___1	1	UID1900				+
													P07900;P08238	315;307	S	___1	0.986832	UID1899					+
													P07900;P08238;Q58FF7	399;391;333	S	___1	0.999999	UID1895			+	+	+
													P07900;Q14568;P08238;Q58FF7;Q58FF8	72;72;67;67;67	S	___1	0.999994	UID1897				+	+
													P07900;Q14568;Q58FG0	263;263;89	S	___1	1	UID1894					+
													P07910	138	S	___1	0.999999	UID1902		+	+	+
													P07910	233	S	___1	1	UID1904				+	+
													P07910	241	S	___1	0.990555	UID1906				+	+
													P07947	28	S	___1	0.787574	UID1907				+
													P07947	21	T	___1	0.958651	UID15144				+
													P07948	194	Y	___1	0.90743	UID17134				+	+
													P08047	2	S	___1	1	UID1912			+	+	+
													P08047	7	S	___1	0.999992	UID1913			+	+
													P08048;P17010	270;274	S	___1	1	UID1914					+
													P08133	13	S	___1	0.994555	UID1915				+	+
													P08174	248	S	___1	0.834979	UID1918					+
													P08174	138	S	___1	0.99965	UID1919					+
													P08174	106	S	___1	0.997097	UID1920				+	+
													P08195	134	S	___1	1	UID1922			+	+	+
													P08195	165	S	___1	1	UID1923					+
													P08195	103	S	___1	0.997733	UID1924			+	+	+
													P08238	445	S	___1	0.955623	UID1930					+
													P08238	452	S	___1	1	UID1931			+
													P08238;Q58FF7	226;205	S	___1	1	UID1929					+
													P08238;Q58FF7	579;452	T	___1	0.991882	UID15145				+	+
													P08238;Q58FF8	261;183	S	___1	1	UID1927					+
													P08240	298	S	___1	0.971955	UID1932			+	+
													P08240	177	S	___1	0.999991	UID1933			+
													P08473	4	S	___1	0.967839	UID1935			+	+	+
													P08473	6	S	___1	0.973372	UID1936			+	+
													P08559	232	S	___1	0.999241	UID1939			+	+
													P08559	231	T	___1	0.795612	UID15147		+		+
													P08559;P29803	293;291	S	___1	0.999984	UID1937			+	+
													P08559;P29803	300;298	S	___1	1	UID1938			+	+	+
													P08559;P29803	293;291	S	___2	0.999984	UID19150			+	+
													P08559;P29803	300;298	S	___2	1	UID19151			+	+
													P08581	990	S	___1	0.999931	UID1941		+	+	+
													P08581	1000	S	___2	0.997203	UID19156			+	+	+
													P08621	226	S	___1	1	UID1945			+	+	+
													P08621	320	S	___1	1	UID1946			+	+	+
													P08621	211	S	___1	1	UID1947			+	+	+
													P08651	333	S	___1	1	UID1949					+
													P08651	343	S	___1	0.999632	UID1952				+	+
													P08651	323	S	___1	0.999856	UID1954			+
													P08651	333	S	___2	1	UID19162					+
													P08651	337	S	___2	0.996809	UID19163			+	+	+
													P08651	339	S	___2	0.999885	UID19164		+	+	+	+
													P08651	343	S	___2	0.999632	UID19165					+
													P08670	459	S	___1	0.999337	UID1955					+
													P08670	144	S	___1	1	UID1958			+	+	+
													P08670	226	S	___1	1	UID1960			+	+	+
													P08670	205	S	___1	0.998329	UID1961			+	+	+
													P08670	72	S	___1	0.99992	UID1963			+		+
													P08670	73	S	___1	0.999963	UID1964			+
													P08670	25	S	___1	0.976792	UID1965			+	+
													P08670	29	S	___1	0.989386	UID1967			+	+	+
													P08670	34	S	___1	0.794524	UID1968				+	+
													P08670	325	S	___1	1	UID1969			+	+	+
													P08670	51	S	___1	0.999991	UID1971			+
													P08670	55	S	___1	0.855431	UID1972			+
													P08670	56	S	___1	0.9999	UID1973				+	+
													P08670	65	S	___1	0.945185	UID1974			+	+
													P08670	66	S	___1	0.942834	UID1975			+	+
													P08670	5	S	___1	0.999251	UID1976				+	+
													P08670	7	S	___1	0.998012	UID1977		+	+
													P08670	39	S	___1	1	UID1979			+		+
													P08670	42	S	___1	1	UID1980				+	+
													P08670	47	S	___1	0.992676	UID1981			+	+
													P08670	49	S	___1	0.85864	UID1982		+	+	+	+
													P08670	436	T	___1	0.936847	UID15150					+
													P08670	117	Y	___1	1	UID17137				+	+
													P08670	25	S	___2	0.976792	UID19178			+
													P08670	55	S	___2	0.855431	UID19185				+	+
													P08670	56	S	___2	0.9999	UID19186				+	+
													P08670	65	S	___2	0.945185	UID19187					+
													P08670	66	S	___2	0.942834	UID19188					+
													P08670	7	S	___2	0.998012	UID19190			+
													P08670	10	S	___2	0.905829	UID19191			+
													P09104;P13929	44;44	Y	___1	0.99992	UID17138					+
													P09234	17	S	___1	0.999918	UID1983				+	+
													P09234	19	S	___1	0.846613	UID1984			+	+
													P09382	30	S	___1	1	UID1985			+	+	+
													P09429	35	S	___1	1	UID1986				+
													P09496	105	S	___1	1	UID1987			+	+	+
													P09496	236	S	___1	1	UID1988			+	+	+
													P09497	217	S	___1	0.999992	UID1989			+	+	+
													P09601	229	S	___1	0.999996	UID1990					+
													P09651	338	S	___1	0.99638	UID1993					+
													P09651	2	S	___1	0.999996	UID1994					+
													P09651	199	S	___1	0.99988	UID2002		+	+	+	+
													P09651	169	T	___1	1	UID15156			+	+	+
													P09651	341	Y	___1	0.989386	UID17139			+	+	+
													P09651	2	S	___2	0.999996	UID19207					+
													P09651	4	S	___2	0.999993	UID19208			+	+	+
													P09651	6	S	___2	1	UID19209					+
													P09651;Q32P51	91;91	S	___1	0.999981	UID1991			+	+	+
													P09651;Q32P51	95;95	S	___1	1	UID1992			+	+	+
													P09651;Q32P51	103;103	T	___1	0.999998	UID15155			+	+	+
													P09661	236	S	___1	0.998111	UID2003			+	+	+
													P09661	197	S	___1	1	UID2004					+
													P09874	185	S	___1	1	UID2005			+	+
													P09874	782	S	___1	0.999984	UID2006				+
													P09874	179	S	___1	0.994249	UID2007			+	+	+
													P09884	209	S	___1	0.999952	UID2008					+
													P09884	186	S	___1	0.999998	UID2009			+	+
													P09884	209	S	___2	0.999952	UID19221			+	+	+
													P09884	219	T	___2	0.999616	UID32371			+	+	+
													P0C1Z6	180	S	___1	1	UID2012					+
													P0C1Z6	249	S	___1	0.999883	UID2013			+		+
													P0C1Z6	207	T	___1	1	UID15159				+	+
													P0C1Z6	249	S	___2	0.999883	UID19226				+	+
													P0C1Z6	252	S	___2	1	UID19227				+	+
													P0C7T5	284	S	___1	0.999716	UID2016			+	+
													P0C7T5	615	S	___1	1	UID2017					+
													P0C7T5	330	T	___1	0.99995	UID15160			+	+	+
													P0CAP2	72	S	___1	1	UID2019				+
													P0CAP2	270	S	___1	0.999636	UID2020			+	+	+
													P0CAP2;Q9BZD3	179;179	S	___1	0.875127	UID2018		+
													P0CG24;P17032;P17036;Q15937;P58317	64;406;223;440;223	T	___1	1	UID15161				+	+
													P0DI83	78	S	___1	1	UID2024					+
													P0DJ93	58	S	___1	0.976568	UID2025		+	+	+	+
													P0DJ93	60	S	___1	0.958079	UID2026			+	+	+
													P0DJD0;P0DJD1	787;795	S	___1	0.999997	UID2027				+	+
													P0DMV9;P0DMV8	633;633	S	___1	0.995782	UID2029				+	+
													P0DMV9;P0DMV8	511;511	S	___1	1	UID2030				+	+
													P0DMV9;P0DMV8	636;636	T	___1	0.999659	UID15162			+	+
													P10244	282	S	___1	0.999632	UID2036					+
													P10244	266	T	___1	0.999996	UID15163		+	+	+	+
													P10244	505	T	___1	1	UID15165		+	+	+	+
													P10244	487	T	___2	0.838445	UID32380		+	+	+	+
													P10244	494	T	___2	0.999637	UID32381		+	+	+	+
													P10398	547	S	___1	1	UID2040				+	+
													P10398	582	S	___1	0.999999	UID2041				+	+
													P10412	18	T	___1	1	UID15171					+
													P10412	2	S	___2	0.934231	UID19257			+		+
													P10412	4	T	___2	0.904716	UID32383			+	+
													P10412;Q02539;P16401;P16402;P16403	104;107;107;105;104	S	___1	0.999995	UID2042			+	+
													P10515	358	S	___1	1	UID2045					+
													P10588	34	S	___1	0.99197	UID2046					+
													P10599	44	S	___1	0.935453	UID2048				+
													P10644	77	S	___1	0.936215	UID2049			+	+	+
													P10644	77	S	___2	0.936215	UID19262			+	+	+
													P10644	83	S	___2	1	UID19263			+	+	+
													P10809	132	S	___1	1	UID2051				+	+
													P10809	232	S	___1	0.834751	UID2052				+	+
													P10809	70	S	___1	1	UID2053			+	+	+
													P10809	488	S	___1	1	UID2054					+
													P10809	410	S	___1	0.996952	UID2055					+
													P11142	511	S	___1	1	UID2056			+	+	+
													P11142	541	S	___1	0.999598	UID2058			+	+	+
													P11166	473	S	___1	0.99989	UID2060			+	+	+
													P11166	490	S	___1	1	UID2061			+	+	+
													P11166	234	T	___1	0.999672	UID15172			+	+	+
													P11166	478	T	___1	0.989022	UID15173				+	+
													P11169	485	S	___1	1	UID2062			+
													P11171	188	S	___1	1	UID2063				+	+
													P11171	555	S	___1	0.998587	UID2068			+	+	+
													P11171	92	S	___1	0.999999	UID2069				+	+
													P11171	95	S	___1	1	UID2070			+	+
													P11171	104	S	___1	0.999895	UID2071				+	+
													P11171	188	S	___2	1	UID19276					+
													P11172	214	S	___1	0.99977	UID2072					+
													P11182	220	S	___1	1	UID2073				+	+
													P11274	122	S	___1	1	UID2074			+		+
													P11274	1264	S	___1	0.999891	UID2076					+
													P11308	88	S	___1	0.792771	UID2078			+	+	+
													P11387	2	S	___1	1	UID2079		+	+	+	+
													P11387	10	S	___1	1	UID2080					+
													P11387	2	S	___2	1	UID19292				+
													P11387	10	S	___2	1	UID19293				+
													P11388	1374	S	___1	1	UID2082			+	+
													P11388	1377	S	___1	1	UID2083					+
													P11388	1504	S	___1	1	UID2085			+	+	+
													P11388	1469	S	___1	0.962023	UID2089				+
													P11388	1474	S	___1	0.986099	UID2090					+
													P11388	1213	S	___1	1	UID2091				+	+
													P11388	4	S	___1	1	UID2092			+	+	+
													P11388	1449	S	___1	0.998222	UID2093				+	+
													P11388	1525	S	___1	1	UID2094			+	+
													P11388	1374	S	___2	1	UID19295			+	+	+
													P11388	1377	S	___2	1	UID19296			+	+	+
													P11388	1387	S	___2	0.916662	UID19299			+	+
													P11388	1474	S	___2	0.986099	UID19303			+	+
													P11532	3541	S	___1	0.992024	UID2095				+	+
													P11532	3623	S	___1	0.999996	UID2097			+	+
													P11717	2484	S	___1	1	UID2103		+			+
													P11717	2400	S	___2	0.789173	UID19313					+
													P11717	2401	S	___2	0.800642	UID19314			+	+	+
													P11717	2409	S	___2	1	UID19315			+		+
													P11940	315	S	___1	1	UID2107				+	+
													P11940	319	T	___1	0.932021	UID15175				+	+
													P11940;Q13310	51;51	S	___1	1	UID2112			+	+	+
													P11940;Q13310;Q9H361	92;92;92	S	___1	0.999938	UID2110			+	+	+
													P11940;Q4VXU2;Q13310;Q9H361	342;342;342;342	S	___1	0.95821	UID2109				+	+
													P11940;Q4VXU2;Q96DU9	96;96;103	S	___1	1	UID2111			+	+	+
													P11940;Q4VXU2;Q9H361	39;39;39	S	___1	0.999998	UID2108				+	+
													P11940;Q9H361	629;624	S	___1	0.982361	UID2106			+	+	+
													P12004	261	S	___1	1	UID2113			+	+
													P12036	566	S	___1	1	UID2117				+	+
													P12036	710	S	___1	1	UID2118			+	+	+
													P12036	801	S	___1	1	UID2119				+	+
													P12036	738	T	___1	1	UID15176			+	+	+
													P12268	416	S	___1	1	UID2121			+	+	+
													P12270	2034	S	___1	1	UID2123			+	+	+
													P12270	2037	S	___1	1	UID2124				+	+
													P12270	2048	S	___1	0.984086	UID2125			+	+	+
													P12270	2050	S	___1	0.998154	UID2126			+	+
													P12270	2073	S	___1	1	UID2127					+
													P12270	1185	S	___1	0.996505	UID2128			+		+
													P12270	1187	S	___1	0.986083	UID2129					+
													P12270	379	S	___1	0.999041	UID2131			+	+	+
													P12270	1660	S	___1	0.975284	UID2132		+	+	+
													P12270	929	S	___1	0.999922	UID2133			+	+
													P12270	646	S	___1	0.782931	UID2134		+	+	+	+
													P12270	1847	S	___1	0.859583	UID2135			+	+	+
													P12270	1495	S	___1	0.999997	UID2136				+	+
													P12270	1611	S	___1	0.999878	UID2137		+		+	+
													P12270	2155	S	___1	1	UID2138		+			+
													P12270	381	T	___1	0.755058	UID15177				+	+
													P12270	1677	T	___1	0.877845	UID15178			+	+	+
													P12270	1650	T	___1	0.790311	UID15179				+	+
													P12270	653	T	___1	0.818314	UID15180					+
													P12277	4	S	___1	0.999978	UID2143					+
													P12277	35	T	___1	1	UID15186			+	+	+
													P12694	337	S	___1	0.990376	UID2144					+
													P12694	347	S	___1	1	UID2145			+	+
													P12694	337	S	___2	0.990376	UID19357			+	+	+
													P12694	347	S	___2	1	UID19358			+	+	+
													P12956	477	S	___1	0.975982	UID2146				+	+
													P12956	520	S	___1	1	UID2147			+	+	+
													P12956	560	S	___1	1	UID2148			+	+	+
													P12956	2	S	___1	1	UID2149				+
													P12956	455	T	___1	1	UID15188				+	+
													P13010	695	S	___1	0.92138	UID2151				+	+
													P13010	580	S	___1	0.836931	UID2152			+	+	+
													P13051	23	S	___1	1	UID2155			+	+	+
													P13051	60	T	___1	0.999998	UID15189			+	+	+
													P13051	64	S	___2	0.956033	UID19367				+	+
													P13051	60	T	___2	0.999998	UID32402				+	+
													P13056	215	S	___1	0.997349	UID2156					+
													P13056	64	S	___1	0.967898	UID2157			+	+	+
													P13073	26	S	___1	0.999974	UID2158			+	+	+
													P13073	30	S	___1	0.992256	UID2159				+
													P13489	82	T	___1	0.997918	UID15190				+
													P13639	595	S	___1	0.996562	UID2160			+	+	+
													P13639	57	T	___1	0.999999	UID15191					+
													P13797	326	S	___1	0.999998	UID2162			+	+	+
													P13797	339	S	___1	1	UID2163				+	+
													P13798	187	S	___1	0.999999	UID2165					+
													P13807	710	S	___1	0.967072	UID2166		+			+
													P13807	727	S	___1	0.985801	UID2167				+	+
													P13807	710	S	___2	0.967072	UID19379		+			+
													P13861	78	S	___1	1	UID2169			+	+	+
													P13861	99	S	___1	1	UID2171				+	+
													P13861	205	S	___1	0.99887	UID2172				+	+
													P13861	54	T	___1	0.999888	UID15195				+	+
													P13861	78	S	___2	1	UID19382			+	+
													P13861	80	S	___2	1	UID19383			+	+
													P13995	149	S	___1	1	UID2174					+
													P14209	168	S	___1	1	UID2175			+
													P14625	172	S	___1	0.995494	UID2179					+
													P14672	488	S	___1	0.763106	UID2180			+	+	+
													P14859	448	S	___1	0.999978	UID2182			+	+	+
													P14859;Q9UKI9	384;286	T	___1	0.883328	UID15198					+
													P14866	589	S	___1	0.990841	UID2185				+
													P14866	52	S	___1	1	UID2186					+
													P14866	486	S	___1	0.944154	UID2187				+	+
													P14923	665	S	___1	1	UID2190					+
													P15056	446	S	___1	0.7597	UID2192					+
													P15056	729	S	___1	0.999997	UID2193				+	+
													P15056	151	S	___1	1	UID2194					+
													P15151	406	S	___1	0.989071	UID2195		+	+	+	+
													P15151	407	S	___1	0.9785	UID2196				+	+
													P15260	295	T	___1	0.99998	UID15199			+	+	+
													P15311	413	S	___1	1	UID2199			+	+	+
													P15311	535	S	___1	0.853433	UID2200				+
													P15336	112	S	___1	1	UID2202			+	+	+
													P15336	307	S	___1	0.957242	UID2203			+	+	+
													P15336	328	S	___1	0.992798	UID2204		+	+	+	+
													P15336	71	T	___2	0.782377	UID32413			+
													P15408	120	S	___1	1	UID2208				+	+
													P15408	19	S	___1	0.999662	UID2209			+	+	+
													P15408	194	S	___1	0.954277	UID2210			+	+	+
													P15408	230	S	___1	0.998834	UID2212				+	+
													P15531;P22392;O60361	94;94;79	T	___1	1	UID15201				+	+
													P15822	1735	S	___1	1	UID2219		+	+	+	+
													P15822	1036	S	___1	1	UID2220		+	+	+
													P15822	1051	S	___1	0.931305	UID2221		+	+	+	+
													P15822	65	S	___1	1	UID2224			+	+	+
													P15822	1884	S	___1	0.999894	UID2225		+	+	+	+
													P15822	1180	S	___1	0.998778	UID2226					+
													P15822	577	S	___1	0.96718	UID2228					+
													P15822	575	T	___1	0.774026	UID15202			+	+	+
													P15822	1036	S	___2	1	UID19433				+	+
													P15822	1051	S	___2	0.931305	UID19434			+	+	+
													P15822	571	S	___2	0.957786	UID19440			+	+	+
													P15822	575	T	___2	0.774026	UID32415			+	+	+
													P15880	281	S	___1	0.996736	UID2230			+	+	+
													P15923	379	S	___1	0.999708	UID2231			+	+	+
													P15924	22	S	___1	1	UID2232			+	+
													P15924	2024	S	___1	0.847057	UID2234			+	+
													P15924	176	S	___1	0.999547	UID2235					+
													P15924	2815	S	___1	0.999921	UID2236			+	+	+
													P15924	2821	S	___1	0.967843	UID2238					+
													P15924	2809	S	___1	0.785549	UID2241				+	+
													P15924	165	S	___1	0.983958	UID2244				+
													P15924	1658	S	___1	0.978595	UID2246			+	+	+
													P15924	2209	S	___1	1	UID2247					+
													P15924	1127	S	___1	1	UID2248			+	+	+
													P15924	2815	S	___2	0.999921	UID19449			+	+
													P15924	2820	S	___2	0.96281	UID19450			+	+	+
													P15924	2821	S	___2	0.967843	UID19451			+	+	+
													P15924	2825	S	___2	0.997732	UID19452					+
													P15924	165	S	___2	0.983958	UID19457		+	+	+
													P15924	166	S	___2	0.924309	UID19458		+		+
													P16070	717	S	___1	0.976066	UID2251				+
													P16070	718	S	___1	0.979193	UID2252			+
													P16070	720	T	___1	0.998848	UID15204			+
													P16104	140	S	___1	1	UID2256			+	+	+
													P16104	140	S	___2	1	UID19469				+
													P16220	271	S	___1	0.93322	UID2258		+	+	+	+
													P16298	471	S	___1	1	UID2259				+
													P16333	85	S	___1	0.999987	UID2260			+		+
													P16333	262	S	___1	0.999454	UID2262			+	+
													P16383	19	S	___1	0.999996	UID2265			+	+	+
													P16383	96	S	___2	1	UID19481					+
													P16383	97	T	___2	1	UID32419					+
													P16401	2	S	___1	0.994722	UID2269			+	+	+
													P16401	4	T	___1	0.999941	UID15207			+	+
													P16401	11	T	___1	0.999989	UID15209					+
													P16401	2	S	___2	0.994722	UID19482			+	+	+
													P16401	18	S	___2	1	UID19483				+
													P16401	4	T	___2	0.999941	UID32420			+	+
													P16401	9	T	___2	0.999265	UID32421				+	+
													P16401	11	T	___2	0.999989	UID32422					+
													P16401	18	S	___3	1	UID36696			+
													P16401	11	T	___3	0.999989	UID49635			+
													P16403	2	S	___1	0.977165	UID2272			+	+	+
													P16403	4	T	___1	0.998016	UID15210			+	+
													P16435	62	S	___1	0.889657	UID2273					+
													P16435	67	S	___1	0.91714	UID2274				+
													P16615	663	S	___1	1	UID2276					+
													P16615;Q93084	441;441	T	___1	0.996705	UID15212				+	+
													P16949	16	S	___1	1	UID2277					+
													P16949	25	S	___1	1	UID2278				+
													P16949	3	S	___1	0.967392	UID2279			+	+
													P16949	38	S	___1	1	UID2283			+	+	+
													P16949	139	S	___1	1	UID2284			+	+	+
													P16949	63	S	___1	1	UID2285			+	+	+
													P16949	16	S	___2	1	UID19490					+
													P16949	25	S	___2	1	UID19491					+
													P16949;Q93045	46;80	S	___1	1	UID2281					+
[truncated: 10,949 more rows]

## Sheet: Figure 1d
Figure 1d
					Proteins			Phosphosites
Total	Sensitive (ANOVA)	%	Group		Protein IDs	ANOVA Significant		Proteins	Positions within proteins	Amino acid	Multiplicity	Localization prob	Unique identifier	ANOVA Significant
3202	798	0.249219	Proteins		A0AVT1			A0AVK6	417	S	___1	0.822425	UID2	+
16944	14371	0.848147	Phosphosites		A0FGR8			A0AVK6	68	S	___1	0.969258	UID3	+
					A0JLT2			A0AVK6	71	S	___1	0.999999	UID4	+
					A0MZ66			A0FGR8	691	S	___1	0.908554	UID5	+
					A1L0T0			A0FGR8	693	S	___1	0.985401	UID6	+
					A1X283			A0FGR8	738	S	___1	0.822805	UID7	+
					A4D1E9			A0FGR8	743	S	___1	0.999452	UID8	+
					A4UGR9	+		A0FGR8	701	T	___1	0.936235	UID14865	+
					A5YKK6	+		A0FGR8	691	S	___2	0.908554	UID17218	+
					A6NDG6			A0FGR8	693	S	___2	0.985401	UID17219	+
					A6NDU8			A0FGR8	701	T	___2	0.936235	UID32078	+
					A6NHR9	+		A0FGR8	705	T	___2	0.949481	UID32079	+
					A6NKT7			A0JLT2	226	S	___1	1	UID9
					A6ZKI3;Q9BWD3;Q17RB0			A0JLT2	194	S	___1	0.979179	UID10	+
					A8CG34;Q6PJE2;A6NF01			A0JLT2	192	T	___1	0.867103	UID14867
					O00115			A0MZ66	494	S	___1	0.998732	UID13	+
					O00116			A0MZ66	249	S	___1	1	UID14	+
					O00139			A0MZ66	101	S	___1	0.999999	UID15	+
					O00148	+		A0MZ66	473	S	___1	0.978215	UID17	+
					O00151			A0MZ66	506	S	___1	1	UID18	+
					O00154	+		A0MZ66	82	S	___1	0.982262	UID19	+
					O00159	+		A0MZ66	534	S	___1	0.958386	UID20	+
					O00161			A0MZ66	537	T	___1	0.999999	UID14868	+
					O00165	+		A1A4S6	591	S	___1	0.993124	UID21	+
					O00170			A1KXE4	6	S	___1	0.999974	UID22	+
					O00186			A1L0T0	167	S	___1	1	UID23	+
					O00193			A1L170	223	S	___1	0.999792	UID24	+
					O00203;Q13367			A1L170	258	S	___1	0.940595	UID25	+
					O00217			A1L390	76	S	___1	1	UID26	+
					O00231			A1L390	741	S	___1	0.99922	UID27	+
					O00232	+		A1L390	1081	S	___1	0.999989	UID28	+
					O00233			A1L390	643	S	___1	0.999998	UID29	+
					O00244			A1L390	962	S	___1	0.990338	UID31	+
					O00264	+		A1L390	423	S	___1	0.999996	UID32	+
					O00267			A1L390	643	S	___2	0.999998	UID17242	+
					O00273			A1L390	647	S	___2	0.999783	UID17243	+
					O00299			A1X283	291	S	___1	0.796463	UID34	+
					O00303			A2A3N6;Q99755	405;458	S	___1	0.978855	UID35	+
					O00330	+		A2AJT9	17	S	___1	0.999947	UID37	+
					O00401			A2CJ06	500	S	___2	1	UID17251	+
					O00410			A2CJ06	501	S	___2	1	UID17252	+
					O00422			A2RU67	62	S	___1	0.999908	UID41
					O00425			A3KN83	214	S	___1	0.998319	UID42	+
					O00429			A4UGR9	2422	S	___2	0.956769	UID17256	+
					O00442	+		A4UGR9	2424	S	___2	0.923709	UID17257	+
					O00461	+		A5YKK6	1061	S	___1	0.892152	UID45	+
					O00469			A5YM69	184	S	___1	0.999194	UID47	+
					O00483			A5YM69;Q12774	340;340	S	___1	1	UID46	+
					O00487	+		A6H8Y1	2227	S	___1	1	UID48	+
					O00488			A6H8Y1	100	S	___1	0.759053	UID49	+
					O00499;Q9UBW5			A6H8Y1	2044	S	___1	0.877281	UID51	+
					O00505			A6H8Y1	1524	S	___1	0.99675	UID52	+
					O00541			A6ND36	4	S	___1	1	UID53	+
					O00560			A6ND36	356	S	___1	1	UID54
					O00566			A6ND36	760	S	___1	1	UID55	+
					O00567			A6ND36	634	S	___1	1	UID56	+
					O00571;O15523;Q9NQI0	+		A6ND36	650	S	___1	1	UID57	+
					O00592			A6NFI3	10	S	___1	0.999744	UID59
					O00625			A6NFI3	112	S	___1	1	UID60	+
					O00629			A6NHQ4	36	S	___1	1	UID61	+
					O00754			A6NHQ4	15	S	___1	1	UID62	+
					O00762	+		A6NKC9	258	T	___1	0.990337	UID14871
					O00764	+		A6NKF1	402	S	___1	1	UID64	+
					O00767			A6NKT7;O14715;Q99666;P0DJD0;P0DJD1	1305;1304;1304;1289;1297	S	___1	0.999751	UID75	+
					O14530			A6NKT7;O14715;Q99666;P0DJD0;P0DJD1	789;788;788;779;787	S	___1	0.999998	UID79
					O14545			A6NKT7;O14715;Q99666;P0DJD0;P0DJD1;P49792	1479;1478;1478;1463;1471;2454	S	___1	1	UID68	+
					O14548			A6NKT7;O14715;Q99666;P0DJD0;P0DJD1;P49792	1608;1607;1607;1592;1600;2583	S	___1	0.996516	UID71	+
					O14562			A6NKT7;O14715;Q99666;P0DJD0;P0DJD1;P49792	128;128;128;119;127;128	S	___1	0.999961	UID72
					O14579			A6NKT7;O14715;Q99666;P0DJD0;P0DJD1;P49792	1475;1474;1474;1459;1467;2450	T	___1	1	UID14873	+
					O14617			A6NKT7;O14715;Q99666;P0DJD0;P0DJD1;P49792	1479;1478;1478;1463;1471;2454	S	___2	1	UID17281	+
					O14618			A6NKT7;O14715;Q99666;P0DJD0;P0DJD1;P49792	1475;1474;1474;1459;1467;2450	T	___2	1	UID32086	+
					O14639	+		A6NKT7;O14715;Q99666;P0DJD0;P0DJD1;P49792	1483;1482;1482;1467;1475;2458	T	___2	0.928382	UID32087
					O14653	+		A6NKT7;O14715;Q99666;P0DJD0;P0DJD1;P49792	1479;1478;1478;1463;1471;2454	S	___3	1	UID34494	+
					O14656			A6NKT7;O14715;Q99666;P0DJD0;P0DJD1;P49792	1487;1486;1486;1471;1479;2462	S	___3	0.998538	UID34495
					O14662			A6NKT7;O14715;Q99666;P0DJD0;P0DJD1;P49792	1483;1482;1482;1467;1475;2458	T	___3	0.928382	UID49300	+
					O14732	+		A6NKT7;O14715;Q99666;P49792	1033;1032;1032;2008	S	___1	0.986853	UID66	+
					O14737			A6NKT7;O14715;Q99666;P49792	1276;1275;1275;2251	S	___1	0.778166	UID70	+
					O14744			A6NKT7;O14715;Q99666;P49792	86;86;86;86	S	___1	1	UID77	+
					O14745			A6NKT7;O14715;Q99666;P49792	1017;1016;1016;1992	T	___1	0.839464	UID14872	+
					O14763			A6NKT7;P0DJD0;P0DJD1;P49792	1535;1519;1527;2510	S	___1	1	UID67	+
					O14773			A6NKT7;P0DJD0;P0DJD1;P49792	1318;1302;1310;2293	T	___1	0.999987	UID14876	+
					O14776			A6NKT7;P49792	797;796	S	___1	0.999997	UID78	+
					O14777	+		A6NKT7;P49792	800;799	T	___1	1	UID14877	+
					O14787			A6NKT7;P49792	395;394	S	___2	0.995583	UID17289	+
					O14818	+		A7E2V4	1130	S	___1	1	UID80	+
					O14828			A7E2V4	1092	S	___1	0.996675	UID81
					O14879			A7E2V4	53	S	___1	0.962083	UID82
					O14880			A7KAX9	856	S	___1	0.999734	UID83
					O14893			A7KAX9	706	S	___1	0.971869	UID84	+
					O14908	+		A7KAX9	892	S	___1	1	UID85	+
					O14925;Q5SRD1			A8CG34	366	S	___1	0.999913	UID92	+
					O14929	+		A8CG34	80	S	___1	0.942167	UID93	+
					O14949			A8CG34	441	S	___1	0.803168	UID94	+
					O14964			A8CG34	370	S	___1	0.994567	UID98	+
					O14974			A8CG34	165	S	___1	0.98688	UID100	+
					O14975			A8CG34	95	S	___1	0.999999	UID101	+
					O14976			A8CG34	373	S	___2	0.879444	UID17312	+
					O14979			A8CG34;Q6PJE2;Q96HA1	291;49;314	S	___1	0.999966	UID88	+
					O14980			A8CG34;Q96HA1	674;697	S	___1	0.985884	UID87	+
					O14981	+		A8CG34;Q96HA1	355;378	S	___1	0.999997	UID89	+
					O15027			A8CG34;Q96HA1	358;381	S	___1	0.999808	UID91	+
					O15031			A8CG34;Q96HA1	246;269	S	___1	0.999929	UID95	+
					O15042			A8CG34;Q96HA1	2;2	S	___1	1	UID97	+
					O15067			A8CG34;Q96HA1	355;378	S	___2	0.999997	UID17302	+
					O15118			A8CG34;Q96HA1	357;380	S	___2	0.802888	UID17303	+
					O15126			A8CG34;Q96HA1	358;381	S	___2	0.999808	UID17304	+
					O15127			A8MT19;Q8IUC4	536;639	S	___1	0.999838	UID103	+
					O15143	+		A8MT19;Q8IUC4	551;654	S	___1	0.929566	UID104	+
					O15144	+		C4AMC7;Q6VEQ5;Q9NQA3;A8K0Z3;A8MWX3	215;217;199;217;230	S	___1	0.966995	UID105	+
					O15145			C9JLW8	21	S	___1	0.93299	UID108	+
					O15160			O00116	65	S	___1	0.999829	UID110	+
					O15164			O00116	74	T	___1	0.996092	UID14879	+
					O15173			O00141	401	S	___1	0.964401	UID112	+
					O15182			O00141	397	S	___2	0.99872	UID17324	+
					O15212			O00141	401	S	___2	0.964401	UID17325	+
					O15226			O00148	37	S	___1	0.995511	UID113	+
					O15234			O00148	183	S	___1	0.999882	UID114	+
					O15260			O00148	26	T	___1	0.801234	UID14880	+
					O15269			O00148	171	T	___1	1	UID14881
					O15294	+		O00151	130	S	___1	0.999658	UID115	+
					O15305			O00151	90	S	___1	1	UID116	+
					O15318			O00151	316	T	___1	0.999167	UID14882
					O15320;Q96RT6;Q86UF2;A4D2H0;A4FU28;Q8IX94;P0CG41;Q8IX95			O00159	408	S	___1	0.998531	UID117	+
					O15347			O00161	20	S	___1	0.999929	UID118
					O15355			O00161	34	S	___1	1	UID119	+
					O15357			O00161	5	S	___1	0.918514	UID120	+
					O15371	+		O00161	110	S	___1	1	UID121
					O15372	+		O00165	128	S	___1	1	UID122	+
					O15381			O00165	153	S	___1	0.983177	UID123	+
					O15392			O00165	189	S	___1	0.999539	UID124	+
					O15397	+		O00165	192	S	___1	0.999962	UID125	+
					O15400			O00165	189	S	___2	0.999539	UID17337	+
					O15427			O00165	192	S	___2	0.999962	UID17338	+
					O15439			O00178	47	S	___1	1	UID128	+
					O15446			O00178	580	S	___1	0.999993	UID129	+
					O15460	+		O00178	24	S	___1	0.8218	UID130	+
					O15498			O00178	25	S	___1	0.956055	UID131
					O15511			O00192	642	T	___1	1	UID14883
					O15514	+		O00193	17	S	___1	0.999998	UID134	+
					O15541			O00203	609	S	___1	1	UID135	+
					O43143	+		O00203	276	S	___1	1	UID136	+
					O43148			O00221	183	S	___1	0.99461	UID137	+
					O43169			O00231	14	S	___1	1	UID138	+
					O43172	+		O00233	2	S	___1	0.999117	UID139	+
					O43175			O00255	492	S	___1	1	UID140	+
					O43181			O00257	415	S	___1	0.996278	UID141
					O43237			O00257	291	S	___1	0.9806	UID142	+
					O43242			O00264	181	S	___1	1	UID143	+
					O43251;Q9NWB1;A6NFN3			O00264	57	S	___1	0.999989	UID144	+
					O43252	+		O00267	666	S	___1	1	UID145	+
					O43264			O00267	671	S	___1	0.99899	UID147	+
					O43290	+		O00267	1034	T	___1	0.999512	UID14885	+
					O43324			O00268	109	S	___1	1	UID148	+
					O43390			O00273	315	S	___1	1	UID149	+
					O43395			O00273	28	S	___1	1	UID150	+
					O43396			O00291	320	S	___1	0.77736	UID153	+
					O43399	+		O00299	156	S	___1	0.975925	UID155	+
					O43402	+		O00300	221	S	___1	0.799724	UID156	+
					O43432			O00303	258	S	___1	0.999999	UID157	+
					O43447			O00400	2	S	___1	0.999915	UID158	+
					O43491;Q9Y2J2			O00401	430	S	___1	0.999804	UID159	+
					O43493			O00401	256	Y	___1	1	UID17114	+
					O43504			O00409	391	S	___1	0.76388	UID160
					O43567	+		O00409	349	S	___1	0.952311	UID161	+
					O43583			O00409	85	S	___2	0.860643	UID17375	+
					O43592			O00409	97	S	___2	0.980043	UID17376	+
					O43598			O00410	827	S	___1	1	UID164	+
					O43615			O00418	612	S	___1	1	UID165	+
					O43617			O00418	470	S	___1	0.999933	UID166	+
					O43633	+		O00418	474	S	___1	0.998345	UID167	+
					O43660			O00418	18	S	___1	1	UID168
					O43665			O00418	348	T	___1	0.888799	UID14886	+
					O43670			O00418	470	S	___2	0.999933	UID17379
					O43676			O00418	474	S	___2	0.998345	UID17380
					O43678	+		O00425	481	S	___1	1	UID170	+
					O43681			O00425	249	T	___1	0.998197	UID14887	+
					O43684	+		O00425	528	T	___1	0.999999	UID14888	+
					O43707;Q08043			O00425	184	S	___2	0.972822	UID17382	+
					O43719			O00429	526	S	___1	0.91642	UID171	+
					O43747	+		O00429	529	S	___1	0.999931	UID172	+
					O43752			O00429	616	S	___1	1	UID173	+
					O43765			O00443	338	S	___1	1	UID175	+
					O43768			O00443	259	S	___1	1	UID176	+
					O43776	+		O00470	196	S	___1	0.993773	UID178
					O43809	+		O00472	305	S	___1	0.802818	UID179	+
					O43813	+		O00479	80	S	___1	1	UID180	+
					O43815			O00479	80	S	___2	1	UID17393	+
					O43818			O00479	77	T	___2	0.762869	UID32102	+
					O43819			O00499	296	S	___1	1	UID181	+
					O43823			O00499	298	S	___1	1	UID182	+
					O43837			O00499	303	S	___1	0.999999	UID183	+
					O43847			O00499	331	S	___1	0.999801	UID184	+
					O43852			O00499	348	T	___1	0.986589	UID14891	+
					O43865;Q96HN2			O00499	296	S	___2	1	UID17394	+
					O43920	+		O00499	298	S	___2	1	UID17395	+
					O60216;Q9H4I0			O00499	303	S	___2	0.999999	UID17396	+
					O60220			O00499	296	S	___3	1	UID34607	+
					O60231			O00499	298	S	___3	1	UID34608	+
					O60232	+		O00499	303	S	___3	0.999999	UID34609	+
					O60245	+		O00505	60	S	___1	1	UID186	+
					O60256			O00505	56	S	___2	1	UID17398	+
					O60264;P28370			O00505	60	S	___2	1	UID17399	+
					O60271;Q9UPT6			O00512	104	S	___1	0.999923	UID187	+
					O60306			O00512	687	S	___1	0.999329	UID188	+
					O60313			O00512	278	S	___1	1	UID189	+
					O60341			O00512	917	S	___1	1	UID191	+
					O60437	+		O00512	315	T	___1	1	UID14892	+
					O60443			O00512	155	T	___1	0.928018	UID14894	+
					O60488			O00512	172	T	___1	0.997603	UID14895	+
					O60493			O00512	155	T	___2	0.928018	UID32107	+
					O60502			O00512	172	T	___2	0.997603	UID32108	+
					O60506			O00541	13	S	___1	0.99469	UID192
					O60524	+		O00559	36	S	___1	1	UID194	+
					O60568			O00559	86	S	___1	0.911339	UID195	+
					O60573			O00560	6	S	___1	0.999984	UID196
					O60610	+		O00560	46	Y	___1	0.995647	UID17115	+
					O60613	+		O00566	163	S	___1	0.999901	UID197	+
					O60664			O00566	167	S	___1	1	UID198	+
					O60671			O00566	171	S	___1	0.999999	UID199	+
					O60678			O00566	163	S	___2	0.999901	UID17410	+
					O60684			O00566	171	S	___2	0.999999	UID17412	+
					O60701			O00566	163	S	___3	0.999901	UID34623	+
					O60716	+		O00566	167	S	___3	1	UID34624	+
					O60749			O00566	171	S	___3	0.999999	UID34625	+
					O60763;REV__Q5VZ89			O00567	519	S	___1	1	UID200	+
					O60784	+		O00567	520	S	___1	1	UID201	+
					O60828			O00567	556	S	___1	0.948048	UID202	+
					O60832			O00567	513	S	___1	0.827081	UID203	+
					O60841			O00567	314	S	___1	0.945729	UID204
					O60869			O00567	519	S	___2	1	UID17413	+
					O60884			O00567	520	S	___2	1	UID17414	+
					O60885			O00567	513	S	___2	0.827081	UID17416	+
					O60888			O00571	90	S	___1	0.992468	UID205	+
					O60925			O00571	594	S	___1	0.999997	UID206	+
					O60927	+		O00571;O15523	410;408	S	___1	0.990223	UID207	+
					O60934			O00592	519	S	___1	0.848421	UID208	+
					O60936			O00592	520	S	___1	0.928557	UID209	+
					O75054			O00629	60	S	___1	0.999978	UID210	+
					O75083	+		O00712	328	S	___1	0.999922	UID211
					O75116			O00712	265	S	___1	0.998631	UID214
					O75131;Q96FN4;Q8IYJ1;Q96A23;O95741;Q9HCH3;Q9UBL6			O00712	295	S	___1	0.930546	UID215	+
					O75150			O00712	264	S	___2	0.997746	UID17426	+
					O75152	+		O00712	265	S	___2	0.998631	UID17427
					O75153;Q9Y5I4	+		O00712	295	S	___2	0.930546	UID17428	+
					O75175			O00716	166	S	___1	0.979996	UID217	+
					O75179	+		O00750	155	S	___1	1	UID218	+
					O75190;Q8WWF6;Q7Z6W7	+		O00762	3	S	___1	0.999964	UID219	+
					O75208	+		O14495	297	S	___1	1	UID220	+
					O75223	+		O14497	696	S	___1	0.999147	UID221	+
					O75251			O14497	772	S	___1	0.997753	UID224	+
					O75306			O14497	715	S	___1	0.973555	UID225	+
					O75312			O14497	363	S	___1	0.999996	UID226	+
					O75330	+		O14497	1184	S	___1	0.999745	UID227	+
					O75340			O14497	1751	S	___1	1	UID229	+
					O75347			O14497	382	S	___1	0.991282	UID230	+
					O75348;O95670			O14519	24	S	___1	0.775401	UID231	+
					O75351	+		O14523	411	S	___1	1	UID232	+
					O75352			O14523	660	S	___1	0.982148	UID233	+
					O75367;Q9P0M6			O14523	662	S	___1	0.999208	UID234	+
					O75368	+		O14523	417	T	___1	0.997527	UID14897	+
					O75369			O14523	428	T	___1	0.913448	UID14898	+
					O75376			O14526	585	S	___1	0.991493	UID236
					O75380			O14530	188	S	___1	1	UID237	+
					O75381			O14545	326	S	___1	0.882002	UID238
					O75390	+		O14545	327	S	___1	0.902151	UID239
					O75391			O14545	278	S	___1	0.94853	UID240	+
					O75396			O14545	415	S	___1	0.999195	UID242	+
					O75400			O14545	491	S	___1	0.995674	UID243	+
					O75431			O14545	209	S	___1	1	UID244	+
					O75436	+		O14545	470	S	___1	0.999906	UID245	+
					O75438	+		O14545	480	S	___1	0.994185	UID246	+
					O75439			O14545	409	S	___2	1	UID17454	+
					O75459	+		O14545	415	S	___2	0.999195	UID17455	+
					O75475			O14545	470	S	___2	0.999906	UID17458	+
					O75477			O14545	480	S	___2	0.994185	UID17459	+
					O75489			O14578	1971	S	___1	1	UID247	+
					O75494;Q8WXF0	+		O14578	1993	S	___1	1	UID248	+
					O75496			O14579	13	S	___1	0.998731	UID250	+
					O75506			O14579	99	S	___1	1	UID251	+
					O75521			O14617	658	S	___1	1	UID252	+
					O75528			O14617	829	S	___1	0.99884	UID253	+
					O75530			O14639	706	S	___1	1	UID254	+
					O75531			O14639	669	S	___1	0.783216	UID255
					O75533			O14639	431	S	___1	0.999996	UID257	+
					O75534	+		O14639	586	S	___1	0.935232	UID259	+
					O75554			O14639	587	S	___1	0.997003	UID260	+
					O75607			O14639	452	S	___1	0.99987	UID261	+
					O75608	+		O14639	458	S	___1	0.994513	UID263	+
					O75616			O14639	655	S	___1	0.999997	UID264	+
					O75629			O14639	353	S	___1	0.999317	UID265	+
					O75638	+		O14639	367	S	___1	0.999224	UID266	+
					O75643			O14639	640	S	___1	0.901636	UID267	+
					O75663			O14639	426	S	___2	0.998821	UID17469	+
					O75683	+		O14639	431	S	___2	0.999996	UID17470	+
					O75691			O14639	435	S	___2	0.99991	UID17471	+
					O75694			O14639	452	S	___2	0.99987	UID17474	+
					O75695			O14639	455	S	___2	0.99898	UID17475	+
					O75717	+		O14639	353	S	___2	0.999317	UID17478	+
					O75718			O14639	367	S	___2	0.999224	UID17479	+
					O75781;Q8IXS6			O14641	211	S	___1	0.974751	UID268	+
					O75792			O14646	1677	S	___1	0.999899	UID270	+
					O75794			O14646	471	S	___1	0.999987	UID271	+
					O75821			O14646	1385	S	___1	0.842566	UID272	+
					O75822	+		O14646	1687	S	___1	0.896163	UID275	+
					O75828			O14646	90	S	___1	0.960195	UID276	+
					O75832			O14646	1040	S	___1	1	UID277	+
					O75844			O14647	1373	S	___1	0.999933	UID278	+
					O75874			O14662	35	S	___1	0.953861	UID279
					O75880	+		O14662	201	S	___1	0.869929	UID280	+
					O75886			O14668	164	S	___1	0.826651	UID281
					O75915			O14681	330	S	___1	1	UID284	+
					O75934			O14681	326	S	___2	1	UID17496	+
					O75935			O14681	330	S	___2	1	UID17497
					O75937			O14683	14	S	___1	0.999959	UID285	+
					O75940			O14686	2274	S	___1	1	UID287	+
					O75947	+		O14686	3199	S	___1	0.971185	UID288	+
					O75955			O14686	4849	S	___1	1	UID291	+
					O75964			O14686	4822	S	___1	1	UID292	+
					O75976			O14686	2296	S	___1	0.770452	UID293	+
					O76003			O14686	1671	S	___1	1	UID294	+
					O76021			O14686	1606	S	___1	0.999638	UID295	+
					O76031			O14686	1180	S	___1	0.999999	UID296	+
					O76070			O14686	2640	S	___1	0.999707	UID297	+
					O76071			O14686	3130	S	___1	1	UID298	+
					O76094			O14686	1865	T	___1	0.984155	UID14899
					O94760			O14686	2240	T	___1	0.972494	UID14900	+
					O94763			O14686	2332	T	___1	0.999998	UID14901
					O94776			O14713	41	S	___1	0.995539	UID299
					O94782	+		O14715;Q99666	1534;1534	S	___1	1	UID300	+
					O94804	+		O14715;Q99666	796;796	S	___1	0.998165	UID302	+
					O94826	+		O14715;Q99666	21;21	S	___1	0.987826	UID303
					O94842;O15405;Q96NM4;O94900			O14715;Q99666;Q8IWJ2	1742;1742;1649	S	___1	1	UID301	+
					O94874			O14733	403	S	___1	0.926762	UID304	+
					O94875			O14737	119	S	___1	1	UID305	+
					O94888			O14745	280	S	___1	1	UID306	+
					O94901			O14745	269	S	___1	1	UID307	+
					O94903			O14745	162	S	___1	0.998723	UID308	+
					O94905			O14745	46	S	___1	1	UID309
					O94906			O14745	2	S	___1	1	UID310	+
					O94913	+		O14745	290	S	___1	0.999514	UID311	+
					O94919			O14745	280	S	___2	1	UID17519	+
					O94925			O14745	269	S	___2	1	UID17520	+
					O94966			O14757	301	S	___1	0.999993	UID313	+
					O94979			O14757	280	S	___1	0.999648	UID314	+
					O94992			O14776	833	S	___1	0.85876	UID315	+
					O95071			O14776	638	S	___1	1	UID316	+
					O95139			O14777	344	T	___1	1	UID14903	+
					O95163			O14777	350	T	___1	1	UID14904
					O95168			O14777	344	T	___2	1	UID32116	+
					O95169	+		O14777	350	T	___2	1	UID32117	+
					O95178	+		O14828	76	S	___1	0.999999	UID317
					O95182			O14841	151	T	___1	0.997609	UID14905
					O95202	+		O14867	364	S	___1	0.999993	UID319	+
					O95218			O14874	31	S	___1	0.931835	UID320	+
					O95229	+		O14874	33	S	___1	0.805839	UID321	+
					O95232			O14874	32	T	___1	0.874668	UID14906	+
					O95239;Q2VIQ3;Q9Y496			O14879	203	S	___1	0.999693	UID322	+
					O95292	+		O14901	124	S	___1	0.999963	UID324	+
					O95295			O14907	61	S	___1	0.992841	UID325	+
					O95297			O14907	113	S	___1	0.999997	UID326	+
					O95299			O14908	68	S	___1	0.94683	UID327	+
					O95302;Q75LS8	+		O14908	232	S	___1	0.999998	UID328	+
					O95336	+		O14920	672	S	___1	0.997316	UID329
					O95340	+		O14929	361	S	___1	1	UID330
					O95347			O14936	582	S	___1	0.875515	UID331
					O95359			O14974	299	S	___1	1	UID332	+
					O95361;Q309B1	+		O14974	903	S	___1	0.985386	UID333	+
					O95372			O14974	422	S	___1	0.999996	UID334	+
					O95373	+		O14974	445	S	___1	0.999996	UID335	+
					O95391			O14974	507	S	___1	0.998943	UID336	+
					O95394			O14974	477	S	___1	0.967061	UID338	+
					O95400			O14974	479	S	___1	0.976181	UID339	+
					O95425	+		O14974	409	S	___1	0.904507	UID340	+
					O95433			O14974	995	S	___1	1	UID341	+
					O95453			O14974	910	S	___1	0.999991	UID342	+
					O95456	+		O14974	871	S	___1	0.999815	UID343	+
					O95466			O14974	443	T	___1	0.807641	UID14909
					O95486			O14974	406	T	___1	0.976701	UID14911	+
					O95487			O14974	696	T	___1	0.957744	UID14912	+
					O95571	+		O14974	507	S	___2	0.998943	UID17549	+
					O95573			O14974	509	S	___2	0.762811	UID17550	+
					O95602			O14974	409	S	___2	0.904507	UID17553	+
					O95684	+		O14974	406	T	___2	0.976701	UID32124	+
					O95721			O14975	577	T	___1	1	UID14914	+
					O95747;Q9UEW8			O14976	778	S	___1	0.851773	UID345
					O95749			O14976	780	S	___1	0.979728	UID346
					O95757			O14976	73	S	___1	1	UID347	+
					O95777			O14976	776	T	___1	0.965018	UID14915	+
					O95782	+		O14976	770	S	___2	0.951351	UID17557	+
					O95801			O14976	780	S	___2	0.979728	UID17559	+
					O95816			O14978	331	S	___1	1	UID349	+
					O95817			O14978	178	S	___1	1	UID350	+
					O95831			O14979	241	S	___1	0.999999	UID352	+
					O95834			O14979	178	T	___1	1	UID14916	+
					O95861	+		O14980	1031	S	___1	0.945944	UID353	+
					O95881			O14980	391	S	___1	0.988397	UID354	+
					O95926	+		O14980	1055	S	___1	1	UID355	+
					O95983			O14980	1030	T	___1	0.939616	UID14917
					O95994;Q8TD06	+		O14986	405	S	___1	0.997592	UID356	+
					O95999			O15013	1284	S	___1	0.885074	UID359
					O96000	+		O15013	379	S	___1	1	UID361	+
					O96005			O15013	1232	S	___1	0.769271	UID362	+
					O96006			O15013	1284	S	___2	0.885074	UID17572	+
					O96008			O15013	1287	S	___2	0.984308	UID17573	+
					O96019;O94805			O15014	758	S	___1	1	UID363	+
					P00338;P07864	+		O15014	1055	S	___1	0.999987	UID364	+
					P00367;P49448			O15014	743	S	___1	1	UID365	+
					P00374;Q86XF0			O15014	358	S	___1	0.999987	UID366	+
					P00387			O15014	413	S	___1	0.99961	UID367	+
					P00390	+		O15014	433	S	___1	0.997111	UID368	+
					P00403			O15014	804	S	___1	0.973089	UID369	+
					P00441			O15014	576	S	___1	1	UID370	+
					P00491	+		O15014	491	S	___1	1	UID374	+
					P00492			O15014	1313	S	___1	0.999924	UID377	+
					P00505	+		O15014	467	S	___1	0.999999	UID378	+
					P00533			O15014	842	S	___1	0.985085	UID379	+
					P00558;P07205			O15014	746	T	___1	1	UID14918	+
					P00568;Q9Y6K8			O15014	743	S	___2	1	UID17578	+
					P00966	+		O15014	576	S	___2	1	UID17583	+
					P01111;P01112			O15014	578	S	___2	0.999252	UID17584	+
					P01130			O15014	580	S	___2	0.785779	UID17585	+
					P01891;P10316;P01892;P30457;P30453;P16190;P30450;P18462;P30459;P16189;P30512;P30456;P10314;Q09160			O15014	467	S	___2	0.999999	UID17591	+
					P02545	+		O15014	849	S	___2	0.959339	UID17593	+
					P02656	+		O15014	746	T	___2	1	UID32131	+
					P02786;Q9UP52			O15020	2359	S	___1	0.999987	UID381	+
					P02792			O15020	2171	S	___1	1	UID382	+
					P02794			O15027	1905	S	___1	0.995745	UID384	+
					P04040			O15027	891	S	___1	1	UID385
					P04062			O15027	1149	S	___1	0.999992	UID386
					P04075;P05062			O15027	409	S	___1	0.892347	UID387	+
					P04080	+		O15027	417	S	___1	0.992706	UID389	+
					P04083	+		O15027	1844	S	___1	1	UID390	+
					P04114	+		O15027	136	S	___1	1	UID391	+
					P04150			O15027	164	S	___1	1	UID394
					P04179	+		O15027	390	S	___1	0.777025	UID395
					P04181	+		O15027	391	S	___1	0.996396	UID396	+
					P04406;O14556	+		O15027	1191	S	___1	0.966385	UID397	+
					P04632;Q96L46			O15027	1193	S	___1	0.832038	UID398	+
					P04792	+		O15027	1220	S	___1	0.999999	UID399	+
					P04818			O15027	1178	S	___1	0.999763	UID400	+
					P04843			O15027	1181	S	___1	0.999697	UID401	+
					P04844			O15027	1876	T	___1	0.999823	UID14919	+
					P04899;P11488;P09471;P19087;A8MTJ3			O15027	411	S	___2	0.833837	UID17601	+
					P04920;P48751			O15027	417	S	___2	0.992706	UID17602	+
					P05023;P13637;P50993;Q13733;P20648			O15027	415	T	___2	0.858641	UID32133	+
					P05026			O15027	417	S	___3	0.992706	UID34815	+
					P05067	+		O15027	415	T	___3	0.858641	UID49346	+
					P05114			O15031	1244	S	___1	1	UID405	+
					P05141;Q9H0C2			O15031	1570	S	___1	1	UID406	+
					P05187;P10696;P09923			O15037	10	S	___1	1	UID408	+
					P05198			O15042	67	S	___1	1	UID409	+
					P05362			O15042	485	S	___1	0.996205	UID411	+
					P05386			O15042	97	S	___1	0.999989	UID413	+
					P05387			O15042	550	T	___1	1	UID14921
					P05388;Q8NHW5			O15042	479	S	___2	0.995107	UID17623	+
					P05455			O15042	485	S	___2	0.996205	UID17624	+
					P05549;Q6VUC0;Q92481			O15047	915	S	___1	0.837511	UID414
					P05556	+		O15047	470	S	___1	0.823867	UID415	+
					P05783;CON__H-INV:HIT000015463;CON__Q92764;CON__Q497I4;Q92764;CON__Q14525;CON__Q14532;CON__A2AB72;CON__O76015;CON__O76014;CON__Q2M2I5;Q14525;Q14532;O76014;O76015;Q2M2I5	+		O15049	101	S	___1	0.99227	UID417	+
					P06132	+		O15049	176	S	___1	1	UID418	+
					P06280			O15061	1181	S	___1	0.999319	UID420	+
					P06396	+		O15061	1044	S	___1	1	UID422	+
					P06454	+		O15061	1049	S	___1	1	UID423
					P06493	+		O15061	429	S	___1	0.999982	UID424	+
					P06576			O15061	1044	S	___2	1	UID17635	+
					P06703			O15061	1049	S	___2	1	UID17636	+
					P06730;A6NMX2			O15063	723	S	___1	0.999466	UID425	+
					P06733			O15067	215	S	___1	0.832016	UID426	+
					P06737			O15067	569	S	___1	1	UID427	+
					P06744	+		O15084	1011	S	___1	0.999547	UID428	+
					P06748			O15085	1155	S	___1	1	UID429	+
					P06753			O15085	614	S	___1	0.99975	UID431	+
					P06756			O15085	216	S	___1	0.873882	UID432	+
					P06865			O15085	255	S	___1	0.81975	UID435	+
					P07099			O15085	1413	S	___1	0.989896	UID436	+
					P07108	+		O15085	1458	S	___1	0.970055	UID437	+
					P07195	+		O15085	635	S	___1	0.973148	UID438
					P07203	+		O15085	556	S	___1	1	UID439	+
					P07237	+		O15085	1295	S	___1	0.99903	UID440	+
					P07339			O15085	251	S	___2	0.960442	UID17647	+
					P07355;A6NMY6			O15085	1458	S	___2	0.970055	UID17650	+
					P07437;A6NNZ2			O15085	1462	T	___2	0.764826	UID32136	+
					P07602			O15111	576	S	___1	0.998858	UID441
					P07686	+		O15116	123	S	___1	0.999802	UID442	+
					P07711			O15116	129	T	___1	0.999506	UID14924	+
					P07737;CON__P02584	+		O15119	438	S	___1	0.982923	UID445	+
					P07741			O15119	456	S	___1	1	UID448	+
					P07814			O15119	409	S	___1	1	UID449	+
					P07858			O15119	707	S	___1	0.986557	UID450	+
					P07900;Q14568;Q58FG0			O15127	320	S	___1	0.839023	UID451	+
					P07910;B2RXH8			O15131	3	S	___1	1	UID452	+
					P07919			O15143	310	S	___1	0.993704	UID453	+
					P07942	+		O15151	342	S	___1	0.892731	UID454	+
					P07948			O15151	367	S	___1	0.999902	UID455	+
					P07954			O15155	50	S	___1	0.999999	UID456	+
					P08133			O15156	487	S	___1	0.998443	UID457	+
					P08174			O15156	180	S	___1	0.988857	UID458	+
					P08195			O15156	369	T	___1	0.999987	UID14925	+
					P08237	+		O15160	226	S	___1	0.99974	UID459	+
					P08238;Q58FF7			O15160	282	T	___1	0.996533	UID14926	+
					P08240			O15164	1042	S	___1	1	UID460	+
					P08243			O15164	1028	S	___1	1	UID462	+
					P08473			O15164	811	S	___1	1	UID464	+
					P08559			O15164	660	S	___1	0.893796	UID465	+
					P08572	+		O15169	493	S	___1	0.998797	UID468	+
					P08574	+		O15169	77	S	___1	0.991922	UID470	+
					P08579			O15169	217	S	___1	0.991496	UID471
					P08581;P42685			O15169	486	S	___2	0.999923	UID17680
					P08621			O15169	493	S	___2	0.998797	UID17681
					P08670;P17661;P41219;Q16352;P07197			O15169	75	S	___2	0.945552	UID17682	+
					P08708			O15169	79	T	___2	0.978044	UID32140
					P08754			O15173	104	S	___1	1	UID472	+
					P08758	+		O15173	90	S	___1	0.999989	UID473	+
					P08865			O15173	211	T	___1	1	UID14928
					P08962			O15173	208	S	___2	0.995943	UID17687	+
					P09001			O15173	211	T	___2	1	UID32141	+
					P09012	+		O15194	33	S	___1	1	UID475	+
					P09110			O15226	35	S	___1	0.993198	UID477	+
					P09234			O15226	618	S	___1	0.99995	UID478	+
					P09382			O15231	465	S	___1	0.989229	UID479	+
					P09429;B2RPK0			O15231	447	T	___1	0.848232	UID14929	+
					P09493			O15231	447	T	___2	0.848232	UID32142	+
					P09496			O15234	35	S	___1	0.995578	UID480	+
					P09497			O15234	45	S	___1	0.977897	UID481	+
					P09525			O15234	363	S	___1	0.999999	UID482	+
					P09543	+		O15234	125	S	___1	0.975724	UID483	+
					P09622			O15234	148	S	___1	1	UID484	+
					P09651			O15234	265	S	___1	1	UID486	+
					P09661			O15234	443	T	___1	0.812742	UID14930	+
					P09669			O15234	148	S	___2	1	UID17697
					P09874			O15258	2	S	___1	0.999985	UID487	+
					P09884	+		O15258	95	S	___1	0.999813	UID488	+
					P09960	+		O15294	20	S	___1	1	UID489	+
					P09972	+		O15305	137	S	___1	0.937577	UID490	+
					P0CW18			O15320	536	S	___1	0.999997	UID491	+
					P0DMN0;P0DMM9;P50226;P50225			O15320	635	S	___1	0.999978	UID493	+
					P0DMV9;P0DMV8			O15320	596	S	___1	0.96736	UID496	+
					P10109			O15320;Q86UF2;A4D2H0;Q8IX94;P0CG41	137;138;138;138;138	S	___1	0.995276	UID494
					P10155	+		O15320;Q86UF2;A4D2H0;Q8IX94;P0CG41	139;140;140;140;140	S	___1	0.997733	UID495	+
					P10412;Q02539;P22492			O15320;Q96RT6	647;616	S	___1	1	UID497	+
					P10515			O15344	96	S	___1	0.999867	UID500	+
					P10586;P23468	+		O15344	90	S	___2	0.881419	UID17711
					P10599			O15344	92	S	___2	0.989974	UID17712	+
					P10606	+		O15344	96	S	___2	0.999867	UID17713	+
					P10619	+		O15355	527	S	___1	0.976365	UID501	+
					P10644			O15355	183	S	___1	0.999955	UID502	+
					P10809	+		O15357	241	S	___1	0.960827	UID503	+
					P10909	+		O15372	183	S	___1	1	UID504
					P11021	+		O15381	211	S	___1	0.889406	UID505	+
					P11047;Q9Y6N6			O15400	126	S	___1	0.874972	UID507
					P11117	+		O15400	129	S	___1	0.997558	UID508	+
					P11142			O15400	79	T	___1	0.967166	UID14933	+
					P11166			O15400	125	S	___2	0.79567	UID17719	+
					P11169;Q8TDB8			O15400	126	S	___2	0.874972	UID17720	+
					P11171			O15400	129	S	___2	0.997558	UID17721	+
					P11172	+		O15417	991	S	___1	1	UID513	+
					P11177			O15417	1857	S	___1	1	UID516
					P11182			O15417	1579	S	___1	1	UID517	+
					P11233			O15417	1957	S	___1	0.800362	UID518
					P11279	+		O15417	263	S	___1	1	UID519	+
					P11310			O15417	1127	S	___1	1	UID520	+
					P11387;Q969P6			O15417	1136	S	___1	0.987021	UID521	+
					P11388	+		O15417	1359	S	___1	1	UID525	+
					P11413	+		O15417	1540	S	___1	0.998334	UID526
					P11441			O15417	2146	T	___1	1	UID14934	+
					P11498			O15417	1127	S	___2	1	UID17733	+
					P11532			O15417	1136	S	___2	0.987021	UID17734	+
					P11586	+		O15417	1038	S	___2	0.961803	UID17736	+
					P11717	+		O15417	991	S	___3	1	UID34939	+
					P11766	+		O15417	995	S	___3	1	UID34940	+
					P11802			O15417	999	S	___3	1	UID34941	+
					P11908	+		O15427	436	S	___1	1	UID527
					P11940;Q4VXU2;Q96DU9			O15427	464	S	___1	0.998804	UID528	+
					P12004			O15427	460	T	___1	0.999992	UID14936	+
					P12074			O15427	463	T	___1	0.996638	UID14937	+
					P12081	+		O15438	281	S	___1	1	UID529	+
					P12235			O15439	655	S	___1	0.999996	UID530	+
					P12236			O15439	646	T	___1	0.996007	UID14938	+
					P12268			O15440	509	S	___1	0.984117	UID532	+
					P12270			O15446	126	S	___1	0.922071	UID535
					P12277;P06732			O15446	128	S	___1	0.999202	UID536	+
					P12429	+		O15446	136	S	___1	1	UID537	+
					P12532;P17540	+		O15446	488	S	___1	0.935063	UID538	+
					P12694			O15446	490	S	___1	0.999207	UID539	+
					P12814;P35609			O15446	285	S	___1	0.995956	UID540	+
					P12955	+		O15446	172	S	___1	0.991872	UID541	+
					P12956			O15446	287	T	___1	0.862936	UID14941
					P13010			O15446	171	T	___1	0.810844	UID14942	+
					P13051	+		O15446	124	S	___2	0.87736	UID17747
					P13073			O15446	126	S	___2	0.922071	UID17748	+
					P13284			O15446	128	S	___2	0.999202	UID17749	+
					P13473			O15446	136	S	___2	1	UID17750	+
					P13489			O15446	456	T	___2	0.97529	UID32152
					P13639			O15446	460	T	___2	0.839114	UID32153	+
					P13667	+		O15504	106	S	___1	0.99981	UID542
					P13674	+		O15511	77	S	___1	1	UID543	+
					P13693;Q56UQ5			O15525	124	S	___1	0.999991	UID544	+
					P13797;P13796			O15534	592	S	___1	0.999863	UID546	+
					P13798	+		O15534	815	S	___1	0.99991	UID549	+
					P13804			O15534	1103	S	___1	0.774443	UID550	+
					P13807			O15541	6	S	___1	1	UID553	+
					P13861;P31323			O15541	253	S	___1	1	UID554	+
					P13929			O15541	329	S	___1	0.999035	UID555	+
					P13984			O15541	84	S	___2	0.999944	UID17764	+
					P13987	+		O15541	85	S	___2	0.999944	UID17765	+
					P13995			O43149	2443	S	___1	0.795278	UID556	+
					P14174	+		O43149	2444	S	___1	0.886937	UID557
					P14209	+		O43149	1540	S	___1	0.978123	UID558	+
					P14314			O43149	238	T	___1	0.789503	UID14943	+
					P14324	+		O43149	1518	S	___2	0.990391	UID17772	+
					P14384			O43150	701	S	___1	1	UID560	+
					P14550	+		O43156	459	S	___1	0.999999	UID562	+
					P14618;P30613	+		O43159	62	S	___1	0.99686	UID564	+
					P14625;Q58FF3	+		O43159	64	S	___1	0.999989	UID565	+
					P14649			O43159	223	S	___1	1	UID566	+
					P14735	+		O43159	171	S	___1	0.83446	UID567
					P14854			O43159	176	S	___1	0.889926	UID568
					P14859;Q9UKI9;P09086			O43159	126	S	___1	0.978902	UID569	+
					P14866			O43159	104	S	___1	1	UID570	+
					P14868	+		O43159	106	S	___1	1	UID571	+
					P14923	+		O43159	309	S	___1	1	UID572	+
					P14927			O43159	220	T	___1	0.77633	UID14944	+
					P15121	+		O43159	58	S	___2	0.949114	UID17776
					P15151			O43159	62	S	___2	0.99686	UID17777	+
					P15170			O43159	64	S	___2	0.999989	UID17778	+
					P15260			O43159	104	S	___2	1	UID17783	+
					P15291			O43159	106	S	___2	1	UID17784	+
					P15311	+		O43164	323	S	___1	0.94735	UID573	+
					P15374			O43164	308	S	___1	0.877162	UID574
					P15408			O43164	309	S	___1	0.984139	UID575	+
					P15531			O43164	253	S	___2	0.999911	UID17789	+
					P15559	+		O43166	1549	S	___1	0.999787	UID577	+
					P15586			O43166	288	S	___1	0.961095	UID578	+
					P15880	+		O43166	1585	S	___1	0.999988	UID580	+
					P15923	+		O43166	1551	T	___1	0.962073	UID14945	+
					P15924			O43169	73	S	___1	0.849497	UID581	+
					P15927	+		O43172	483	S	___1	0.988611	UID582
					P16070			O43172	34	S	___1	1	UID583	+
					P16083	+		O43175	287	S	___1	0.966498	UID584	+
					P16104;Q96QV6	+		O43175	14	S	___1	0.997774	UID585	+
					P16152			O43175	78	T	___1	1	UID14946
					P16278			O43175	353	T	___1	1	UID14947
					P16401			O43237	383	S	___1	0.936942	UID586	+
					P16435			O43237	391	S	___1	0.999778	UID587	+
					P16615;O14983;Q93084			O43237	194	S	___1	1	UID588	+
					P16949	+		O43237	407	S	___1	0.773515	UID589	+
					P16989	+		O43237	446	S	___1	1	UID591	+
					P17028			O43237	443	S	___2	0.947318	UID17803	+
					P17066;P48741			O43237	446	S	___2	1	UID17804	+
					P17174	+		O43255	6	S	___1	0.955836	UID592	+
					P17275	+		O43264	438	T	___1	1	UID14948	+
					P17480	+		O43290	448	S	___1	1	UID593	+
					P17544			O43290	598	S	___1	0.88548	UID595
					P17568	+		O43290	112	S	___1	0.762237	UID596	+
					P17655			O43303	400	S	___1	1	UID599	+
					P17812	+		O43306	576	S	___1	1	UID600	+
					P17844	+		O43310	299	S	___1	0.874836	UID601	+
					P17858	+		O43310	18	S	___1	0.968131	UID602	+
					P17931			O43314	1171	S	___1	0.940315	UID603	+
					P17980			O43314	1172	S	___1	0.97154	UID604	+
					P17987			O43314	1006	S	___1	1	UID605
					P18031			O43314	1016	S	___1	0.922274	UID606	+
					P18077	+		O43318	389	S	___1	0.999985	UID607	+
					P18084			O43318	439	S	___1	1	UID608	+
					P18085	+		O43379	1123	S	___1	1	UID611
					P18124	+		O43379	33	S	___1	0.954603	UID612	+
					P18206			O43379	49	S	___1	0.98098	UID613	+
					P18583			O43379	49	S	___2	0.98098	UID17826	+
					P18615			O43379	46	T	___2	0.975584	UID32163	+
					P18621			O43379	50	T	___2	0.990842	UID32164	+
					P18669;P15259;Q8N0Y7	+		O43390	23	S	___1	0.821455	UID615
					P18754			O43390;O60506	252;249	S	___1	1	UID616	+
					P18846			O43395	133	S	___1	0.946456	UID618	+
					P18858	+		O43395	619	S	___1	1	UID619	+
					P18859			O43396	113	S	___1	0.999082	UID620	+
					P18887			O43399	19	S	___1	0.999887	UID621	+
					P19105;O14950;P24844			O43399	21	S	___1	0.999995	UID622	+
					P19256			O43399	161	S	___1	0.988588	UID623	+
					P19338			O43399	3	S	___1	1	UID624	+
					P19387			O43399	12	S	___1	1	UID625	+
					P19388			O43399	166	S	___1	1	UID626	+
					P19404	+		O43399	195	S	___1	0.84828	UID627	+
					P19438			O43399	23	T	___1	0.921505	UID14952	+
					P19474	+		O43399	173	T	___1	1	UID14953	+
					P19525			O43426	830	S	___1	0.982981	UID629	+
					P19623	+		O43426	1220	T	___1	0.996633	UID14954	+
					P19784	+		O43432	1165	S	___1	1	UID630
					P19971			O43432	1156	S	___1	0.987935	UID631	+
					P20020			O43432	495	S	___1	1	UID632	+
					P20042			O43432	1409	S	___1	0.965824	UID633	+
					P20073			O43432	240	S	___1	1	UID634
					P20290			O43432	232	S	___1	0.999976	UID635	+
					P20338;P61018	+		O43432	1131	S	___1	0.999753	UID636	+
					P20340;Q9NRW1;Q14964			O43439	264	S	___1	0.999947	UID637	+
					P20618	+		O43439	33	S	___1	1	UID638	+
					P20645			O43439	577	S	___1	0.996354	UID639	+
					P20674			O43463	391	S	___1	1	UID640	+
					P20700	+		O43474	234	S	___1	0.906017	UID641
					P20810	+		O43474	236	S	___1	0.980459	UID642	+
					P20839			O43474	254	S	___1	0.999953	UID643	+
					P20962			O43482	221	T	___1	0.999987	UID14955
					P21127			O43482	14	T	___1	0.946107	UID14956	+
					P21266			O43488	255	S	___1	0.999498	UID644	+
					P21283			O43491	715	S	___1	0.999634	UID645	+
					P21291			O43491	39	S	___1	0.987119	UID646	+
					P21333			O43491	58	S	___1	0.974473	UID647	+
					P21399;O00408	+		O43491	598	S	___1	0.998284	UID648
					P21583			O43491	647	S	___1	0.981299	UID649	+
					P21796			O43491	683	S	___1	0.991593	UID650	+
					P21912	+		O43491	614	S	___1	1	UID651	+
					P21926			O43491	87	S	___1	0.997012	UID652	+
					P21964			O43491	550	S	___1	0.999998	UID653	+
					P22059			O43491	562	S	___1	1	UID654	+
					P22061			O43491	89	T	___1	0.894891	UID14957	+
					P22087			O43493	70	S	___1	0.826418	UID656
					P22102			O43493	71	S	___1	0.999668	UID657
					P22234	+		O43493	298	S	___1	0.958006	UID658	+
					P22307	+		O43493	296	T	___1	0.944134	UID14958	+
					P22314	+		O43504	26	S	___1	0.947198	UID659	+
					P22392;O60361			O43516	409	S	___1	0.815392	UID660
					P22626			O43516	214	S	___1	0.999161	UID661	+
					P22694			O43516	340	S	___1	0.999912	UID662	+
					P22695			O43521	94	S	___1	0.905465	UID664
					P23193;Q15560			O43572	52	S	___1	0.999999	UID667	+
					P23246			O43583	9	S	___1	0.971337	UID668	+
					P23258;Q9NRH3			O43583	20	S	___1	0.999934	UID669	+
					P23284			O43583	73	S	___1	1	UID670	+
					P23368			O43583	86	T	___1	0.995954	UID14959	+
					P23381			O43598	12	S	___1	0.999729	UID672	+
					P23396	+		O43598	28	S	___1	1	UID673	+
					P23458			O43598	123	S	___1	1	UID674	+
					P23497;Q9H930			O43598	169	S	___1	0.983207	UID675	+
					P23511	+		O43615	180	S	___1	1	UID676	+
					P23526	+		O43663	481	T	___1	1	UID14960
					P23528			O43663	470	T	___1	0.999982	UID14961	+
					P23588;REV__P23588	+		O43683	655	S	___1	1	UID677	+
					P23919			O43683	655	S	___2	1	UID17890
					P23921	+		O43683	661	S	___2	1	UID17891
					P24534			O43683	596	S	___2	0.981747	UID17892	+
					P24539			O43683	593	S	___2	0.829452	UID17893	+
					P24666			O43684	325	S	___1	0.966815	UID681	+
					P24752			O43684	211	S	___1	0.999999	UID682
					P24928	+		O43707;Q08043;P12814;P35609	159;154;140;147	S	___1	0.999852	UID683
					P24941;Q00526			O43711;O43763	162;153	T	___1	0.999996	UID14963	+
					P25205			O43719	403	S	___1	1	UID685	+
					P25208			O43719	409	S	___1	0.958466	UID686	+
					P25325			O43719	579	S	___1	1	UID687
					P25391			O43719	600	S	___1	1	UID690	+
					P25398			O43719	607	S	___1	1	UID691	+
					P25440			O43719	529	S	___1	1	UID693	+
					P25445			O43719	494	S	___1	1	UID695	+
					P25685			O43719	498	S	___1	1	UID696	+
					P25705			O43719	452	S	___1	0.754796	UID697
					P25786	+		O43719	453	S	___1	0.997351	UID698	+
					P25787	+		O43719	713	S	___1	1	UID699
					P25788	+		O43719	714	S	___1	1	UID700
					P25789	+		O43719	702	S	___1	1	UID701	+
					P25815			O43719	676	S	___1	1	UID702	+
					P26038			O43719	561	S	___1	0.99988	UID703	+
					P26196	+		O43719	387	S	___1	0.999998	UID705	+
					P26358			O43719	445	S	___1	1	UID707	+
					P26368	+		O43719	642	S	___1	1	UID708	+
					P26373	+		O43719	403	S	___2	1	UID17898	+
					P26447			O43719	409	S	___2	0.958466	UID17899	+
					P26583			O43719	494	S	___2	1	UID17908	+
					P26599			O43719	498	S	___2	1	UID17909
					P26639	+		O43741	184	S	___1	0.9521	UID709	+
					P26640	+		O43741	39	S	___1	0.773514	UID710
					P26641	+		O43752	2	S	___1	1	UID711	+
					P26885			O43760	3	S	___1	0.999849	UID712
					P27105			O43765	77	S	___1	1	UID713	+
					P27144	+		O43765	305	S	___1	0.994391	UID716	+
					P27348			O43765	81	T	___1	1	UID14965
					P27635;Q96L21	+		O43765	303	T	___1	0.93728	UID14966	+
					P27694			O43765	77	S	___2	1	UID17926
					P27695	+		O43765	297	S	___2	0.807517	UID17927
					P27708	+		O43765	301	S	___2	0.987869	UID17928
					P27797	+		O43765	305	S	___2	0.994391	UID17929	+
					P27816			O43765	307	S	___2	0.990395	UID17930
					P27824	+		O43765	81	T	___2	1	UID32178
					P28066			O43765	303	T	___2	0.93728	UID32179	+
					P28070	+		O43768	43	S	___1	0.975913	UID718	+
					P28072	+		O43768	2	S	___1	1	UID719	+
					P28074	+		O43768	21	T	___1	1	UID14967	+
					P28288			O43768	2	S	___2	1	UID17932	+
					P28331			O43768	21	T	___2	1	UID32180	+
					P28340	+		O43768;P56211	67;62	S	___1	1	UID720	+
					P28482	+		O43815	245	S	___1	1	UID721	+
					P28799			O43815	227	S	___1	0.999969	UID722	+
					P28838			O43818	51	S	___1	0.943511	UID724	+
					P29083			O43818	50	S	___2	0.8187	UID17936	+
					P29084			O43818	53	S	___2	0.808717	UID17938
					P29144			O43823	323	S	___1	1	UID727	+
					P29218	+		O43823	328	S	___1	1	UID728	+
					P29317			O43823	339	S	___1	1	UID729	+
					P29373;P29762			O43823	685	S	___1	0.99964	UID730	+
					P29401	+		O43823	323	S	___2	1	UID17940	+
					P29692			O43823	328	S	___2	1	UID17941	+
					P29966	+		O43847	86	S	___1	1	UID731	+
					P29992;P50148;O95837			O43847	94	S	___1	0.999012	UID732	+
					P30040	+		O43852	277	S	___1	1	UID733	+
					P30041	+		O43852	69	S	___1	0.99987	UID734	+
					P30042			O43852	44	S	___1	1	UID735	+
					P30043			O43865	85	S	___1	0.814962	UID736	+
					P30044			O43865	2	S	___1	1	UID737	+
					P30046;A6NHG4	+		O43896	676	S	___1	0.997858	UID739	+
					P30048	+		O43896	915	S	___1	0.996727	UID740	+
					P30049	+		O43896	990	S	___1	0.842831	UID741	+
					P30050			O43896	1083	T	___1	0.860666	UID14968	+
					P30084			O43896	674	S	___2	0.993659	UID17951	+
					P30085			O43896	676	S	___2	0.997858	UID17952	+
					P30086			O43933	1211	S	___1	0.999918	UID744	+
					P30101	+		O43933	1181	S	___1	0.99995	UID745
					P30153			O60220	94	S	___1	0.939344	UID746	+
					P30154			O60220	96	S	___1	0.998363	UID747	+
					P30260			O60229;O75962	1773;1779	S	___1	0.988178	UID748	+
					P30405			O60231	103	S	___1	1	UID749
					P30419;O60551	+		O60231	106	S	___1	0.989641	UID750	+
					P30508;Q29963;Q29960;P30510;Q07000;P30505;P04222;Q95604;Q9TNN7;Q29865;P30504;P30501;P30499;P30455;P30443;P01893;P13747			O60231	160	S	___1	0.999993	UID751	+
					P30519	+		O60231	103	S	___2	1	UID17962	+
					P30520;Q8N142	+		O60231	106	S	___2	0.989641	UID17963	+
					P30533			O60232	78	S	___1	0.99455	UID752	+
					P30566	+		O60237	687	S	___1	0.99915	UID753	+
					P30622			O60238	118	S	___1	0.845584	UID754
					P30626			O60238	166	S	___1	0.975794	UID755
					P30740;P50453;O75830	+		O60239	375	S	___1	0.789895	UID756	+
					P30825			O60239	376	S	___1	0.966716	UID757
					P30876	+		O60239	419	S	___1	0.902101	UID758	+
					P31040			O60239	421	S	___1	0.988423	UID759
					P31150			O60244	617	S	___1	1	UID760
					P31153;Q00266			O60245	974	S	___1	0.999772	UID761	+
					P31321			O60245	1011	S	___1	0.998564	UID763	+
					P31327			O60245	989	S	___1	1	UID765	+
					P31350	+		O60245	1000	S	___2	0.991834	UID17975	+
					P31483			O60245	1011	S	___2	0.998564	UID17976	+
					P31689			O60245	982	S	___2	0.987926	UID17977	+
					P31751			O60245	989	S	___2	1	UID17978	+
					P31930			O60256	227	S	___1	1	UID766	+
					P31937			O60256	5	T	___1	0.997347	UID14970	+
					P31939	+		O60264	66	S	___1	1	UID769	+
					P31942			O60264	137	S	___1	0.999951	UID770
					P31943			O60264	116	S	___1	0.934737	UID771	+
					P31946			O60264	116	S	___2	0.934737	UID17984	+
					P31947			O60264	113	T	___2	0.995966	UID32184	+
					P31948			O60271	493	S	___1	0.999458	UID772
					P31949			O60271	272	S	___1	0.999821	UID775	+
					P32004			O60271	813	S	___1	0.966155	UID776	+
					P32119			O60271	109	S	___1	1	UID778	+
					P32322			O60271	183	S	___1	0.999822	UID779	+
					P32754	+		O60271	185	S	___1	0.999888	UID780	+
					P32929	+		O60271	329	S	___1	0.99999	UID781
					P32969	+		O60271	332	S	___1	0.999996	UID782	+
					P33176;O60282			O60271	730	S	___1	0.99999	UID783	+
					P33240			O60271	733	S	___1	0.99996	UID784	+
					P33316	+		O60271	311	S	___1	1	UID785	+
					P33527			O60271	314	S	___1	0.999994	UID786	+
					P33552	+		O60271	276	T	___1	0.988758	UID14973	+
					P33991			O60271	292	T	___1	0.997484	UID14975	+
					P33992			O60271	365	T	___1	0.996129	UID14976
					P33993			O60271	348	T	___1	0.987528	UID14977	+
					P34741	+		O60271	265	S	___2	0.999998	UID17986	+
					P34896	+		O60271	268	S	___2	0.999139	UID17987	+
					P34897			O60271	183	S	___2	0.999822	UID17992	+
					P34932			O60271	185	S	___2	0.999888	UID17993	+
					P35052			O60271	329	S	___2	0.99999	UID17994	+
					P35221	+		O60271	332	S	___2	0.999996	UID17995	+
					P35232	+		O60271	730	S	___2	0.99999	UID17996	+
					P35237			O60271	733	S	___2	0.99996	UID17997	+
					P35241			O60291	459	S	___1	0.989295	UID788	+
					P35244			O60291	106	S	___1	0.979426	UID789	+
					P35249			O60292	1364	S	___1	1	UID790	+
					P35250			O60292	1534	S	___1	0.904067	UID791	+
					P35251	+		O60292	1440	S	___1	0.962546	UID793	+
					P35268			O60292	1544	S	___1	0.999999	UID794	+
					P35269			O60293	655	S	___1	0.999611	UID795	+
					P35270;REV__Q16649			O60293	28	S	___1	1	UID796	+
					P35520			O60293	1303	S	___1	0.998677	UID798	+
					P35573	+		O60293	352	S	___1	0.99912	UID801	+
					P35579			O60293	1046	S	___1	1	UID802	+
					P35580			O60293	766	T	___1	1	UID14978	+
					P35606			O60293	1303	S	___2	0.998677	UID18011
					P35610			O60293	1304	S	___2	0.999938	UID18012
					P35611	+		O60307	146	S	___1	1	UID806
					P35613			O60318	527	S	___1	0.999746	UID807	+
					P35637			O60318	538	S	___1	0.999991	UID808	+
					P35658	+		O60318	557	S	___1	0.994722	UID810	+
					P35659			O60333	1487	S	___1	1	UID811	+
					P35998			O60333	1454	S	___1	0.995614	UID812	+
					P36405			O60333	1057	S	___1	1	UID813	+
					P36507			O60341	131	S	___1	0.999999	UID815	+
					P36542			O60341	166	S	___1	1	UID817
					P36543;Q96A05			O60341	849	S	___1	0.992863	UID818	+
					P36551			O60343	666	S	___1	1	UID819	+
					P36578	+		O60343	588	S	___1	1	UID820	+
					P36639			O60343	341	S	___1	1	UID821
					P36776			O60343	314	S	___1	0.990287	UID822
					P36871	+		O60343	570	S	___1	0.795854	UID823	+
					P36873	+		O60343	751	S	___2	0.88906	UID18037
					P36897;Q8NER5;P36896	+		O60343	754	S	___2	0.999552	UID18038	+
					P36915			O60344	3	S	___1	1	UID827	+
					P36952	+		O60356	58	S	___1	0.99164	UID830
					P36954	+		O60437	14	S	___1	0.999227	UID831	+
					P36957	+		O60437	1657	S	___1	1	UID832	+
					P37108			O60443	424	S	___1	1	UID833	+
					P37198			O60443	437	T	___1	0.993107	UID14979	+
					P37235;P84074;P61601			O60447	805	S	___1	0.998671	UID834	+
					P37802			O60486	1163	T	___2	0.860518	UID32193
					P37837	+		O60486	1158	Y	___2	0.983375	UID34331
					P37840;Q16143			O60487	208	S	___1	0.999999	UID835	+
					P38117			O60487	214	T	___1	1	UID14981
					P38159;O75526;Q8N7X1			O60493	72	S	___1	1	UID836	+
					P38432			O60499	108	S	___1	0.999937	UID837	+
					P38435			O60499	132	S	___1	0.999456	UID838	+
					P38606			O60499	134	S	___1	0.99994	UID839	+
					P38646	+		O60502	505	S	___1	0.951989	UID841
					P38919	+		O60502	364	S	___1	1	UID842	+
					P39019			O60503	1257	S	___1	0.94692	UID843	+
					P39023;Q92901	+		O60503	1259	S	___1	0.937493	UID844
					P39656			O60504	299	S	___1	0.997359	UID845	+
					P39687;O95626;O43423			O60504	373	S	___1	0.988537	UID846
					P39748			O60504	395	S	___1	1	UID847	+
					P39880			O60504	606	S	___1	0.981169	UID848	+
					P40121			O60504	544	S	___1	0.991449	UID849	+
					P40123			O60504	545	S	___1	0.94444	UID850	+
					P40189			O60504	530	S	___1	0.998851	UID851	+
					P40222;Q8N3L3			O60508	43	S	___1	0.891309	UID852	+
					P40227	+		O60524	831	S	___1	0.999256	UID853	+
					P40261			O60524	417	S	___1	1	UID854	+
					P40429;Q6NVV1	+		O60547	10	S	___1	1	UID855	+
					P40616			O60548	96	S	___1	1	UID856	+
					P40692			O60563	577	S	___1	0.986073	UID857	+
					P40763			O60563	495	S	___1	0.99979	UID858	+
					P40818			O60566	435	S	___1	0.96211	UID860
					P40855			O60566	670	S	___1	1	UID861	+
					P40925			O60566	543	S	___1	1	UID862	+
					P40926	+		O60573	13	S	___1	1	UID863	+
					P40937			O60583	480	S	___1	0.977298	UID864	+
					P40939			O60610	22	S	___1	1	UID865
					P41091;Q2VIR3	+		O60658	457	S	___1	0.999999	UID867
					P41208			O60658;O95263	386;446	S	___1	0.999767	UID866	+
					P41223	+		O60664	148	S	___1	0.998249	UID868	+
					P41227;Q9BSU3			O60664	130	S	___1	0.999997	UID870	+
					P41236;Q6NXS1	+		O60664	217	S	___1	0.851948	UID871	+
					P41240			O60664	187	S	___1	0.973282	UID872
					P41250	+		O60664	241	S	___1	0.999997	UID873	+
					P41252	+		O60664	2	S	___1	0.999993	UID875	+
					P41567	+		O60675	25	S	___1	1	UID876	+
					P41743			O60684	6	S	___1	1	UID877	+
					P42126	+		O60716	920	S	___1	1	UID878	+
					P42166			O60716	349	S	___1	1	UID879	+
					P42167			O60716	352	S	___1	1	UID880
					P42224	+		O60716	230	S	___1	0.996256	UID881	+
					P42285	+		O60716	320	S	___1	0.999989	UID882	+
					P42566	+		O60716	587	S	___1	1	UID883	+
					P42575			O60716	651	S	___1	0.967781	UID884	+
					P42677			O60716	864	S	___1	0.993213	UID885	+
					P42702			O60716	268	S	___1	0.999587	UID886	+
					P42704			O60716	269	S	___1	0.925	UID887
					P42765			O60716	47	S	___1	1	UID888	+
					P42766			O60716	916	T	___1	0.991771	UID14982	+
					P42771;P42772			O60716	869	T	___1	0.948231	UID14983	+
					P42785			O60716	349	S	___2	1	UID18092	+
					P42892			O60716	352	S	___2	1	UID18093	+
					P43003			O60749	277	S	___1	1	UID890	+
					P43034			O60749	185	S	___1	1	UID891	+
					P43121			O60749	119	S	___1	0.999719	UID892	+
					P43243			O60749	226	S	___1	0.970958	UID893	+
					P43246	+		O60749;Q13596	365;368	S	___1	1	UID889	+
					P43304			O60762	3	S	___1	0.999996	UID894	+
					P43307			O60762	7	S	___1	0.964803	UID895
					P43355;P43358;P43361;A2A368;A8MXT2;Q96M61;O15480;P43363;O60732	+		O60762	9	S	___1	0.999999	UID896	+
					P43487;Q9C010			O60763	851	S	___1	0.999958	UID898	+
					P43490	+		O60784	462	S	___1	0.96819	UID900	+
					P43686			O60784	160	S	___1	0.99875	UID901	+
					P43897	+		O60825	466	S	___1	0.999995	UID902	+
					P45880			O60825	483	S	___1	1	UID903	+
					P45973			O60825	493	S	___1	0.999868	UID904	+
					P45974			O60825	483	S	___2	1	UID18116	+
					P46013	+		O60825	493	S	___2	0.999868	UID18117	+
					P46060			O60828	106	S	___1	1	UID905	+
					P46063			O60828	247	S	___1	1	UID906	+
					P46087			O60832	485	S	___1	1	UID907	+
					P46100			O60832	494	S	___1	0.999714	UID908	+
					P46108			O60832	513	S	___1	1	UID909	+
					P46109			O60832	451	S	___1	0.998206	UID910	+
					P46379			O60832	453	S	___1	0.993091	UID911	+
					P46459	+		O60832	455	S	___1	0.993219	UID912	+
					P46776	+		O60832	485	S	___2	1	UID18120	+
					P46777	+		O60832	494	S	___2	0.999714	UID18121	+
					P46778			O60832	451	S	___2	0.998206	UID18123	+
					P46779	+		O60832	453	S	___2	0.993091	UID18124	+
					P46781	+		O60841	66	S	___1	1	UID914	+
					P46782			O60841	107	S	___1	1	UID917	+
					P46783;Q9NQ39			O60841	113	S	___1	1	UID918	+
					P46926	+		O60841	1168	S	___1	1	UID919	+
					P46937;Q86UL8;Q96QZ7	+		O60841	182	S	___1	0.98641	UID920	+
					P46940	+		O60841	186	S	___1	0.999927	UID922	+
					P46977			O60841	190	S	___1	1	UID923	+
					P47224	+		O60841	164	S	___1	1	UID924	+
					P47712			O60841	435	S	___1	0.89049	UID925	+
					P47755			O60841	214	S	___1	1	UID926	+
					P47756	+		O60841	137	S	___1	0.999996	UID929	+
					P47813;O14602			O60841	301	T	___1	0.99963	UID14985	+
					P47897	+		O60841	107	S	___2	1	UID18130	+
					P47914			O60841	113	S	___2	1	UID18131	+
					P47985;P0C7P4			O60841	182	S	___2	0.98641	UID18133	+
					P48047			O60841	183	S	___2	0.920431	UID18134	+
					P48147	+		O60841	186	S	___2	0.999927	UID18135	+
					P48163	+		O60841	190	S	___2	1	UID18136	+
					P48444			O60841	214	S	___2	1	UID18139	+
					P48506			O60841	222	S	___2	1	UID18140	+
					P48507			O60841	135	S	___2	0.999621	UID18141	+
					P48556	+		O60841	137	S	___2	0.999996	UID18142	+
					P48634			O60885	1083	S	___1	0.999971	UID934	+
					P48637			O60885	469	S	___1	0.926092	UID935	+
					P48643			O60885	470	S	___1	0.958584	UID936	+
					P48681			O60885	1117	S	___1	1	UID937	+
					P48723	+		O60885	1045	S	___1	1	UID938
					P48735	+		O60885	1126	S	___1	0.967318	UID939	+
					P48739	+		O60885	601	S	___1	1	UID940	+
					P48960			O60885	1064	S	___2	1	UID18145	+
					P49005			O60885	1070	S	___2	0.999809	UID18146	+
					P49023	+		O60885	1083	S	___2	0.999971	UID18147	+
					P49189			O60885	1064	S	___3	1	UID35358	+
					P49207	+		O60885	1070	S	___3	0.999809	UID35359	+
					P49257			O60885	1083	S	___3	0.999971	UID35360	+
					P49321			O60890	703	S	___1	0.999999	UID942	+
					P49327	+		O60902	31	S	___1	1	UID943
					P49354			O60927	109	T	___1	0.816096	UID14986	+
					P49366			O60930	76	S	___1	0.999811	UID946
					P49368			O60934	509	S	___1	0.999789	UID947	+
					P49406	+		O60934	397	S	___1	1	UID948	+
					P49411			O60934	432	S	___1	0.99988	UID949	+
					P49419			O60934	604	S	___1	0.993591	UID950	+
					P49427			O60934	615	S	___1	0.994183	UID951	+
					P49454;P19320			O60934	343	S	___1	0.999339	UID952	+
					P49458			O60936	149	T	___1	0.982506	UID14988	+
					P49459	+		O60936	114	T	___1	0.999995	UID14989	+
					P49585;Q9Y5K3	+		O60941;Q9Y4J8	468;504	T	___1	0.994944	UID14990	+
					P49588			O75030	414	S	___1	1	UID956	+
					P49589	+		O75044	916	S	___1	1	UID957	+
					P49591	+		O75044	1013	S	___1	0.990349	UID959	+
					P49593			O75044	1061	S	___1	0.955113	UID963	+
					P49643			O75044	994	S	___1	0.935896	UID965	+
					P49720	+		O75044	990	S	___2	0.966353	UID18177	+
					P49721			O75044	994	S	___2	0.935896	UID18178	+
					P49736	+		O75044;P0DMP2	206;206	S	___1	0.990685	UID958	+
					P49748			O75044;P0DMP2;P0DJJ0	427;426;427	S	___1	0.997943	UID960	+
					P49750			O75052	266	S	___1	0.969488	UID966	+
					P49755			O75061	570	S	___1	0.999815	UID967	+
					P49756			O75113	226	S	___1	0.949176	UID968	+
					P49770			O75113	300	S	___1	1	UID969	+
					P49773			O75113	288	S	___1	0.999911	UID970	+
					P49790			O75113	242	T	___1	0.999982	UID14991	+
					P49792			O75116	1379	S	___1	0.819629	UID971	+
					P49821			O75116	1137	S	___1	0.99873	UID972	+
					P49841			O75116	1137	S	___2	0.99873	UID18185	+
					P49902			O75122	1012	S	___1	0.912957	UID973	+
					P49903			O75122	360	S	___1	0.997066	UID975	+
					P49915	+		O75122	1029	S	___1	0.967422	UID976	+
					P49916			O75122	507	S	___1	0.999999	UID977	+
					P49959			O75122	370	S	___1	0.997978	UID979	+
					P50213	+		O75122	327	S	___1	0.955828	UID980	+
					P50238	+		O75122	489	S	___1	0.869148	UID982
					P50395	+		O75128	455	S	___1	0.999995	UID983	+
					P50402			O75128	269	S	___1	0.984116	UID984	+
					P50416			O75128	962	S	___1	0.995948	UID985	+
					P50454			O75128	815	S	___1	1	UID986	+
					P50502;Q8NFI4;Q8IZP2			O75128	1227	S	___1	0.983033	UID988	+
					P50542			O75131	243	S	___1	0.998236	UID990	+
					P50552			O75145	683	S	___1	0.998516	UID992	+
					P50570			O75145	1164	S	___1	0.999997	UID993
					P50579			O75145	714	T	___1	0.998345	UID14992	+
					P50583			O75146	592	S	___1	0.966709	UID995	+
					P50851;Q8NFP9			O75147	10	S	___1	0.999985	UID996	+
					P50897	+		O75150	219	S	___1	0.765201	UID997	+
					P50914	+		O75151	705	S	___1	1	UID998	+
					P50990			O75151	539	S	___1	0.966513	UID999	+
					P50991			O75151	899	S	___1	1	UID1000	+
					P50995			O75151	905	S	___1	0.897413	UID1001
					P51003	+		O75151	625	S	___1	1	UID1002	+
					P51114			O75151	853	S	___1	1	UID1003	+
					P51116			O75151	899	S	___2	1	UID18213
					P51148			O75151	905	S	___2	0.897413	UID18214
					P51149			O75151;Q9UPP1	929;904	S	___1	0.999834	UID1004	+
					P51151;Q9NP90	+		O75152	290	S	___1	1	UID1005	+
					P51153			O75152	132	S	___1	1	UID1007	+
					P51397			O75152	758	S	___1	0.996563	UID1008	+
					P51398			O75152	108	S	___1	1	UID1011	+
					P51452			O75152	494	S	___1	0.84645	UID1012
					P51532			O75152	495	S	___1	0.911751	UID1013	+
					P51553			O75152	321	T	___1	1	UID14994	+
					P51570			O75152	758	S	___2	0.996563	UID18221	+
					P51571			O75152	759	S	___2	0.979302	UID18222	+
					P51572			O75152	761	S	___2	0.778101	UID18223	+
					P51610;Q9Y5Z7			O75153	664	S	___1	1	UID1015	+
					P51648;P48448;P30838;P43353			O75154	648	S	___1	0.968512	UID1016
					P51659			O75164	523	S	___1	0.992273	UID1017	+
					P51665			O75167	237	S	___1	0.999891	UID1018	+
					P51809			O75167	560	S	___1	0.999997	UID1019	+
					P51812			O75167	522	S	___1	1	UID1020	+
					P51858			O75167	25	T	___1	0.999996	UID14995	+
					P51948			O75170	771	S	___1	0.999906	UID1021
					P51970			O75170	289	S	___1	0.999896	UID1022	+
					P51991	+		O75170	291	S	___1	0.993948	UID1023	+
					P52209	+		O75175	299	S	___1	0.999991	UID1024	+
					P52272			O75179	2401	S	___1	0.999778	UID1025	+
					P52292			O75179	1940	S	___1	0.999964	UID1026	+
					P52294			O75179	2045	S	___1	0.910757	UID1029	+
					P52306			O75179	2047	S	___1	0.996919	UID1030	+
					P52434			O75179	1639	S	___1	0.922403	UID1031
					P52435;Q9H1A7;Q9GZM3			O75179	1709	S	___1	1	UID1032	+
					P52565	+		O75179	2067	S	___1	0.999989	UID1033	+
					P52597			O75179	1696	S	___1	0.99974	UID1034	+
					P52655;Q9UNN4			O75179	5	T	___1	0.892284	UID14996
					P52701	+		O75179	2041	S	___2	0.978174	UID18241	+
					P52732	+		O75179	2047	S	___2	0.996919	UID18243
					P52747;P36508	+		O75179	1696	S	___2	0.99974	UID18247	+
					P52788			O75179	1700	S	___2	0.927354	UID18249	+
					P52789;P19367;P52790			O75179	1709	S	___3	1	UID35458	+
					P52815			O75179	1696	S	___3	0.99974	UID35460	+
					P52888			O75179	1699	S	___3	0.752359	UID35461	+
					P52907			O75182	740	S	___1	0.798717	UID1037
					P52943			O75182	279	S	___1	0.99974	UID1038	+
					P52948			O75190	277	S	___1	1	UID1039	+
					P53004	+		O75330	703	T	___1	1	UID14997	+
					P53007			O75348	68	S	___1	0.967483	UID1041	+
					P53041	+		O75351	102	S	___1	1	UID1042	+
					P53367			O75362	407	S	___1	0.999864	UID1043	+
					P53384			O75362	795	S	___1	1	UID1046	+
					P53396	+		O75362	662	S	___1	0.960633	UID1047
					P53597			O75362	662	S	___2	0.960633	UID18260	+
					P53602			O75362	648	T	___2	0.995778	UID32211
					P53611			O75367	173	S	___1	0.87536	UID1048
					P53618			O75367	178	T	___1	0.980267	UID14999	+
					P53621	+		O75367	129	T	___1	1	UID15000	+
					P53634			O75369	983	S	___1	0.977808	UID1049	+
					P53680			O75369	1316	S	___1	0.998584	UID1050	+
					P53701	+		O75369	2013	S	___1	0.993324	UID1051	+
					P53985			O75369	2478	S	___1	0.999849	UID1052	+
					P53990			O75369	2481	S	___1	0.999345	UID1053	+
					P53992			O75369	2107	S	___1	0.984491	UID1054	+
					P53999			O75369	1505	S	___1	1	UID1055	+
					P54105			O75369	2554	T	___1	0.781072	UID15002	+
					P54136			O75376	1281	S	___1	0.999885	UID1056	+
					P54577			O75376	1472	S	___1	1	UID1057	+
					P54578			O75376	157	S	___1	0.79154	UID1058	+
					P54709			O75376	1977	S	___1	0.999716	UID1061	+
					P54725	+		O75376	1533	S	___1	0.997073	UID1063	+
					P54727	+		O75376	1195	S	___1	0.900185	UID1065	+
					P54819			O75376	1196	S	___1	0.998656	UID1066
					P54886			O75376	1450	S	___1	0.827488	UID1067	+
					P54920;Q9H115			O75376	1750	S	___1	0.994897	UID1068	+
					P55010			O75376	2438	S	___1	0.872976	UID1069	+
					P55036			O75376	2202	S	___1	0.952545	UID1070	+
					P55039			O75376	1263	S	___1	0.991339	UID1072	+
					P55060			O75376	1322	S	___1	1	UID1073	+
					P55072			O75376	224	S	___1	1	UID1074
					P55081			O75376	2315	S	___1	0.999776	UID1075	+
					P55084			O75376	97	S	___1	0.996596	UID1076	+
					P55145	+		O75376	1111	S	___1	1	UID1077	+
					P55209			O75376	2151	S	___1	1	UID1078	+
					P55210			O75376	2337	S	___1	0.974449	UID1079	+
					P55263	+		O75376	999	S	___1	1	UID1080	+
					P55265			O75376	2120	S	___1	1	UID1082	+
					P55327			O75376	157	S	___2	0.79154	UID18271	+
					P55735			O75376	158	S	___2	0.912405	UID18272	+
					P55769			O75376	172	S	___2	0.969484	UID18273	+
					P55786;A6NEC2	+		O75376	1977	S	___2	0.999716	UID18274	+
					P55795			O75376	1981	S	___2	0.926029	UID18275	+
					P55809;Q9BYC2			O75379	30	S	___1	1	UID1083
					P55884			O75381	282	S	___1	1	UID1084	+
					P55957			O75381	232	S	___1	0.984927	UID1085	+
					P56134			O75381	252	S	___1	0.980502	UID1086	+
					P56182	+		O75381	265	S	___1	0.990353	UID1087	+
					P56192	+		O75381	275	S	___1	0.991155	UID1089	+
					P56199			O75381	44	S	___1	1	UID1090
					P56211	+		O75382	7	S	___1	1	UID1091	+
					P56378			O75382	437	S	___1	0.999939	UID1092
					P56385	+		O75385	556	S	___1	1	UID1093	+
					P56524			O75385	450	S	___1	0.999989	UID1094	+
					P56537			O75385	623	S	___1	0.919926	UID1096	+
					P56545	+		O75385	469	S	___1	0.988408	UID1097	+
					P56556			O75391	114	S	___1	0.999999	UID1098	+
					P56945			O75391	158	S	___1	0.999562	UID1099	+
					P57076			O75391	219	S	___1	0.999982	UID1100	+
					P57088			O75391	7	S	___2	0.994102	UID18314	+
					P57105	+		O75391	11	S	___2	0.959997	UID18315	+
					P57678			O75396	175	S	___1	0.926506	UID1103	+
					P57740			O75396	177	S	___1	0.970722	UID1104	+
					P58107	+		O75396	137	S	___1	1	UID1105	+
					P58546			O75396	26	S	___1	0.999194	UID1106	+
					P58876;Q99880;Q99879;Q99877;Q93079;Q5QNW6;P62807;P57053;O60814			O75398	176	S	___1	0.999903	UID1107	+
					P59998	+		O75398	312	T	___1	0.917979	UID15004	+
					P60033			O75400	938	S	___1	0.999999	UID1109	+
					P60174			O75400	885	S	___1	1	UID1111
					P60228	+		O75400	888	S	___1	1	UID1112	+
					P60468			O75400	151	S	___1	0.999903	UID1113
					P60510			O75400	933	S	___2	0.863423	UID18321	+
					P60604			O75400	938	S	___2	0.999999	UID18322	+
					P60660			O75400	883	S	___2	1	UID18323	+
					P60709;P63261;P0CG38;P0CG39;Q9BYX7			O75400	885	S	___2	1	UID18324	+
					P60842	+		O75400	888	S	___2	1	UID18325	+
					P60866			O75410	591	S	___1	0.998475	UID1114	+
					P60880			O75410	276	S	___1	0.995935	UID1115	+
					P60891;P21108			O75410	153	S	___1	0.999959	UID1117	+
					P60900	+		O75420	24	S	___1	0.999521	UID1118	+
					P60903			O75420	406	S	___1	0.998105	UID1119	+
					P60953			O75420	638	S	___1	0.999641	UID1121	+
					P60981	+		O75427	25	S	___1	0.998363	UID1122	+
					P60983;O60234			O75436	315	S	___1	0.99989	UID1124
					P61006;Q92930;P59190;P20337;Q96E17			O75436	318	S	___1	0.988182	UID1125	+
					P61011			O75448	862	S	___1	0.999753	UID1126	+
					P61019			O75448	873	S	___1	0.982405	UID1127	+
					P61020			O75448	862	S	___2	0.999753	UID18339	+
					P61024	+		O75448	873	S	___2	0.982405	UID18340	+
					P61026			O75449	170	S	___1	0.999993	UID1128
					P61081			O75459	63	S	___1	1	UID1129	+
					P61086			O75459	144	S	___1	0.999998	UID1130	+
					P61088;Q5JXB2			O75459	105	S	___1	1	UID1131	+
					P61106			O75459	136	T	___1	0.791025	UID15005
					P61158;Q9P1U1	+		O75475	129	S	___1	1	UID1132	+
					P61160	+		O75475	116	S	___1	0.993223	UID1134	+
					P61163	+		O75475	118	S	___1	0.976981	UID1135	+
					P61201			O75475	105	S	___1	0.99944	UID1137	+
					P61221	+		O75475	106	S	___1	0.99822	UID1138	+
					P61224;A6NIZ1			O75475	514	S	___1	0.951264	UID1139	+
					P61244	+		O75475	206	S	___1	0.999874	UID1140	+
					P61247			O75475	177	S	___1	0.999998	UID1142	+
					P61254;Q9UNX3	+		O75475	273	S	___1	0.999059	UID1144	+
					P61289			O75475	275	S	___1	1	UID1145	+
					P61313	+		O75475	141	T	___1	0.999937	UID15006	+
					P61326	+		O75475	122	T	___1	1	UID15007	+
					P61353	+		O75475	527	T	___1	0.929956	UID15008	+
					P61421			O75475	129	S	___2	1	UID18345	+
					P61457			O75475	116	S	___2	0.993223	UID18347	+
					P61513	+		O75475	102	S	___2	0.997779	UID18349	+
					P61586			O75475	105	S	___2	0.99944	UID18350	+
					P61604			O75475	106	S	___2	0.99822	UID18351
					P61758			O75475	122	T	___2	1	UID32220	+
					P61764	+		O75489	38	S	___1	0.999979	UID1146	+
					P61769			O75494	23	S	___1	0.806802	UID1147
					P61803			O75494	106	S	___1	0.97649	UID1148	+
					P61923			O75494	133	S	___1	1	UID1149
					P61956;Q6EEV6			O75494	92	T	___1	1	UID15010	+
					P61960			O75494	133	S	___2	1	UID18362	+
					P61964	+		O75494	131	S	___2	0.999993	UID18363	+
					P61966			O75509	541	S	___1	0.999943	UID1152
					P61970			O75521	119	S	___1	0.956822	UID1153	+
					P61978			O75521	126	S	___1	0.814668	UID1154	+
					P61981			O75528	298	S	___1	0.751143	UID1155	+
					P62070			O75528	280	S	___1	0.933867	UID1156	+
					P62072			O75531	4	S	___2	0.99913	UID18370
					P62081	+		O75531	2	T	___2	0.952332	UID32224
					P62136	+		O75531	3	T	___2	0.868203	UID32225	+
					P62140	+		O75533	488	S	___1	1	UID1159
					P62158			O75533	129	S	___1	1	UID1160	+
					P62166			O75533	194	S	___1	1	UID1161	+
					P62191			O75533	223	T	___1	0.999985	UID15013	+
					P62195			O75533	227	T	___1	0.992038	UID15014	+
					P62241	+		O75533	434	T	___1	0.999781	UID15015
					P62244			O75533	211	T	___1	1	UID15017	+
					P62249	+		O75533	350	T	___1	0.899075	UID15018	+
					P62253			O75533	142	T	___1	1	UID15021
					P62256	+		O75533	426	T	___1	0.999998	UID15022	+
					P62258	+		O75533	235	T	___1	1	UID15023	+
					P62263	+		O75533	129	S	___2	1	UID18373	+
					P62266	+		O75533	223	T	___2	0.999985	UID32226	+
					P62269	+		O75533	227	T	___2	0.992038	UID32227	+
					P62277	+		O75533	434	T	___2	0.999781	UID32228	+
					P62280	+		O75533	436	T	___2	0.999991	UID32229	+
					P62304	+		O75533	326	T	___2	0.998342	UID32232	+
					P62306	+		O75533	328	T	___2	0.998914	UID32233	+
					P62308;A8MWD9			O75533	142	T	___2	1	UID32234	+
					P62310	+		O75534	123	S	___1	0.999666	UID1162
					P62312			O75534	584	S	___1	0.995321	UID1163	+
					P62314	+		O75554	229	S	___1	0.99794	UID1164	+
					P62316			O75569	18	S	___1	0.995862	UID1165	+
					P62318	+		O75569	167	S	___1	0.862208	UID1166	+
					P62333			O75581	1490	S	___1	0.948184	UID1167	+
					P62424	+		O75592	3894	S	___1	0.979558	UID1169	+
					P62495	+		O75592	2947	S	___1	1	UID1170	+
					P62633			O75592	3467	S	___1	0.999995	UID1171	+
					P62701;Q8TD47	+		O75592	2833	S	___1	0.999906	UID1172	+
					P62745			O75592	2751	S	___1	0.999998	UID1173	+
					P62750			O75592	3440	S	___1	0.999888	UID1174	+
					P62753	+		O75592	2645	T	___1	0.771782	UID15024
					P62805			O75616	173	S	___1	0.999999	UID1175	+
					P62820			O75643	225	S	___1	1	UID1177	+
					P62826	+		O75643	2135	S	___1	0.999982	UID1179	+
					P62829	+		O75643	385	S	___1	0.906944	UID1180	+
					P62841			O75665	686	S	___1	0.966011	UID1181	+
					P62847	+		O75665	774	S	___1	0.963738	UID1182	+
					P62851			O75674	323	S	___1	0.992052	UID1184	+
					P62854;Q5JNZ5	+		O75676	745	S	___1	1	UID1185	+
					P62857			O75683	138	S	___1	1	UID1186	+
					P62861			O75683	74	S	___1	1	UID1187	+
					P62875			O75688	376	S	___1	0.934622	UID1188	+
					P62879			O75688	380	S	___1	0.968988	UID1189	+
					P62888			O75688	386	S	___1	0.950122	UID1190
					P62899			O75691	2601	S	___1	1	UID1191	+
					P62906	+		O75691	788	S	___1	0.999906	UID1192	+
					P62910	+		O75691	1741	T	___1	1	UID15025	+
					P62913			O75694	992	S	___1	0.998376	UID1193	+
					P62917	+		O75717	407	S	___1	1	UID1194	+
					P62937;P0DN26;A0A0B4J2A2;A0A075B759;Q9Y536;F5H284;P0DN37			O75717	868	S	___1	1	UID1195
					P62987;P62979;P0CG47;P0CG48	+		O75717	383	S	___1	1	UID1197	+
					P62993			O75717	1090	S	___1	0.999818	UID1198
					P62995	+		O75781	124	S	___1	1	UID1199	+
					P63000;P15153;P60763	+		O75781	116	S	___1	1	UID1200	+
					P63010	+		O75781	162	S	___1	1	UID1201	+
					P63092;Q5JWF2;P38405			O75781	62	S	___1	0.765854	UID1202	+
					P63096			O75781	267	T	___1	0.854687	UID15026
					P63098;Q96LZ3			O75781	141	T	___1	0.999999	UID15027	+
					P63104			O75781	145	T	___1	1	UID15028	+
					P63146	+		O75781	124	S	___2	1	UID18412	+
					P63151;Q00005;Q9Y2T4			O75781	116	S	___2	1	UID18413	+
					P63162;P14678	+		O75781	141	T	___2	0.999999	UID32240	+
					P63165			O75781	145	T	___2	1	UID32241	+
					P63167	+		O75792	298	S	___1	0.86985	UID1203
					P63172			O75815	290	S	___1	0.995281	UID1204	+
					P63173	+		O75815	76	S	___1	0.956355	UID1205	+
					P63208			O75815	78	S	___1	0.840867	UID1206	+
					P63220			O75815	375	S	___1	1	UID1207	+
					P63241;Q6IS14;Q9GZV4	+		O75821	42	S	___1	0.999377	UID1208	+
					P63244	+		O75821	11	S	___1	0.999973	UID1209	+
					P63272			O75821	42	S	___2	0.999377	UID18421	+
					P63279			O75821	41	T	___2	0.855679	UID32243	+
					P67775;P62714	+		O75822	11	S	___1	1	UID1210	+
					P67809;Q9Y2T7			O75822	13	S	___1	1	UID1211
					P67812			O75822	127	S	___1	1	UID1213	+
					P67870			O75822	109	T	___1	1	UID15031	+
					P67936;Q2TAC2			O75822	11	S	___2	1	UID18423	+
					P68036			O75822	13	S	___2	1	UID18424	+
					P68104;Q5VTE0;Q05639	+		O75844	310	S	___1	1	UID1214	+
					P68133;P68032;P63267;P62736			O75864	561	S	___1	0.938266	UID1215
					P68363;Q71U36;Q13748;Q9NY65;Q6PEY2;A6NHL2;Q9H853			O75899	793	S	___1	1	UID1216	+
					P68366			O75909	340	S	___1	1	UID1217	+
					P68371;Q3ZCM7			O75909	324	S	___2	0.994911	UID18431	+
					P68400;Q8NEV1			O75925	503	S	___1	0.999613	UID1220	+
					P68402			O75925	488	S	___1	0.998611	UID1221	+
					P78310			O75928	499	S	___1	0.902998	UID1222	+
					P78316			O75937	35	S	___1	1	UID1223	+
					P78318			O75940	63	S	___1	0.969745	UID1224	+
					P78344			O75940	201	S	___1	0.999893	UID1226	+
					P78346			O75955	385	S	___1	0.859977	UID1227	+
					P78347;Q86UP8;Q6EKJ0			O75955	387	T	___1	0.940382	UID15032	+
					P78362			O75962	2455	S	___1	0.99992	UID1228	+
					P78371			O75970	483	S	___1	1	UID1229	+
					P78417			O75970	230	S	___1	0.993979	UID1230	+
					P78527			O75970	1595	S	___1	0.932496	UID1231	+
					P78537			O75970	354	S	___1	0.957191	UID1232	+
					P79522			O75976	1368	T	___1	0.999981	UID15033	+
					P80303			O75976	1370	T	___1	0.999918	UID15034	+
					P80723			O75976	1368	T	___2	0.999981	UID32246
					P82094			O75976	1370	T	___2	0.999918	UID32247
					P82650			O76003	117	S	___1	0.94452	UID1234	+
					P82663			O76021	427	S	___1	1	UID1235	+
					P82664			O76021	361	S	___1	1	UID1236	+
					P82673			O76021	427	S	___2	1	UID18448
					P82675			O76021	423	T	___2	0.999936	UID32248
					P82909			O76021	427	S	___3	1	UID35661
					P82930			O76021	423	T	___3	0.999936	UID49461
					P82932			O76031	617	S	___1	0.999932	UID1237	+
					P82933			O76070	124	S	___1	1	UID1239	+
					P82970			O76070	54	S	___1	0.751132	UID1240	+
					P82979			O76080	72	S	___1	0.887593	UID1241	+
					P83731	+		O76080	48	S	___1	1	UID1242	+
					P83916			O76080	44	S	___1	0.764671	UID1243	+
					P84077;P61204	+		O76080	128	S	___1	0.964219	UID1244	+
					P84085			O76094	611	S	___1	0.766428	UID1246
					P84090			O76094	621	S	___1	0.972517	UID1247	+
					P84095			O76094	541	S	___1	0.999935	UID1249	+
					P84098			O76094	571	T	___1	0.999976	UID15037	+
					P84101	+		O76094	621	S	___2	0.972517	UID18460	+
					P84103			O76094	625	S	___2	0.825569	UID18461	+
					P84157	+		O94761	27	S	___1	1	UID1250	+
					P85037			O94762	727	S	___1	0.99987	UID1251	+
					P98082			O94762	815	S	___1	1	UID1252	+
					P98175			O94763	372	S	___1	0.999177	UID1254	+
					P98179	+		O94763	13	S	___1	0.957266	UID1256	+
					P99999;CON__P62894	+		O94763	442	S	___1	0.98305	UID1257	+
					Q00059	+		O94763	8	T	___1	0.974734	UID15039	+
					Q00169	+		O94763	488	S	___2	0.919289	UID18466	+
					Q00325			O94763	492	T	___2	0.993862	UID32251	+
					Q00341			O94776	435	S	___1	0.999996	UID1258	+
					Q00403			O94776	548	S	___1	1	UID1259	+
					Q00535			O94776	534	T	___1	1	UID15040	+
					Q00577			O94782	67	S	___1	0.994604	UID1260	+
					Q00587	+		O94782	313	S	___1	0.999999	UID1261	+
					Q00610			O94782	475	S	___1	0.999985	UID1262	+
					Q00613;Q03933;Q9ULV5			O94782	16	S	___1	0.911141	UID1263	+
					Q00653			O94782	323	S	___1	0.997331	UID1264
					Q00688			O94782	327	S	___1	0.970702	UID1265	+
					Q00765			O94804	454	S	___1	0.993976	UID1267	+
					Q00796	+		O94804	514	S	___1	0.999998	UID1269	+
					Q00839			O94804	13	S	___1	0.967499	UID1270	+
					Q01081;Q8WU68			O94804	438	S	___1	1	UID1271	+
					Q01082			O94804	191	S	___1	0.908358	UID1272	+
					Q01085			O94804	392	S	___1	0.880115	UID1273
					Q01105;P0DME0			O94804	20	S	___1	0.999988	UID1274	+
					Q01130			O94804	417	S	___1	0.998192	UID1275	+
					Q01433	+		O94804	952	T	___1	0.957796	UID15041	+
					Q01518	+		O94804	450	S	___2	0.999973	UID18479	+
					Q01581;P54868	+		O94804	454	S	___2	0.993976	UID18480	+
					Q01628;P13164;C9JQL5			O94804	455	S	___2	0.841352	UID18481	+
					Q01650;Q9UM01			O94806	41	S	___1	0.999085	UID1276	+
					Q01658			O94806	252	S	___1	0.81964	UID1277	+
					Q01664	+		O94806	213	S	___1	0.999117	UID1278	+
					Q01780			O94806	27	S	___1	0.996657	UID1282
					Q01813			O94806	213	S	___2	0.999117	UID18491	+
					Q01844	+		O94806	216	S	___2	0.993429	UID18492	+
					Q02218;Q9ULD0			O94806	27	S	___2	0.996657	UID18495	+
					Q02241			O94806;Q15139	735;742	S	___1	1	UID1281	+
					Q02487;Q14574			O94806;Q15139	391;397	S	___1	0.999971	UID1283	+
					Q02543	+		O94806;Q15139	395;401	S	___1	0.972217	UID1284	+
					Q02750			O94806;Q15139	731;738	S	___2	0.999997	UID18493	+
					Q02790			O94806;Q15139	735;742	S	___2	1	UID18494	+
					Q02809			O94806;Q15139	391;397	S	___2	0.999971	UID18496	+
					Q02818			O94806;Q15139	395;401	S	___2	0.972217	UID18497	+
					Q02878	+		O94808	244	S	___1	0.982191	UID1285	+
					Q02880	+		O94811	18	S	___1	0.999993	UID1286	+
					Q02978			O94811	14	T	___1	1	UID15043	+
					Q03013;P09488	+		O94811	18	S	___2	0.999993	UID18499	+
					Q03111			O94811	14	T	___2	1	UID32256	+
					Q03135;P56539			O94826	91	S	___1	1	UID1288	+
					Q03252	+		O94826	110	S	___1	1	UID1289	+
					Q03468			O94826	434	S	___1	1	UID1290	+
					Q03518			O94842	178	S	___1	0.987946	UID1291	+
					Q03701			O94842	178	S	___2	0.987946	UID18504	+
					Q04323			O94842	182	S	___2	0.958073	UID18505	+
					Q04446	+		O94842	175	T	___2	0.958857	UID32258	+
					Q04637			O94842	176	T	___2	0.872711	UID32259	+
					Q04721			O94842	178	S	___3	0.987946	UID35717	+
					Q04726;Q04725			O94842	182	S	___3	0.958073	UID35718	+
					Q04760			O94842	175	T	___3	0.958857	UID49471	+
					Q04837	+		O94842	176	T	___3	0.872711	UID49472	+
					Q04917			O94854	181	S	___1	0.99609	UID1293	+
					Q05048	+		O94854	122	T	___1	0.990414	UID15047	+
					Q05397	+		O94868	644	S	___1	0.992818	UID1294
					Q05519	+		O94868	681	S	___1	0.963932	UID1297	+
					Q05682;REV__Q13136;REV__O75334			O94875	166	S	___1	0.943317	UID1298	+
					Q06124	+		O94875	278	S	___1	0.985402	UID1299	+
					Q06203	+		O94875	259	S	___1	1	UID1300	+
					Q06210			O94875	294	S	___1	0.851938	UID1301	+
					Q06265			O94875	301	S	___1	0.833022	UID1305
					Q06323			O94875	302	S	___1	0.998956	UID1306	+
					Q06481			O94875	154	S	___1	1	UID1307	+
					Q06587			O94875	230	S	___1	0.994716	UID1309	+
					Q06787			O94875	150	S	___1	1	UID1310	+
					Q06830			O94875	277	T	___1	0.901037	UID15048	+
					Q07020	+		O94875	297	S	___2	0.809052	UID18515	+
					Q07021			O94875	298	S	___2	0.99679	UID18516	+
					Q07065			O94875	301	S	___2	0.833022	UID18518
					Q07157			O94875	302	S	___2	0.998956	UID18519	+
					Q07666;O75525;Q5VWX1			O94876	413	S	___1	0.853942	UID1311
					Q07812	+		O94876	414	S	___1	0.922346	UID1312
					Q07866			O94876	382	S	___1	1	UID1313	+
					Q07955			O94880	835	S	___1	1	UID1314	+
					Q07960			O94880	280	S	___1	0.95625	UID1315	+
					Q08170			O94880	290	S	___1	0.996346	UID1316	+
					Q08209			O94880	294	S	___1	0.991283	UID1317	+
					Q08211			O94880	84	S	___1	1	UID1318	+
					Q08257			O94880	530	S	___1	1	UID1319
					Q08378			O94880	298	S	___1	0.999999	UID1320
					Q08379			O94880	302	S	___1	1	UID1321	+
					Q08380			O94880	290	S	___2	0.996346	UID18529	+
					Q08499;Q08493	+		O94880	294	S	___2	0.991283	UID18530	+
					Q08623	+		O94880	287	T	___2	1	UID32262	+
					Q08752			O94885	721	S	___1	0.994203	UID1322	+
					Q08945			O94885	90	S	___1	0.999998	UID1323	+
					Q08J23			O94885	839	S	___1	0.79479	UID1324	+
					Q09028			O94885	813	S	___1	1	UID1325	+
					Q09161			O94885	407	S	___1	0.999988	UID1326	+
					Q09472			O94887	439	S	___1	0.999995	UID1328	+
					Q09666			O94888	280	S	___1	0.999938	UID1329	+
					Q0JRZ9			O94888	288	S	___1	0.999998	UID1330	+
					Q0VDF9			O94888	280	S	___2	0.999938	UID18542	+
					Q0ZGT2	+		O94888	288	S	___2	0.999998	UID18543	+
					Q10471;Q8N4A0			O94906	143	S	___1	1	UID1332	+
					Q10567			O94906	275	T	___1	0.999987	UID15050	+
					Q10570			O94906	266	T	___1	0.996277	UID15051	+
					Q10589			O94906	279	S	___2	0.976197	UID18544	+
					Q10713			O94906	275	T	___2	0.999987	UID32263	+
					Q12769			O94913	705	S	___1	1	UID1334	+
					Q12788			O94913	169	S	___1	0.981649	UID1335
					Q12792			O94913	1493	S	___1	0.957944	UID1336	+
					Q12797	+		O94913	777	S	___1	1	UID1337	+
					Q12800;Q9NZI6	+		O94913	1520	S	___1	1	UID1338	+
					Q12802			O94913	645	S	___1	1	UID1339	+
					Q12824			O94913	489	S	___1	0.990822	UID1340	+
					Q12846			O94913	494	S	___1	1	UID1341	+
					Q12849			O94913	728	S	___1	0.99651	UID1342	+
					Q12857;Q14938			O94913	489	S	___2	0.990822	UID18553	+
					Q12872			O94913	494	S	___2	1	UID18554	+
					Q12874			O94915	1978	S	___1	0.999693	UID1343	+
					Q12888			O94915	1941	S	___1	0.997897	UID1345	+
					Q12899			O94915	2272	S	___1	0.994434	UID1346	+
					Q12904			O94915	1959	T	___1	0.999992	UID15052	+
					Q12905	+		O94916	561	S	___1	0.993491	UID1348	+
					Q12906			O94916	567	S	___1	0.981059	UID1349	+
					Q12907	+		O94964	1303	S	___1	0.988152	UID1350	+
					Q12931			O94964	1017	S	___1	0.999956	UID1351	+
					Q12948			O94967	422	S	___1	0.92608	UID1352	+
					Q12959;Q15700			O94967	312	S	___1	1	UID1353	+
					Q12962			O94967	423	T	___1	0.77106	UID15053	+
					Q12965;O00160			O94979	799	S	___1	1	UID1355
					Q12972	+		O94979	527	S	___1	0.999852	UID1356
					Q12981	+		O94979	1163	S	___1	0.998956	UID1357	+
					Q12996			O94986	1461	S	___1	1	UID1358	+
					Q13011			O94986	1241	T	___1	1	UID15055	+
					Q13045	+		O94988	527	S	___1	0.98138	UID1359	+
					Q13057			O94988	888	S	___1	0.99988	UID1360	+
					Q13084			O94988	652	S	___1	0.994729	UID1362	+
					Q13085;O00763			O94992	66	S	___1	0.939074	UID1363	+
					Q13098	+		O95049	112	S	___1	0.825086	UID1365
					Q13111			O95049	203	S	___1	1	UID1366	+
					Q13112			O95049	164	S	___1	1	UID1367	+
					Q13123			O95049	854	S	___1	0.980166	UID1369	+
					Q13126			O95049	856	S	___1	0.992113	UID1370	+
					Q13136;O75335			O95049	346	S	___1	0.999906	UID1371	+
					Q13148			O95071	2241	S	___1	1	UID1372	+
					Q13151	+		O95071	578	S	___1	0.999961	UID1373	+
					Q13155	+		O95071	2486	S	___1	1	UID1374	+
					Q13158			O95071	1308	S	___1	0.984537	UID1375	+
					Q13162	+		O95071	1549	S	___1	1	UID1376	+
					Q13177;O75914			O95071	612	S	___1	0.979493	UID1377	+
					Q13185			O95071	327	S	___1	1	UID1379	+
					Q13188	+		O95104	656	S	___1	0.999996	UID1380	+
					Q13200			O95104	1004	S	___1	1	UID1381	+
					Q13217			O95149	350	S	___1	0.999412	UID1382
					Q13228			O95155	238	S	___1	0.999942	UID1383
					Q13242			O95155	803	S	___1	0.99981	UID1384	+
					Q13243			O95155	143	S	___1	0.975676	UID1385	+
					Q13247			O95155	124	S	___1	1	UID1387	+
					Q13263			O95155	105	S	___1	0.999807	UID1388	+
					Q13277			O95155	88	S	___1	0.97416	UID1389	+
					Q13283			O95163	471	S	___1	1	UID1391
					Q13310;P0CB38			O95163	867	S	___1	0.99995	UID1392	+
					Q13347			O95163	1190	S	___1	0.921066	UID1393	+
					Q13363			O95197	17	S	___1	0.76381	UID1394
					Q13404			O95197	30	S	___1	0.999982	UID1396	+
					Q13405	+		O95197	246	S	___1	1	UID1397	+
					Q13409			O95197	560	S	___1	0.981986	UID1398	+
					Q13418			O95197	229	S	___1	0.949873	UID1399	+
					Q13421	+		O95197	30	S	___2	0.999982	UID18609	+
					Q13427			O95208	173	S	___1	0.984196	UID1401	+
					Q13428			O95218	153	S	___1	1	UID1402
					Q13433			O95218	120	S	___1	1	UID1404	+
					Q13435			O95218	9	S	___1	1	UID1405	+
					Q13438			O95218	280	S	___1	0.996651	UID1408	+
					Q13439			O95218	83	S	___1	0.973852	UID1409	+
					Q13442	+		O95218	181	S	___1	1	UID1410	+
					Q13444			O95218	188	S	___1	1	UID1411	+
					Q13445	+		O95218	275	S	___2	0.997935	UID18619	+
					Q13451			O95218	276	S	___2	0.835871	UID18620	+
					Q13492;O60641			O95218	188	S	___2	1	UID18624	+
					Q13501			O95218	193	S	___2	1	UID18625	+
					Q13503			O95232	425	S	___1	0.999998	UID1414	+
					Q13505			O95232	431	S	___1	0.999998	UID1415	+
					Q13509			O95232	425	S	___2	0.999998	UID18627	+
					Q13510			O95232	431	S	___2	0.999998	UID18628	+
					Q13523			O95235	532	S	___1	0.999947	UID1416	+
					Q13526			O95239	1013	S	___1	0.998157	UID1420	+
					Q13542	+		O95239	815	S	___1	0.980558	UID1423	+
					Q13546			O95239	801	S	___1	0.999998	UID1425	+
					Q13547			O95239	799	T	___1	0.999927	UID15058	+
					Q13561			O95239;Q2VIQ3	1225;1227	S	___1	0.999998	UID1419	+
					Q13564			O95239;Q2VIQ3	1038;1038	S	___1	1	UID1422	+
					Q13573			O95239;Q2VIQ3	394;394	S	___1	1	UID1424	+
					Q13586	+		O95243	428	S	___1	1	UID1426	+
					Q13595	+		O95243	318	S	___1	0.987255	UID1427	+
					Q13596			O95243	387	S	___1	0.933686	UID1428	+
					Q13601			O95248	1137	T	___1	0.999988	UID15059	+
					Q13610			O95249	160	T	___1	0.992956	UID15060	+
					Q13616	+		O95251	162	S	___1	0.961054	UID1430	+
					Q13617	+		O95251	205	S	___1	0.999851	UID1431	+
					Q13618			O95251	216	S	___1	0.999171	UID1432
					Q13619			O95251	50	S	___1	0.998387	UID1433	+
					Q13620			O95251	53	S	___1	0.991946	UID1434	+
					Q13641			O95251	57	S	___1	0.991175	UID1436	+
					Q13643			O95251	124	S	___1	0.984002	UID1437	+
					Q13724			O95251	99	S	___1	0.896615	UID1438	+
					Q13740	+		O95251	102	S	___1	0.999962	UID1439	+
					Q13765;E9PAV3;Q9BZK3	+		O95251	88	T	___1	0.999832	UID15062	+
					Q13769			O95251	50	S	___2	0.998387	UID18646	+
					Q13813			O95251	53	S	___2	0.991946	UID18647	+
					Q13823			O95251	124	S	___2	0.984002	UID18650	+
					Q13838	+		O95251	128	T	___2	0.939263	UID32274	+
					Q13867	+		O95260	169	S	___1	1	UID1440	+
					Q13868			O95263	517	S	___1	1	UID1441	+
					Q13885;Q9BVA1			O95292	146	S	___1	0.936825	UID1442	+
					Q13895			O95292	156	S	___1	0.999567	UID1443	+
					Q13907			O95292	158	S	___1	0.999857	UID1444	+
					Q13951	+		O95292	159	S	___1	0.954655	UID1445	+
					Q13952			O95292	160	S	___1	0.999825	UID1446	+
					Q14008			O95292	150	T	___1	0.999999	UID15065	+
					Q14011			O95292	156	S	___2	0.999567	UID18656	+
					Q14019	+		O95292	160	S	___2	0.999825	UID18659	+
					Q14103			O95295	133	S	___1	1	UID1448	+
					Q14108			O95295	14	T	___1	0.999999	UID15066	+
					Q14116			O95297	204	S	___1	0.927047	UID1449	+
					Q14118	+		O95297	206	S	___1	0.959077	UID1450	+
					Q14126			O95297	208	S	___1	0.998203	UID1451	+
					Q14134			O95297	210	S	___1	1	UID1452	+
					Q14137			O95297	258	S	___1	0.839522	UID1453	+
					Q14141			O95297	260	S	___1	0.999932	UID1454
					Q14151			O95297	219	S	___1	0.999984	UID1455	+
					Q14152	+		O95297	221	S	___1	0.999195	UID1456	+
					Q14157			O95297	263	Y	___1	1	UID17120	+
					Q14160			O95297	241	Y	___1	0.987024	UID17121
					Q14165			O95297	206	S	___2	0.959077	UID18663
					Q14166	+		O95297	208	S	___2	0.998203	UID18664
					Q14186			O95297	210	S	___2	1	UID18665
					Q14192			O95359	1768	S	___1	1	UID1457	+
					Q14197	+		O95359	225	S	___1	1	UID1458	+
					Q14203			O95359	1267	S	___1	0.986408	UID1459	+
					Q14204	+		O95359	1947	S	___1	0.88603	UID1460	+
					Q14232			O95359	571	S	___1	0.813929	UID1462
					Q14240	+		O95359	575	S	___1	0.979421	UID1463	+
					Q14244			O95359	859	S	___1	0.879858	UID1464
					Q14247			O95359	2512	S	___1	0.999996	UID1465
					Q14254			O95359	2533	S	___1	0.841425	UID1466	+
					Q14257			O95359	2534	S	___1	0.999462	UID1467	+
					Q14258			O95359	749	S	___1	0.999996	UID1468	+
					Q14318			O95359	758	S	___1	0.996357	UID1469	+
					Q14320			O95359	2256	S	___1	0.999999	UID1470	+
					Q14376			O95359	2317	S	___1	0.999941	UID1471	+
					Q14444	+		O95359	1119	S	___1	0.958498	UID1473	+
					Q14498			O95359	2359	S	___1	1	UID1474	+
					Q14558			O95359	2567	S	___1	0.811051	UID1475	+
					Q14566			O95359	2569	S	___1	0.999557	UID1476	+
					Q14676			O95359	2557	S	___1	1	UID1477	+
					Q14677			O95359	269	S	___1	1	UID1478	+
					Q14683			O95359	473	S	___1	0.989499	UID1479	+
					Q14684			O95359	2072	S	___1	0.995893	UID1480	+
					Q14686			O95359	959	S	___1	0.911129	UID1481	+
					Q14690			O95359	962	S	___1	0.999883	UID1482	+
					Q14692			O95359	2088	S	___1	0.966478	UID1483	+
					Q14694			O95359	1562	S	___1	0.999996	UID1485	+
					Q14696			O95359	201	S	___1	0.993907	UID1486	+
					Q14697			O95359	561	S	___1	0.857186	UID1489
					Q14738	+		O95359	2226	S	___1	1	UID1490	+
					Q14739			O95359	1960	T	___1	0.763995	UID15068
					Q14764			O95359	1235	T	___1	0.97761	UID15069
					Q14789;REV__Q8N884			O95359	2246	T	___1	0.983729	UID15072	+
					Q14839			O95359	2073	T	___1	0.942734	UID15074	+
					Q14847	+		O95359	2256	S	___2	0.999999	UID18683	+
					Q14914	+		O95359	2317	S	___2	0.999941	UID18684	+
					Q14919			O95359	2321	S	___2	1	UID18685	+
					Q14966			O95359	2088	S	___2	0.966478	UID18696	+
					Q14974			O95359	2119	S	___2	0.803861	UID18697	+
					Q14978			O95359	2392	S	___2	0.779544	UID18700
					Q14980	+		O95359	2246	T	___2	0.983729	UID32285	+
					Q14BN4	+		O95359	2314	T	___2	0.967565	UID32286	+
					Q14C86			O95361	24	S	___1	0.944535	UID1491
					Q14CX7			O95361	60	S	___1	0.997433	UID1493	+
					Q15003			O95361	38	S	___2	0.954753	UID18705	+
					Q15004	+		O95365	337	S	___1	1	UID1494	+
					Q15005			O95365	525	S	___1	0.77272	UID1496	+
					Q15006			O95365	526	S	___1	0.994545	UID1497	+
					Q15007			O95365	549	S	___1	1	UID1498	+
					Q15008			O95365	511	S	___2	0.896569	UID18708	+
					Q15014	+		O95365	525	S	___2	0.77272	UID18709	+
					Q15018			O95365	526	S	___2	0.994545	UID18710	+
					Q15019	+		O95379	3	S	___1	0.983327	UID1499	+
					Q15020	+		O95391	215	S	___1	1	UID1501	+
					Q15021;REV__Q02790			O95394	64	S	___1	0.999993	UID1502	+
					Q15022			O95400	194	S	___1	0.883109	UID1503	+
					Q15024			O95400	195	S	___1	0.999618	UID1504	+
					Q15025			O95400	49	S	___1	1	UID1505	+
					Q15029			O95402	373	S	___1	1	UID1506	+
					Q15042			O95402	361	S	___1	1	UID1508	+
					Q15046	+		O95402	447	S	___1	1	UID1509	+
					Q15050			O95402	322	S	___1	0.780964	UID1511	+
					Q15054			O95402	535	S	___1	0.999941	UID1512	+
					Q15056	+		O95402	7	S	___1	1	UID1513	+
					Q15058	+		O95402	314	S	___2	0.975744	UID18723	+
					Q15059	+		O95402	323	T	___2	0.831002	UID32288	+
					Q15061			O95425	50	S	___1	0.998868	UID1514	+
					Q15067			O95425	673	S	___1	0.943504	UID1516
					Q15075			O95425	245	S	___1	1	UID1517	+
					Q15084	+		O95425	914	S	___1	0.889947	UID1518	+
					Q15102			O95425	920	S	___1	0.978944	UID1520	+
					Q15121	+		O95425	221	S	___1	1	UID1521	+
					Q15125			O95425	707	S	___1	1	UID1523	+
					Q15126			O95425	1120	S	___1	0.997882	UID1524
					Q15149			O95425	968	S	___1	1	UID1525
					Q15154			O95425	852	T	___1	1	UID15076	+
					Q15155			O95453	619	S	___1	1	UID1528	+
					Q15165			O95453	587	S	___1	0.923648	UID1531
					Q15172	+		O95453	557	S	___1	1	UID1532	+
					Q15181			O95453	163	S	___1	0.987489	UID1533	+
					Q15185			O95453	619	S	___2	1	UID18741	+
					Q15233			O95453	623	S	___2	0.974944	UID18742
					Q15257			O95456	18	T	___1	1	UID15077	+
					Q15269			O95466	1031	S	___1	1	UID1534	+
					Q15276			O95466	184	S	___1	1	UID1535	+
					Q15286			O95466	1031	S	___2	1	UID18747
					Q15287	+		O95466	1020	T	___2	1	UID32292
					Q15291			O95544	46	S	___1	0.998247	UID1537	+
					Q15293			O95544	48	S	___1	0.999841	UID1538	+
					Q15363			O95613	3242	S	___1	0.999436	UID1540
					Q15365;P57723			O95613	2177	S	___1	1	UID1541	+
					Q15366;P57721			O95628	432	S	___1	0.997298	UID1542	+
					Q15369			O95628	71	S	___1	0.999999	UID1543	+
					Q15370			O95633	255	S	___1	1	UID1544
					Q15382			O95639	202	S	___1	0.934516	UID1545	+
					Q15390			O95639	212	S	___1	0.946494	UID1546	+
					Q15392			O95671	239	S	___1	1	UID1548	+
					Q15393	+		O95671	21	S	___1	0.978932	UID1550	+
					Q15397			O95671	228	S	___2	0.859944	UID18760	+
					Q15398	+		O95671	239	S	___2	1	UID18761	+
					Q15418;Q9Y2H9			O95672	32	S	___1	1	UID1551	+
					Q15424			O95674	33	S	___1	0.932778	UID1552	+
					Q15427	+		O95677	4	S	___1	1	UID1553	+
					Q15428	+		O95677	361	S	___1	0.999999	UID1554	+
					Q15435			O95684	202	S	___1	0.967702	UID1555
					Q15436			O95684	156	S	___1	0.999985	UID1557	+
					Q15437			O95684	160	S	___1	1	UID1558	+
					Q15459			O95684	170	T	___1	0.990448	UID15082	+
					Q15477			O95684	156	S	___2	0.999985	UID18770	+
					Q15528	+		O95684	160	S	___2	1	UID18771	+
					Q15532			O95685	46	S	___1	0.999984	UID1559	+
					Q15545	+		O95685	74	S	___2	0.999848	UID18773
					Q15599			O95685	77	S	___2	0.828804	UID18774	+
					Q15631	+		O95685	78	S	___2	0.943524	UID18775
					Q15637			O95696	128	S	___1	0.999686	UID1564	+
					Q15642			O95696	498	S	___1	0.929148	UID1565	+
					Q15643			O95696	803	S	___1	0.943443	UID1566
					Q15645	+		O95696	1052	S	___2	0.930415	UID18781	+
					Q15651			O95696	1055	S	___2	1	UID18782	+
					Q15653			O95714	2928	S	___1	1	UID1572
					Q15654			O95714	1942	S	___1	0.994655	UID1573	+
					Q15691			O95714;Q9BVR0	1577;304	S	___1	1	UID1570	+
					Q15714;O75157	+		O95714;Q9BVR0	1588;315	S	___1	0.999995	UID1571	+
					Q15717;P26378			O95747	359	S	___1	0.999521	UID1574
					Q15738			O95747	427	S	___1	0.999831	UID1575	+
					Q15758			O95757	74	S	___1	0.999999	UID1578
					Q15773	+		O95757	599	S	___1	0.999904	UID1579	+
					Q15785			O95757	579	S	___1	1	UID1580	+
					Q15811			O95757	545	T	___1	1	UID15084	+
					Q15813	+		O95757;P34932;Q92598	384;384;384	S	___1	1	UID1577	+
					Q15814			O95760	185	T	___1	0.988756	UID15085
					Q15818			O95772	39	S	___1	0.999986	UID1581	+
					Q15819			O95772	193	S	___1	1	UID1582
					Q15836			O95782	655	S	___1	0.905038	UID1583
					Q15843	+		O95785	1517	S	___1	0.999951	UID1584
					Q15847			O95785	968	S	___1	0.999847	UID1585	+
					Q15904	+		O95785	983	S	___1	0.926312	UID1587	+
					Q15907;P62491;P57735			O95785	1146	S	___1	0.998091	UID1588	+
					Q15942	+		O95785	1151	S	___1	0.830332	UID1589	+
					Q16181;Q6ZU15	+		O95785	1155	S	___1	0.760194	UID1590	+
					Q16186	+		O95785	996	S	___1	0.999421	UID1591	+
					Q16204			O95785	1127	S	___1	0.795421	UID1592	+
					Q16222	+		O95785	1134	S	___1	1	UID1593	+
					Q16342			O95785	1012	S	___1	0.994664	UID1596	+
					Q16401			O95785	1017	S	___1	1	UID1597	+
					Q16513			O95785	1106	S	___1	1	UID1598	+
					Q16531			O95785	1337	T	___1	0.970009	UID15086	+
					Q16539			O95785	1146	S	___2	0.998091	UID18801	+
					Q16543			O95785	1155	S	___2	0.760194	UID18803	+
					Q16555;Q14195;Q14194			O95785	1006	S	___2	0.99997	UID18807	+
					Q16563			O95785	1010	S	___2	0.998603	UID18808	+
					Q16576			O95785	1012	S	___2	0.994664	UID18809	+
					Q16594			O95785	1017	S	___2	1	UID18810	+
					Q16595			O95793	390	S	___1	0.999914	UID1599	+
					Q16626			O95801	51	S	___1	1	UID1600	+
					Q16629			O95810	293	S	___1	0.999251	UID1601	+
					Q16630			O95810	293	S	___2	0.999251	UID18814
					Q16643			O95816	66	S	___1	0.999026	UID1602	+
					Q16656			O95816	73	S	___1	1	UID1603	+
					Q16658	+		O95817	264	S	___1	1	UID1605	+
					Q16695;Q71DI3;P84243;P68431;Q6NXT2			O95817	268	S	___1	0.827314	UID1606	+
					Q16698			O95817	269	S	___1	0.868555	UID1607	+
					Q16706			O95817	275	S	___1	0.977435	UID1609	+
					Q16718			O95817	279	S	___1	1	UID1610	+
					Q16719	+		O95817	289	S	___1	0.999996	UID1611	+
					Q16740			O95817	291	S	___1	0.996495	UID1612	+
					Q16763			O95817	136	S	___1	1	UID1613	+
					Q16774			O95817	173	S	___1	0.999874	UID1615	+
					Q16775			O95817	195	S	___1	0.980407	UID1616	+
					Q16795			O95817	377	S	___1	0.999998	UID1617	+
					Q16836	+		O95817	385	S	___1	0.827731	UID1619	+
					Q16851	+		O95817	386	S	___1	0.922307	UID1620	+
					Q16864			O95817	406	T	___1	1	UID15088	+
					Q16881	+		O95817	285	T	___1	0.999191	UID15089	+
					Q16890	+		O95817	264	S	___2	1	UID18818	+
					Q16891	+		O95817	274	S	___2	0.783669	UID18821
					Q1ED39			O95817	275	S	___2	0.977435	UID18822	+
					Q1KMD3			O95817	279	S	___2	1	UID18823	+
					Q27J81	+		O95817	173	S	___2	0.999874	UID18828	+
					Q29RF7	+		O95817	377	S	___2	0.999998	UID18830	+
					Q2NL82	+		O95817	385	S	___2	0.827731	UID18832	+
					Q2TAL8			O95817	386	S	___2	0.922307	UID18833	+
					Q2TAY7			O95817	264	S	___3	1	UID36031
					Q32MZ4			O95817	274	S	___3	0.783669	UID36034	+
					Q32P28			O95817	279	S	___3	1	UID36036
					Q3B726			O95819	805	S	___1	0.999866	UID1621	+
					Q3KQU3	+		O95819	811	S	___1	0.971458	UID1622	+
					Q3LXA3			O95819	639	S	___1	1	UID1624	+
					Q3MHD2			O95819	715	S	___1	0.999968	UID1625	+
					Q3ZCQ8			O95819	629	S	___1	0.937688	UID1626	+
					Q49AR2			O95819	631	S	___1	0.998048	UID1627	+
					Q4G0I0			O95819	629	S	___2	0.937688	UID18839
					Q4G0N4			O95819	631	S	___2	0.998048	UID18840	+
					Q4J6C6			O95819;Q9UKE5;Q8N4C8	181;181;181	T	___1	1	UID15090	+
					Q4V328			O95831	116	S	___1	0.999593	UID1628	+
					Q4VC31			O95831	118	S	___1	0.999853	UID1629	+
					Q4VCS5	+		O95831	519	S	___1	0.988554	UID1630	+
					Q52LJ0			O95831	100	S	___1	0.999999	UID1631	+
					Q53EL6	+		O95831	268	S	___1	0.999999	UID1632
					Q53EZ4			O95831	105	T	___1	1	UID15091	+
					Q53F19			O95835	613	S	___1	0.954371	UID1633	+
					Q53GS9			O95835	278	S	___1	0.999658	UID1634	+
					Q53H82			O95835	464	S	___1	0.999998	UID1635	+
					Q53H96			O95863	92	S	___1	0.849317	UID1636
					Q53HL2			O95870	32	T	___1	0.987064	UID15092	+
					Q53S33			O95900	299	S	___1	0.999964	UID1637	+
					Q58FF6	+		O95983	85	S	___1	0.997337	UID1639	+
					Q58FF8			O95983	56	S	___1	0.996394	UID1640	+
					Q5BKU9			O95999	138	S	___1	1	UID1642	+
					Q5BKZ1			O96005	456	S	___1	1	UID1643	+
					Q5EBL4;Q969X0			O96006	9	S	___1	0.945471	UID1644	+
					Q5F1R6			O96007	20	S	___1	1	UID1645
					Q5GLZ8	+		O96013	181	S	___1	1	UID1647	+
					Q5H9R7			O96013	291	S	___1	0.99991	UID1648	+
					Q5J8M3			O96013	474	S	___1	0.819363	UID1649	+
					Q5JRA6	+		O96013	104	S	___1	0.998311	UID1650	+
					Q5JRX3	+		O96013	207	T	___1	0.999986	UID15094	+
					Q5JSH3			O96013	104	S	___2	0.998311	UID18863	+
					Q5JSZ5	+		O96017	260	S	___1	1	UID1651	+
					Q5JTD0			O96017	379	S	___1	0.975855	UID1652	+
					Q5JTH9			O96019	233	S	___1	1	UID1653
					Q5JTJ3			O96020	21	S	___1	0.985256	UID1654	+
					Q5JTV8	+		O96028	407	S	___1	0.79847	UID1655	+
					Q5JTZ9			O96028	408	S	___1	0.947771	UID1656	+
					Q5M775			O96028	421	S	___1	0.887227	UID1657	+
					Q5QJE6			O96028	102	S	___1	1	UID1658	+
					Q5RI15	+		O96028	544	T	___1	1	UID15095	+
					Q5RKV6			O96028	422	T	___1	0.906578	UID15096	+
					Q5SSJ5			P00374	4	S	___1	0.999959	UID1659	+
					Q5SW79;Q96L14;Q00G26			P00441	99	S	___1	0.999106	UID1661	+
					Q5SY16	+		P00492	104	S	___1	0.998339	UID1662	+
					Q5T0N5			P00519	917	S	___1	0.957392	UID1663	+
					Q5T1C6			P00519	919	S	___1	0.998591	UID1664	+
					Q5T1M5			P00519	569	S	___1	1	UID1665	+
					Q5T200			P00519	852	T	___1	0.839645	UID15097	+
					Q5T3I0			P00533	695	S	___1	1	UID1666	+
					Q5T4S7			P00533	1166	S	___1	0.999999	UID1667	+
					Q5T5U3	+		P00533	991	S	___1	0.999964	UID1668	+
					Q5T653			P00533	693	T	___1	1	UID15098	+
					Q5T6F2			P00533	1172	Y	___1	0.999998	UID17122	+
					Q5T7V8			P00533	991	S	___2	0.999964	UID18881	+
					Q5T8D3			P00533	995	S	___2	0.99999	UID18882	+
					Q5T8P6			P00533;P04626;Q15303	725;733;731	T	___1	0.99995	UID15099
					Q5T9L3			P00558	203	S	___1	1	UID1671	+
					Q5TC12			P00558	2	S	___1	0.958683	UID1672
					Q5TFE4			P00558	4	S	___1	0.906092	UID1673
					Q5U5X0			P00966	219	T	___1	1	UID15100
					Q5UCC4	+		P01100	133	S	___1	1	UID1674	+
					Q5UIP0			P01100	374	S	___2	0.857625	UID18889	+
					Q5VT52			P01106	62	S	___1	0.988154	UID1679	+
					Q5VT79;P13928			P01106	6	S	___1	0.999761	UID1680	+
					Q5VTR2			P01106	281	S	___1	0.963985	UID1681	+
					Q5VW32	+		P01106	293	S	___1	0.999681	UID1682	+
					Q5VYK3	+		P01106	344	S	___2	0.995634	UID18890	+
					Q5VZK9	+		P01106	62	S	___2	0.988154	UID18892	+
					Q5W111			P01106	281	S	___2	0.963985	UID18894	+
					Q5ZPR3			P01106	293	S	___2	0.999681	UID18895	+
					Q641Q2			P01106	58	T	___2	1	UID32315	+
					Q66PJ3			P01210	196	S	___1	1	UID1683
					Q687X5			P01891;P10316;P01892;Q09160	343;343;343;343	S	___1	0.935181	UID1688	+
					Q68CZ2			P01891;P10316;P01892;Q09160	352;352;352;352	S	___1	0.999175	UID1689	+
					Q68E01			P01891;P10316;P01892;Q09160	356;356;356;356	S	___1	0.999654	UID1690	+
					Q68EM7			P01891;P10316;P01892;Q09160	359;359;359;359	S	___1	0.976743	UID1691	+
					Q69YH5			P01891;P10316;P01892;Q09160	352;352;352;352	S	___2	0.999175	UID18902
					Q69YL0			P01891;P10316;P01892;Q09160	356;356;356;356	S	___2	0.999654	UID18903	+
					Q69YN4			P01891;P10316;P01892;Q09160	359;359;359;359	S	___2	0.976743	UID18904
					Q69YQ0			P02511	59	S	___1	0.999554	UID1692	+
					Q69YU5			P02545	107	S	___1	1	UID1693	+
					Q6DD87			P02545	612	S	___1	0.938775	UID1694	+
					Q6DD88			P02545	613	S	___1	0.889189	UID1695	+
					Q6DKJ4			P02545	615	S	___1	0.923377	UID1696	+
					Q6EMK4	+		P02545	616	S	___1	0.959529	UID1697	+
					Q6FI81			P02545	619	S	___1	0.887525	UID1698	+
					Q6GMV3			P02545	403	S	___1	0.971349	UID1699
					Q6I9Y2	+		P02545	404	S	___1	0.997039	UID1700	+
					Q6IA86			P02545	17	S	___1	0.814482	UID1705	+
					Q6IAA8			P02545	18	S	___1	0.956526	UID1706	+
					Q6IBS0			P02545	22	S	___1	0.999854	UID1707	+
					Q6IEG0			P02545	301	S	___1	0.999939	UID1708	+
					Q6IN85	+		P02545	66	S	___1	0.999331	UID1710	+
					Q6IQ49			P02545	71	S	___1	0.999401	UID1711	+
					Q6KC79			P02545	423	S	___1	0.998065	UID1713
					Q6L8Q7			P02545	426	S	___1	0.999677	UID1714	+
					Q6NUK1			P02545	428	S	___1	0.847134	UID1715
					Q6NVY1	+		P02545	429	S	___1	0.995559	UID1716	+
					Q6NW29			P02545	51	S	___1	0.999996	UID1717	+
					Q6NXE6	+		P02545	277	S	___1	1	UID1718
					Q6NYC1	+		P02545	282	S	___1	0.999999	UID1719	+
					Q6NYC8			P02545	390	S	___1	1	UID1720	+
					Q6NZI2			P02545	392	S	___1	0.999999	UID1721
					Q6NZY4			P02545	395	S	___1	0.978779	UID1722	+
					Q6P158	+		P02545	458	S	___1	1	UID1724	+
					Q6P1J9			P02545	463	S	___1	1	UID1725
					Q6P1K2	+		P02545	212	S	___1	1	UID1726	+
					Q6P1L8			P02545	628	S	___1	1	UID1727	+
					Q6P2E9			P02545	632	S	___1	1	UID1728	+
					Q6P2Q9	+		P02545	636	S	___1	1	UID1729	+
					Q6P3X3			P02545	651	S	___1	0.968228	UID1730	+
					Q6P4E1			P02545	652	S	___1	0.937325	UID1731	+
					Q6P582			P02545	533	S	___1	0.835224	UID1732	+
					Q6P587			P02545	268	S	___1	0.999977	UID1733	+
					Q6P5R6			P02545	19	T	___1	0.998189	UID15103	+
					Q6P996;Q6P474			P02545	3	T	___1	0.999729	UID15106	+
					Q6P9B9			P02545	616	S	___2	0.959529	UID18910	+
					Q6PD62	+		P02545	619	S	___2	0.887525	UID18911	+
					Q6PI48			P02545	403	S	___2	0.971349	UID18912	+
					Q6PID6			P02545	404	S	___2	0.997039	UID18913	+
					Q6PIU2			P02545	406	S	___2	0.900696	UID18914	+
					Q6PJT7			P02545	407	S	___2	0.999904	UID18915	+
					Q6PK04			P02545	12	S	___2	1	UID18917	+
					Q6PKG0			P02545	18	S	___2	0.956526	UID18919	+
					Q6PL18	+		P02545	22	S	___2	0.999854	UID18920	+
					Q6QNY0			P02545	423	S	___2	0.998065	UID18926	+
					Q6QNY1			P02545	426	S	___2	0.999677	UID18927	+
					Q6RFH5			P02545	429	S	___2	0.995559	UID18929	+
					Q6SPF0	+		P02545	390	S	___2	1	UID18933
					Q6UB35			P02545	392	S	___2	0.999999	UID18934	+
					Q6ULP2	+		P02545	395	S	___2	0.978779	UID18935	+
					Q6UN15			P02545	398	S	___2	0.755189	UID18936	+
					Q6UUV7	+		P02545	628	S	___2	1	UID18940	+
					Q6UVK1			P02545	632	S	___2	1	UID18941	+
					Q6UX04			P02545	636	S	___2	1	UID18942	+
					Q6UXH1			P02545	19	T	___2	0.998189	UID32316	+
					Q6WCQ1			P02545	424	T	___2	0.972238	UID32317	+
					Q6XQN6	+		P02545	394	T	___2	0.902122	UID32318	+
					Q6Y7W6;REV__Q86UU1			P02545	390	S	___3	1	UID36146	+
					Q6YHK3			P02545	398	S	___3	0.755189	UID36149	+
					Q6YN16			P02686	112	S	___1	0.897464	UID1734	+
					Q6ZRP7			P02686	96	S	___1	1	UID1737	+
					Q6ZSJ8			P02686	40	S	___1	0.778989	UID1738	+
					Q6ZSR9			P02686	16	S	___2	0.970695	UID18948	+
					Q70E73			P02686	19	S	___2	0.990045	UID18949	+
					Q70UQ0	+		P02751	2384	S	___1	1	UID1739	+
					Q712K3			P02786	34	S	___1	1	UID1740	+
					Q71RC2			P02794	179	S	___1	0.99997	UID1741	+
					Q71UI9;P0C0S5			P04040	515	S	___1	0.99487	UID1742	+
					Q71UM5	+		P04040	517	S	___1	0.943815	UID1743	+
					Q76FK4	+		P04049	642	S	___1	0.983992	UID1744	+
					Q7KZ85			P04049	259	S	___1	0.975704	UID1745	+
					Q7KZF4			P04049	43	S	___1	1	UID1746	+
					Q7L014			P04049	621	S	___1	0.999999	UID1747	+
					Q7L0Y3			P04075	36	S	___1	0.991068	UID1748
					Q7L1Q6	+		P04075	39	S	___1	0.999822	UID1749	+
					Q7L2E3			P04075	46	S	___1	0.999997	UID1750	+
					Q7L2H7	+		P04075	360	S	___1	0.988092	UID1751	+
					Q7L2J0			P04075	9	T	___1	1	UID15107	+
					Q7L4I2	+		P04083	37	S	___1	0.998768	UID1752	+
					Q7L576			P04150	267	S	___1	0.902141	UID1753
					Q7L5D6			P04150	134	S	___1	0.999948	UID1754	+
					Q7L5N1			P04183	231	S	___1	1	UID1755	+
					Q7Z2K6			P04183	13	S	___1	0.968091	UID1756	+
					Q7Z2W4			P04350;P07437;A6NNZ2;P68371;Q3ZCM7;Q13885;Q9BVA1;Q9BUF5	278;278;278;278;278;278;278;278	S	___1	0.913197	UID1760	+
					Q7Z2W9			P04350;P07437;A6NNZ2;P68371;Q3ZCM7;Q13885;Q9BVA1;Q9BUF5	274;274;274;274;274;274;274;274	T	___1	0.884398	UID15108	+
					Q7Z3B1			P04350;P07437;P68371	310;310;310	Y	___1	1	UID17123	+
					Q7Z3B4			P04350;P07437;P68371;Q13509;Q13885;Q9BVA1	382;382;382;382;382;382	S	___1	0.999691	UID1761	+
					Q7Z3C6			P04350;P68371	25;25	S	___1	0.9457	UID1757	+
					Q7Z3K3			P04350;Q13509	172;172	S	___1	1	UID1759	+
					Q7Z3T8			P04406	210	S	___1	0.823151	UID1762	+
					Q7Z3U7			P04406	151	S	___1	0.961019	UID1763	+
					Q7Z417			P04406	83	S	___1	1	UID1764
					Q7Z434			P04406	153	T	___1	0.870643	UID15109	+
					Q7Z460			P04626	1054	S	___1	0.998383	UID1765
					Q7Z478			P04626	1166	T	___1	1	UID15110	+
					Q7Z4G1			P04637	392	S	___1	0.999966	UID1766	+
					Q7Z4H3			P04637	315	S	___1	0.807416	UID1767	+
					Q7Z4H7			P04792	78	S	___1	1	UID1768	+
					Q7Z4H8			P04792	82	S	___1	1	UID1769	+
					Q7Z4Q2			P04792	199	S	___1	1	UID1772	+
					Q7Z4V5			P04792	15	S	___1	1	UID1773	+
					Q7Z4W1	+		P04792	158	S	___1	0.996645	UID1774	+
					Q7Z5G4			P04792	176	S	___1	1	UID1775	+
					Q7Z5K2			P04792	187	S	___1	0.975299	UID1776	+
					Q7Z5L9			P04792	9	S	___1	1	UID1777	+
					Q7Z6E9			P04792	98	S	___1	1	UID1778	+
					Q7Z6R9	+		P04792	143	T	___1	0.9998	UID15114
					Q7Z6Z7			P04792	174	T	___1	1	UID15115	+
					Q7Z739	+		P04792	180	T	___1	0.999956	UID15116	+
					Q7Z7E8;Q8WVN8			P04792	78	S	___2	1	UID18981	+
					Q7Z7F0			P04792	82	S	___2	1	UID18982	+
					Q7Z7H5	+		P04792	86	S	___2	0.982935	UID18984	+
					Q7Z7H8			P04792	199	S	___2	1	UID18985	+
					Q7Z7K6			P04792	202	T	___2	1	UID32326	+
					Q86SF2			P04920	173	S	___1	0.997848	UID1781	+
					Q86SX6			P04920	144	S	___1	0.991506	UID1782	+
[truncated: 14,947 more rows]

## Sheet: Figure 1e
Figure 1e
					Proteins								Phosphosites
Proteins	Phosphosites	Median Proteins	Median Phosphosites		Protein IDs	Log2 2h/CT	Log2 4h/CT	Log2 6h/CT	Log2 8h/CT	Log2 10h/CT	Max absolute folde change		Proteins	Positions within proteins	Amino acid	Multiplicity	Localization prob	Unique identifier	Log2 2h/CT	Log2 4h/CT	Log2 6h/CT	Log2 8h/CT	Log2 10h/CT	Max absolute folde change
0.45977	0.259092	1.96202	2.822		Q8IXM3	-0.235353	-0.38089	0.251179	0.320726	0.45977	0.45977		Q9Y3X0	376	S	___1	1	UID14465	-0.259092	0.0989045	-0.199276	-0.241763	-0.0391355	0.259092
0.499117	0.330161				P11717	-0.297918	-0.305573	0.142087	0.31584	0.499117	0.499117		P38646	408	S	___1	1	UID3094	-0.133513	-0.174011	0.219626	0.125408	0.330161	0.330161
0.516141	0.337808				O60716	-0.369036	-0.32657	-0.516141	-0.417074	0.470881	0.516141		Q9Y4H2	388	S	___3	0.96133	UID49023	0.337808	-0.31113	-0.154565	-0.197656	-0.184472	0.337808
0.522334	0.345912				Q9NRX2	-0.469958	-0.177618	0.210225	0.522334	0.474801	0.522334		Q7Z309	141	S	___1	0.999997	UID8015	-0.100634	-0.112763	-0.221939	-0.0053735	-0.345912	0.345912
0.524425	0.34836				O75152	-0.379759	-0.293997	0.252136	0.196889	0.524425	0.524425		Q8NI35	522	S	___1	1	UID9414	0.210375	-0.118128	-0.34836	-0.273659	0.285562	0.34836
0.529154	0.350065				P27144	-0.39365	-0.274197	0.420785	0.410732	0.529154	0.529154		Q92922	328	S	___2	1	UID27354	0.0570031	0.350065	-0.199148	-0.203254	-0.336565	0.350065
0.545528	0.350065				P53701	-0.49653	-0.545528	0.209843	0.252334	0.494592	0.545528		Q92922	330	S	___2	1	UID27355	0.0570031	0.350065	-0.199148	-0.203254	-0.336565	0.350065
0.567529	0.350808				P12532;P17540	-0.32488	-0.285317	0.376195	-0.00750542	-0.567529	0.567529		Q6PEV8	316	S	___1	1	UID7531	-0.0474167	-0.350808	-0.0502272	-0.139755	-0.273901	0.350808
0.60401	0.354974				Q6NXE6	-0.60401	-0.456698	-0.0689462	-0.0813408	0.577421	0.60401		P60468	9	T	___2	0.847837	UID32766	0.354974	0.274094	-0.205148	-0.0617669	0.254942	0.354974
0.622588	0.356985				Q12797	-0.414673	-0.379213	0.170083	0.362051	0.622588	0.622588		Q9NSI6	1793	S	___2	0.999964	UID29908	-0.139131	0.018103	0.0963917	-0.356985	-0.141335	0.356985
0.623171	0.359472				P02545	-0.264596	-0.313378	0.448599	0.554091	0.623171	0.623171		Q9H2Y7	641	S	___2	0.999386	UID29177	-0.172192	0.0279275	-0.0823268	-0.010018	-0.359472	0.359472
0.625849	0.372335				Q14980	-0.328198	-0.182507	0.1838	0.412467	0.625849	0.625849		O94906	279	S	___2	0.976197	UID18544	0.372335	-0.187621	-0.14049	0.122431	-0.169922	0.372335
0.64993	0.380346				P30048	-0.244655	-0.31337	0.432256	0.64993	0.335618	0.64993		Q96I25	155	S	___1	1	UID10527	-0.0100393	-0.0883193	0.032464	0.380346	-0.0969548	0.380346
0.654095	0.381041				Q99653	0.0233345	-0.360123	-0.654095	-0.599338	0.533424	0.654095		O43719	494	S	___2	1	UID17908	-0.197666	0.164125	0.285357	0.0835127	0.381041	0.381041
0.655067	0.383923				P11117	-0.359612	-0.171089	0.355399	0.378338	0.655067	0.655067		Q15021	1339	T	___2	1	UID33076	-0.0168303	0.0880337	-0.017668	-0.383923	0.213704	0.383923
0.661574	0.392972				Q9BYD6	-0.661574	-0.449494	0.213757	0.519389	0.609127	0.661574		Q9Y618	939	S	___2	0.999962	UID31921	-0.0460138	0.148016	-0.230907	-0.00438325	-0.392972	0.392972
0.664006	0.394802				P50897	-0.296965	-0.430408	0.303877	0.252253	0.664006	0.664006		Q9Y266	139	S	___1	1	UID14258	-0.359599	-0.291851	-0.160099	0.394802	0.366866	0.394802
0.669952	0.402151				O75208	-0.163544	-0.14126	0.600288	0.669952	0.417306	0.669952		Q9BPX3	390	S	___1	0.999377	UID11177	-0.353201	0.402151	-0.343337	0.110948	-0.190289	0.402151
0.671987	0.414764				P38646	-0.217276	-0.353535	0.248142	0.487165	0.671987	0.671987		Q9H6Z4	211	S	___1	0.908224	UID12206	0.269214	0.386237	-0.414764	-0.0681943	0.0395777	0.414764
0.689761	0.436021				P48723	-0.438352	-0.509364	0.114769	0.307184	0.689761	0.689761		O95684	156	S	___2	0.999985	UID18770	-0.0189385	-0.201706	-0.436021	-0.0284368	0.211153	0.436021
0.691573	0.436021				O95202	-0.293227	-0.214784	0.351041	0.553703	0.691573	0.691573		O95684	160	S	___2	1	UID18771	-0.0189385	-0.201706	-0.436021	-0.0284368	0.211153	0.436021
0.714722	0.436587				P13667	-0.64904	-0.564804	0.458639	0.217115	0.714722	0.714722		Q8WVC0	154	S	___2	1	UID26932	-0.378789	-0.122832	-0.285833	0.247978	-0.436587	0.436587
0.721291	0.447603				P51991	-0.389807	-0.146428	0.556046	0.721291	0.582243	0.721291		P26639	657	T	___1	1	UID15286	-0.370195	0.224322	0.203563	0.447603	0.0108635	0.447603
0.72139	0.449638				P07942	-0.102313	-0.560179	-0.0742925	0.212409	0.72139	0.72139		Q9Y4H2	365	S	___3	0.999984	UID49034	-0.0374655	-0.449638	-0.25107	-0.058907	-0.134352	0.449638
0.727765	0.451598				P56182	-0.191215	-0.164352	0.0873896	0.34786	0.727765	0.727765		O15320	536	S	___1	0.999997	UID491	-0.18933	-0.364722	-0.043983	-0.451598	-0.349717	0.451598
0.729106	0.45355				P36957	-0.553718	-0.297589	0.229729	0.45609	0.729106	0.729106		Q99567	379	S	___1	0.999999	UID11042	-0.270681	0.264798	-0.4383	-0.0605988	-0.45355	0.45355
0.737867	0.453917				P51151;Q9NP90	-0.339696	-0.19638	0.091512	0.279583	0.737867	0.737867		O75533	328	T	___2	0.998914	UID32233	-0.00260525	-0.30026	-0.0530352	0.00059	0.453917	0.453917
0.739085	0.456763				Q96PK6	-0.54192	0.00962257	0.739085	0.655884	0.233856	0.739085		Q9NTI5	1283	S	___1	1	UID12715	-0.380757	-0.00341878	-0.104369	0.0765382	-0.456763	0.456763
0.741168	0.459423				O00165	-0.107884	-0.075524	0.172199	0.572354	0.741168	0.741168		Q14839	1602	S	___1	1	UID5811	-0.0651507	0.287333	0.0598536	0.279842	0.459423	0.459423
0.746962	0.463665				Q92542	-0.164735	-0.0537713	0.295701	0.386066	0.746962	0.746962		P85037	243	S	___2	0.999735	UID21519	0.275645	-0.0901788	0.463665	-0.077039	-0.0303313	0.463665
0.766146	0.468694				P04792	-0.378755	-0.129744	0.12215	0.434697	0.766146	0.766146		Q10570	756	S	___1	0.771482	UID4850	-0.468694	0.154605	0.41689	-0.244355	-0.172102	0.468694
0.770312	0.471513				P17480	-0.242489	-0.164572	0.231028	0.439	0.770312	0.770312		Q14155	257	S	___1	1	UID5538	0.444003	0.0100768	-0.471513	0.321757	0.362781	0.471513
0.774743	0.474677				Q15904	-0.537859	-0.659521	-0.265884	0.100809	0.774743	0.774743		O60343	570	S	___1	0.795854	UID823	-0.474677	0.18242	-0.172508	0.0663905	0.187777	0.474677
0.778811	0.477045				P04179	-0.138887	-0.128708	0.495768	0.778811	0.631152	0.778811		Q6KC79	2658	S	___1	1	UID7361	-0.261293	0.477045	-0.323302	-0.315174	-0.437897	0.477045
0.778959	0.478158				Q03252	-0.166268	-0.139533	0.546606	0.778959	0.72836	0.778959		Q8WYP5	2226	S	___1	1	UID9900	-0.478158	0.154682	-0.081614	-0.368354	-0.0378322	0.478158
0.779084	0.488351				O75351	-0.149098	-0.316333	-0.387761	-0.168228	0.779084	0.779084		P51532	699	S	___2	1	UID20966	-0.342697	-0.0837565	-0.482335	-0.488351	-0.01725	0.488351
0.794229	0.500825				Q76FK4	-0.295364	0.0122452	0.454109	0.575872	0.794229	0.794229		Q9UPN3	4521	S	___1	1	UID13911	-0.399546	-0.121642	-0.500825	-0.498399	-0.169827	0.500825
0.796274	0.501682				Q16891	-0.541105	-0.379185	0.310083	0.423182	0.796274	0.796274		Q15154	372	S	___1	0.939396	UID6003	0.273777	0.0533767	0.42845	-0.0709262	-0.501682	0.501682
0.814876	0.501966				Q99878;Q96KK5;P20671;P0C0S8;P04908	-0.217445	-0.211327	0.582417	0.496263	0.814876	0.814876		Q9H6X2	362	S	___1	1	UID12202	-0.190663	-0.364994	-0.317435	-0.248119	0.501966	0.501966
0.816756	0.504216				Q29RF7	-0.816756	-0.165848	0.382654	0.784877	0.694705	0.816756		P08581	990	S	___2	0.999931	UID19154	-0.0120795	-0.253306	-0.129171	0.0274217	-0.504216	0.504216
0.818947	0.50504				Q04837	-0.309437	-0.332558	0.549308	0.818947	0.685013	0.818947		Q14966	558	S	___2	1	UID23034	0.0770382	0.053107	0.197862	-0.50504	0.150519	0.50504
0.822962	0.505482				O95302;Q75LS8	-0.198022	-0.177449	0.193337	0.510962	0.822962	0.822962		Q13542	65	S	___1	0.913271	UID5372	0.132774	0.203285	0.344897	-0.505482	-0.0227827	0.505482
0.834985	0.507132				P04083	-0.341787	-0.370882	0.20456	0.397611	0.834985	0.834985		Q9Y4H2	391	S	___3	0.999009	UID49024	-0.233615	0.507132	0.412843	-0.350033	-0.216381	0.507132
0.836178	0.510837				P20700	-0.145014	-0.13646	0.558886	0.836178	0.786025	0.836178		O75362	662	S	___2	0.960633	UID18260	-0.224967	-0.503984	-0.258067	-0.0999413	-0.510837	0.510837
0.850004	0.51242				Q9Y2B0	-0.0902023	-0.490874	-0.158417	0.214501	0.850004	0.850004		Q5T5U3	1114	S	___1	0.995695	UID6897	-0.246919	-0.22288	-0.382047	-0.51242	0.266128	0.51242
0.87083	0.514795				O43290	0.122951	0.00704892	-0.698169	-0.87083	-0.823836	0.87083		Q9NQS7	197	S	___1	0.910685	UID12568	-0.23312	-0.245016	0.279278	0.261794	0.514795	0.514795
0.87369	0.516535				Q96I25	-0.501614	-0.271048	0.399487	0.428288	0.87369	0.87369		Q8IWI9	2882	S	___1	1	UID8641	0.0080075	-0.32271	-0.516535	-0.170821	-0.425221	0.516535
0.87605	0.51789				Q14197	-0.236931	-0.175466	0.179918	0.428702	0.87605	0.87605		Q04323	200	S	___1	0.972841	UID4556	0.0975665	-0.248503	-0.118061	-0.105171	0.51789	0.51789
0.884818	0.518917				Q9UBR2	-0.164559	-0.158758	0.12574	0.413368	0.884818	0.884818		Q15149	125	S	___1	1	UID5981	-0.310267	0.416443	-0.462311	-0.518917	-0.487543	0.518917
0.887979	0.51942				P42566	-0.105911	-0.20407	-0.359036	-0.887979	-0.726384	0.887979		Q9C0D5	270	S	___1	1	UID11749	-0.51942	0.282157	-0.128927	-0.225251	-0.17412	0.51942
0.898889	0.520208				P11279	-0.000447591	-0.0934029	0.225424	0.495652	0.898889	0.898889		Q9HB90	2	S	___2	0.999963	UID29571	-0.192124	0.520208	-0.120703	-0.282982	0.15245	0.520208
0.903574	0.523163				Q96TA2	-0.548729	-0.424152	0.04743	0.0651385	0.903574	0.903574		O95359	962	S	___1	0.999883	UID1482	-0.112017	-0.264546	-0.0961495	0.523163	0.375666	0.523163
0.909486	0.524768				P49023	-0.0671438	-0.0162665	-0.576274	-0.867744	-0.909486	0.909486		P15822	130	S	___1	0.819019	UID2223	-0.0414705	-0.20285	-0.524768	-0.282438	-0.297929	0.524768
0.912549	0.527197				Q96EL3	0.201513	-0.446742	0.427066	0.912549	0.81397	0.912549		Q8TEW0	873	S	___1	0.999639	UID9582	-0.237297	0.060749	-0.434205	-0.218686	-0.527197	0.527197
0.915591	0.53086				P07237	-0.146265	-0.133505	0.145062	0.21255	0.915591	0.915591		Q9H792	854	S	___1	0.919148	UID12223	0.53086	-0.0327133	0.00913425	-0.216181	-0.205163	0.53086
0.918411	0.531125				Q70UQ0	-0.180178	-0.202854	0.112693	0.379554	0.918411	0.918411		Q96F45	228	S	___2	0.968695	UID27623	-0.054309	-0.0797863	0.0567385	-0.0937535	0.531125	0.531125
0.91939	0.533832				P30046;A6NHG4	-0.147279	-0.200154	-0.169088	-0.426239	-0.91939	0.91939		O95297	219	S	___1	0.999984	UID1455	-0.533832	-0.136869	-0.503962	-0.163195	0.503249	0.533832
0.921303	0.535316				Q9P260	-0.3322	-0.342179	-0.327721	0.746639	0.921303	0.921303		O96028	544	T	___1	1	UID15095	-0.530586	0.167657	-0.330016	-0.535316	-0.373659	0.535316
0.929537	0.53917				Q8N983	-0.489995	-0.3563	-0.100948	0.233384	0.929537	0.929537		O75179	2067	S	___1	0.999989	UID1033	-0.222314	-0.448538	-0.53917	-0.481756	-0.507923	0.53917
0.93243	0.54017				Q8NFQ8	-0.147644	-0.136113	0.256416	0.370974	0.93243	0.93243		Q6R327	1175	T	___1	0.904448	UID16120	-0.0206285	0.529194	0.0885673	-0.189128	-0.54017	0.54017
0.935017	0.541674				O75880	-0.187218	-0.175103	0.456691	0.50934	0.935017	0.935017		O75962	2455	S	___1	0.99992	UID1228	0.144725	0.0129917	-0.246748	0.450599	0.541674	0.541674
0.943463	0.543306				O00461	-0.181916	-0.0770473	-0.0175781	0.310214	0.943463	0.943463		Q7KZ85	1718	T	___1	0.995776	UID16158	0.543306	0.403534	0.00383975	-0.190638	0.242929	0.543306
0.94993	0.544695				Q8N5I9	0.474039	0.0694396	-0.576445	-0.9254	-0.94993	0.94993		Q765P7	300	S	___1	0.82364	UID7865	-0.048615	0.539261	0.133716	0.544695	-0.250653	0.544695
0.96217	0.549095				P63241;Q6IS14;Q9GZV4	-0.291778	0.0226307	-0.303069	-0.485187	-0.96217	0.96217		Q99567	517	S	___1	1	UID11037	-0.0780265	0.306417	0.23306	-0.1377	0.549095	0.549095
0.962875	0.550607				Q9GZT3	0.0325349	-0.099898	0.245783	0.633319	0.962875	0.962875		P51116	410	S	___1	0.985898	UID3724	0.550607	-0.142725	0.0381598	-0.205407	-0.159994	0.550607
0.963739	0.556265				Q13151	-0.388575	-0.278302	-0.00585429	0.274419	0.963739	0.963739		P33316	99	S	___1	0.998639	UID2945	0.306461	-0.556265	-0.184358	0.0918888	-0.237097	0.556265
0.965457	0.558736				Q8NBS9	-0.125785	-0.294722	0.19294	0.260855	0.965457	0.965457		Q6UB99	1509	S	___1	1	UID7640	0.400591	0.558736	-0.120099	-0.501281	-0.375045	0.558736
0.972775	0.56709				Q8N5K1	-0.109896	-0.101165	0.143343	0.18309	0.972775	0.972775		P18887	453	T	___2	0.999953	UID32448	-0.221734	-0.244462	-0.530101	-0.105058	0.56709	0.56709
0.982173	0.568216				P47224	-0.00960159	-0.244994	-0.982173	-0.212802	0.717041	0.982173		Q9UQ35	782	S	___3	0.989458	UID48535	0.240222	-0.550452	-0.443971	-0.438283	-0.568216	0.568216
0.990292	0.571935				P07203	-0.119265	-0.309503	-0.124154	-0.049643	0.990292	0.990292		Q96F45	237	S	___2	0.87466	UID27624	0.571935	0.475008	0.08041	0.107062	0.00350625	0.571935
0.993027	0.574365				Q12907	-0.467579	-0.357169	0.433217	0.668074	0.993027	0.993027		O75821	42	S	___2	0.999377	UID18421	-0.197244	-0.574365	-0.557359	-0.192771	-0.045574	0.574365
0.994006	0.575003				Q15843	-0.132669	-0.155413	-0.149218	-0.120269	-0.994006	0.994006		P78344	508	T	___1	0.999999	UID15572	-0.218566	-0.283265	-0.246281	-0.249339	-0.575003	0.575003
0.99665	0.578522				Q05519	-0.172384	-0.377523	-0.994336	-0.877187	-0.99665	0.99665		Q70CQ2	3406	S	___1	0.973482	UID7819	0.578522	0.0668567	0.152323	-0.444175	-0.427946	0.578522
1.00008	0.579733				P56385	-0.0738042	-0.171419	0.752771	0.556737	1.00008	1.00008		Q9ULU4	495	S	___2	0.995555	UID31044	0.579733	-0.347469	-0.0218435	-0.445139	-0.081421	0.579733
1.01057	0.581182				P30519	-0.0986519	-0.0800902	0.347062	0.594041	1.01057	1.01057		Q9UKN8	611	S	___1	1	UID13694	-0.2741	0.581182	0.507442	0.118931	-0.432809	0.581182
1.01571	0.582376				Q15427	0.0935364	0.162673	-0.183081	-0.42993	-1.01571	1.01571		Q5JRA6	1745	S	___1	0.999808	UID6645	0.413026	0.532856	0.582376	-0.39742	-0.579374	0.582376
1.01571	0.582837				Q8NBJ7	-0.0934658	-0.191089	0.426675	0.581607	1.01571	1.01571		Q9HCK8	1995	S	___2	0.999983	UID29667	0.375443	0.582837	0.529362	0.317898	-0.0273488	0.582837
1.02025	0.584243				Q99442	0	0	1.02025	-0.883038	0	1.02025		Q7Z309	137	S	___2	0.999764	UID25227	-0.236011	-0.00891737	0.584243	0.274267	0.101403	0.584243
1.02067	0.584251				P33316	-0.260211	-0.24401	-0.58385	-0.789374	-1.02067	1.02067		Q7Z5Q1	89	S	___1	0.999482	UID8170	0.138186	-0.125787	-0.38653	-0.584251	-0.24335	0.584251
1.02126	0.585511				Q07812	0.107169	0.237144	0.120776	0.358294	1.02126	1.02126		Q9UQ35	1497	S	___2	1	UID31395	0.457281	-0.585511	0.0748785	0.52763	0.163715	0.585511
1.02781	0.585511				Q92522	-0.206844	-0.000207901	0.209699	0.571934	1.02781	1.02781		Q9UQ35	1499	S	___2	0.999992	UID31396	0.457281	-0.585511	-0.236867	0.336583	0.163715	0.585511
1.03007	0.587964				P50213	-0.40603	-0.123354	0.733153	1.02374	1.03007	1.03007		Q63ZY3	375	S	___1	1	UID7176	0.0224485	0.299828	0.354553	0.587964	-0.382499	0.587964
1.0412	0.589895				Q9BWJ5	0.0468381	0.00428645	-0.361883	-0.516358	-1.0412	1.0412		Q86UU0	999	S	___1	0.912312	UID8306	0.243037	0.589895	0.316618	0.502855	-0.541908	0.589895
1.0472	0.590259				P05556	-0.0786362	-0.218556	0.0833206	0.43339	1.0472	1.0472		Q14134	9	S	___2	0.985108	UID22702	0.590259	0.389656	-0.252823	-0.404568	-0.517514	0.590259
1.05424	0.592028				P30101	-0.186715	-0.216552	0.287287	0.430791	1.05424	1.05424		Q6ZRV2	903	S	___2	0.994516	UID24984	0.00757362	0.457465	0.33468	0.377869	-0.592028	0.592028
1.05676	0.595154				O75190;Q8WWF6;Q7Z6W7	0.96938	-0.0245127	-1.05676	0.0171558	0.00037988	1.05676		P05387	79	S	___1	0.999993	UID1804	-0.153524	-0.477201	0.132108	0.595154	-0.185478	0.595154
1.0718	0.597719				Q9BVC6	-0.275351	-0.298908	0.286672	0.476077	1.0718	1.0718		P18858	195	T	___2	0.99999	UID32442	0.221604	0.597719	0.49592	-0.395335	-0.0011595	0.597719
1.07301	0.598085				P57105	-0.174608	-0.216401	0.135654	0.424252	1.07301	1.07301		Q9Y4H2	523	S	___2	0.98961	UID31819	-0.334646	-0.220971	-0.598085	-0.456594	-0.18728	0.598085
1.07319	0.598962				P27824	-0.111363	-0.15363	0.17091	0.391924	1.07319	1.07319		Q99594	145	S	___1	0.979696	UID11086	-0.434864	0.598962	0.11792	-0.036456	-0.375773	0.598962
1.07391	0.605113				P41236;Q6NXS1	-0.0847747	-0.0427469	-0.793613	-0.842134	-1.07391	1.07391		Q53F19	415	S	___2	1	UID23766	0.605113	0.234218	0.335766	-0.509594	-0.330451	0.605113
1.07492	0.607078				Q9Y6D9	-0.396163	-0.363468	0.357197	0.846747	1.07492	1.07492		Q9P2E9	615	S	___1	1	UID13267	0.00808925	-0.103239	-0.519936	-0.607078	-0.475256	0.607078
1.07626	0.611811				P07686	-0.0810369	-0.189345	0.320275	0.585704	1.07626	1.07626		Q13813	1063	S	___1	0.995125	UID5446	0.340437	-0.178146	-0.418914	0.611811	0.478933	0.611811
1.07917	0.613228				P35221	-0.335183	-0.624615	-0.867977	-0.931654	-1.07917	1.07917		Q86YP4	189	T	___1	0.983433	UID16238	-0.330152	-0.123981	0.613228	0.569047	-0.408649	0.613228
1.07995	0.615077				Q13951	-0.368447	-0.211098	-0.572238	-0.759288	-1.07995	1.07995		Q9P2N6	515	S	___1	0.812762	UID13294	0.615077	0.470641	0.240032	-0.160726	-0.228384	0.615077
1.08038	0.615482				Q9Y2R0	-0.0838089	-0.395838	0.365044	0.586438	1.08038	1.08038		Q96JG6	559	S	___1	0.999956	UID10553	-0.615482	0.316655	-0.512708	-0.417197	-0.00932037	0.615482
1.08556	0.616214				Q96AY3	0.0236867	-0.00993029	0.296153	0.532138	1.08556	1.08556		P50613	170	T	___1	1	UID15488	-0.196594	0.0971525	-0.49397	-0.236901	-0.616214	0.616214
1.08635	0.616456				Q13586	-0.298714	-0.0999978	0.382397	0.65705	1.08635	1.08635		Q9NPI6	525	S	___1	0.990448	UID12521	0.097433	-0.475491	-0.277412	-0.5917	-0.616456	0.616456
1.08847	0.617098				Q92733	-0.0440006	-0.0403926	-0.949567	-0.992161	-1.08847	1.08847		P34932	76	S	___1	1	UID2957	-0.0120959	0.0416832	-0.617098	0.00305701	-0.277965	0.617098
1.09209	0.619464				P20810	0.106873	-0.0311527	-0.760868	-0.838435	-1.09209	1.09209		Q9BQG0	1244	T	___2	0.760085	UID33806	-0.554287	-0.233368	-0.195671	-0.256076	-0.619464	0.619464
1.09367	0.620733				P42126	-0.78951	-0.329458	0.266106	0.00715892	-1.09367	1.09367		Q9BUH6	148	S	___1	1	UID11355	0.326997	-0.620733	-0.565967	-0.0110728	-0.33859	0.620733
1.09643	0.6209				Q5JRA6	0.061409	-0.0774485	0.249004	0.509542	1.09643	1.09643		Q8TAQ2	304	S	___3	0.999957	UID43867	-0.439161	-0.229181	0.6209	-0.587597	-0.539467	0.6209
1.10431	0.621668				Q96AE4	-0.0486069	-0.158319	-0.624944	-0.72444	-1.10431	1.10431		Q01130	187	S	___3	0.999949	UID38836	-0.342967	0.356368	-0.621668	0.0912492	-0.420535	0.621668
1.10592	0.622183				O43567	-0.413193	-0.905198	1.10592	0.220698	1.07523	1.10592		Q9BQA1	5	T	___1	1	UID16590	-0.245597	-0.107004	-0.622183	-0.547076	-0.226778	0.622183
1.11926	0.626066				Q9NPI6	-0.432194	-0.309193	0.22953	-0.0785202	1.11926	1.11926		P11717	2409	S	___1	1	UID2102	-0.322313	-0.618369	0.177126	0.113547	0.626066	0.626066
1.12111	0.629613				P62256	0.147109	-0.0022138	-0.323868	-0.370325	-1.12111	1.12111		P60709;P63261;Q9BYX7;P68133;P68032;P63267;P62736;Q562R1;Q6S8J3;A5A3E0	239;239;239;241;241;240;241;240;939;939	S	___1	0.999971	UID4093	-0.180265	-0.629613	-0.366269	0.169613	0.590373	0.629613
1.12843	0.629828				Q9NPD8	-0.0762348	-0.143785	-0.762562	-0.83983	-1.12843	1.12843		Q6P9H4	383	S	___1	0.998918	UID7515	0.231046	0.431595	0.3798	-0.629828	-0.50918	0.629828
1.13582	0.632873				O15514	0.00124804	-0.19799	-0.509831	-1.13582	-1.10796	1.13582		Q9P2F8	194	S	___1	0.892124	UID13272	0.0673622	-0.486504	-0.136404	-0.632873	-0.0889408	0.632873
1.14172	0.633978				Q01844	0.137371	0.0606111	-0.218686	-0.465002	-1.14172	1.14172		Q9Y520	2105	S	___1	1	UID14624	0.62759	-0.300853	0.244775	0.313355	-0.633978	0.633978
1.1453	0.635127				Q9Y3D3	0.335517	-1.03399	-0.887626	0.993361	1.1453	1.1453		Q9Y618	943	S	___2	0.872644	UID31922	0.473198	-0.176951	0.635127	0.505718	0.215716	0.635127
1.15143	0.637437				Q15121	0.105916	-0.00895182	-0.581511	-0.720771	-1.15143	1.15143		Q8NG08	1048	S	___1	0.975129	UID9368	-0.423254	0.268439	-0.637437	-0.0598825	0.235895	0.637437
1.15153	0.637648				P62310	-0.155945	-0.205311	-0.589047	-0.850973	-1.15153	1.15153		Q6PJF5	177	S	___1	0.998966	UID7549	-0.637648	0.583305	-0.259842	-0.0386243	-0.0297757	0.637648
1.15346	0.640843				Q6SPF0	0	0	0.0439027	0.780904	1.15346	1.15346		P17181	495	S	___1	0.977179	UID2309	-0.261027	-0.256094	-0.428506	-0.576531	0.640843	0.640843
1.15561	0.641541				O75368	-0.0546093	0.102761	-0.413961	-0.545931	-1.15561	1.15561		Q07157	968	S	___1	0.997457	UID4653	0.0501593	0.139292	0.641541	0.229865	0.00516975	0.641541
1.15878	0.642215				O75822	-0.111629	-0.101576	-0.791715	-0.828491	-1.15878	1.15878		Q562F6	1032	S	___1	0.997592	UID6585	0.184652	-0.428682	0.642215	0.383703	0.180274	0.642215
1.16146	0.645035				Q05397	-0.333859	-1.16146	-0.74811	0.253022	0.60817	1.16146		O75691	1741	T	___1	1	UID15025	-0.467616	0.645035	0.532546	0.211934	-0.280404	0.645035
1.16464	0.645246				P49459	-0.0190741	-0.309125	-0.379569	-0.534333	-1.16464	1.16464		O75821	42	S	___1	0.999377	UID1208	-0.0931133	-0.209915	-0.0614445	0.645246	0.382524	0.645246
1.17575	0.645378				Q6I9Y2	-0.0266094	-0.00803248	0.352505	0.659655	1.17575	1.17575		Q8NEZ4	2811	S	___1	0.999998	UID9308	-0.317225	0.496991	-0.24057	-0.532772	-0.645378	0.645378
1.18339	0.648698				Q14847	-0.225857	-0.186742	-0.584953	-0.754971	-1.18339	1.18339		P07947	40	S	___1	0.866367	UID1908	-0.184054	-0.405642	-0.0392403	0.391206	-0.648698	0.648698
1.18886	0.648854				O95994;Q8TD06	-0.105788	-0.107178	0.392934	0.658771	1.18886	1.18886		Q9GZN2	4	S	___1	0.77205	UID11776	0.648854	-0.476376	-0.167772	-0.378928	-0.52452	0.648854
1.18943	0.64909				O43920	-0.126721	-0.00323486	0.406172	0.657481	1.18943	1.18943		P47755	9	S	___1	1	UID3435	0.00646263	-0.225608	-0.64909	-0.458599	0.237353	0.64909
1.19253	0.650597				P30041	-0.448647	-0.365616	-0.355087	-0.484816	-1.19253	1.19253		Q147X3	190	S	___1	0.961779	UID5794	0.545524	-0.650597	-0.619362	-0.14267	-0.590034	0.650597
1.19523	0.651431				P14625;Q58FF3	-0.373949	-0.299692	0.397729	0.590895	1.19523	1.19523		Q9BXK1	99	S	___1	0.999454	UID11511	0.429876	0.651431	-0.0816748	0.140949	0.221617	0.651431
1.19529	0.651604				Q13162	-0.683761	-0.443389	0.43869	0.452451	1.19529	1.19529		Q8WYP5	1283	S	___1	1	UID9887	-0.651604	-0.0835217	0.179651	0.572259	0.25477	0.651604
1.20394	0.65165				O14777	-0.0476322	-0.649365	-1.20029	-1.20394	-0.848105	1.20394		Q15527	195	T	___2	1	UID33101	0.453471	-0.0843025	-0.23043	0.65165	0.245083	0.65165
1.20412	0.654294				Q96CP2	-0.200831	-0.337311	-1.01964	-1.20412	-1.09456	1.20412		O95757	599	S	___1	0.999904	UID1579	-0.380015	0.241916	-0.295989	-0.514153	-0.654294	0.654294
1.20547	0.654403				P54727	-0.00780869	0.0298405	-0.418137	-0.517933	-1.20547	1.20547		Q9UJ70	76	S	___1	0.9989	UID13599	0.430001	0.0353395	-0.105721	-0.354478	-0.654403	0.654403
1.21384	0.65702				P54725	-0.342382	-0.231278	-0.479055	-0.788612	-1.21384	1.21384		Q765P7	612	S	___1	1	UID7862	0.044691	-0.365488	-0.233065	-0.65702	-0.246229	0.65702
1.21797	0.657325				O96000	-0.104003	-0.342363	0.249517	0.664062	1.21797	1.21797		Q9HCK8	2008	S	___2	0.998992	UID29668	-0.657325	0.336131	0.534164	0.45472	0.319508	0.657325
1.22404	0.65927				O75947	-0.0597763	-0.179724	0.14491	0.350805	1.22404	1.22404		Q99549	51	S	___1	1	UID11030	-0.0201707	0.226937	0.65927	0.577043	-0.037878	0.65927
1.22859	0.659942				O75494;Q8WXF0	-0.0632102	-0.168701	-0.125037	-0.470203	-1.22859	1.22859		Q6NYC8	213	S	___2	1	UID24621	-0.0615265	-0.0606392	-0.18978	-0.18239	-0.659942	0.659942
1.22933	0.663156				Q9Y4L1	-0.492315	-0.2384	0.523479	0.616765	1.22933	1.22933		Q16576	10	T	___1	1	UID15925	-0.134894	-0.200285	-0.663156	0.329383	-0.271687	0.663156
1.22951	0.663978				Q9H3Q1	0.161578	0.0545349	-0.438319	-0.772697	-1.22951	1.22951		Q9UHV7	890	S	___1	0.999963	UID13539	-0.00530242	0.568104	-0.191623	-0.50909	-0.663978	0.663978
1.23015	0.666044				P11021	-0.0832151	-0.143387	0.268896	0.515844	1.23015	1.23015		Q7Z401	1587	S	___1	0.887282	UID8055	0.21057	0.666044	0.320185	0.659509	-0.210138	0.666044
1.23122	0.66667				Q96AG4	-0.238328	-0.271453	0.0575771	0.370551	1.23122	1.23122		Q9NSI6	1788	S	___2	0.977478	UID29907	-0.549771	0.422952	0.453463	0.66667	0.285106	0.66667
1.23678	0.670558				Q14019	-0.494865	-0.356674	-0.37756	-0.822394	-1.23678	1.23678		O75153	664	S	___1	1	UID1015	0.0072568	0.122899	-0.670558	0.0456922	0.0479566	0.670558
1.24273	0.671118				Q13405	-0.0647608	-0.0669969	0.377103	0.622537	1.24273	1.24273		Q9H7D7	121	S	___1	1	UID12235	-0.316394	-0.103638	-0.636886	-0.671118	-0.203171	0.671118
1.24506	0.673133				Q9BRD0	1.09629	0.737033	0.701936	0.930099	-1.24506	1.24506		Q8TEK3	374	S	___1	1	UID9559	-0.18344	0.302189	0.538135	0.673133	-0.545566	0.673133
1.24571	0.675959				Q9BY89	-0.0646502	-0.0323518	-1.24571	-0.367652	-0.686936	1.24571		Q86WR7	8	S	___2	0.999996	UID25668	-0.36994	0.675959	0.654439	-0.426271	-0.584994	0.675959
1.24615	0.679705				P16083	-0.519735	-0.378239	-0.438679	-0.639119	-1.24615	1.24615		Q9H8Y8	415	T	___1	0.999009	UID16728	0.044652	-0.342055	0.107479	0.131896	0.679705	0.679705
1.25932	0.681291				O00330	-0.293748	-0.205119	0.331466	0.790155	1.25932	1.25932		Q8N122	863	S	___2	0.998324	UID26080	-0.311782	0.169951	0.681291	0.34873	-0.540165	0.681291
1.25979	0.683305				Q86TS9	0.182334	0	1.18056	1.25979	0.866132	1.25979		Q5VSL9	335	S	___1	1	UID7004	-0.683305	-0.250601	-0.592564	-0.53142	0.142814	0.683305
1.26059	0.685475				Q5T5U3	0	0	-1.08562	0	-1.26059	1.26059		Q7Z5L9	457	S	___2	1	UID25378	0.139785	0.660825	0.529159	0.685475	0.654059	0.685475
1.26197	0.689617				O14653	-0.0763041	-0.336647	0.651384	0.915961	1.26197	1.26197		Q9H4A3	2011	S	___2	0.88365	UID29259	0.689617	0.130285	0.267398	0.252429	0.41739	0.689617
1.26253	0.693204				O95571	-0.541626	0.492549	1.12511	1.26253	0.941911	1.26253		Q9BWF3	86	S	___1	0.999951	UID11462	0.302412	-0.340944	-0.693204	-0.242228	0.453045	0.693204
1.26355	0.694088				Q969V6	0.242591	-0.13811	-0.502608	-0.679817	-1.26355	1.26355		Q6VMQ6	445	S	___1	0.999981	UID7676	-0.283302	-0.221992	-0.694088	-0.175608	-0.510841	0.694088
1.26568	0.696251				Q9Y520	-0.0199121	-0.264928	-0.909038	-1.04213	-1.26568	1.26568		Q9Y3B9	11	S	___1	0.999885	UID14432	-0.153143	-0.696251	-0.0153552	0.549493	0.188189	0.696251
1.26627	0.696799				P29966	-0.00956154	0.0401039	-0.844388	-0.988533	-1.26627	1.26627		Q8TDB6	532	S	___1	0.999999	UID9502	-0.391144	0.294006	0.611669	0.383088	-0.696799	0.696799
1.26695	0.696998				O60784	0.224162	0.423783	0.421929	0.0781849	-1.26695	1.26695		Q92598	809	S	___1	1	UID9997	-0.234805	-0.259514	-0.692692	-0.696998	-0.496327	0.696998
1.26744	0.699016				P19404	-0.0584456	-0.0911764	0.282221	0.669534	1.26744	1.26744		Q8TEW0	383	S	___1	0.997933	UID9590	-0.178748	0.176938	0.317391	0.43034	0.699016	0.699016
1.27305	0.706217				P30049	0.0871722	-0.12342	-0.0644493	0.409114	1.27305	1.27305		P38398	1613	S	___1	0.993816	UID3079	0.146613	-0.611481	-0.706217	0.245899	-0.0519545	0.706217
1.27558	0.706591				Q9UJZ1	-0.27157	-0.264958	0.382019	0.80926	1.27558	1.27558		Q12802	1929	S	___2	0.991194	UID22110	0.146157	0.143231	0.316161	0.706591	-0.228108	0.706591
1.27583	0.706839				Q9HCN8	-0.180459	-0.0604356	0.478535	0.716681	1.27583	1.27583		Q8N7R7	344	S	___1	1	UID9077	-0.255924	-0.0228075	0.0915513	-0.606535	-0.706839	0.706839
1.27753	0.706917				Q96JB5	-0.388755	-0.33536	0.226099	0.508531	1.27753	1.27753		Q92766	1219	S	___1	0.999976	UID10076	-0.526714	0.0440832	-0.628138	-0.265504	0.706917	0.706917
1.27892	0.707137				Q13765;E9PAV3;Q9BZK3	-0.351685	-0.312124	-0.379299	-0.645009	-1.27892	1.27892		Q9UDY2	174	S	___2	1	UID30601	0.403099	-0.0359282	0.0529858	-0.23661	-0.707137	0.707137
1.27981	0.708249				O75223	-0.588193	-0.310635	-0.383149	-0.634295	-1.27981	1.27981		Q92585	321	S	___1	0.932729	UID9986	0.708249	0.0292975	-0.438025	0.696587	-0.267273	0.708249
1.28579	0.711219				P35232	-0.441452	-0.311096	0.380384	0.634011	1.28579	1.28579		O94913	494	S	___1	1	UID1341	0.0528285	0.711219	-0.171063	-0.134506	-0.597174	0.711219
1.28597	0.712598				Q9H446	-0.213799	-0.185787	-0.576558	-0.895145	-1.28597	1.28597		Q6ZRV2	892	S	___1	0.999562	UID7770	-0.590911	-0.170245	-0.605223	-0.167153	-0.712598	0.712598
1.28822	0.713434				P23588;REV__P23588	-0.0982443	-0.210408	-0.702976	-1.07029	-1.28822	1.28822		O43896	676	S	___2	0.997858	UID17952	0.713434	0.183852	0.12725	0.427731	0.0942437	0.713434
1.2909	0.717663				Q9UMY4	-0.178585	-0.148605	-0.288726	-0.66964	-1.2909	1.2909		P31321	83	S	___1	0.999986	UID2908	0.117733	-0.0239318	-0.717663	-0.35254	0.656364	0.717663
1.29162	0.718832				Q7Z7H5	-0.28669	-0.269252	0.548154	0.804492	1.29162	1.29162		Q6P996	722	S	___2	0.776462	UID24720	0.369258	0.718832	0.0830192	0.425175	-0.184431	0.718832
1.29425	0.720928				Q99436	-0.570726	-0.419301	-0.216095	-0.318312	-1.29425	1.29425		P49321	176	S	___1	1	UID3529	-0.375969	-0.720928	-0.358394	0.487247	-0.321007	0.720928
1.29585	0.721819				P27797	0.213788	0.219567	0.594095	0.742539	1.29585	1.29585		O43896	674	S	___2	0.993659	UID17951	0.475817	-0.207784	-0.582374	-0.721819	-0.120072	0.721819
1.29651	0.722487				Q9BRQ6	0.0109927	0.128515	0.427281	0.663348	1.29651	1.29651		Q8TD19	254	T	___1	0.999998	UID16374	0.314996	0.210754	-0.009228	0.722487	0.424726	0.722487
1.29674	0.722767				Q13445	0.00921059	-0.315734	-0.0126502	0.45378	1.29674	1.29674		P21333	2510	S	___1	1	UID2522	0.722767	-0.387954	-0.624514	-0.662369	-0.37276	0.722767
1.29792	0.723865				Q13442	-0.2215	-0.203978	-0.796268	-0.886686	-1.29792	1.29792		Q8WVC0	151	S	___2	1	UID26931	-0.4814	-0.723865	-0.122677	0.233121	-0.054458	0.723865
1.29988	0.726627				Q9NTZ6	-1.29099	-0.232435	0.55051	0.965769	1.29988	1.29988		Q9GZV5	105	S	___2	0.986547	UID29009	0.726627	0.626081	0.525308	0.543025	-0.045735	0.726627
1.30003	0.72854				O00264	-0.216723	-0.00191371	0.264105	0.496962	1.30003	1.30003		Q0ZGT2	80	S	___1	1	UID4846	-0.0014035	0.0546395	0.72854	0.546642	-0.593307	0.72854
1.30006	0.729788				Q99798	-0.583448	-0.407393	0.224955	0.0231183	-1.30006	1.30006		Q99590	880	S	___3	0.956766	UID45487	0.0779327	0.533881	0.729788	0.231787	-0.287744	0.729788
1.30216	0.729886				P07108	-0.353967	-0.378774	-0.560207	-0.790149	-1.30216	1.30216		P06241;P09769;P07947	185;180;194	Y	___1	0.999593	UID17126	0.176436	-0.388254	0.363407	0.225774	0.729886	0.729886
1.30616	0.730323				O94826	-0.218098	-0.228451	0.461466	0.766518	1.30616	1.30616		Q01130	191	S	___3	1	UID38835	0.243027	0.730323	-0.271177	0.514219	0.529239	0.730323
1.30686	0.732501				O95292	0.147029	0.0568689	0.390222	0.455847	1.30686	1.30686		P57740	55	T	___1	0.784203	UID15545	-0.45457	0.444485	-0.0158735	-0.595597	-0.732501	0.732501
1.31175	0.736728				Q5JRX3	0.458088	-0.277108	0.430677	0.713206	-1.31175	1.31175		Q92667	445	S	___1	0.995864	UID10049	0.13227	0.434159	0.736728	0.288194	0.0172807	0.736728
1.31342	0.738441				Q13595	-0.471822	-0.152829	-0.151886	-0.392703	-1.31342	1.31342		P49915	332	S	___1	0.999925	UID3675	0.064199	0.632853	0.738441	0.650623	0.639799	0.738441
1.3149	0.738541				P05783;CON__H-INV:HIT000015463;CON__Q92764;CON__Q497I4;Q92764;CON__Q14525;CON__Q14532;CON__A2AB72;CON__O76015;CON__O76014;CON__Q2M2I5;Q14525;Q14532;O76014;O76015;Q2M2I5	-0.498604	-0.248298	0.95672	1.25533	1.3149	1.3149		Q96Q15	3570	S	___2	0.943853	UID27960	-0.725816	-0.189925	-0.624599	-0.294018	0.738541	0.738541
1.31927	0.738682				Q9BVK6	-0.547396	-0.338757	0.310933	0.699658	1.31927	1.31927		P36507	394	T	___1	0.999947	UID15349	0.253882	0.525453	-0.396281	-0.305017	-0.738682	0.738682
1.32476	0.739487				O43678	-0.165017	-0.166656	0.124734	0.42327	1.32476	1.32476		Q5JSH3	563	S	___1	0.803494	UID6663	-0.474068	0.33283	0.0516905	-0.461817	-0.739487	0.739487
1.32591	0.743091				P08572	0.321672	-0.820609	0.358497	0.380891	1.32591	1.32591		Q86WR7	311	S	___1	0.928542	UID8453	0.00352725	-0.145138	-0.743091	-0.331655	-0.0419575	0.743091
1.33104	0.745553				P49585;Q9Y5K3	-0.497296	-0.254607	-0.491043	-0.741831	-1.33104	1.33104		Q6RFH5	361	S	___1	1	UID7618	0.240497	0.0973457	0.745553	0.402686	-0.671973	0.745553
1.33286	0.746127				Q6EMK4	0.651381	-0.233896	-1.32815	-0.727948	-1.33286	1.33286		Q9H5H4	139	S	___1	0.999972	UID12125	-0.746127	-0.17205	-0.129533	-0.540632	-0.0483445	0.746127
1.33928	0.747399				Q9H299	-0.154594	0.0779044	-0.549391	-0.755283	-1.33928	1.33928		Q9Y3X0	386	S	___1	0.986753	UID14466	0.418371	-0.200733	0.372879	0.0770932	-0.747399	0.747399
1.33957	0.751924				P14174	-0.512287	-0.185445	-0.18586	-0.589765	-1.33957	1.33957		O95628	432	S	___1	0.997298	UID1542	-0.260959	0.751924	0.472335	0.602936	-0.345759	0.751924
1.34169	0.751935				Q9BS26	-0.0194836	-0.0642509	0.286104	0.632807	1.34169	1.34169		Q9UKJ3	1014	S	___1	1	UID13674	0.751935	-0.559821	-0.715515	-0.0998568	0.650555	0.751935
1.35064	0.752128				P35658	-0.545615	0.0597401	0.874779	1.01016	1.35064	1.35064		Q96RS0	89	S	___2	1	UID28024	-0.752128	-0.489655	-0.710257	-0.698677	-0.470296	0.752128
1.35232	0.752371				O75683	-0.0792567	0.101835	-0.839038	-1.35232	-0.107941	1.35232		Q6PFW1	1149	T	___1	0.894191	UID16099	0.467569	0.686237	-0.134445	-0.323167	-0.752371	0.752371
1.35684	0.754142				Q9BZZ5	-0.570534	-0.441844	-0.302631	-0.589717	-1.35684	1.35684		P20700	393	S	___1	0.999687	UID2473	0.0891504	0.484802	0.754142	-0.215964	0.219203	0.754142
1.35942	0.754142				O43399	0.142872	0.0150166	-0.697404	-1.01345	-1.35942	1.35942		Q03252	407	S	___1	0.999687	UID4544	0.0891504	0.484802	0.754142	-0.215964	0.219203	0.754142
1.36021	0.757942				Q9Y2D5	0.1776	0.000998815	-0.556229	-0.738403	-1.36021	1.36021		Q9NZN8	165	S	___1	0.999995	UID13074	-0.0330195	-0.137072	-0.0225438	-0.397396	-0.757942	0.757942
1.36405	0.758106				Q9BRP8	0.0484994	-0.0880578	-0.501396	-0.795883	-1.36405	1.36405		Q14789	491	S	___1	0.879146	UID5787	-0.647672	-0.239473	-0.0225848	0.758106	-0.048762	0.758106
1.36856	0.763121				O95336	-0.417405	-0.360312	-0.375866	-0.744513	-1.36856	1.36856		Q9UKV3	657	S	___1	1	UID13718	-0.128313	-0.544245	-0.763121	-0.21238	0.552778	0.763121
1.36882	0.765167				Q8N5P1	1.11559	0.675777	0.482953	-1.36882	-1.13589	1.36882		Q99504	264	S	___1	0.812091	UID11019	-0.765167	-0.618658	-0.243379	-0.380343	-0.713278	0.765167
1.37253	0.765376				O94913	-1.37253	0.327384	0.421996	0.607296	1.2734	1.37253		Q13451	13	S	___1	0.999982	UID5307	-0.604977	-0.0214177	-0.303504	0.297262	0.765376	0.765376
1.37753	0.767161				O43402	-0.587408	-1.37753	0.776324	1.01873	0.916403	1.37753		Q86UU0	118	S	___2	0.999978	UID25513	-0.548564	0.767161	0.602644	-0.0451195	-0.60231	0.767161
1.37823	0.768063				Q96A33	-0.476351	-0.358106	0.422555	0.658013	1.37823	1.37823		Q86UP2	75	S	___1	1	UID8290	0.0131155	-0.0891423	0.558221	-0.148272	0.768063	0.768063
1.38172	0.769123				Q96Q15	-1.38172	-1.1212	-1.08621	-1.23298	-0.118709	1.38172		P18858	201	S	___2	0.984021	UID19605	0.380426	0.357552	0.407405	0.541189	0.769123	0.769123
1.38196	0.770076				P12429	-0.562832	-0.430761	0.0928135	0.544348	1.38196	1.38196		Q8IZL8	1043	S	___1	0.999976	UID8840	-0.540354	-0.362416	-0.705536	-0.530048	-0.770076	0.770076
1.38464	0.771081				Q96K17	-0.0665894	-0.237121	-0.76352	-0.911034	-1.38464	1.38464		Q68EM7	676	S	___1	0.999057	UID7270	-0.0278555	-0.200832	-0.771081	-0.57657	-0.609952	0.771081
1.38494	0.771351				Q9HB40	-0.511126	-0.383285	0.517577	0.728999	1.38494	1.38494		Q7Z589	173	S	___1	0.986828	UID8137	0.132332	0.771351	0.588822	0.478214	-0.335197	0.771351
1.38617	0.771418				Q8NFH3	-0.389949	-0.199734	0.283027	0.649371	1.38617	1.38617		Q8IY57	149	S	___1	0.917354	UID8729	-0.566871	-0.771418	-0.241651	0.756051	0.0578502	0.771418
1.38622	0.772508				Q96B49	-0.234232	-0.238729	0.238811	0.449176	1.38622	1.38622		P24928	1849	S	___2	0.888397	UID19871	-0.395508	-0.311743	-0.772508	-0.464467	-0.310917	0.772508
1.39685	0.772514				Q15084	-0.240458	-0.177251	0.284307	0.49592	1.39685	1.39685		O43159	104	S	___2	1	UID17783	-0.292462	-0.0239929	0.654538	0.772514	0.30155	0.772514
1.39976	0.772514				Q9NX55	-0.0661933	-0.20326	-0.52962	-0.706397	-1.39976	1.39976		O43159	106	S	___2	1	UID17784	-0.292462	-0.0239929	0.654538	0.772514	0.30155	0.772514
1.40541	0.775013				P08574	-0.20728	-0.196374	0.569868	0.668591	1.40541	1.40541		Q9UGU0	574	S	___1	1	UID13430	0.210219	0.703269	0.60964	0.775013	0.168324	0.775013
1.40995	0.775072				P61244	0.794058	0.534604	0.0207202	0.382702	-1.40995	1.40995		P06744	109	T	___1	0.999971	UID15135	0.11674	0.365336	0.239746	-0.225211	-0.775072	0.775072
1.41307	0.775081				Q5JTV8	0.0140661	-0.0663242	0.378986	0.724819	1.41307	1.41307		P20020	1193	S	___2	1	UID19664	-0.111116	-0.41406	-0.428539	-0.688612	-0.775081	0.775081
1.41407	0.776014				P30040	-0.123674	-0.228342	0.257177	0.525895	1.41407	1.41407		Q2KHR2	358	S	___1	0.921525	UID6372	0.326214	0.513425	0.776014	0.061039	0.255	0.776014
1.41547	0.776231				Q16836	-0.707063	-0.523701	0.139858	-0.0198307	-1.41547	1.41547		Q99590	878	S	___3	0.948135	UID45486	0.353268	0.31381	0.529893	0.0852563	0.776231	0.776231
1.42561	0.777713				O95456	-0.323395	-0.0922012	-0.704901	-0.736288	-1.42561	1.42561		Q96QR8	6	S	___1	1	UID10768	-0.176428	0.128185	-0.296546	-0.349362	-0.777713	0.777713
1.43107	0.778231				Q9GZT8	-0.3093	0.150716	-0.129754	-1.43107	-1.40029	1.43107		Q15648	1223	S	___1	0.999982	UID6147	0.778231	0.260451	0.453802	-0.48702	-0.558873	0.778231
1.43451	0.778558				Q9H0E9	-0.22709	-0.353747	-0.551687	-0.874076	-1.43451	1.43451		Q9NZI8	181	S	___1	1	UID13039	-0.0194115	0.256672	-0.520576	-0.778558	-0.51552	0.778558
1.43498	0.779021				Q99549	-0.261016	-0.53667	0.170073	0.458806	1.43498	1.43498		Q9UPS8	530	S	___1	0.999939	UID13984	0.393283	-0.054561	-0.215558	0.779021	-0.19134	0.779021
1.4441	0.783381				Q15942	0.0431474	-0.0767606	-0.586519	-0.929317	-1.4441	1.4441		Q13136	693	S	___1	0.863151	UID5103	-0.123854	-0.0718705	0.387416	0.783381	0.119699	0.783381
1.44445	0.785717				P62258	-0.499177	-0.314014	-0.327399	-0.627871	-1.44445	1.44445		Q13501	24	S	___1	0.999998	UID5338	-0.0926827	-0.574269	-0.426591	-0.0493692	0.785717	0.785717
1.45767	0.785921				Q14444	-0.0851866	-0.247423	-0.87587	-1.16106	-1.45767	1.45767		Q9NZT2	315	S	___1	1	UID13078	-0.028689	0.0745535	-0.785921	-0.653426	-0.0583077	0.785921
1.45914	0.786831				Q15056	0.0276337	-0.142234	-0.737137	-0.909003	-1.45914	1.45914		Q8NA72	109	S	___1	0.999648	UID9115	-0.77675	0.655684	-0.220618	-0.786831	-0.724184	0.786831
1.4621	0.78724				Q9Y450	-0.172499	-0.0954189	-0.243154	-0.853589	-1.4621	1.4621		P54259	896	S	___1	0.999938	UID3927	-0.688536	-0.410889	0.78724	0.516817	0.375497	0.78724
1.46356	0.787559				Q9UBB4	-0.633844	-0.541242	-0.659238	-0.918986	-1.46356	1.46356		Q9Y2F5	1692	S	___1	1	UID14289	-0.0445695	-0.0431183	-0.787559	-0.498787	0.418919	0.787559
1.46737	0.787855				Q9BR76;A9Z1Z3	-0.566582	-0.327108	-0.463841	-0.762513	-1.46737	1.46737		O00303	258	S	___1	0.999999	UID157	0.0651072	0.031575	-0.192387	0.238474	0.787855	0.787855
1.47217	0.788732				Q00059	0.139719	0.14149	0.519175	0.800352	1.47217	1.47217		Q15477	256	S	___1	0.999981	UID6108	-0.257853	-0.134244	-0.773433	-0.452613	-0.788732	0.788732
1.47388	0.789185				O43172	-0.587515	-0.468847	-0.412822	-0.736881	-1.47388	1.47388		Q14160	1475	S	___1	1	UID5573	-0.166613	-0.237641	0.587638	0.574522	-0.789185	0.789185
1.47493	0.789307				Q01433	-0.707547	-0.302811	-0.502374	-0.942589	-1.47493	1.47493		P02545	392	S	___2	0.999999	UID18934	0.0765125	0.122364	0.789307	0.122947	-0.503164	0.789307
1.47534	0.789593				P22307	-0.101826	-0.201651	0.278858	0.552142	1.47534	1.47534		Q9UHB6	686	S	___1	0.999986	UID13468	0.187264	0.789593	0.498214	0.638814	-0.44914	0.789593
1.48071	0.792901				Q15287	-0.314995	-0.754701	-0.0973371	0.883997	1.48071	1.48071		Q86UP2	1313	S	___1	0.999394	UID8289	-0.441552	-0.30643	0.792901	0.569885	-0.175965	0.792901
1.48139	0.793356				P14923	-0.536926	-0.30584	-0.133867	-0.542178	-1.48139	1.48139		Q8NDX5	616	S	___2	0.997439	UID26436	0.622652	0.793356	0.766437	-0.475975	0.346159	0.793356
1.4814	0.793415				Q9BVW5	0.122913	-0.276693	-0.641764	-1.08626	-1.4814	1.4814		Q5JTV8	220	T	___1	1	UID15998	-0.685978	-0.76792	0.469608	-0.560167	-0.793415	0.793415
1.48177	0.793529				P48735	-0.21313	-0.390374	0.238715	0.165019	-1.48177	1.48177		Q13439	1809	S	___1	0.998921	UID5293	-0.413338	-0.5572	-0.424717	0.778223	0.793529	0.793529
1.48185	0.79374				P25786	-0.469501	-0.313601	-0.136353	-0.373739	-1.48185	1.48185		P06400	788	S	___2	0.989549	UID19058	-0.014468	-0.79374	-0.174432	0.228332	0.548168	0.79374
1.48712	0.794224				P56211	0.0312341	0.0136077	-0.760822	-0.77795	-1.48712	1.48712		P19838	907	S	___1	0.999361	UID2448	0.178582	0.399562	-0.48553	-0.794224	-0.47224	0.794224
1.48849	0.794432				Q9Y3E7	-0.394567	-0.306806	-1.3257	-0.635107	-1.48849	1.48849		Q12888	1094	S	___2	1	UID22203	-0.463626	0.693088	0.794432	0.244052	-0.75445	0.794432
1.48919	0.794432				P13674	-0.0645351	-0.185773	0.44407	0.840538	1.48919	1.48919		Q12888	1101	S	___2	0.999854	UID22204	-0.463626	0.693088	0.794432	0.244052	-0.75445	0.794432
1.49332	0.796846				Q96Q06	0.125795	0.186691	-1.0014	-1.02358	-1.49332	1.49332		A6NHQ4	36	S	___1	1	UID61	0.328896	0.0176372	0.290796	0.0833685	-0.796846	0.796846
1.49476	0.797501				P06396	0	0	0	0	1.49476	1.49476		Q14980	1757	S	___1	0.996668	UID5875	0.00712425	0.550086	0.537332	-0.797501	-0.777016	0.797501
1.49714	0.797647				Q9UGI8	-0.555223	-0.465274	-0.509563	-0.842656	-1.49714	1.49714		Q5THK1	1029	S	___1	0.999996	UID6965	-0.154716	0.0325287	-0.404819	-0.388845	-0.797647	0.797647
1.49716	0.79798				Q9NSI2	-0.143095	0.066452	-0.468262	-0.118755	-1.49716	1.49716		Q5VZK9	1288	S	___1	0.996691	UID7146	-0.762221	0.79798	-0.44903	-0.195999	-0.666173	0.79798
1.5034	0.799411				Q9H3S7	-0.450246	-0.680135	-0.351774	-0.764919	-1.5034	1.5034		Q9BRL6	281	S	___2	0.960417	UID28461	-0.0678175	-0.12789	0.11515	0.799411	0.452421	0.799411
1.50624	0.799496				P49406	-0.352521	-0.323456	0.00723203	-0.407072	-1.50624	1.50624		Q9P2M7	332	S	___1	1	UID13285	0.48219	0.626642	0.799496	0.109305	-0.371382	0.799496
1.50741	0.80114				Q86UU0	-0.142377	-0.323505	-0.892679	-1.09225	-1.50741	1.50741		Q92769	394	S	___2	1	UID27300	0.254152	0.37666	-0.0933954	-0.431952	-0.80114	0.80114
1.50908	0.801431				O75330	0.934075	-0.651143	-0.59235	-1.50908	-1.02665	1.50908		Q12846	117	S	___1	0.999949	UID4928	0.382195	0.181722	0.330807	0.366202	0.801431	0.801431
1.51139	0.802058				Q9P032	-0.300172	-0.319249	0.487249	0.949181	1.51139	1.51139		P55081	80	S	___1	0.772988	UID3956	0.370967	0.802058	-0.156246	0.138783	-0.242313	0.802058
1.5171	0.802076				P55145	-0.120383	-0.110969	0.21008	0.0312684	1.5171	1.5171		Q96JM3	87	S	___1	1	UID10570	-0.274933	0.612179	0.00131222	-0.802076	-0.489662	0.802076
1.5278	0.803119				Q99583	-0.449849	-0.0304534	-0.431131	-0.844452	-1.5278	1.5278		Q9UKX7	52	S	___1	0.913389	UID13741	0.803119	-0.0509647	0.652456	-0.680117	-0.685733	0.803119
1.52904	0.804902				Q9NWQ9	0.10562	-0.339904	-1.44498	-1.38808	-1.52904	1.52904		P20020	1203	T	___2	0.999989	UID32453	-0.789457	-0.804902	-0.346162	-0.680057	-0.718298	0.804902
1.53476	0.805054				O75179	-0.637427	-0.666541	-0.683598	-0.864506	-1.53476	1.53476		P51116	411	T	___2	0.999499	UID32704	-0.0766832	-0.235134	-0.603648	-0.762917	-0.805054	0.805054
1.53503	0.805612				P61513	0.181606	-0.36418	0.10545	0.58403	1.53503	1.53503		Q8IWC1	185	S	___1	0.999402	UID8629	0.078564	-0.798745	-0.201855	0.805612	0.254425	0.805612
1.53504	0.805662				Q8TAT6	-0.526421	-0.291955	-0.435106	-0.470049	-1.53504	1.53504		Q9Y6Q9	1330	S	___1	0.998354	UID14799	0.805662	-0.0577271	-0.495535	0.208852	-0.391076	0.805662
1.5415	0.8111				P07737;CON__P02584	-0.466405	-0.381009	-0.504498	-0.686611	-1.5415	1.5415		Q9Y597	711	S	___1	0.999999	UID14641	0.374634	0.8111	0.632878	0.437644	-0.758993	0.8111
1.54443	0.811691				Q5UCC4	-1.54443	-0.143592	0.0838439	0.460657	0.936128	1.54443		Q9BQ67	344	S	___1	0.999968	UID11187	0.344385	-0.545512	-0.621618	-0.347545	0.811691	0.811691
1.54455	0.811881				Q9NQ84	-1.54455	-0.828613	0.239342	0.200591	-0.422031	1.54455		Q96SI1	38	S	___1	0.99987	UID10866	-0.450874	-0.0926236	0.661509	0.772173	-0.811881	0.811881
1.54712	0.812479				Q15393	-0.475286	-0.206088	-0.20234	-0.547105	-1.54712	1.54712		Q9BXS9	755	S	___2	0.983615	UID28752	-0.453247	-0.534973	0.515097	-0.0618823	-0.812479	0.812479
1.54788	0.814919				Q3KQU3	-0.192921	-0.309944	-0.602624	-0.978043	-1.54788	1.54788		Q6A1A2;O15530	214;241	S	___1	1	UID545	-0.22214	-0.0180953	-0.599851	-0.24194	-0.814919	0.814919
1.54796	0.81551				P35251	-0.377641	-0.45372	-0.503911	-0.38487	1.54796	1.54796		Q9UBC2	49	S	___1	0.999932	UID13335	-0.81551	-0.479682	-0.737862	0.460646	0.614438	0.81551
1.54834	0.816337				Q15058	0.0211093	0.520202	1.2958	1.50866	1.54834	1.54834		Q04637	1187	S	___2	0.999998	UID21776	-0.237591	-0.434229	-0.438348	-0.418673	-0.816337	0.816337
1.54849	0.818475				P33552	-0.290934	-0.501836	-1.21413	-1.27377	-1.54849	1.54849		Q8WWI1	893	S	___1	0.993682	UID9772	0.738278	0.260999	0.140921	0.26048	0.818475	0.818475
1.55055	0.821108				P21912	-0.201181	-0.184706	0.44158	0.768138	1.55055	1.55055		Q9HB09	242	S	___1	0.992173	UID12348	-0.0259615	-0.518146	-0.670094	-0.821108	0.0363945	0.821108
1.55197	0.821654				P62263	-0.572522	-0.389174	-0.487498	-0.877609	-1.55197	1.55197		Q9C0J8	1210	S	___1	0.998698	UID11769	-0.277	0.777282	0.821654	0.038126	-0.406217	0.821654
1.55922	0.822546				P62987;P62979;P0CG47;P0CG48	-0.0827338	-0.134453	-0.682313	-1.01188	-1.55922	1.55922		Q5TCZ1	547	S	___1	0.999998	UID6944	-0.0669632	0.402891	-0.602093	-0.822546	-0.475886	0.822546
1.57126	0.822792				Q6NVY1	-0.45741	-0.382594	0.371558	-0.168379	-1.57126	1.57126		P62750	43	S	___1	0.99961	UID4141	-0.251388	-0.246494	-0.822792	-0.685339	-0.292366	0.822792
1.58135	0.825038				O60524	-0.473728	-1.58135	-1.42444	-0.507693	0.803504	1.58135		Q68DK7	362	S	___1	0.940938	UID7260	-0.463406	-0.791058	-0.422921	-0.825038	-0.133985	0.825038
1.58326	0.825972				Q15813	-0.273092	-0.228432	-0.317098	-0.520965	-1.58326	1.58326		Q9UDY2	170	S	___2	0.999919	UID30600	0.512758	0.184787	-0.580596	-0.559405	-0.825972	0.825972
1.58687	0.826062				Q16890	0.181012	-0.165517	-0.926263	-1.0728	-1.58687	1.58687		O60333	1487	S	___1	1	UID811	-0.757343	-0.737293	0.826062	0.163947	-0.512117	0.826062
1.58992	0.827412				P10809	-0.348167	-0.229022	0.592838	0.810589	1.58992	1.58992		Q9BTA9	53	S	___1	1	UID11294	0.0288447	-0.374046	-0.380694	-0.827412	0.0248512	0.827412
1.59264	0.828016				Q9BYD1	-1.59264	-0.582568	0.0220331	0.0138601	-0.862348	1.59264		Q8N0Y2	18	S	___1	1	UID8856	-0.583588	-0.176975	0.737379	0.652617	-0.828016	0.828016
1.59299	0.831115				Q99613;B5ME19	-0.624453	-0.466703	-0.504426	-0.682159	-1.59299	1.59299		P06733	44	Y	___1	0.99992	UID17130	-0.0232959	-0.0705772	-0.831115	0.464205	-0.524975	0.831115
1.59311	0.832933				Q92504	-0.19972	-0.200631	0.362385	0.640834	1.59311	1.59311		Q15796	8	T	___1	0.999885	UID15899	0.226663	0.282546	-0.44078	-0.832933	-0.821933	0.832933
1.60545	0.832997				Q9NX63	0.158438	-0.0385539	0.262128	0.641646	1.60545	1.60545		O94906	275	T	___2	0.999987	UID32263	0.049956	-0.377246	-0.669438	-0.832997	-0.125043	0.832997
1.60875	0.836539				Q9BSH4	-0.171887	0.000260115	1.60875	0.649047	0.414849	1.60875		Q96A49	86	S	___1	1	UID10218	-0.285651	-0.487289	0.836539	0.589359	-0.660421	0.836539
1.61316	0.837729				Q9C0C9	-0.580825	-0.2569	-0.702096	-1.61316	-1.42922	1.61316		O43583	73	S	___1	1	UID670	0.249176	-0.358843	-0.837729	-0.722768	-0.639709	0.837729
1.61405	0.838239				P55263	-0.460655	-0.214637	-0.192331	-0.480382	-1.61405	1.61405		Q13495	455	S	___1	0.969976	UID5322	-0.434609	0.611297	0.0934163	0.838239	0.233127	0.838239
1.6183	0.842812				P41250	-0.492521	-0.214542	-0.094539	-0.38843	-1.6183	1.6183		Q99590	882	S	___3	0.997787	UID45488	0.596806	0.842812	0.354727	0.279696	0.656637	0.842812
1.6198	0.844245				P43490	-0.646737	-0.40394	-0.378424	-0.707177	-1.6198	1.6198		Q96T23	570	S	___1	1	UID10929	0.305857	0.308037	0.839382	0.755197	-0.844245	0.844245
1.6248	0.846519				P49736	-0.596808	-0.356969	-0.0454979	-0.279883	-1.6248	1.6248		Q71F23	110	T	___1	0.853152	UID16147	0.0083445	-0.467214	-0.439562	-0.538304	0.846519	0.846519
1.62724	0.846566				P62269	-0.672168	-0.437673	-0.460859	-0.841094	-1.62724	1.62724		Q9NTI5	1358	S	___1	1	UID12713	0.134476	0.755148	0.846566	0.602886	-0.688229	0.846566
1.62887	0.847455				Q9Y315	-0.78541	-0.253746	-0.737379	0.214928	-1.62887	1.62887		Q9HC52	191	S	___1	0.999475	UID12407	-0.123067	0.847455	0.236905	0.127883	-0.817229	0.847455
1.63221	0.847978				Q9BVL2	0.00378482	0.0767956	0.547789	1.00688	1.63221	1.63221		Q8TAD8	52	S	___2	0.998843	UID26638	-0.467324	0.421396	0.847978	0.379939	-0.124507	0.847978
1.63846	0.848777				P36952	-0.52512	-0.321679	-0.450363	-0.6452	-1.63846	1.63846		Q9UHA3	68	S	___1	0.99998	UID13461	-0.797586	-0.20987	-0.063391	0.848777	0.24044	0.848777
1.64363	0.848806				Q14118	-0.113695	-0.144387	-1.08977	-1.50428	-1.64363	1.64363		Q70EL4	1111	S	___1	0.997166	UID7834	-0.761246	-0.667294	-0.277632	-0.307362	-0.848806	0.848806
1.6445	0.849271				Q9Y5B9	-0.595497	-0.391583	-0.278233	-0.587388	-1.6445	1.6445		Q719H9	12	S	___2	0.999764	UID25054	-0.0125619	-0.849271	-0.554807	-0.384657	-0.575021	0.849271
1.64608	0.850497				P40926	-0.832567	-0.0623029	0.52365	0.0671946	-1.64608	1.64608		Q9H2Y7	893	S	___1	0.982287	UID11965	0.067042	-0.482219	-0.15209	0.850497	-0.541444	0.850497
1.64639	0.850654				O95373	-0.711309	-0.308362	-0.466595	-0.611061	-1.64639	1.64639		Q86TC9	813	S	___2	1	UID25459	0.407059	0.747786	-0.514375	-0.599003	-0.850654	0.850654
1.64913	0.850718				P52565	-0.561066	-0.205978	-0.461611	-0.681376	-1.64913	1.64913		Q9UHI6	678	S	___1	0.999972	UID13514	-0.583616	0.040804	0.330266	0.255209	0.850718	0.850718
1.65081	0.851722				Q7L1Q6	-0.649162	-0.414917	-0.446317	-0.671539	-1.65081	1.65081		Q8TDY2	261	S	___1	0.999994	UID9527	-0.20692	0.362214	-0.216241	-0.422318	-0.851722	0.851722
1.65307	0.852777				P60981	-0.539237	-0.356209	-0.23243	-0.668226	-1.65307	1.65307		Q14676	108	S	___1	1	UID5721	0.32845	0.349852	0.22436	0.376464	0.852777	0.852777
1.6536	0.853142				Q6PL18	0	0	1.15469	-0.335536	1.6536	1.6536		Q9H0D6	499	S	___2	1	UID29037	-0.0897886	0.335274	0.853142	0.768475	0.645985	0.853142
1.65768	0.853142				Q71UM5	-0.596979	-0.54413	-0.558044	-1.45173	-1.65768	1.65768		Q9H0D6	501	S	___2	1	UID29038	-0.0897886	0.335274	0.853142	0.768475	0.645985	0.853142
1.6649	0.853457				Q9ULV4	-0.685799	-0.41883	-0.313965	-0.670441	-1.6649	1.6649		Q7Z6Z7	3816	S	___1	0.997317	UID8219	0.00681485	0.844592	0.789128	0.850977	-0.853457	0.853457
1.66518	0.854257				Q86UN3	-1.04378	0.668895	1.08508	1.3168	1.66518	1.66518		O15234	35	S	___1	0.995578	UID480	0.403938	-0.486555	-0.854257	-0.749046	-0.171591	0.854257
1.66673	0.855261				Q9NTK5	-0.61149	-0.37125	-0.472308	-0.750711	-1.66673	1.66673		P61006	185	S	___1	1	UID4097	0.107678	0.855261	0.853438	0.20276	-0.411135	0.855261
1.66688	0.856032				Q9C0E8	0	0	0	1.33305	1.66688	1.66688		P02545	395	S	___1	0.978779	UID1722	0.425947	0.437297	0.840721	0.0870682	-0.856032	0.856032
1.66889	0.85714				O95425	-1.03596	-1.18249	-1.66889	-0.0310385	0.254785	1.66889		P49790	338	S	___1	1	UID3625	0.031424	0.601383	0.85714	-0.515009	-0.852887	0.85714
1.67664	0.857512				Q15545	-0.197997	-0.804297	-1.1429	-1.67664	-1.56586	1.67664		Q96BD5	455	S	___1	0.996857	UID10291	-0.366745	-0.7036	-0.857512	0.462356	-0.604077	0.857512
1.68061	0.858834				Q8TEQ6	-0.314467	-0.200947	-0.0966727	-0.175973	-1.68061	1.68061		Q16656	136	S	___1	0.990021	UID6318	0.184794	-0.431494	-0.597545	-0.0366682	0.858834	0.858834
1.68275	0.859158				Q8NDD1	-0.025128	-0.928833	0.84647	0.989527	1.68275	1.68275		Q9NYI0	1011	S	___2	0.990302	UID30185	-0.251935	-0.463566	-0.473885	-0.859158	-0.1494	0.859158
1.68456	0.860283				P98179	-0.402125	-0.338885	-0.756513	-1.02487	-1.68456	1.68456		O00499	296	S	___2	1	UID17394	-0.118077	-0.62508	-0.860283	-0.284272	-0.365997	0.860283
1.68557	0.860876				P10909	-0.0378761	-1.68557	-1.5434	-1.15319	-0.281149	1.68557		P62328	2	S	___1	1	UID4137	-0.201376	-0.320405	0.751916	0.860876	-0.348063	0.860876
1.69075	0.860901				P08758	-0.30739	-0.283768	0.356598	0.684101	1.69075	1.69075		Q14134	12	S	___2	0.889929	UID22703	-0.303953	0.131006	-0.30988	0.860901	-0.269848	0.860901
1.69133	0.861885				P10606	0.0343844	-0.192625	0.538441	0.565136	1.69133	1.69133		O95785	1017	S	___1	1	UID1597	-0.539518	0.113787	-0.263704	-0.288958	-0.861885	0.861885
1.69276	0.862347				P62318	-0.513719	-0.454856	-0.431355	-0.766376	-1.69276	1.69276		Q86YN6	256	S	___2	1	UID25727	-0.138227	-0.582506	-0.482845	-0.831538	-0.862347	0.862347
1.69562	0.863432				Q99447	-0.724166	-0.260141	-0.510444	-0.738355	-1.69562	1.69562		Q8TD16	582	S	___1	1	UID9492	0.124058	-0.375953	-0.626411	-0.863432	-0.586487	0.863432
1.69687	0.865075				P37837	-0.427048	-0.284854	-0.296461	-0.480231	-1.69687	1.69687		Q5T200	346	S	___2	0.968903	UID24056	0.395994	0.865075	-0.6585	-0.165122	-0.483595	0.865075
1.6997	0.865075				P62495	-0.560724	-0.265822	-0.389621	-0.67072	-1.6997	1.6997		Q5T200	348	S	___2	0.938705	UID24057	0.602937	0.865075	-0.589627	-0.582292	-0.26712	0.865075
1.70348	0.865689				O00571;O15523;Q9NQI0	-0.576665	-0.373755	-0.641665	-1.05173	-1.70348	1.70348		Q3B726	60	S	___1	1	UID6428	0.0067878	0.0827885	-0.584981	-0.865689	-0.790351	0.865689
1.71052	0.866421				P36897;Q8NER5;P36896	-0.295794	0.800717	1.21402	1.71052	-1.50336	1.71052		Q5VWQ8	747	S	___1	0.999891	UID7119	0.22609	0.866421	-0.389145	-0.0355672	-0.580336	0.866421
1.71637	0.867819				P42224	-0.722027	-0.519387	-0.395611	-0.877284	-1.71637	1.71637		P46013	308	S	___1	1	UID3353	-0.276176	0.472392	-0.455109	-0.867819	-0.449408	0.867819
1.72706	0.86816				Q15773	-0.04375	-1.0524	-1.23849	-1.57192	-1.72706	1.72706		Q9NYD6	8	T	___1	0.999784	UID16818	-0.781015	-0.324313	-0.86816	-0.671082	-0.676146	0.86816
1.73142	0.868688				Q9Y570	-0.670896	-0.542219	-0.582848	-0.729944	-1.73142	1.73142		O60832	494	S	___1	0.999714	UID908	-0.0710025	0.147705	0.567557	0.0181673	-0.868688	0.868688
1.7339	0.869731				P46013	-0.139923	0.235586	1.03618	1.43012	1.7339	1.7339		Q99501	352	S	___1	0.998867	UID11012	-0.00636525	0.533794	0.231225	-0.0132905	-0.869731	0.869731
1.73888	0.870358				Q96RP9	-0.676202	-0.499566	0.0136534	-0.0849152	-1.73888	1.73888		Q08J23	743	S	___1	1	UID4752	-0.143658	-0.078685	-0.81827	-0.870358	-0.849165	0.870358
1.73932	0.871272				Q96KP4	-0.599822	-0.382162	-0.37939	-0.492253	-1.73932	1.73932		Q01433	168	S	___1	1	UID4427	0.416094	0.871272	0.204555	0.791326	-0.297294	0.871272
1.74418	0.87152				P00390	-0.543941	-0.365945	-0.482871	-0.663408	-1.74418	1.74418		P0C7T5	206	S	___1	0.789825	UID2015	-0.22248	-0.41771	-0.826181	-0.87152	-0.502442	0.87152
1.74602	0.872317				P63173	-0.668222	-0.401955	-0.390716	-0.65494	-1.74602	1.74602		Q02880	1466	S	___1	1	UID4487	0.215632	0.872317	0.0996395	-0.115809	-0.413434	0.872317
1.75119	0.872443				Q8IVF2	0.217314	-0.0477098	-0.871681	-1.20087	-1.75119	1.75119		O95239;Q2VIQ3	1225;1227	S	___1	0.999998	UID1419	-0.152007	0.0316202	0.872443	0.38851	-0.716476	0.872443
1.75336	0.872464				P14324	-0.736206	-0.431348	-0.35845	-0.647331	-1.75336	1.75336		O43598	123	S	___1	1	UID674	0.0057173	-0.556445	-0.870802	-0.872464	-0.84458	0.872464
1.75391	0.872661				P22314	-0.708689	-0.402313	-0.472924	-0.751125	-1.75391	1.75391		Q14980	1862	S	___1	1	UID5870	0.300905	-0.556334	-0.565414	0.210008	0.872661	0.872661
1.75446	0.873329				Q9UMX0	-0.169166	-0.179886	-0.918929	-1.36183	-1.75446	1.75446		O95466	1031	S	___1	1	UID1534	-0.389548	-0.183389	-0.873329	-0.442967	0.215998	0.873329
1.75499	0.873366				P62995	-0.182959	-0.165251	-0.145718	-0.158547	-1.75499	1.75499		P49790	334	S	___1	0.99836	UID3624	-0.0965137	0.341251	0.873366	0.0173224	-0.589989	0.873366
1.75768	0.87474				P20338;P61018	-0.30219	-0.240967	-0.0138887	-0.156083	-1.75768	1.75768		Q8NHZ8	42	S	___1	1	UID9393	-0.22689	-0.0587971	-0.87474	-0.134318	0.367526	0.87474
1.75818	0.875385				O00764	-0.663127	-0.39208	-0.452892	-0.709374	-1.75818	1.75818		Q6T4R5	1262	T	___1	0.999634	UID16125	0.593282	0.67873	0.681332	-0.875385	-0.361466	0.875385
1.76183	0.875457				Q96TC7	0.337945	0.542169	1.14302	1.60583	1.76183	1.76183		Q9NYF8	177	S	___1	1	UID12929	0.025526	-0.279077	-0.87477	-0.875457	0.398701	0.875457
1.76254	0.875858				Q96ER9	-0.482576	-0.584188	0.824517	1.05532	1.76254	1.76254		Q99567	525	T	___1	0.999981	UID16572	-0.0230995	-0.0384427	0.0622828	-0.294509	0.875858	0.875858
1.76313	0.876607				P09543	-0.826111	-0.696534	-0.21539	-0.303336	-1.76313	1.76313		Q9NXL9	915	S	___1	1	UID12882	-0.844733	0.288298	0.400386	0.207677	-0.876607	0.876607
1.76508	0.877508				O94804	0	0	0	0.150927	1.76508	1.76508		P48634	380	S	___2	1	UID20671	0.610106	0.582653	-0.877508	-0.141395	0.162871	0.877508
1.77144	0.877859				O75153;Q9Y5I4	-0.699437	-0.503771	-0.578587	-0.77826	-1.77144	1.77144		Q02880	270	S	___2	0.999925	UID21692	-0.677114	-0.441417	0.621555	0.545969	-0.877859	0.877859
1.77388	0.877859				P30740;P50453;O75830	-0.62697	-0.460688	-0.51655	-0.640927	-1.77388	1.77388		Q02880	261	T	___2	0.89856	UID32831	-0.677114	-0.441417	0.621555	0.545969	-0.877859	0.877859
1.77522	0.878091				Q06203	-0.412254	-0.511086	-0.47048	-0.919041	-1.77522	1.77522		Q86UU1	324	S	___1	1	UID8318	-0.0866161	0.649374	0.599059	0.861904	-0.878091	0.878091
1.77812	0.878125				Q9NUQ8	-0.54938	-0.379788	-0.53188	-0.918117	-1.77812	1.77812		Q9UHJ3	775	S	___2	1	UID30735	-0.00415025	-0.821639	0.085464	-0.509708	0.878125	0.878125
1.7783	0.8811				Q9H1B7	-0.643873	-0.227738	-1.7783	-0.588856	-1.39726	1.7783		Q8TEK3	1030	S	___2	0.911905	UID26764	0.0524098	-0.567889	-0.744113	-0.8811	-0.670659	0.8811
1.78083	0.881386				Q9UQ80	-0.561459	-0.349651	-0.425424	-0.591389	-1.78083	1.78083		Q9P2B4	523	S	___1	0.999919	UID13245	0.153165	-0.350461	0.701329	0.329734	-0.881386	0.881386
1.78151	0.881747				Q15428	-0.687523	-0.613368	-0.190437	-0.50129	-1.78151	1.78151		Q8N7R7	105	S	___1	0.99998	UID9074	-0.124205	0.728643	0.881747	-0.419298	-0.191618	0.881747
1.78816	0.883447				O00442	-0.567811	-0.301467	-0.330987	-0.503096	-1.78816	1.78816		Q9HB90	15	S	___2	0.999993	UID29572	-0.883447	-0.152114	0.216621	-0.395351	0.0907883	0.883447
1.78862	0.885082				O75534	-0.709562	-0.438648	-0.487607	-0.732349	-1.78862	1.78862		Q3KR37	30	S	___1	0.984054	UID6453	-0.476591	0.530416	0.885082	0.490854	-0.128713	0.885082
1.79213	0.885527				Q12905	-0.687953	-0.499506	-0.319744	-0.699083	-1.79213	1.79213		Q68DQ2	1280	S	___1	0.999424	UID7262	-0.0819368	0.130625	0.292084	0.62628	0.885527	0.885527
1.79547	0.887329				Q0ZGT2	0.0542157	-0.224946	-0.589151	-1.03689	-1.79547	1.79547		Q8IY57	174	S	___1	0.976636	UID8732	-0.421781	-0.339971	0.808376	0.404543	0.887329	0.887329
1.79617	0.887614				P40227	-0.635527	-0.373948	-0.405954	-0.673915	-1.79617	1.79617		O94804	13	S	___1	0.967499	UID1270	-0.238009	0.320139	-0.600241	-0.86657	-0.887614	0.887614
1.79731	0.892185				P07195	-0.512902	-0.31444	-0.356757	-0.732379	-1.79731	1.79731		O75533	326	T	___2	0.998342	UID32232	0.588276	0.892185	0.587991	0.280198	0.471245	0.892185
1.80101	0.892242				Q9BQI0	-0.0831596	-1.80101	-0.114998	-0.102955	-1.1936	1.80101		Q9UQ35	1878	S	___1	1	UID14188	0.30207	-0.413942	-0.460538	0.153461	0.892242	0.892242
1.80116	0.892597				P62826	-0.444215	-0.387152	-0.371356	-0.62643	-1.80116	1.80116		Q9BXB4	177	S	___2	0.866019	UID28702	-0.485125	-0.056611	0.207836	-0.545412	-0.892597	0.892597
1.80128	0.892753				P49591	-0.425579	-0.28158	-0.266464	-0.500203	-1.80128	1.80128		Q14157	605	S	___3	0.960954	UID39973	-0.818348	-0.151025	0.892753	0.0095355	-0.841311	0.892753
1.80574	0.895111				O14818	-0.463902	-0.330233	-0.0925001	-0.469577	-1.80574	1.80574		Q5D1E8	386	S	___1	0.996502	UID6611	0.686354	0.895111	-0.680956	-0.72106	-0.685517	0.895111
1.80699	0.895585				Q5RI15	0.918419	0.54763	1.55632	1.15877	1.80699	1.80699		Q86YN6	263	S	___2	1	UID25728	0.049141	-0.832946	-0.107815	-0.895585	-0.891559	0.895585
1.81562	0.895902				Q9Y295	-0.630713	-0.480285	-0.723166	-1.22769	-1.81562	1.81562		Q8TAQ2	347	S	___1	1	UID9437	0.13715	0.59101	0.895902	0.68842	-0.444211	0.895902
1.81991	0.896434				P49589	-0.702688	-0.3308	-0.420528	-0.614105	-1.81991	1.81991		Q9H7N4	874	S	___1	1	UID12246	0.896434	0.0308177	-0.329476	-0.0132245	-0.599318	0.896434
1.82797	0.898688				O00148	-0.413366	-0.379065	0.295154	-0.222291	-1.82797	1.82797		Q9H1H9	1460	S	___1	1	UID11902	-0.091743	-0.819009	-0.462813	-0.898688	-0.0552238	0.898688
1.82846	0.899345				Q9H444;P59074	0.142062	-0.130683	-0.636882	-1.10528	-1.82846	1.82846		Q71RC2	583	S	___1	0.999086	UID7855	0.185837	-0.295427	-0.899345	-0.668741	-0.713521	0.899345
1.82916	0.900087				P62304	-0.737802	-0.399959	-0.387499	-0.805311	-1.82916	1.82916		Q7Z2W4	275	S	___1	1	UID7990	0.140845	0.781112	-0.633956	-0.235329	-0.900087	0.900087
1.83146	0.90096				P32929	-0.652498	-0.31556	-0.369528	-0.375126	-1.83146	1.83146		Q9UPQ0	231	S	___1	0.999888	UID13955	-0.087626	-0.157554	-0.725442	0.0489975	-0.90096	0.90096
1.83455	0.901646				Q9UBS4	-0.0804774	-0.219687	0.465288	0.867044	1.83455	1.83455		Q9Y3P9	42	S	___1	0.999999	UID14452	0.319426	0.007298	-0.498124	-0.548449	-0.901646	0.901646
1.83825	0.902024				P30419;O60551	-0.688637	-0.35144	-0.360965	-0.820937	-1.83825	1.83825		Q6ZUT1	288	S	___1	0.848887	UID7797	0.193201	0.141141	-0.766779	0.902024	-0.478114	0.902024
1.83853	0.902991				Q13155	-0.640354	-0.337314	-0.279097	-0.848005	-1.83853	1.83853		Q8TEW0	144	S	___1	0.855875	UID9591	-0.582446	0.850371	0.895618	0.902991	0.501831	0.902991
1.83927	0.904124				Q9Y3Y2	-1.83927	-0.357664	1.35262	1.27821	-0.0985576	1.83927		Q9UHP3	85	S	___1	0.970149	UID13527	-0.228193	-0.891336	-0.123304	0.904124	-0.338408	0.904124
1.84822	0.904225				P41091;Q2VIR3	-0.654888	-0.45148	-0.591082	-0.941168	-1.84822	1.84822		Q14966	560	S	___2	1	UID23035	-0.43819	0.137605	0.299046	-0.182617	0.904225	0.904225
1.85133	0.905745				P49915	-0.672571	-0.480673	-0.472653	-0.719079	-1.85133	1.85133		Q86Z20	58	S	___1	1	UID8539	-0.64636	-0.883552	-0.349534	-0.66588	-0.905745	0.905745
1.85656	0.906849				P62829	-0.671286	-0.440205	-0.599724	-1.13526	-1.85656	1.85656		O00267	1034	T	___1	0.999512	UID14885	-0.154118	0.301571	0.279349	0.906849	0.738102	0.906849
1.8584	0.906897				Q9NPJ3	-0.651347	-0.313082	0.49694	0.0408751	-1.8584	1.8584		O60291	459	S	___1	0.989295	UID788	-0.344683	-0.313197	0.906897	-0.842208	0.0726148	0.906897
1.85911	0.906994				Q9UMS4	-0.616847	-0.461154	-0.25792	-0.639255	-1.85911	1.85911		Q96T23	1345	S	___1	1	UID10917	-0.185749	0.166169	0.598119	0.547386	-0.906994	0.906994
1.86154	0.907139				Q8NG31	-1.86154	-0.344419	-1.85729	-1.33589	-1.28938	1.86154		Q9Y5A9	39	S	___1	1	UID14645	0.11779	-0.134632	-0.77395	-0.907139	-0.777557	0.907139
1.86606	0.907227				Q12981	0	0	0.0141812	0.599011	1.86606	1.86606		Q13118	206	S	___1	0.939261	UID5090	-0.533613	0.201081	-0.907227	0.192051	-0.663195	0.907227
1.8686	0.907568				O15397	-1.029	-0.919978	-0.695403	-0.509169	-1.8686	1.8686		Q5T200	877	S	___2	0.999995	UID24077	0.483827	-0.397702	0.344307	-0.740226	-0.907568	0.907568
1.87273	0.908666				Q7L2H7	-0.626096	-0.395388	-0.411061	-0.697704	-1.87273	1.87273		Q92974	696	S	___1	0.940845	UID10156	-0.00160775	0.908666	-0.0837483	-0.176282	-0.206939	0.908666
1.87619	0.911739				P11586	-0.645168	-0.373028	-0.447474	-0.794237	-1.87619	1.87619		O94826	434	S	___1	1	UID1290	-0.111872	-0.292918	0.219117	0.237592	0.911739	0.911739
1.88362	0.912453				Q08499;Q08493	-0.664938	-0.125158	-0.19805	-0.750815	-1.88362	1.88362		Q6ZW31	645	S	___1	0.992119	UID7814	-0.546031	0.511635	-0.680019	-0.682792	-0.912453	0.912453
1.88369	0.912829				P00491	-0.598575	-0.324797	-0.400633	-0.792704	-1.88369	1.88369		Q9Y4H2	577	S	___1	0.999998	UID14593	-0.330218	-0.544098	-0.839628	-0.688738	-0.912829	0.912829
1.88829	0.913225				Q9Y263	-0.765636	-0.508212	-0.453908	-0.603472	-1.88829	1.88829		O00264	181	S	___1	1	UID143	-0.365486	-0.507235	-0.289915	-0.456821	0.913225	0.913225
1.88926	0.913804				P29218	-0.721298	-0.609914	-0.518044	-0.740613	-1.88926	1.88926		Q6P1N0	206	T	___1	0.994983	UID16092	-0.0739083	0.58581	0.613784	-0.304347	-0.913804	0.913804
1.88982	0.914046				Q86VP6;O75155	-0.706288	-0.366494	-0.534491	-0.842597	-1.88982	1.88982		Q8N1G1	358	S	___1	0.998229	UID8891	-0.122034	0.0166499	-0.416123	-0.0358791	-0.914046	0.914046
1.89197	0.914545				Q01518	-0.630403	-0.417714	-0.540056	-0.720496	-1.89197	1.89197		Q9NYF8	658	S	___1	1	UID12942	0.119435	-0.170402	-0.65439	-0.367745	0.914545	0.914545
1.90514	0.915188				O60927	-0.360448	-0.456991	-0.887538	-1.90412	-1.90514	1.90514		P02545	107	S	___1	1	UID1693	0.338431	0.382919	0.75499	0.527771	0.915188	0.915188
1.90574	0.915373				P11413	-0.688328	-0.346375	-0.554407	-0.879018	-1.90574	1.90574		Q8WYA6	545	S	___1	1	UID9879	-0.123021	-0.0936561	-0.78043	-0.915373	-0.76807	0.915373
1.9063	0.916961				Q9GZQ8;A6NCE7;Q9H492	-0.563714	-0.355917	0.0720766	-0.857228	-1.9063	1.9063		Q8WWM7	594	S	___1	0.999993	UID9782	0.291104	0.0964938	0.916961	0.687503	-0.199481	0.916961
1.90717	0.91699				Q9BY42	-0.206411	-0.0668418	-0.472854	-0.34439	-1.90717	1.90717		Q9UPU5	2047	S	___1	1	UID14006	-0.118668	-0.105123	-0.886977	-0.91699	-0.610594	0.91699
1.90753	0.917001				P13798	-0.593265	-0.237546	-0.507593	-0.638847	-1.90753	1.90753		Q9Y6Y8	926	S	___1	1	UID14815	-0.540655	-0.799657	-0.393272	-0.56224	0.917001	0.917001
1.90935	0.917796				Q8NBN7	-1.90935	-1.46505	-0.0949529	-0.624269	-0.353201	1.90935		O95402	535	S	___1	0.999941	UID1512	0.0847082	-0.209453	-0.530387	0.105801	0.917796	0.917796
1.90946	0.919087				Q9NRX1	-0.657665	-0.611319	0.0363763	-0.526445	-1.90946	1.90946		O43399	12	S	___1	1	UID625	0.694534	0.532782	0.919087	0.679361	-0.696786	0.919087
1.91198	0.920157				P04406;O14556	-0.517988	-0.215477	-0.0267251	-0.395559	-1.91198	1.91198		Q92834	418	S	___1	0.999948	UID10111	0.602469	0.4533	-0.700238	-0.664191	-0.920157	0.920157
1.91276	0.920751				Q9Y6A5	0.165881	-0.593138	-1.79209	-1.56777	-1.91276	1.91276		Q96K21	144	S	___1	0.999425	UID10603	0.276709	0.00165278	-0.776144	-0.320947	-0.920751	0.920751
1.91711	0.921478				P49720	-0.708991	-0.293119	-0.255347	-0.618723	-1.91711	1.91711		Q9C0H5	366	S	___1	1	UID11762	0.295641	0.0439577	-0.311159	-0.236775	-0.921478	0.921478
1.91894	0.922777				P22234	-0.727331	-0.385577	-0.456162	-0.837092	-1.91894	1.91894		Q9Y2W1	682	S	___1	0.999999	UID14374	0.0994472	-0.245004	-0.860668	-0.922777	-0.492805	0.922777
1.92038	0.9237				P47897	-0.731942	-0.414759	-0.355911	-0.75893	-1.92038	1.92038		Q68DQ2	1934	S	___1	0.997225	UID7263	-0.788684	0.703269	-0.0288921	-0.9237	-0.780265	0.9237
1.92056	0.924592				Q15528	0.128678	-0.62407	-1.61656	-0.800758	-1.92056	1.92056		Q9UQ35	1444	S	___1	0.999752	UID14160	0.299101	-0.924592	-0.47247	0.35833	0.724055	0.924592
1.92303	0.924977				Q96DV4	-0.674014	-0.312417	-0.0463441	0.0385825	-1.92303	1.92303		Q99460	273	T	___1	0.998754	UID16567	-0.259935	-0.0675555	0.0885155	0.123457	0.924977	0.924977
1.92405	0.925951				P62140	-0.572765	-0.434497	-0.331431	-0.868886	-1.92405	1.92405		O75369	1505	S	___1	1	UID1055	0.380864	0.352705	0.925951	0.886931	-0.35714	0.925951
1.92518	0.926725				P10619	-0.667824	-0.431295	0.0502237	-0.162314	-1.92518	1.92518		P24928	1892	S	___2	0.993957	UID19865	0.926725	0.343097	0.073799	-0.0450265	-0.224851	0.926725
1.92546	0.92824				Q7Z6R9	-1.21241	-0.74558	-1.92546	-1.33702	0.295676	1.92546		Q6W2J9	569	S	___1	0.951624	UID7696	-0.120469	0.250511	-0.254102	-0.92824	-0.836849	0.92824
1.92625	0.929812				P11172	-0.70476	-0.258978	-0.549507	-0.876788	-1.92625	1.92625		Q6PJT7	620	S	___1	1	UID7573	0.17475	-0.109978	-0.862683	-0.929812	-0.745583	0.929812
1.92696	0.931452				P06493	-0.570528	-0.48657	-0.600695	-0.949008	-1.92696	1.92696		Q9HBL0	1294	S	___1	0.765279	UID12378	0.136645	0.308235	0.139596	-0.259576	-0.931452	0.931452
1.92922	0.931893				P04080	-0.4627	-0.222287	-0.611044	-1.02957	-1.92922	1.92922		Q9H6F5	47	S	___1	1	UID12155	0.0936923	-0.047426	-0.0470618	-0.147533	0.931893	0.931893
1.93101	0.932616				Q15046	-0.68134	-0.458668	-0.284379	-0.594316	-1.93101	1.93101		Q9Y6A5	228	T	___1	1	UID17081	0.473264	0.165061	0.700199	0.932616	-0.79627	0.932616
1.93135	0.932798				P12955	-0.776636	-0.446472	-0.57799	-0.850755	-1.93135	1.93135		Q8NDI1	428	S	___2	0.766316	UID26420	0.0569268	0.205751	-0.156576	-0.932798	0.0658133	0.932798
1.93212	0.933116				Q96IU4	-0.473209	-0.341541	-0.388071	-0.674394	-1.93212	1.93212		P27824	583	S	___1	1	UID2766	0.403696	-0.0943313	-0.237737	-0.933116	-0.880259	0.933116
1.93252	0.933617				Q9BUQ8	-0.669115	-0.512561	-0.380727	-0.682311	-1.93252	1.93252		P42166	436	S	___1	0.999933	UID3184	-0.691898	0.247764	0.807038	0.393214	0.933617	0.933617
1.93252	0.934184				Q9NQR4	-0.712031	-0.434415	-0.194501	-0.455947	-1.93252	1.93252		P98171	860	S	___1	1	UID4324	-0.0573502	0.380871	-0.216602	0.617226	-0.934184	0.934184
1.93365	0.934758				Q6IN85	-0.764529	-0.341783	-0.520943	-0.828471	-1.93365	1.93365		Q96MH2	53	S	___2	1	UID27870	-0.934758	0.234872	0.651683	0.711134	-0.277325	0.934758
1.93694	0.935273				Q5VZK9	-0.0495605	-0.243219	-0.452318	-0.519649	-1.93694	1.93694		P33991	26	S	___3	0.945585	UID37374	-0.0992445	-0.566857	-0.935273	-0.48447	-0.621329	0.935273
1.94044	0.937252				Q9UJ83	1.12762	1.12538	1.86475	1.94044	1.36604	1.94044		Q9Y6G9	408	T	___1	0.963102	UID17088	0.415994	-0.169685	0.612303	-0.937252	-0.596368	0.937252
1.94154	0.939079				P28072	-0.576721	-0.245907	-0.271999	-0.46864	-1.94154	1.94154		P06400	823	T	___1	0.760016	UID15127	0.63481	0.816148	-0.326858	-0.425256	-0.939079	0.939079
1.94298	0.939696				P29401	-0.563349	-0.387365	-0.487296	-0.777826	-1.94298	1.94298		P48382	614	T	___1	1	UID15435	0.914671	0.740325	-0.647231	-0.939696	0.0454612	0.939696
1.9504	0.940808				P35573	-0.568567	-0.217288	-0.306768	-0.695849	-1.9504	1.9504		Q9H4I2	708	S	___1	0.981838	UID12074	-0.374355	-0.816885	0.325308	0.940808	-0.741732	0.940808
1.9521	0.940899				Q27J81	-0.294516	-0.0909837	0.109022	-0.0164649	-1.9521	1.9521		O00141	397	S	___2	0.99872	UID17324	-0.658879	-0.630388	-0.940899	-0.807154	-0.91761	0.940899
1.95671	0.942661				Q9BV20	-0.664124	-0.331823	-0.46319	-0.755358	-1.95671	1.95671		O75821	41	T	___2	0.855679	UID32243	-0.942661	-0.558062	-0.873309	0.216583	-0.177983	0.942661
1.95847	0.943362				Q8WYP5	-0.217086	0.00961558	0.5767	1.28662	1.95847	1.95847		Q9P2P5	852	S	___1	0.960922	UID13297	0.165382	0.671251	-0.888795	-0.943362	-0.57755	0.943362
1.96138	0.944881				P55786;A6NEC2	-0.670649	-0.373757	-0.452539	-0.679087	-1.96138	1.96138		Q5T8P6	127	S	___1	1	UID6932	0.204708	-0.00587747	-0.684008	-0.944881	-0.663412	0.944881
1.96265	0.946302				Q8TF74	0.357448	0.167205	-0.139356	-1.00499	-1.96265	1.96265		Q66K64	359	S	___1	0.999982	UID7214	-0.0480565	0.851704	-0.669477	-0.946302	-0.454249	0.946302
1.96767	0.946731				Q9Y6E2	-0.534245	-0.369502	-0.565578	-0.741335	-1.96767	1.96767		P33991	406	S	___1	1	UID2950	0.305267	0.71341	0.295209	-0.865634	-0.946731	0.946731
1.96868	0.947389				P38919	-0.940683	-0.34197	-0.342066	-0.644737	-1.96868	1.96868		Q9UPQ0	169	S	___1	1	UID13952	0.581518	0.947389	0.449199	0.312549	-0.816628	0.947389
1.97075	0.947434				Q9BW27	-0.471865	-0.324357	0.0244592	-0.10312	-1.97075	1.97075		Q9H2D6	1949	S	___1	0.840519	UID11924	0.113855	0.016951	0.68539	-0.947434	-0.728995	0.947434
1.97099	0.947611				P68104;Q5VTE0;Q05639	-0.651386	-0.465925	-0.484171	-0.928747	-1.97099	1.97099		Q9H2Y7	639	S	___2	0.946452	UID29176	0.23846	-0.108888	0.336098	0.947611	0.585973	0.947611
1.97346	0.94853				Q16719	-0.600039	-0.27286	-0.495671	-0.831172	-1.97346	1.97346		Q96QC0	398	S	___1	0.999	UID10753	-0.161262	0.128196	0.840051	0.94853	0.540503	0.94853
1.97956	0.949008				Q7L4I2	-0.165143	-0.507419	-0.750013	-0.813787	-1.97956	1.97956		O43719	498	S	___1	1	UID696	-0.107747	0.162092	-0.949008	-0.747369	-0.31133	0.949008
1.98213	0.949895				O14929	-0.675199	-0.358707	-0.312473	-0.792963	-1.98213	1.98213		O75427	25	S	___1	0.998363	UID1122	-0.229113	0.535504	0.617656	0.667919	0.949895	0.949895
1.98307	0.950295				Q5JSZ5	-0.0102673	-0.71055	-1.87777	-1.9698	-1.98307	1.98307		A6NKT7;O14715;Q99666;P0DJD0;P0DJD1;P49792	1608;1607;1607;1592;1600;2583	S	___1	0.996516	UID71	-0.943934	-0.547706	0.272603	0.950295	0.376793	0.950295
1.98386	0.950442				Q9UBU9	-0.700852	-0.760339	0.0179679	-0.936275	-1.98386	1.98386		P07199	156	S	___1	1	UID1874	-0.271759	0.732436	0.861426	0.295962	-0.950442	0.950442
1.98386	0.950943				Q9BSE5	-1.98386	-1.30273	0.337125	0.625459	0.184009	1.98386		P52272	701	S	___1	1	UID3801	-0.212861	-0.189278	-0.73739	-0.950943	0.725576	0.950943
1.98654	0.951725				P41567	-0.115734	-0.257907	-1.01521	-1.52984	-1.98654	1.98654		Q96B23	66	S	___1	0.999311	UID10266	0.700462	0.720631	0.501364	0.0160072	-0.951725	0.951725
1.98849	0.95214				P43355;P43358;P43361;A2A368;A8MXT2;Q96M61;O15480;P43363;O60732	-1.68382	-0.178122	-1.65795	-1.88536	-1.98849	1.98849		Q6UN15	57	S	___1	0.972563	UID7657	-0.885857	-0.219871	-0.770383	-0.357178	-0.95214	0.95214
1.99068	0.952182				P25789	-0.53592	-0.308269	-0.377637	-0.597064	-1.99068	1.99068		Q7Z2K8	862	S	___1	0.984408	UID7975	-0.0974715	-0.724557	0.952182	0.017794	0.0326418	0.952182
1.99782	0.952219				P04181	-0.796498	-0.615756	-0.355782	-0.949459	-1.99782	1.99782		Q9HB96	204	S	___1	0.999911	UID12361	-0.752148	0.249664	-0.336851	-0.331929	0.952219	0.952219
1.99884	0.952533				Q9Y244	-0.176559	-0.765273	-1.36395	-1.35222	-1.99884	1.99884		Q00587	192	S	___1	0.999937	UID4367	-0.0663795	-0.758435	-0.756346	-0.952533	-0.909466	0.952533
2.0036	0.952551				P52209	-0.626689	-0.430915	-0.482603	-0.80588	-2.0036	2.0036		Q86WB0	344	S	___1	0.999997	UID8435	-0.175616	0.952551	0.0310578	-0.331025	-0.520286	0.952551
2.00482	0.952855				P06132	-0.568275	-0.404818	-0.432755	-0.798729	-2.00482	2.00482		Q9NQS7	197	S	___2	0.910685	UID29781	-0.0802875	-0.132875	-0.379377	-0.952855	0.0288552	0.952855
2.00594	0.953131				O95684	-0.297037	-0.211515	-0.846799	-1.21933	-2.00594	2.00594		Q05519	464	S	___2	0.942155	UID21816	0.953131	-0.438511	0.514782	-0.502628	-0.477551	0.953131
2.00757	0.953926				P49327	-0.773202	-0.359801	-0.356356	-0.780581	-2.00757	2.00757		Q70EL1	481	S	___1	0.999063	UID7832	-0.445947	0.953926	-0.332939	0.396869	-0.906004	0.953926
2.0083	0.95495				Q14152	-0.743666	-0.57839	-0.649089	-0.921022	-2.0083	2.0083		Q7Z2W4	378	S	___1	0.999998	UID7989	-0.79234	0.233843	0.435646	0.449938	-0.95495	0.95495
2.00914	0.957152				P46777	-0.768051	-0.496454	-0.448723	-0.746465	-2.00914	2.00914		P48634	383	S	___2	0.999558	UID20672	0.786593	0.957152	-0.720954	-0.168436	0.365496	0.957152
2.00945	0.957223				Q13838	-0.92024	-0.400476	0.131454	-0.183696	-2.00945	2.00945		Q14974	12	S	___1	0.999712	UID5831	-0.346898	-0.386235	-0.957223	-0.895628	-0.602758	0.957223
2.0099	0.958249				O75717	-0.72983	-0.313715	-0.221119	-0.555365	-2.0099	2.0099		Q14677	299	S	___1	1	UID5723	-0.18399	-0.563703	-0.0174742	-0.802311	-0.958249	0.958249
2.01808	0.958388				P16104;Q96QV6	-0.43241	0.0810426	1.12699	0.98392	2.01808	2.01808		Q8IZD2	1074	T	___1	0.815521	UID16282	-0.362121	-0.633171	-0.602946	-0.958388	-0.936717	0.958388
2.01901	0.95868				Q9NUU7;Q9UHL0	-0.897927	-0.518528	-0.277138	-0.641401	-2.01901	2.01901		Q2M2I8	20	S	___1	0.935768	UID6382	-0.408389	-0.641739	-0.683231	-0.880804	-0.95868	0.95868
2.02174	0.958997				Q9NWM8	0.412672	1.06928	1.07753	1.51159	2.02174	2.02174		Q9UNF1	191	S	___1	0.980274	UID13889	-0.334246	0.225513	-0.268856	-0.748609	0.958997	0.958997
2.02495	0.959074				O75438	-1.79014	0.0256611	0.11601	0.263248	2.02495	2.02495		Q99567	168	S	___1	0.940117	UID11038	-0.101273	0.100286	0.284924	0.127587	0.959074	0.959074
2.02678	0.96025				Q9NUJ1	-0.885127	-0.170948	0.227571	0.107829	-2.02678	2.02678		Q96GM8	5	S	___1	1	UID10464	-0.0932922	-0.0903315	-0.767121	-0.794825	-0.96025	0.96025
2.02709	0.96051				P18669;P15259;Q8N0Y7	-0.691628	-0.322788	-0.281931	-0.557316	-2.02709	2.02709		O60271	730	S	___2	0.99999	UID17996	-0.577727	0.349828	0.564424	0.96051	-0.517015	0.96051
2.02867	0.96051				O95340	-0.74025	-0.508004	-0.621802	-0.98225	-2.02867	2.02867		O60271	733	S	___2	0.99996	UID17997	-0.577727	0.349828	0.564424	0.96051	-0.517015	0.96051
2.03021	0.961021				P25788	-0.613187	-0.290059	-0.267085	-0.598892	-2.03021	2.03021		Q9UJV9	66	S	___2	0.999799	UID30829	-0.304602	-0.410021	-0.438704	-0.353827	-0.961021	0.961021
2.03685	0.961052				Q9BQ52	-0.602687	-0.512602	-0.459796	-0.74621	-2.03685	2.03685		Q7Z3C6	741	S	___1	0.997731	UID8033	-0.192708	0.401513	0.324557	0.551175	0.961052	0.961052
2.03847	0.961086				P34896	-0.312235	-0.257696	-0.149438	-0.743796	-2.03847	2.03847		O75147	10	S	___1	0.999985	UID996	0.400804	-0.329073	-0.961086	-0.930012	-0.575008	0.961086
2.03967	0.96111				O75436	-0.665143	-0.520042	-0.45517	-0.818024	-2.03967	2.03967		Q96NY9	95	S	___1	0.998678	UID10702	-0.303084	0.749319	0.703933	-0.510706	-0.96111	0.96111
2.04029	0.96239				Q6ULP2	-0.147231	-0.366725	-2.04029	-1.37433	-1.75843	2.04029		P24928	1906	S	___2	0.974741	UID19867	-0.293671	-0.21934	-0.386626	-0.96239	-0.869631	0.96239
2.04816	0.962581				P62306	-0.426785	-0.292796	-0.377033	-0.763297	-2.04816	2.04816		Q8NEV8	1753	S	___1	1	UID9255	-0.31343	-0.962581	-0.0627905	-0.573347	-0.731243	0.962581
2.05126	0.963007				Q8IV50	0.439376	-0.385784	-0.471392	-1.28099	-2.05126	2.05126		P09651	6	S	___1	1	UID1996	-0.121679	0.366345	0.963007	0.755858	-0.616935	0.963007
2.05275	0.963181				Q9BWD1	-0.656291	-0.457228	-0.431311	-0.93578	-2.05275	2.05275		Q9UNS1	1149	S	___1	1	UID13896	-0.24901	0.196037	0.814897	0.963181	0.852546	0.963181
2.05497	0.963264				P26639	-0.578295	-0.130298	-0.313101	-0.595245	-2.05497	2.05497		Q9H4G0	686	T	___1	0.773477	UID16709	-0.520509	-0.948963	0.10452	0.425349	-0.963264	0.963264
2.06071	0.964236				Q5SY16	-0.824434	-0.961518	0.0635616	-0.031404	-2.06071	2.06071		Q9Y6D5	1511	S	___1	0.999616	UID14751	0.814577	-0.0354367	-0.185465	-0.46182	-0.964236	0.964236
2.06584	0.967898				Q14166	-0.625867	-0.280566	-0.489492	-0.678097	-2.06584	2.06584		Q9BVG9	16	S	___1	1	UID11401	-0.967898	0.424965	0.184399	-0.0384445	0.101333	0.967898
2.0663	0.968179				Q15631	-0.532967	-0.42352	0.10524	-0.681883	-2.0663	2.0663		Q8IVF2	4477	S	___1	1	UID8581	0.956845	-0.802753	-0.968179	-0.789733	-0.6851	0.968179
2.06728	0.968839				P50395	-0.683887	-0.452872	-0.483651	-0.872302	-2.06728	2.06728		P31689	335	S	___1	1	UID2912	-0.297258	-0.546624	-0.721558	-0.508929	0.968839	0.968839
2.06756	0.970222				Q9UGY1	-0.230504	-0.246765	-0.463766	-0.61685	-2.06756	2.06756		Q86WR7	18	S	___2	0.980164	UID25670	-0.329415	0.970222	0.839044	-0.0693562	-0.351596	0.970222
2.06817	0.970248				O75638	-1.5368	-0.737375	0.287851	0.0926666	-2.06817	2.06817		P35221	641	S	___1	1	UID2962	-0.420704	-0.851066	-0.970248	-0.549543	-0.324304	0.970248
2.07146	0.970267				Q00796	-0.648977	-0.433543	-0.657764	-0.865597	-2.07146	2.07146		Q96ST3	832	S	___1	1	UID10906	-0.316978	0.677939	0.740814	0.970267	0.226872	0.970267
2.08641	0.970409				P61221	-0.366109	-0.259583	-0.714895	-1.33239	-2.08641	2.08641		Q14498	136	S	___1	1	UID5649	-0.260912	-0.139459	-0.463082	-0.314082	-0.970409	0.970409
2.08711	0.970772				Q9NW68	-0.101319	-0.0836309	-1.40888	-1.30098	-2.08711	2.08711		Q5T0W9	782	T	___1	0.999992	UID16015	0.970772	0.360154	-0.11345	-0.659887	-0.726797	0.970772
2.09097	0.971093				P15311	-0.883609	-0.409001	-0.380004	-0.83857	-2.09097	2.09097		Q14997	1121	S	___1	1	UID5877	-0.971093	-0.362266	-0.263076	-0.216397	-0.702716	0.971093
2.09165	0.973818				O60245	1.15051	1.31987	1.36757	2.09165	1.85612	2.09165		Q3L8U1	550	S	___1	1	UID6458	0.55561	0.335812	0.559385	0.973818	-0.316666	0.973818
2.0918	0.974199				P00505	-0.667667	-0.408023	0.0569261	-0.3205	-2.0918	2.0918		Q2TBE0	479	S	___1	0.999967	UID6404	-0.200716	0.295742	-0.13403	0.202142	0.974199	0.974199
2.09805	0.974411				Q01664	0.0659389	-0.447339	-1.26022	-1.70832	-2.09805	2.09805		O75475	129	S	___2	1	UID18345	0.0057905	0.71018	0.974411	0.143865	-0.947108	0.974411
2.09848	0.974413				P99999;CON__P62894	-0.644447	-0.330928	0.28826	-0.266698	-2.09848	2.09848		Q8TEK3	1246	S	___1	0.999999	UID9558	-0.640315	-0.264912	-0.879616	-0.974413	-0.846195	0.974413
2.10048	0.975842				Q16851	-0.76587	-0.440712	-0.533994	-0.800664	-2.10048	2.10048		O94913	489	S	___1	0.990822	UID1340	0.0859709	0.319304	0.208515	-0.0297894	-0.975842	0.975842
2.10106	0.976238				Q9GZP4	-0.468307	-0.490944	-0.507792	-1.09423	-2.10106	2.10106		P04920	132	S	___1	1	UID1790	-0.70505	0.0588205	0.286655	-0.418105	-0.976238	0.976238
2.10374	0.976379				Q96EK5	-0.516525	-0.29026	-0.480406	-0.723945	-2.10374	2.10374		Q9H5I5	376	S	___1	0.99972	UID12131	-0.366013	0.315043	0.13655	-0.976379	0.765453	0.976379
2.1043	0.977217				P16989	-0.154985	-0.53284	-1.27542	-1.49415	-2.1043	2.1043		O60499	134	S	___1	0.99994	UID839	-0.499206	0.279099	0.787781	0.0367002	-0.977217	0.977217
2.1087	0.977448				O75083	-0.634752	-0.463683	-0.371186	-0.661016	-2.1087	2.1087		Q96MW1	139	T	___1	1	UID16521	0.0873362	-0.0553765	0.472075	0.977448	-0.878001	0.977448
2.11	0.977614				Q9NR12	-1.00889	-2.11	-0.567453	-0.399901	-0.78852	2.11		Q13435	343	S	___1	0.984152	UID5284	-0.210111	0.977614	0.744567	0.419496	-0.69295	0.977614
2.11312	0.978667				Q8WVY7	-0.833824	-0.42204	-0.41096	-0.642363	-2.11312	2.11312		Q9H467	110	S	___1	1	UID12037	0.122119	0.328042	0.978667	0.974606	-0.803347	0.978667
2.11324	0.979498				P61254;Q9UNX3	-0.879864	-0.588167	-0.731594	-0.784883	-2.11324	2.11324		Q8IYB3	18	S	___1	0.999999	UID8761	0.128121	-0.380894	0.979498	-0.82094	-0.131532	0.979498
2.11566	0.979946				O15460	1.03916	-6.93798e-05	1.00965	1.5823	2.11566	2.11566		O15440	509	S	___1	0.984117	UID532	-0.639528	0.468356	0.671219	-0.979946	0.619358	0.979946
2.11687	0.979976				P31939	-0.625132	-0.380175	-0.491174	-0.838479	-2.11687	2.11687		Q16514	51	S	___1	1	UID6277	-0.037026	-0.270155	-0.979976	-0.905843	0.387293	0.979976
2.12056	0.980272				P19623	-0.762628	-0.452467	-0.472505	-0.779596	-2.12056	2.12056		O95049	854	S	___1	0.980166	UID1369	0.734728	0.261218	-0.0131165	-0.241407	-0.980272	0.980272
2.1209	0.980453				Q9BTM9	-0.149909	0.141654	-0.971383	-1.32919	-2.1209	2.1209		P22674	81	S	___1	1	UID2575	0.332344	-0.980453	-0.954634	-0.809844	-0.58098	0.980453
2.1278	0.980702				Q9Y333	-0.667197	-0.430099	-0.305116	-0.933517	-2.1278	2.1278		Q86W92	579	S	___1	0.998951	UID8421	0.350306	-0.279584	0.652689	0.980702	0.909215	0.980702
2.12795	0.981936				P47756	-0.639877	-0.210295	-0.10846	-0.552427	-2.12795	2.12795		P31152	186	S	___1	1	UID2900	-0.182107	0.00931032	-0.981936	-0.324052	-0.573191	0.981936
2.134	0.982033				Q14204	-0.753647	-0.37141	-0.546892	-0.919249	-2.134	2.134		O94906	275	T	___1	0.999987	UID15050	-0.861737	0.767101	0.0406258	-0.112117	-0.982033	0.982033
2.13882	0.982811				P18858	-0.56863	-0.500605	-0.735105	-0.718899	-2.13882	2.13882		Q92613	566	S	___1	0.999965	UID10012	-0.263375	0.63176	0.662803	0.339106	-0.982811	0.982811
2.14839	0.983252				P63010	-0.625121	-0.396646	-0.445229	-0.831456	-2.14839	2.14839		Q7Z4H7	908	S	___1	0.999998	UID8101	0.141218	-0.60317	0.983252	0.791941	-0.0673122	0.983252
2.1506	0.983306				P48163	-0.711399	-0.495274	-0.513143	-0.931789	-2.1506	2.1506		Q9C0C2	1385	S	___1	1	UID11720	-0.0529545	0.587266	0.176365	0.0223673	-0.983306	0.983306
2.15184	0.985787				P14735	-0.622411	-0.378995	-0.372663	-0.681519	-2.15184	2.15184		Q6IQ26	197	S	___1	0.931111	UID7356	-0.592921	0.936256	-0.0812408	-0.23155	-0.985787	0.985787
2.15255	0.986826				P46937;Q86UL8;Q96QZ7	-0.00330416	-0.137582	-0.64913	-0.752462	-2.15255	2.15255		Q9BQ04	86	S	___1	0.999988	UID11182	-0.157106	-0.526678	-0.484679	0.148304	0.986826	0.986826
2.15326	0.986831				Q92900	-0.628816	-0.421499	-0.636374	-0.968663	-2.15326	2.15326		Q9UIG0	947	S	___1	0.999976	UID13572	-0.355932	-0.172574	0.260165	0.85435	-0.986831	0.986831
2.1545	0.987262				Q9UPN6	-0.941026	-0.571929	-1.12519	-1.58872	-2.1545	2.1545		Q15742	171	S	___1	1	UID6193	-0.987262	-0.683095	0.0246871	0.255223	0.127561	0.987262
2.15533	0.987951				O43776	-0.618085	-0.316161	-0.501436	-0.88926	-2.15533	2.15533		Q9H4G0	475	T	___1	0.954804	UID16711	-0.550542	0.625632	0.0880623	0.719634	-0.987951	0.987951
2.15922	0.988682				Q9BS40	-0.64495	-0.421655	-0.40753	-0.604488	-2.15922	2.15922		P08238;Q58FF8	255;177	S	___1	1	UID1926	-0.436182	0.161909	-0.48041	-0.702384	-0.988682	0.988682
2.16244	0.988868				P32969	-0.62993	-0.247968	-0.310812	-0.817567	-2.16244	2.16244		P42684	655	S	___1	0.956196	UID3230	-0.373548	-0.147085	0.723876	0.988868	-0.55062	0.988868
2.16362	0.989841				Q01581;P54868	-0.51466	-0.231764	-0.335279	-0.610682	-2.16362	2.16362		Q9UI08	331	S	___1	0.999999	UID13549	0.0964747	0.753546	0.862379	0.989841	-0.394868	0.989841
2.16422	0.992041				Q02878	-0.764343	-0.511461	-0.660026	-1.24451	-2.16422	2.16422		P02545	66	S	___1	0.999331	UID1710	-0.992041	-0.560518	0.192558	-0.354547	-0.0693987	0.992041
2.16492	0.992061				P61964	-0.647324	-0.283574	-0.504431	-0.384425	-2.16492	2.16492		Q15527	190	T	___2	1	UID33100	0.992061	0.754881	0.425123	0.862945	0.128177	0.992061
2.17012	0.99281				Q96RS6	-0.474627	-0.323395	-0.212575	-0.500331	-2.17012	2.17012		Q6NYC8	368	S	___1	1	UID7409	-0.745414	0.054019	0.99281	0.296629	-0.430186	0.99281
2.17293	0.99326				P62917	-0.765622	-0.563964	-0.772252	-1.10754	-2.17293	2.17293		Q05209	567	S	___2	0.920733	UID21802	0.928114	0.195726	0.99326	-0.180458	-0.263449	0.99326
2.17886	0.993948				O14908	-1.16354	-0.656436	-1.49284	-2.17049	-2.17886	2.17886		Q96E09	62	S	___1	0.993283	UID10365	0.463944	-0.860908	0.137148	-0.156015	-0.993948	0.993948
2.18	0.994044				P23526	-0.664613	-0.391331	-0.488178	-0.872339	-2.18	2.18		Q9H4L4	44	S	___1	0.998105	UID12076	-0.0914672	-0.76806	-0.90932	0.994044	-0.231823	0.994044
2.18027	0.994737				P17844	-1.11311	-0.832504	-0.997008	-1.554	-2.18027	2.18027		Q9H2D6	1952	T	___1	0.752762	UID16693	0.680754	0.376782	-0.695946	-0.923681	-0.994737	0.994737
2.18056	0.995147				P48556	-0.769306	-0.435716	-0.417316	-0.668324	-2.18056	2.18056		P82094	344	S	___1	0.999999	UID4271	-0.381171	-0.981458	-0.720245	-0.995147	-0.0267713	0.995147
2.18513	0.995299				Q13740	2.18513	1.36102	0	0	0	2.18513		P49327	207	S	___1	0.999999	UID3534	-0.223988	0.386282	0.995299	0.843173	-0.884485	0.995299
2.1886	0.996014				Q15019	-0.597729	-0.527996	-0.569325	-0.972215	-2.1886	2.1886		Q8IWW6	201	S	___1	0.999528	UID8661	-0.143179	-0.814855	-0.682896	-0.996014	-0.600648	0.996014
2.19241	0.996309				P56545	-0.701025	-0.366261	-0.571079	-0.871156	-2.19241	2.19241		Q8NDB6	114	S	___1	1	UID9200	-0.996309	0.040451	-0.349126	-0.373615	-0.286428	0.996309
2.19309	0.997851				P62701;Q8TD47	-0.792437	-0.418139	-0.643438	-1.16911	-2.19309	2.19309		O94915	1959	T	___1	0.999992	UID15052	-0.470754	-0.179838	-0.117988	-0.874733	-0.997851	0.997851
2.19351	0.998736				O15372	-0.695722	-0.40394	-0.364001	-0.726847	-2.19351	2.19351		Q96PU5	475	S	___1	0.968103	UID10732	0.0533125	0.998736	-0.245439	-0.208768	-0.420342	0.998736
2.19971	1.0004				P62081	-0.774912	-0.536222	-0.695964	-1.05882	-2.19971	2.19971		Q9UKV3	414	T	___1	0.999891	UID16920	-0.17538	-0.479715	-0.450688	0.364722	1.0004	1.0004
2.2095	1.00103				P56192	-0.783344	-0.37064	-0.394168	-0.563829	-2.2095	2.2095		Q86U42	150	S	___1	1	UID8264	0.242262	0.949471	0.73827	-1.00103	-0.189964	1.00103
2.21122	1.00138				Q16881	-0.687216	-0.416847	-0.449863	-0.886628	-2.21122	2.21122		O60841	164	S	___1	1	UID924	0.475551	0.818819	0.785155	0.836008	-1.00138	1.00138
2.21692	1.0029				A6NHR9	-1.04872	-0.348568	-0.268257	-1.83866	-2.21692	2.21692		Q01130	189	S	___3	1	UID38834	-0.00881425	-0.119935	-0.295771	0.138558	1.0029	1.0029
2.21858	1.0041				O75390	-0.847171	-0.412649	-0.0485427	-0.560232	-2.21858	2.21858		P05114	86	S	___1	0.999823	UID1792	0.227167	-0.380393	0.239057	0.480571	-1.0041	1.0041
2.22096	1.00487				P36871	-0.733158	-0.463467	-0.50571	-0.884518	-2.22096	2.22096		Q6WCQ1	993	S	___1	1	UID7709	-0.132869	0.678192	-0.12167	-0.68328	-1.00487	1.00487
2.2215	1.00613				Q9BY44	-0.703764	-0.400658	-0.590133	-0.869906	-2.2215	2.2215		P11388	1247	S	___1	1	UID2088	0.0321858	0.693439	0.251596	-0.0473843	-1.00613	1.00613
2.22164	1.00631				O00154	-0.615046	-0.524968	-0.464603	-0.789896	-2.22164	2.22164		Q9NWT1	320	S	___1	0.991446	UID12831	0.242864	0.221285	-0.277716	-0.496989	-1.00631	1.00631
2.22235	1.00846				Q96DG6	-0.787757	-0.363707	-0.340782	-0.853619	-2.22235	2.22235		P35270	103	S	___1	0.996935	UID2985	0.32499	-0.847989	-0.361817	0.371527	1.00846	1.00846
2.2249	1.00934				Q9Y4E8	-0.366303	-0.340991	-0.419556	-0.759993	-2.2249	2.2249		Q96S90	30	S	___1	0.868032	UID10856	1.00934	-0.0855043	-0.648318	-0.690937	-0.592564	1.00934
2.22914	1.0098				P48147	-0.532299	-0.433286	-0.65328	-0.672771	-2.22914	2.22914		Q9P035	135	S	___1	0.924178	UID13083	-0.0876857	1.0098	0.529619	0.860906	0.261068	1.0098
2.23498	1.01003				Q07020	-0.735426	-0.458978	-0.717278	-1.34883	-2.23498	2.23498		Q15742	162	S	___2	0.999996	UID23405	-0.787907	-0.414249	-1.01003	-0.570164	-0.314104	1.01003
2.24496	1.01029				P60900	-0.535966	-0.216672	-0.275814	-0.60106	-2.24496	2.24496		Q9HCK8	1424	S	___2	0.999985	UID29665	0.264619	1.01029	0.976241	0.459067	-0.719117	1.01029
2.24595	1.01138				O14981	0	0	0.11362	1.33917	2.24595	2.24595		Q86TC9	907	S	___1	0.999926	UID8249	0.1109	1.01138	-0.617278	0.375328	0.396123	1.01138
2.24659	1.01167				Q9UHX1	-0.688478	-0.41769	-0.513711	-0.905146	-2.24659	2.24659		P0C1Z6	252	S	___1	1	UID2014	0.160023	-0.147288	-0.48845	-0.650939	-1.01167	1.01167
2.2468	1.01218				P62277	-0.530332	-0.316522	-0.505897	-0.938117	-2.2468	2.2468		Q70SY1	191	S	___1	1	UID7835	0.305183	-0.699147	-1.01218	-1.01082	-0.901606	1.01218
2.2469	1.01305				P32754	-0.590142	-0.335256	-0.425666	-0.746159	-2.2469	2.2469		Q8NEY8	205	S	___1	0.999807	UID9295	-0.909449	-0.826626	-1.01305	-0.754673	0.449751	1.01305
2.24867	1.01464				P52747;P36508	-0.0414401	0.394128	-1.15941	-2.24867	-2.00059	2.24867		Q8NFC6	484	S	___1	1	UID9335	0.0855762	0.822766	1.01464	0.641589	-0.776986	1.01464
2.25101	1.01479				P63146	-0.0602748	-0.339471	-0.686632	-0.666929	-2.25101	2.25101		Q9UL46	10	S	___1	1	UID13749	0.198426	-0.225845	-0.603317	-0.540273	-1.01479	1.01479
2.25193	1.01507				P53396	-0.769006	-0.38969	-0.45671	-0.880758	-2.25193	2.25193		P54253	775	S	___1	0.999984	UID3916	0.818615	0.637095	1.01507	0.589255	-0.928084	1.01507
2.25329	1.0153				Q9BT73	-0.774691	-0.332738	-0.423927	-0.907791	-2.25329	2.25329		Q7Z3K3	1364	S	___1	0.999993	UID8043	0.156897	0.678462	0.24479	-0.60627	-1.0153	1.0153
2.25669	1.01574				P46940	-0.737069	-0.478188	-0.495729	-0.946541	-2.25669	2.25669		Q00341	31	S	___1	1	UID4349	-0.520786	-0.822622	-0.776832	-0.080738	-1.01574	1.01574
2.2597	1.01589				P05067	-0.0534051	-0.682721	-2.09271	-2.2597	-1.47993	2.2597		O00141	401	S	___2	0.964401	UID17325	-0.924947	-0.785712	-0.536504	-1.01589	-0.221641	1.01589
2.266	1.01632				P14618;P30613	-0.754945	-0.360293	-0.265252	-0.740836	-2.266	2.266		Q13185	95	S	___1	0.999997	UID5125	0.417232	-0.059353	-1.01632	-0.722205	0.67008	1.01632
2.26717	1.01638				Q15645	-0.721821	-0.522815	-0.597251	-0.941837	-2.26717	2.26717		Q9UHL9	448	S	___1	0.999982	UID13526	0.130251	1.01638	0.410893	-0.772511	-0.168106	1.01638
2.26765	1.0166				Q9BV44	-0.915355	-0.209042	-0.306603	-0.899379	-2.26765	2.26765		Q92609	554	S	___1	0.999931	UID10000	-0.654496	0.73353	0.848753	1.0166	0.982753	1.0166
2.27307	1.01685				P43897	-0.498607	-0.212313	0.410609	0.0650953	-2.27307	2.27307		Q14978	563	S	___1	1	UID5836	0.369267	0.603497	0.757913	0.387615	1.01685	1.01685
2.27485	1.01688				P09012	-0.209675	0.0470378	0.140739	-0.202604	-2.27485	2.27485		Q9BXB5	64	S	___1	0.836737	UID11499	0.736512	0.414338	1.01688	0.206476	-0.646572	1.01688
2.2785	1.01701				P46776	-0.749737	-0.405306	-0.638919	-1.41271	-2.2785	2.2785		Q96CV9	526	S	___1	0.95983	UID10335	-1.01701	0.639093	0.64795	0.275336	0.578076	1.01701
2.28398	1.01845				P60842	-0.637037	-0.3932	-0.372492	-0.74096	-2.28398	2.28398		Q9UIS9	399	S	___1	0.981864	UID13591	0.230536	-0.302236	1.01845	0.189518	-0.511097	1.01845
2.28443	1.01942				O95229	-0.0290063	-0.622837	-1.22544	-2.28443	-1.22803	2.28443		Q9NZN5	341	S	___1	0.996241	UID13069	-0.471258	1.01942	0.615488	0.990693	-0.314263	1.01942
2.29199	1.02062				P61163	-0.614323	-0.341338	-0.290968	-0.55136	-2.29199	2.29199		Q9UMX1	301	S	___1	0.999997	UID13861	-0.0482955	1.02062	0.888334	0.378629	-0.733379	1.02062
2.29521	1.02062				P11766	-0.539151	-0.406522	-0.499717	-0.878424	-2.29521	2.29521		O95361	60	S	___1	0.997433	UID1493	0.620275	0.275421	-1.02062	-0.62812	-0.314574	1.02062
2.29592	1.02202				P41252	-0.729152	-0.401604	-0.367694	-0.795038	-2.29592	2.29592		Q7Z5J4	1013	S	___1	1	UID8145	-0.739041	0.387895	0.346419	-0.932022	-1.02202	1.02202
2.29901	1.02269				O43633	-0.246887	-0.351121	-0.215891	-1.64436	-2.29901	2.29901		Q9H7C4	26	S	___1	0.999995	UID12228	1.02269	0.439229	-0.605097	-0.56709	-0.942016	1.02269
2.30286	1.02311				Q9GZZ1	-0.534278	-0.344252	-0.454508	-0.720266	-2.30286	2.30286		O94885	839	S	___1	0.79479	UID1324	-0.246129	-0.769714	-0.97466	-0.643558	-1.02311	1.02311
2.30473	1.02381				Q9ULC4	-0.47533	-0.386679	-0.605318	-1.13868	-2.30473	2.30473		P51532	613	S	___2	0.994479	UID20960	-0.281252	0.829095	0.527467	-0.567772	-1.02381	1.02381
2.30851	1.0242				Q00169	-1.1701	-0.254445	-1.30422	-0.592044	-2.30851	2.30851		Q15121	104	S	___1	1	UID5968	0.735153	0.857784	1.0242	0.0217324	-0.913417	1.0242
2.31102	1.02448				P06454	-0.061938	9.34601e-05	-0.769286	-1.06237	-2.31102	2.31102		Q96T37	109	S	___1	1	UID10936	-0.41984	0.372786	-0.493175	-0.822684	-1.02448	1.02448
2.31321	1.02469				Q14240	-0.494724	-0.402184	-1.89575	-2.20457	-2.31321	2.31321		P35580	1956	S	___1	1	UID2997	-0.43268	-0.350431	-1.02469	-0.224968	1.00473	1.02469
2.31542	1.02536				Q99598	-0.812555	-0.392656	-0.305866	-0.666236	-2.31542	2.31542		Q9P206	929	S	___1	1	UID13169	-0.215098	-0.336364	-0.100537	0.215799	-1.02536	1.02536
2.32702	1.0254				Q969U7	-0.917854	-0.306796	-0.487061	-1.03164	-2.32702	2.32702		Q9UQ35	1061	S	___1	1	UID14065	-1.01983	-0.896247	-0.416855	1.0254	-0.774618	1.0254
2.33156	1.02555				Q16181;Q6ZU15	-0.668333	-0.33687	-0.404492	-0.867308	-2.33156	2.33156		Q15811	986	S	___1	0.995267	UID6220	0.562746	0.158771	0.0910562	-1.02555	-0.592387	1.02555
2.33415	1.02736				P36578	-0.610961	-0.328595	-0.461175	-1.04378	-2.33415	2.33415		O75376	1195	S	___1	0.900185	UID1065	-0.246943	-1.02736	-0.0350638	-0.196715	-0.497582	1.02736
2.33881	1.02847				Q8WUH6	-0.444654	-0.367724	-0.385628	-0.904954	-2.33881	2.33881		Q8TEM1	1844	T	___1	1	UID16386	-0.276739	0.349925	0.441536	0.169931	1.02847	1.02847
2.33971	1.02891				P26368	-0.664989	-0.397008	-0.425716	-0.805919	-2.33971	2.33971		Q5VVJ2	340	S	___1	1	UID7098	-0.654589	-0.194995	0.295601	0.627523	-1.02891	1.02891
2.34162	1.02899				P00338;P07864	-0.75082	-0.446251	-0.582795	-0.927703	-2.34162	2.34162		Q29RF7	1195	S	___1	0.999991	UID6365	-0.379606	-0.71847	0.643886	1.02899	-0.730038	1.02899
2.34557	1.02922				Q15014	-0.0955989	-0.489374	-1.03905	-1.12002	-2.34557	2.34557		Q96BD0	37	T	___1	0.999288	UID16472	-0.597394	-0.145338	0.763332	-1.02922	-0.288839	1.02922
2.3486	1.02993				P42285	-0.456308	-0.264799	-0.177393	-0.475093	-2.3486	2.3486		Q6ZUT6	201	S	___1	0.994191	UID7798	0.290628	0.21709	0.03444	-0.368333	1.02993	1.02993
2.34927	1.03016				Q6XQN6	-1.03439	-0.441473	-0.415063	-0.693913	-2.34927	2.34927		Q9NRM7	576	S	___1	0.907895	UID12648	-0.242721	0.0370154	-0.654134	-0.706267	-1.03016	1.03016
2.35438	1.03043				Q53EL6	0.0286795	-0.311843	-2.11975	-2.24177	-2.35438	2.35438		Q86VP3	453	S	___1	1	UID8383	-0.398428	-0.387785	-0.654964	-0.984945	-1.03043	1.03043
2.35441	1.03075				Q9P275	0.0733217	0.0800665	1.18078	1.78102	2.35441	2.35441		Q9H792	281	S	___1	0.999999	UID12222	0.00367352	0.0272307	-0.209393	-0.225394	-1.03075	1.03075
2.36201	1.03284				Q06124	-0.769049	-0.591788	-0.579985	-0.858954	-2.36201	2.36201		Q659C4	343	S	___2	1	UID24419	1.03284	-0.128725	-0.638029	0.328604	-0.633339	1.03284
2.36532	1.03311				P46459	-0.660035	-0.397572	-0.251402	-0.321365	-2.36532	2.36532		Q6P1L5	457	S	___1	0.98146	UID7453	1.03311	0.981902	0.361211	-0.529787	0.160537	1.03311
2.36588	1.03333				P62424	-0.66934	-0.381934	-0.764611	-1.29472	-2.36588	2.36588		P35251	156	S	___1	1	UID2974	-0.208718	0.345101	-1.03333	-0.931496	-0.418463	1.03333
2.37211	1.03434				O15294	-0.684738	-0.691105	-0.529942	-1.12852	-2.37211	2.37211		P54198	661	S	___1	0.999052	UID3912	-0.975094	0.135532	1.03434	-0.0485165	-0.592623	1.03434
2.37828	1.03445				Q14738	-0.628438	-0.370135	-0.52659	-0.929208	-2.37828	2.37828		Q14872	5	S	___1	1	UID5816	0.255141	0.436302	0.259259	1.03445	-0.219406	1.03445
2.38566	1.03462				Q9NUQ9;Q9H0Q0	-0.368817	-0.37915	-0.264285	-0.38391	-2.38566	2.38566		Q8N8A6	83	S	___1	1	UID9078	-0.330396	0.808952	0.835524	1.00197	1.03462	1.03462
2.38771	1.03481				O95169	0.128774	-0.184188	1.54651	1.90716	2.38771	2.38771		Q6IBW4	492	S	___1	0.985045	UID7339	0.127331	-1.03481	0.0444305	0.0208995	0.830087	1.03481
2.39029	1.03519				Q00587	-0.0390612	-0.0238037	-2.39029	-1.77079	-0.78876	2.39029		Q9BUR4	114	S	___1	0.999885	UID11377	-0.135721	-0.581092	-1.03519	-0.535769	-0.839614	1.03519
2.39204	1.03552				P27635;Q96L21	-0.798459	-0.468485	-0.925165	-1.42312	-2.39204	2.39204		Q5VZ89	948	S	___1	0.905716	UID7130	-0.192071	0.555897	0.992453	0.878491	-1.03552	1.03552
2.39431	1.03557				Q9Y2T2;P53677	-2.14364	-0.421864	-0.81648	-0.945332	-2.39431	2.39431		Q86XL3	662	S	___1	1	UID8491	-0.123019	-0.362204	-1.03557	-0.867387	-0.079609	1.03557
2.39547	1.03664				O60232	0.0251541	0.224587	-0.774762	-0.754722	-2.39547	2.39547		O95071	578	S	___1	0.999961	UID1373	-0.788667	0.719429	-0.506382	-1.03664	-0.087784	1.03664
2.39733	1.03683				Q15059	-1.11787	-2.39733	-1.55742	-1.43621	-0.486133	2.39733		Q5VZK9	1068	S	___1	0.845309	UID7138	0.494061	0.765688	1.03683	-0.0128265	0.386907	1.03683
2.40002	1.0374				P53004	-0.652127	-0.573727	-0.577023	-0.900412	-2.40002	2.40002		P20700	391	S	___1	1	UID2472	-0.0384535	-0.0246205	0.00849	-0.864801	-1.0374	1.0374
2.40293	1.0374				P18085	-0.704516	-0.251221	-0.317816	-0.77114	-2.40293	2.40293		Q03252	405	S	___1	1	UID4543	-0.0384535	-0.0246205	0.00849	-0.864801	-1.0374	1.0374
2.40525	1.03748				P23396	-0.801936	-0.595029	-0.554874	-1.08942	-2.40525	2.40525		Q6PKG0	517	S	___1	0.999399	UID7581	0.54634	0.540928	0.277606	-1.02846	-1.03748	1.03748
2.40531	1.03752				P43246	-0.866759	-0.548759	-0.635567	-0.749634	-2.40531	2.40531		Q8NDT2	532	T	___1	0.999999	UID16335	0.268486	0.261833	-0.532929	-0.915974	-1.03752	1.03752
2.41106	1.03876				O43143	-0.753071	-0.452967	-0.564346	-0.946475	-2.41106	2.41106		P28290	759	S	___1	1	UID2792	-0.552319	0.755608	1.03876	0.466508	-0.470885	1.03876
2.41189	1.03885				P53621	-0.74336	-0.483007	-0.545132	-0.942117	-2.41189	2.41189		Q53HL2	219	S	___1	1	UID6567	-0.166471	-1.03885	-0.253346	-0.561262	-0.641371	1.03885
2.4145	1.03904				O95782	-0.890011	-0.63665	-0.46998	-0.981045	-2.4145	2.4145		Q13427	748	T	___2	1	UID32956	-0.0853118	-0.412717	-0.619352	-0.681262	-1.03904	1.03904
2.41506	1.04047				Q9P2J5	-0.677295	-0.406505	-0.35991	-0.80297	-2.41506	2.41506		Q9NZM1	174	S	___1	0.999877	UID13055	-0.193016	0.331513	0.129656	-0.0606198	1.04047	1.04047
2.41821	1.0409				P62906	-0.958755	-0.607377	-0.445948	-0.91201	-2.41821	2.41821		Q15911	2230	S	___1	0.909533	UID6232	-0.820908	1.0409	0.133212	0.562135	-0.76215	1.0409
2.4198	1.04135				Q9H0D6	-0.762482	-0.494148	-0.50633	-0.749089	-2.4198	2.4198		Q9Y618	215	S	___1	0.999584	UID14712	-0.0805158	-0.355082	-1.04135	-0.370403	-0.944045	1.04135
2.42494	1.04165				Q8N131	0.506892	-1.0407	-0.335632	-2.42494	-2.1397	2.42494		Q14202	817	T	___1	0.911432	UID15808	0.129675	-1.04165	0.0306901	-0.596186	-0.587351	1.04165
2.43904	1.04225				P62241	-0.768961	-0.652625	-1.33063	-2.15257	-2.43904	2.43904		Q13111	775	S	___1	0.966374	UID5071	0.149408	0.526909	0.88981	1.00375	-1.04225	1.04225
2.43993	1.04257				P36954	0.0832818	-0.416844	-1.04917	-1.76674	-2.43993	2.43993		O60841	113	S	___1	1	UID918	-0.417174	-0.340436	-0.560233	-0.168181	-1.04257	1.04257
2.4439	1.04362				Q9H4M9;Q9NZN3	-0.535917	-0.349504	-0.385019	-0.694422	-2.4439	2.4439		Q8NCN4	339	S	___1	0.999995	UID9181	-0.0566777	0.0503405	0.88693	0.90222	-1.04362	1.04362
2.44613	1.04362				O94782	-0.940489	-0.982738	-1.0683	-1.14621	-2.44613	2.44613		Q96KM6	409	S	___1	1	UID10619	-1.04362	-0.41703	-0.93076	-0.375187	-0.625898	1.04362
2.44923	1.04408				O43252	-0.891007	-0.821519	-1.27144	-1.87523	-2.44923	2.44923		Q96AC1	666	S	___1	1	UID10223	-0.794893	0.900002	1.04408	0.850573	-0.72983	1.04408
2.45345	1.04471				P59998	-0.480106	-0.261561	-0.680661	-1.04146	-2.45345	2.45345		Q96T58	1826	T	___1	0.997927	UID16556	-0.503162	0.656393	-0.563243	-1.03708	-1.04471	1.04471
2.4576	1.04576				P14550	-0.546864	-0.506461	-0.205425	-1.06202	-2.4576	2.4576		P02545	613	S	___1	0.889189	UID1695	1.00023	0.10629	-0.564818	-0.997269	-1.04576	1.04576
2.45826	1.04578				Q9H583	-0.393264	-0.433832	0.103346	-0.0130685	-2.45826	2.45826		Q9NRG9	495	S	___1	1	UID12641	-0.455784	0.128756	0.546508	0.439592	1.04578	1.04578
2.45874	1.04603				Q8IX01	-1.18783	-2.45874	-0.0435314	-0.337971	-2.26138	2.45874		Q9P2G1	737	S	___1	1	UID13278	-0.0724035	-0.211101	-0.49179	-1.04603	-0.599869	1.04603
2.45898	1.04694				P25787	-0.59245	-0.294419	-0.277232	-0.647199	-2.45898	2.45898		P57740	58	S	___1	0.847496	UID4062	-0.264225	-0.32463	1.04694	-0.598783	-0.987549	1.04694
2.45992	1.04725				O15371	-1.05288	-0.632535	-0.634263	-1.01453	-2.45992	2.45992		Q9Y6K1	105	S	___1	1	UID14772	-0.595963	0.30704	-0.054179	-0.474535	-1.04725	1.04725
2.46135	1.0477				P52732	-0.739244	-0.960997	-0.992284	-1.30298	-2.46135	2.46135		Q9UIG0	330	S	___1	0.9731	UID13585	1.0477	0.0444566	-0.419561	-0.768276	-1.04734	1.0477
2.46146	1.0477				P30566	-0.493504	-0.245001	-0.461217	-0.90792	-2.46146	2.46146		P55210	47	S	___1	0.994592	UID3996	0.854526	0.537141	-0.096665	-0.200571	-1.0477	1.0477
2.46614	1.04773				P28074	-0.581888	-0.363026	-0.450474	-0.974318	-2.46614	2.46614		Q8IX90	155	S	___1	1	UID8694	0.0907667	-0.306878	-1.04773	-0.341981	0.653661	1.04773
2.46999	1.04805				P06744	-0.702782	-0.36592	-0.506268	-0.84484	-2.46999	2.46999		Q9P2F8	1488	S	___1	0.999999	UID13276	-1.04805	-0.399869	-0.886694	-0.922973	-0.250663	1.04805
2.47111	1.04895				P14209	1.65917	0.598863	-2.47111	-0.143904	-0.880382	2.47111		Q9BY89	749	S	___1	1	UID11584	0.102406	0.069114	0.93122	0.760488	1.04895	1.04895
2.47265	1.04993				P28482	-0.263776	-0.703938	-0.508354	-2.47265	-1.29841	2.47265		O43164	309	S	___1	0.984139	UID575	0.153614	-0.229078	-1.04993	-0.981881	-0.75494	1.04993
2.47468	1.05056				P15927	-0.0230924	-0.277013	0.748259	-2.47468	-2.02582	2.47468		Q9NQG5	134	S	___1	0.999999	UID12545	0.224566	0.444361	0.648968	1.00014	1.05056	1.05056
2.47809	1.05112				Q13045	-0.575483	-0.460398	-0.649335	-0.751577	-2.47809	2.47809		Q15424	24	S	___1	0.924696	UID6086	-1.05112	0.158303	-1.04881	-0.408346	-0.989067	1.05112
2.48107	1.05133				P14868	-0.722628	-0.462477	-0.311724	-0.670045	-2.48107	2.48107		Q9NYD6	189	S	___1	1	UID12916	-1.05133	0.694326	0.69863	0.643258	0.426706	1.05133
2.48898	1.05162				P20618	-0.484423	-0.473326	-0.167715	-0.581921	-2.48898	2.48898		Q9Y490	2040	S	___1	1	UID14498	-0.665583	0.582283	-0.782677	-1.05162	-0.347302	1.05162
2.48901	1.05236				Q13098	-0.673781	-0.406226	-0.444965	-0.774867	-2.48901	2.48901		Q96NA2	355	S	___2	0.998531	UID27908	0.165765	0.105966	0.539797	-1.05236	0.431441	1.05236
2.49582	1.05276				P15880	-0.776019	-0.400575	-0.844259	-1.37866	-2.49582	2.49582		Q00587	143	S	___1	0.916989	UID4364	-1.05276	0.242397	0.166574	-0.536411	0.387492	1.05276
2.49712	1.05285				Q12972	-0.813044	-0.348272	-0.420554	-0.551943	-2.49712	2.49712		Q86UU0	975	S	___1	0.999998	UID8312	0.33296	0.763709	-0.0757107	0.605818	-1.05285	1.05285
2.5003	1.05362				P84077;P61204	-0.541927	-0.214837	-0.247583	-0.852276	-2.5003	2.5003		P61604	51	S	___1	0.875889	UID4117	-0.358656	0.454166	0.368287	-1.05362	0.25212	1.05362
2.50356	1.05436				P63244	-0.763246	-0.52595	-0.519367	-0.989897	-2.50356	2.50356		Q13029	643	S	___1	0.999975	UID5048	-1.05436	-0.450001	0.689541	-0.430535	0.797923	1.05436
2.51349	1.05475				Q8N3U4	-1.07903	-0.17182	0.217669	0.187053	-2.51349	2.51349		Q7KZ85	1535	S	___1	0.999141	UID7900	-0.461008	-0.116639	-0.545077	-1.05475	-0.839219	1.05475
2.51494	1.05504				P15923	-0.725264	-0.679579	-1.28147	-2.31849	-2.51494	2.51494		Q86TC9	251	T	___2	0.791331	UID33408	1.05504	0.564614	1.0535	0.123546	0.602412	1.05504
2.5186	1.05531				Q96G03	-0.599513	-0.17499	-0.318773	-0.605628	-2.5186	2.5186		Q9NSI2	34	T	___1	0.999978	UID16788	0.222006	0.088674	0.0812388	-0.304972	-1.05531	1.05531
2.51906	1.05537				Q9Y2Z4	-0.805459	-0.576553	-0.0742448	-0.35385	-2.51906	2.51906		Q92575	489	T	___1	0.999822	UID16433	-0.0274017	-0.149241	1.05537	0.666498	-0.500955	1.05537
2.52187	1.05539				P09972	-0.722518	-0.199832	-0.449417	-0.763623	-2.52187	2.52187		Q15648	1437	S	___1	0.844272	UID6156	-0.498115	-1.00675	-1.03245	-0.777694	-1.05539	1.05539
2.52319	1.05558				P12081	-0.747062	-0.512908	-0.68119	-0.774561	-2.52319	2.52319		P23246	283	S	___1	1	UID2586	-0.982588	0.17974	0.343345	0.423461	1.05558	1.05558
2.52743	1.05686				O14639	-0.0887178	-0.215286	-0.986855	-2.01857	-2.52743	2.52743		O00750	155	S	___1	1	UID218	-0.744831	0.746133	-0.83118	-0.248441	-1.05686	1.05686
2.53003	1.05761				Q16222	-0.650839	-0.450254	-0.704697	-1.06702	-2.53003	2.53003		Q96G03	165	S	___1	0.999936	UID10444	-0.233	1.05761	0.87357	0.920758	-0.505868	1.05761
2.5337	1.05763				Q9NQ88	-0.381253	-0.426851	-0.391569	-0.67656	-2.5337	2.5337		P52948	1028	S	___1	0.999972	UID3849	-0.523423	1.05763	0.824315	0.0673076	-0.0332998	1.05763
2.545	1.05777				P61313	-1.06202	-0.575823	-0.623611	-1.1063	-2.545	2.545		O75376	999	S	___1	1	UID1080	-0.60459	-0.174878	-1.05777	-0.994482	-0.625377	1.05777
2.54697	1.05928				P35611	-0.812724	-0.247472	-0.955757	-2.31054	-2.54697	2.54697		Q8TD19	869	S	___1	0.892234	UID9498	-0.124081	0.435518	0.352527	0.21434	-1.05928	1.05928
2.54831	1.05935				Q6NYC1	-0.369075	-0.973513	-0.894147	-2.54831	-1.50408	2.54831		O75694	992	S	___1	0.998376	UID1193	-0.14391	0.837923	1.05935	0.781984	0.67914	1.05935
2.54911	1.05937				P53041	-0.683707	-0.457269	-0.488033	-0.741241	-2.54911	2.54911		Q13017	765	S	___1	1	UID5043	-0.0989105	0.893701	1.05937	-0.0433723	-0.408209	1.05937
2.54952	1.05975				Q9GZZ9	-0.716404	-0.141293	-0.36637	-0.851935	-2.54952	2.54952		Q9UDY2	415	S	___1	1	UID13384	-0.0729623	-0.0422444	-0.38415	-0.694385	-1.05975	1.05975
2.5504	1.06012				P17275	-0.00915082	-0.775741	-1.30591	-2.41836	-2.5504	2.5504		Q13480	266	S	___1	0.999959	UID5318	-0.0674992	1.06012	0.934226	-0.204846	-1.01217	1.06012
2.55167	1.06046				P46926	-0.583825	-0.280739	-0.577361	-1.25845	-2.55167	2.55167		P00533	1172	Y	___1	0.999998	UID17122	-0.145915	0.835122	0.552818	-0.658098	-1.06046	1.06046
2.55404	1.06126				Q99832	-0.699411	-0.532705	-0.441614	-0.86069	-2.55404	2.55404		Q9H1B7	547	S	___1	1	UID11871	0.196193	-0.452265	-1.06126	-0.973516	-0.786039	1.06126
2.55417	1.06198				Q9UNN8	-0.343035	-0.260664	-0.670172	-1.455	-2.55417	2.55417		Q9BZ67	439	S	___1	0.999611	UID11627	0.284764	0.856218	0.373899	0.644721	-1.06198	1.06198
2.55585	1.06213				Q16658	-0.71819	-0.436818	-0.410549	-0.991837	-2.55585	2.55585		O95425	221	S	___1	1	UID1521	-0.292543	0.700997	0.487962	0.921332	-1.06213	1.06213
2.56002	1.0637				Q86Y56	-1.19815	-0.714678	-0.838697	-1.09531	-2.56002	2.56002		P53999	118	S	___1	1	UID3907	0.097818	-0.508957	-1.0637	0.177548	0.488224	1.0637
2.56063	1.06431				P27695	-0.660011	-0.413821	-0.43131	-0.896215	-2.56063	2.56063		P41212	18	T	___1	0.99969	UID15365	0.420117	-0.209201	-0.64101	-1.06431	0.736833	1.06431
2.56132	1.06625				O60610	-0.693359	-0.243974	-0.355412	-0.679264	-2.56132	2.56132		Q96EB6	14	S	___1	0.99931	UID10379	0.4565	-0.302346	-0.877631	-1.06625	-0.789577	1.06625
2.56311	1.06669				P49207	-0.560479	-0.286613	-0.684637	-1.20124	-2.56311	2.56311		Q9UQ35	1732	S	___1	1	UID14093	-0.944749	-0.67719	-0.469448	-0.403264	1.06669	1.06669
2.56593	1.06714				Q7Z4W1	-0.563339	-0.318038	-0.1228	-0.548136	-2.56593	2.56593		Q6Y7W6	139	S	___1	1	UID7732	0.960388	0.123531	-1.06714	-0.809001	-1.00425	1.06714
2.58029	1.06779				P48739	-0.92226	-0.45756	-0.526669	-0.844139	-2.58029	2.58029		Q9BV86	3	S	___1	0.910187	UID11395	-1.06779	-0.723081	-0.180605	0.713207	-0.946822	1.06779
2.59055	1.06796				P10155	-0.604319	-0.397061	-0.4795	-0.625344	-2.59055	2.59055		Q96RS0	85	S	___2	1	UID28023	-1.06796	-0.582125	-0.564102	-0.743445	-1.0062	1.06796
2.59106	1.06806				Q9HC36	1.50281	1.13674	2.44227	2.59106	2.21048	2.59106		P35251	368	S	___1	0.999999	UID2970	-0.156316	0.371571	-0.837819	-1.06806	-0.277675	1.06806
2.59169	1.0687				P62847	-0.863828	-0.384906	-0.606633	-1.16115	-2.59169	2.59169		Q76L83	834	S	___1	0.995616	UID7885	0.401443	0.943647	0.35714	0.107378	-1.0687	1.0687
2.60325	1.06879				P62753	-0.639274	-0.306244	-0.42487	-1.38684	-2.60325	2.60325		Q5VWG9	243	S	___2	0.999217	UID24313	0.779146	0.079089	-0.564718	-0.301337	-1.06879	1.06879
2.60592	1.0696				P62280	-0.832353	-0.649136	-1.00016	-1.47199	-2.60592	2.60592		P25789	13	S	___1	1	UID2701	0.59608	-0.291405	-0.869725	-1.0696	-0.546885	1.0696
2.60774	1.06962				P61764	-0.681701	-0.74034	-0.501167	-0.566764	-2.60774	2.60774		Q86WR7	179	S	___1	1	UID8452	-0.188298	-0.671338	-1.06962	-0.686462	0.131128	1.06962
2.60958	1.07027				Q99873;Q9NR22	-0.618593	-0.370183	-0.469142	-0.88065	-2.60958	2.60958		Q5JTV8	315	S	___1	0.999999	UID6699	0.604283	0.066186	0.209546	-0.930122	-1.07027	1.07027
2.61889	1.07047				P04114	-0.449622	-0.817989	-2.61889	-1.50976	-1.27376	2.61889		P37802	163	S	___1	1	UID3060	0.314889	0.646456	0.910312	1.07047	-0.636413	1.07047
2.62494	1.07167				P28340	-1.31234	-0.860913	-1.56295	-2.4036	-2.62494	2.62494		P84103	70	T	___1	1	UID15587	-0.452504	-0.383262	-0.0546249	1.07167	0.85943	1.07167
2.62902	1.07201				P23511	-0.0817184	-0.103615	-1.16016	-2.62902	-2.04893	2.62902		Q86XR8	118	S	___1	0.904531	UID8502	0.843597	-0.493735	-0.856648	-1.07201	-0.734115	1.07201
2.6337	1.07316				Q9Y547	-0.676802	-0.50378	-0.411544	-0.884603	-2.6337	2.6337		Q8NI27	1385	T	___1	0.99997	UID16357	0.0223892	0.344762	1.07316	-0.783752	-0.679749	1.07316
2.6338	1.07408				O00762	-0.212456	-0.85352	-1.43537	-2.6338	-1.12941	2.6338		Q9UQ35	1916	S	___1	0.990421	UID14174	0.61541	-0.277274	-0.0629617	0.632895	1.07408	1.07408
2.64067	1.07445				P27708	-0.786366	-0.380512	-0.509459	-0.92511	-2.64067	2.64067		Q9NS23	207	S	___1	0.959812	UID12668	0.0583201	0.440176	0.663511	1.07445	0.186038	1.07445
2.64134	1.07485				Q13867	-0.64375	-0.286495	-0.320709	-0.712835	-2.64134	2.64134		Q86XL3	268	S	___1	1	UID8493	0.40131	0.353477	0.834423	0.685775	1.07485	1.07485
2.64307	1.07575				Q9Y3Q8	-0.391064	0.312391	-1.62787	-0.83779	-2.64307	2.64307		P52907	9	S	___1	1	UID3846	-0.120005	-0.324662	-1.07575	-1.01878	-0.283344	1.07575
2.6464	1.07576				Q02880	-0.301182	-0.598016	-0.191985	-0.640813	-2.6464	2.6464		Q9GZR2	15	S	___1	0.999965	UID11781	0.179124	0.0335908	0.953111	1.07576	0.332848	1.07576
2.65524	1.0776				Q9BXS5	-0.898571	-0.491774	-0.215357	-0.729411	-2.65524	2.65524		P52272	633	S	___1	1	UID3799	-0.218422	-0.990714	0.2299	0.415434	1.0776	1.0776
2.66576	1.07772				Q15398	-0.0855211	-1.28378	-1.95442	-2.66576	-1.47901	2.66576		Q9H3H1	455	S	___1	1	UID12002	-0.102198	0.352108	-0.16035	-1.07772	-1.0237	1.07772
2.66666	1.07774				Q8TDN6	-0.938754	-0.489534	-0.556203	-1.3208	-2.66666	2.66666		Q86VE0	202	S	___1	0.937241	UID8353	1.07774	-0.583421	-0.950398	-0.293582	-0.530303	1.07774
2.66677	1.07807				Q8WXE0	1.69623	0	0.688284	2.66677	2.32279	2.66677		Q9NVA2	9	S	___1	1	UID12770	0.500265	0.795235	-0.426682	-1.07807	-0.982251	1.07807
2.67333	1.07857				P18124	-0.768967	-0.544299	-0.761521	-1.27343	-2.67333	2.67333		Q15149	4053	T	___1	0.797981	UID15871	-0.714362	-0.135154	-0.117142	1.07857	-0.380693	1.07857
2.67892	1.07924				Q08623	-1.27157	-0.658448	-0.788119	-0.379448	-2.67892	2.67892		Q5T5U3	953	S	___1	1	UID6916	-0.320098	0.235758	0.541021	1.07924	-0.564628	1.07924
2.68786	1.07971				P63162;P14678	-0.539903	-0.194047	-0.316989	-0.836	-2.68786	2.68786		Q7Z3K3	425	S	___1	1	UID8046	-0.286196	-0.158009	-0.584529	-1.07971	-0.993038	1.07971
2.69529	1.08041				Q9NXH9	-0.526372	-0.244678	-0.305374	-0.538202	-2.69529	2.69529		Q8N344	177	S	___2	0.754328	UID26139	0.755047	-1.08041	-0.50225	-0.206167	-1.05337	1.08041
2.698	1.08099				Q99575	-0.733506	-0.406232	-0.75356	-1.27138	-2.698	2.698		Q9C0B1	4	T	___1	0.995705	UID16668	0.316747	1.08099	0.978239	0.720821	0.77633	1.08099
2.70133	1.0813				Q14BN4	0	0	0.888517	1.47327	2.70133	2.70133		Q5VUA4	1761	S	___1	0.999952	UID7058	-0.0492362	0.273727	0.156495	1.0813	-0.183674	1.0813
2.70705	1.08131				O43813	-0.768323	-0.350502	-0.497943	-2.70705	-2.40773	2.70705		Q9P2D1	2559	S	___1	0.999998	UID13261	-1.08131	-0.118853	-0.0424127	-0.85803	-0.706206	1.08131
2.70852	1.08145				P26373	-0.791948	-0.56164	-0.838172	-1.57608	-2.70852	2.70852		Q9Y4B5	306	S	___1	1	UID14510	-0.247252	-0.524132	-1.08145	-1.0807	-0.480744	1.08145
2.71767	1.08164				Q6P1K2	0.070816	-0.463024	-0.73377	-2.71767	-1.5167	2.71767		Q13905	360	S	___1	0.997923	UID5461	-0.199226	-0.19253	-1.08164	0.973905	-0.976312	1.08164
2.71816	1.08183				P61158;Q9P1U1	-0.568462	-0.531403	-0.518221	-0.886955	-2.71816	2.71816		P49454	3175	S	___1	0.999974	UID3559	0.136888	-0.423506	0.623345	0.376591	-1.08183	1.08183
2.72505	1.08195				P26196	-0.77493	-0.380829	-0.539928	-0.923795	-2.72505	2.72505		Q6P2E9	879	S	___1	1	UID7463	-0.894193	-0.619981	-0.976034	-0.672325	-1.08195	1.08195
2.72692	1.08198				Q86WR7	0.187705	-1.49577	-1.08569	-2.72692	-1.80268	2.72692		O43395	619	S	___1	1	UID619	-0.0555868	0.423627	-0.38212	-0.144565	-1.08198	1.08198
2.72726	1.08199				P62854;Q5JNZ5	-0.640914	-0.412947	-0.957359	-1.55899	-2.72726	2.72726		Q9NPC7	289	S	___1	1	UID12504	-0.579286	0.0217672	-0.73228	-0.378473	-1.08199	1.08199
2.73013	1.08208				Q9NZL4	-0.707625	-0.499283	-0.599012	-0.792405	-2.73013	2.73013		Q9NYL9	71	S	___1	0.999739	UID12982	-0.205629	-0.407897	0.915976	1.08208	-0.278819	1.08208
2.73127	1.08212				Q92979	-0.537437	-0.233278	-0.107815	-0.393144	-2.73127	2.73127		Q9NZJ0	488	S	___1	0.950048	UID13043	0.127934	-0.568705	-1.08212	-0.28683	-0.673656	1.08212
2.73409	1.08246				O00487	-0.470764	-0.201702	-0.161446	-0.435314	-2.73409	2.73409		Q03111	320	S	___1	0.978233	UID4503	-0.334395	1.08246	0.722799	0.157353	-0.834541	1.08246
2.73919	1.0831				O14732	-0.734781	-0.439103	-0.418587	-0.743079	-2.73919	2.73919		Q9NPI6	348	T	___1	0.763466	UID16762	0.635491	-0.52657	-0.852785	-1.01298	-1.0831	1.0831
2.7408	1.08421				P26641	-0.669869	-0.486381	-0.57693	-1.04026	-2.7408	2.7408		P80723	164	S	___1	0.999998	UID4259	-0.410917	0.266338	0.901762	1.08421	-0.160419	1.08421
2.74424	1.08516				P09960	-0.655455	-0.497402	-0.629508	-0.948495	-2.74424	2.74424		Q13033	229	S	___1	1	UID5051	-0.375609	0.0496659	0.173104	0.520449	1.08516	1.08516
2.74507	1.08525				Q8WUD4	-0.203285	-0.406277	-0.940367	-2.10321	-2.74507	2.74507		Q9UER7	688	S	___1	0.882873	UID13399	-0.194443	-1.08525	-0.542417	0.118814	-0.353183	1.08525
2.74613	1.08595				Q13188	-0.572322	-0.655916	-0.646214	-0.912638	-2.74613	2.74613		P46379	1117	S	___1	1	UID3407	-0.413383	-0.299728	-1.01738	-0.959534	-1.08595	1.08595
2.74737	1.08619				Q8IXL7	-0.927938	-1.35427	-2.74737	-1.66716	0.767792	2.74737		Q14160	1306	S	___2	0.998748	UID22788	0.827838	0.0701166	-0.85142	-0.360203	-1.08619	1.08619
2.75477	1.0866				Q9NSD9	-0.557046	-0.290429	-0.508191	-1.06371	-2.75477	2.75477		Q9NPR2	825	S	___1	1	UID12528	-1.0866	0.026464	-0.0523362	-0.622524	-0.97958	1.0866
2.75957	1.08861				Q12800;Q9NZI6	-0.356797	-0.329789	-0.1761	-0.00443459	-2.75957	2.75957		P16070	686	S	___1	1	UID2255	-0.582848	-1.08861	0.897366	0.638552	-0.445051	1.08861
2.76528	1.08884				Q5VW32	-2.02541	-0.950185	-0.450715	-1.11499	-2.76528	2.76528		Q8NCD3	486	S	___1	0.99996	UID9166	0.486981	-0.975614	-0.982338	-0.110799	-1.08884	1.08884
2.77598	1.08899				O95861	-0.641956	-0.255079	-0.4334	-0.762189	-2.77598	2.77598		Q9UDY2	200	S	___1	1	UID13380	-0.0673412	0.705051	0.244755	0.396366	-1.08899	1.08899
2.78411	1.0898				P63000;P15153;P60763	-0.665428	-0.667812	-0.351912	-0.521812	-2.78411	2.78411		O14776	638	S	___1	1	UID316	-0.224242	-0.549421	0.720385	1.0898	-0.683627	1.0898
2.78462	1.0907				Q6PD62	-0.885493	-0.735121	-0.577765	-0.931444	-2.78462	2.78462		P67809	314	S	___1	0.987751	UID4173	-0.0483627	-0.832755	-0.349878	0.437597	-1.0907	1.0907
2.78612	1.09186				Q96CW1	-0.993905	-0.456181	-0.556836	-2.78612	-2.30525	2.78612		P08195	165	S	___1	1	UID1923	0.0503038	-0.299055	-0.0384125	-0.40676	1.09186	1.09186
2.79513	1.09413				P17174	-0.651066	-0.416986	-0.549627	-1.01927	-2.79513	2.79513		Q4G0J3	258	S	___2	0.968134	UID23706	0.116838	0.907877	0.650822	0.766568	-1.09413	1.09413
2.79647	1.09413				Q86TP1	-2.05609	-1.42854	-2.79647	-1.29437	-2.36429	2.79647		Q4G0J3	261	S	___2	0.999996	UID23707	0.116838	0.907877	0.650822	0.766568	-1.09413	1.09413
2.79654	1.0942				O43747	-0.719498	-0.222986	-0.588149	-1.39198	-2.79654	2.79654		Q9BRD0	235	S	___2	0.996912	UID28438	-0.329932	-0.179432	-0.760495	-1.0942	-0.984161	1.0942
2.80521	1.09438				P10586;P23468	-0.803488	-0.704493	-2.14841	-2.80521	-2.27142	2.80521		Q9HBL0	907	S	___1	0.970081	UID12373	1.09205	-1.09438	-0.40115	-0.276896	-0.918895	1.09438
2.81074	1.09511				O95926	0.043733	-0.233793	-1.43754	-1.07477	-2.81074	2.81074		Q8NC44	385	S	___1	1	UID9140	-0.535266	-0.543434	-0.286895	-0.894235	-1.09511	1.09511
2.81297	1.09574				Q9H0S4	-0.610163	-0.574438	-0.436173	-0.688056	-2.81297	2.81297		P47974;Q07352	490;334	S	___1	0.999843	UID3440	0.0107778	0.794502	0.0208128	0.312565	-1.09574	1.09574
2.81834	1.09574				P50914	-0.800254	-0.435816	-0.7845	-1.36131	-2.81834	2.81834		Q96MH2	51	S	___2	1	UID27869	-0.860802	0.214189	0.214641	0.784205	-1.09574	1.09574
2.82143	1.09576				Q9UHD9	0.0192852	0.00028801	-0.984083	-1.69414	-2.82143	2.82143		P47712	437	S	___1	0.999997	UID3431	-0.109516	0.232753	-0.651441	-1.02421	-1.09576	1.09576
2.82195	1.09587				Q9NUP1	0.276025	0.201916	-1.95011	-2.82195	-2.10126	2.82195		Q8NEY1	1000	S	___1	0.998789	UID9266	0.266203	0.580468	1.09587	0.581376	-0.336731	1.09587
2.84714	1.09607				Q13617	-0.857392	-0.646601	-0.444733	-0.889174	-2.84714	2.84714		Q9Y4B5	263	S	___1	1	UID14508	-0.130669	-0.673704	-1.09607	-0.473361	-0.571252	1.09607
2.84959	1.09634				Q9P0P0	0.0924683	-0.269886	-0.834637	-1.20043	-2.84959	2.84959		Q96M89	149	S	___1	0.972038	UID10652	-0.95729	-1.09634	-0.940616	-0.423914	-0.944222	1.09634
2.86175	1.09856				Q9NRN7	-0.655456	-0.515836	-0.586113	-0.712444	-2.86175	2.86175		Q8IZM8	576	S	___1	0.997927	UID8842	0.390469	0.181989	-1.09856	-0.77072	-1.05839	1.09856
2.86306	1.09913				P08237	-0.794105	-0.394014	-0.462739	-0.728617	-2.86306	2.86306		Q9NTJ3	41	S	___1	0.99998	UID12731	-0.492236	-0.167296	-0.879465	-0.68006	-1.09913	1.09913
2.86543	1.09926				Q9NZB2;Q5T035	-0.870862	-0.0828768	-1.22798	-1.21451	-2.86543	2.86543		P00558	203	S	___1	1	UID1671	0.0491044	0.139758	-1.09926	-0.927402	-0.824133	1.09926
2.87444	1.09959				O95361;Q309B1	-0.987915	-0.504018	-0.782109	-1.05381	-2.87444	2.87444		P49792	1400	S	___1	0.959059	UID3639	-1.09959	0.2372	-0.441279	0.26937	0.696634	1.09959
2.87713	1.09993				Q92879	-0.208136	-0.281045	-0.211695	-1.62154	-2.87713	2.87713		O15014	1055	S	___1	0.999987	UID364	1.09993	1.03505	0.874658	1.05081	0.371271	1.09993
2.87797	1.09995				P26640	-0.648488	-0.346396	-0.478793	-1.04723	-2.87797	2.87797		O75925	503	S	___1	0.999613	UID1220	-1.09995	-0.883486	-1.01378	-0.799448	0.128857	1.09995
2.89065	1.10003				P15121	-0.69828	-0.354205	-0.496187	-0.932764	-2.89065	2.89065		Q5SSJ5	51	T	___1	0.999998	UID16011	0.427416	0.553524	0.051865	-0.833008	-1.10003	1.10003
2.89622	1.10013				P34741	-0.0936343	-0.35896	-0.423071	-1.35929	-2.89622	2.89622		Q96QE3	86	S	___1	0.998745	UID10760	-0.71731	-1.10013	-0.067403	0.771541	0.450704	1.10013
2.9038	1.10032				Q05048	-0.843369	-0.432838	-0.635593	-1.08292	-2.9038	2.9038		P42166;P42167	67;67	S	___2	1	UID20394	-0.173691	-1.10032	0.304344	0.848909	0.280772	1.10032
2.90832	1.101				Q7Z739	-1.00376	-1.79075	-1.77058	-2.43271	-2.90832	2.90832		P42166;P42167	66;66	S	___2	1	UID20393	-0.186618	-1.101	0.291418	0.835983	0.267846	1.101
2.90868	1.10127				Q5VYK3	-0.786734	-0.39601	-0.52831	-0.665766	-2.90868	2.90868		Q56NI9	512	S	___1	0.998584	UID6589	-0.393404	0.994558	0.862119	0.885806	-1.10127	1.10127
2.91132	1.10133				P19784	-1.16913	-1.19769	-1.01553	-2.91132	-2.17733	2.91132		Q9BRL6	26	S	___1	0.99732	UID11257	-0.0105163	-0.423063	-0.485514	-0.625124	1.10133	1.10133
2.91363	1.10134				P62910	-0.842593	-0.545057	-0.625506	-1.41461	-2.91363	2.91363		O95263	517	S	___1	1	UID1441	-0.267956	0.295328	0.124931	1.10134	1.00425	1.10134
2.93391	1.10179				Q13542	0.016648	0.29797	-1.44252	-2.25495	-2.93391	2.93391		O15400	79	T	___1	0.967166	UID14933	0.445284	-0.263255	0.274127	0.697079	1.10179	1.10179
2.93725	1.10184				P00966	-0.835207	-0.399699	-0.517484	-1.0809	-2.93725	2.93725		Q13371	296	S	___1	1	UID5203	0.227165	-0.613794	-0.778456	-0.169069	-1.10184	1.10184
2.94983	1.10229				Q9Y376	-0.76602	-0.276737	-0.483683	-0.811901	-2.94983	2.94983		Q5SNT2	454	S	___1	1	UID6758	0.308785	0.764215	1.10229	0.45334	-1.04454	1.10229
2.95337	1.10244				O00232	-0.549141	-0.191326	0.152113	-0.23307	-2.95337	2.95337		Q6NYC8	224	S	___1	1	UID7407	-0.5261	-0.339985	0.65044	0.190063	-1.10244	1.10244
2.9619	1.1029				Q96HD1	0	0	0	0	2.9619	2.9619		O75822	109	T	___1	1	UID15031	0.212984	-0.0472288	0.909738	1.1029	-0.260946	1.1029
2.97175	1.10336				Q9Y312	-0.806883	-1.13397	-0.303059	-1.01844	-2.97175	2.97175		Q9UBS9	1081	S	___1	0.99999	UID13358	0.322928	1.10336	0.0173425	-0.293281	-0.419186	1.10336
2.97247	1.10351				Q969T9	-0.355072	-0.748718	-2.97247	0.682859	-0.0567314	2.97247		P49790	711	S	___1	0.852176	UID3633	1.01155	-0.317616	-0.648262	-1.10351	-0.640888	1.10351
2.98001	1.10493				Q9UBQ0	-0.411984	-0.276581	-0.214853	-0.842296	-2.98001	2.98001		Q96AY2	87	S	___1	0.999962	UID10244	0.539567	-1.10493	-0.505578	-0.854903	-1.10016	1.10493
2.98049	1.10496				P19474	-2.74464	-2.0273	-0.117271	-0.589683	-2.98049	2.98049		Q9NYM9	9	S	___1	1	UID12983	-0.25252	-0.519073	1.10496	0.383717	0.0277248	1.10496
2.98049	1.10566				P41223	-0.862762	-0.458602	-0.710066	-0.964796	-2.98049	2.98049		O75385	469	S	___1	0.988408	UID1097	-0.291083	0.477052	1.10566	0.724911	-0.861419	1.10566
2.99069	1.10603				Q9H4A4	-1.02885	-0.381453	-0.539833	-0.842267	-2.99069	2.99069		Q6WCQ1	289	S	___1	0.921157	UID7702	-0.46237	0.0140905	-0.492929	-1.10603	-0.787156	1.10603
2.99639	1.10605				Q9H9A6	-0.863751	-0.442857	-0.688978	-1.10994	-2.99639	2.99639		Q9Y2F5	558	S	___1	0.993881	UID14288	-0.400345	-0.356601	-1.10605	-1.07284	-0.880216	1.10605
2.99929	1.10626				O60613	1.85833	1.82599	1.45832	2.6679	2.99929	2.99929		O43847	94	S	___1	0.999012	UID732	-0.153346	0.669907	0.933406	0.844915	-1.10626	1.10626
3.00544	1.10659				Q04446	-1.16785	-0.83499	-0.757509	-2.38022	-3.00544	3.00544		Q7Z2Z1	1303	S	___2	0.80805	UID25214	-0.993833	-0.376479	-0.941944	-1.10659	-0.990896	1.10659
3.00856	1.10799				Q16186	-1.30996	-0.444554	-0.425865	-0.589625	-3.00856	3.00856		Q8N655	273	S	___1	0.987183	UID9054	-0.0311127	0.453353	0.332052	-0.162672	-1.10799	1.10799
3.01595	1.10812				P61326	-0.571655	-0.396315	-0.304865	-0.752951	-3.01595	3.01595		Q9C0H5	604	S	___1	1	UID11760	0.157723	0.446774	-0.0127712	-0.628292	-1.10812	1.10812
3.02096	1.10829				P62136	-0.439941	-0.242237	-0.368662	-0.823191	-3.02096	3.02096		Q9UHD2	510	S	___1	0.760364	UID13498	-1.06166	-0.904529	1.10829	0.607372	0.205332	1.10829
3.02392	1.10843				A5YKK6	-1.09888	-0.797985	-0.564765	-1.14734	-3.02392	3.02392		Q86U86	636	S	___1	1	UID8271	0.0432338	0.841862	1.10843	0.238503	-0.964618	1.10843
3.04896	1.10848				Q8WXH0	-1.74398	-0.0149021	0.0472743	-0.190183	-3.04896	3.04896		Q8TEK3	297	S	___1	1	UID9560	-0.180509	-0.369199	-1.10848	-0.976608	-0.891348	1.10848
3.05382	1.1087				Q13616	-0.679792	-0.372495	-0.381692	-0.914474	-3.05382	3.05382		Q86TM6	613	S	___1	1	UID8256	0.00338605	0.668778	1.1087	0.54247	-0.425413	1.1087
3.05443	1.10895				P39023;Q92901	-0.845622	-0.556552	-0.769199	-1.65854	-3.05443	3.05443		P17029	13	S	___1	1	UID2295	0.0975275	-0.63496	-1.10895	-0.860274	0.0454872	1.10895
3.07889	1.10919				P58107	-1.95815	0.28208	1.90775	3.07889	2.77043	3.07889		Q9Y2F5	532	S	___1	0.78326	UID14282	-0.17156	-0.846437	1.10919	0.180791	-0.163618	1.10919
3.08324	1.10982				P67775;P62714	-0.688789	-0.421522	-0.474139	-0.912638	-3.08324	3.08324		Q9Y2J4	183	S	___1	0.799318	UID14311	-0.834429	-0.547451	-0.553875	-1.10982	-0.410717	1.10982
3.08427	1.10991				P46779	-0.720184	-0.475	-1.04831	-1.4717	-3.08427	3.08427		Q15154	1435	S	___1	0.978501	UID5988	-0.0640098	1.00782	1.10991	-1.0709	-0.170742	1.10991
3.1049	1.11009				P60228	-0.952175	-0.735943	-0.897172	-1.35814	-3.1049	3.1049		Q9UBC2	229	S	___1	1	UID13333	0.065221	-0.224334	-0.622629	-0.364498	-1.11009	1.11009
3.11989	1.11012				P61024	0.233236	0.0835463	-1.11825	-1.50018	-3.11989	3.11989		Q86UU1	404	S	___1	0.991998	UID8321	-1.11012	0.241815	0.174924	0.223336	-0.949933	1.11012
3.12695	1.11074				Q5GLZ8	-1.42633	-0.417917	-0.51303	-0.704261	-3.12695	3.12695		Q9BYW2	807	S	___1	0.906871	UID11617	-0.390439	0.993956	-1.11074	-0.449904	-0.672936	1.11074
3.14298	1.1109				P30520;Q8N142	-0.610039	-0.287106	-0.124549	-0.555567	-3.14298	3.14298		Q8TEW0	728	S	___1	0.9965	UID9587	0.334942	0.148113	-0.337164	-0.938124	-1.1109	1.1109
3.15002	1.11106				P17858	-0.839763	-0.523246	-0.300743	-0.74031	-3.15002	3.15002		P21127;Q9UQ88	589;577	S	___1	1	UID2505	0.18638	-0.0690445	-1.06244	-1.11106	-0.867755	1.11106
3.15088	1.11213				Q96C90	-1.26219	-0.911923	-1.8623	-3.06097	-3.15088	3.15088		Q9UHB6	374	S	___1	0.997586	UID13466	0.64419	-0.323813	-0.926598	-1.11213	-0.864674	1.11213
3.15682	1.11385				P17812	-0.623719	-0.370968	-0.533409	-0.959513	-3.15682	3.15682		P16333	61	S	___1	0.988062	UID2264	0.00037575	1.11385	1.06679	0.895647	-0.429166	1.11385
3.17156	1.11388				P62249	-0.761454	-0.535865	-0.924846	-1.81101	-3.17156	3.17156		Q5T5U3	1098	S	___1	0.999989	UID6914	0.494952	0.914019	1.07068	-0.73108	-1.11388	1.11388
3.21011	1.11549				P84157	2.7038	0.838232	1.59116	0	3.21011	3.21011		Q99607	188	S	___1	0.999494	UID11090	-0.18146	-0.399672	-0.74109	-1.11549	-0.194232	1.11549
3.22366	1.11643				Q92905	-0.579742	-0.326522	-0.42041	-0.70952	-3.22366	3.22366		Q6NUJ5	191	S	___1	0.984885	UID7390	-0.864426	-0.252325	-0.881023	-1.11643	-0.86081	1.11643
3.2381	1.11746				O75608	-0.653804	-0.372313	-0.438316	-0.246684	-3.2381	3.2381		Q92769	407	S	___2	1	UID27301	0.947976	1.11746	0.168707	0.105397	-0.156508	1.11746
3.25057	1.11788				Q9Y221	-0.675928	-0.458928	-0.0388323	-0.33629	-3.25057	3.25057		Q5VT52	482	T	___1	0.754279	UID16037	-0.615728	-0.839679	-0.998617	-1.11788	-0.58147	1.11788
3.25724	1.1182				Q15172	-0.967992	-1.7232	-1.39861	-3.25724	-2.62696	3.25724		Q6KC79	350	S	___1	0.995924	UID7360	-0.422044	0.0376074	0.697648	0.679737	-1.1182	1.1182
3.28458	1.11971				P11908	-0.921267	-0.546436	-0.523242	-0.634158	-3.28458	3.28458		Q9UPN4	731	S	___1	1	UID13922	-0.777628	-0.54757	0.62951	1.11971	-0.357421	1.11971
3.28907	1.12073				Q15020	-0.374177	-0.308273	-0.245033	-0.212502	-3.28907	3.28907		Q9Y4H2	560	S	___1	1	UID14602	-0.221578	-0.275936	-0.608561	-0.203837	-1.12073	1.12073
3.30034	1.12083				Q8WXI7	-0.244773	0.033474	-1.04696	-2.09623	-3.30034	3.30034		Q14676	1820	S	___1	1	UID5715	0.21836	-0.161687	-0.323293	-0.380785	-1.12083	1.12083
3.31313	1.12095				Q8N5M9	0.967191	1.0185	3.31313	2.81835	2.4156	3.31313		P15531	122	S	___1	0.942246	UID2215	0.628958	0.374372	-1.12095	-0.273458	0.897608	1.12095
3.31561	1.12095				P11388	-0.963279	-0.752954	-0.366791	-0.911577	-3.31561	3.31561		Q9H6S3	28	S	___1	1	UID12187	1.12095	0.119875	-0.620266	-0.573758	-0.62169	1.12095
3.32311	1.12105				Q9HAV4	-0.630791	-0.232531	-0.575649	-0.713658	-3.32311	3.32311		Q9BUJ2	512	S	___1	0.999997	UID11365	-0.00036815	0.732913	0.246596	1.12105	-1.09657	1.12105
3.33901	1.1211				P18077	-0.725323	-0.400377	-0.690614	-1.55943	-3.33901	3.33901		Q9H4H8	493	S	___1	0.795989	UID12070	-0.106737	-0.992487	-0.616621	-1.1211	-0.337155	1.1211
3.34497	1.12196				P23921	-0.733269	-0.409529	-0.660203	-1.07444	-3.34497	3.34497		Q49A88	798	S	___1	1	UID6480	0.996866	-0.0807412	-0.898823	-1.02664	-1.12196	1.12196
3.36258	1.12211				P36873	-1.42187	-1.09606	-0.549222	-1.51698	-3.36258	3.36258		Q7Z417	220	T	___1	0.941301	UID16178	0.936838	-0.233254	-0.132069	-1.12211	-1.11037	1.12211
3.3648	1.12294				O43684	-0.693962	-0.458011	-0.53594	-0.873785	-3.3648	3.3648		P16070	706	S	___1	1	UID2254	0.356809	0.0413005	0.953726	1.12294	0.549939	1.12294
3.37975	1.1235				Q9GZY8	-0.36012	-0.342638	0.209892	-3.37975	-1.44793	3.37975		P33991	23	T	___3	0.925849	UID49758	-0.351983	-1.03889	-0.817324	-0.897179	-1.1235	1.1235
3.40328	1.12428				P28070	-0.518672	-0.0397046	-0.165508	-0.730392	-3.40328	3.40328		Q14155	518	S	___1	1	UID5537	-0.029073	-0.0499695	0.82418	1.12428	0.715202	1.12428
3.43029	1.12428				P61160	-0.791594	-0.568951	-0.818012	-1.37356	-3.43029	3.43029		Q15052	488	S	___1	1	UID5948	-0.029073	-0.0499695	0.82418	1.12428	0.715202	1.12428
3.47608	1.12468				P24928	-0.933907	-1.35122	-2.22148	-3.32302	-3.47608	3.47608		Q86YC2	781	S	___1	0.990302	UID8508	-0.264995	-0.027097	-1.09762	-1.12468	-0.83461	1.12468
3.47749	1.12622				P52701	-1.00837	-0.681635	-1.16807	-1.57359	-3.47749	3.47749		Q6PCB5	342	T	___1	1	UID16097	0.155618	-0.383476	0.59086	1.12622	0.744945	1.12622
3.47776	1.12721				Q9H3N1	0.585746	1.5355	2.9972	3.21568	3.47776	3.47776		Q01650	31	S	___1	1	UID4436	-1.12721	0.000146753	0.857279	0.577575	-0.45881	1.12721
3.48597	1.12723				P15559	-0.704351	-0.428183	-0.655973	-1.05722	-3.48597	3.48597		Q9H4L4	188	S	___1	1	UID12075	-0.74118	0.206126	-0.0576195	-1.12723	-1.09604	1.12723
3.53379	1.12764				P62314	-1.13947	-0.288982	-0.107021	-0.84031	-3.53379	3.53379		P10599	44	S	___1	0.935453	UID2048	1.00485	0.528225	0.145388	1.12764	0.351095	1.12764
3.54484	1.12854				Q9NUN5	0	0	1.51571	2.23392	3.54484	3.54484		Q14CZ0	266	S	___1	0.962443	UID5898	-1.12854	-0.941325	-1.09116	-1.10175	-0.790453	1.12854
3.54919	1.12855				P46781	-0.869211	-0.548551	-0.856851	-1.62938	-3.54919	3.54919		Q9NX40	123	S	___1	0.982715	UID12855	0.201445	0.599548	0.82045	-0.0152735	1.12855	1.12855
3.56641	1.1297				Q9Y262	-0.829139	-0.555501	-0.59233	-1.03073	-3.56641	3.56641		Q99848	270	S	___1	0.914065	UID11152	-0.00990525	-0.645857	1.00953	1.1297	-0.172681	1.1297
3.58922	1.13019				P30876	-0.58928	-0.495414	-0.973365	-1.73274	-3.58922	3.58922		Q7Z6Z7	2887	S	___2	0.997217	UID25417	-0.157976	-1.13019	-0.586848	-0.394369	-0.479531	1.13019
3.60718	1.13058				P51003	-1.45555	-0.32943	-0.238424	-1.80684	-3.60718	3.60718		Q13495	676	S	___1	0.795021	UID5321	-1.13058	-0.416442	-0.917788	-0.955681	-0.396731	1.13058
3.61337	1.13096				Q6UUV7	-0.243124	-0.0906645	-1.70948	-3.61337	-2.02257	3.61337		Q96T23	473	S	___1	0.99995	UID10915	-0.167646	-0.242782	-0.189451	-0.852535	-1.13096	1.13096
3.61473	1.13122				Q6P2Q9	-0.87016	-0.730164	-0.676227	-1.52073	-3.61473	3.61473		Q96DA6	70	S	___1	0.802835	UID10353	-1.13122	0.0446369	0.0316494	-0.430894	1.0634	1.13122
3.64048	1.13173				P83731	-0.764561	-0.500559	-0.779548	-3.01766	-3.64048	3.64048		Q96CJ1	144	S	___1	0.999686	UID10327	0.179147	-0.147876	-0.939205	-1.13173	0.219274	1.13173
3.67963	1.13196				P31350	-1.14224	-1.1106	-0.79293	-1.26009	-3.67963	3.67963		O14523	428	T	___1	0.913448	UID14898	0.117821	0.203312	-0.993239	-0.513151	-1.13196	1.13196
3.69014	1.13203				Q92616	-1.2191	-0.665688	-0.958216	-1.41277	-3.69014	3.69014		Q6UB98	149	S	___1	0.999052	UID7635	-0.925095	-0.533424	-1.13203	-0.159989	-0.498357	1.13203
3.70709	1.13295				O75459	-0.0701033	0.157237	-1.36742	-3.48347	-3.70709	3.70709		Q96RU3	386	S	___1	1	UID10831	-0.285845	0.725802	0.517159	0.0860817	-1.13295	1.13295
3.70854	1.13329				Q4VCS5	3.45254	0.806105	2.13373	3.70854	0.730553	3.70854		Q9UBP0	303	T	___1	0.84441	UID16865	0.673078	0.372535	1.13329	0.0265363	0.351846	1.13329
3.72229	1.13335				A4UGR9	-2.08796	1.8011	-3.72229	-0.251724	-1.96493	3.72229		Q15003	49	T	___1	1	UID15858	0.218289	0.071115	0.612183	0.983523	1.13335	1.13335
3.72786	1.13354				Q9H1K1	-0.183594	-1.26827	-1.62884	-0.0321267	-3.72786	3.72786		Q5SW79	1205	S	___1	0.99928	UID6768	-0.783749	1.09503	1.13354	-0.553062	-1.07952	1.13354
3.73123	1.13359				Q03013;P09488	0	0	0	2.46312	3.73123	3.73123		P49959	512	T	___1	0.999655	UID15484	-0.129925	-0.534659	-0.924408	0.0335953	1.13359	1.13359
3.7954	1.13377				Q9H0A0	-1.10507	-0.466711	-0.241378	-0.516937	-3.7954	3.7954		Q9UQ35	1519	S	___2	0.809135	UID31245	-0.176427	0.218077	0.57554	1.13377	-0.817025	1.13377
3.82267	1.1342				Q9BXJ9;Q6N069	-1.13205	-0.485205	-0.783617	-1.27309	-3.82267	3.82267		O15014	467	S	___2	0.999999	UID17591	-1.1342	0.720114	0.333246	-0.097473	-1.03869	1.1342
3.84273	1.13474				Q14914	-0.814341	-0.572917	-0.622497	-1.64127	-3.84273	3.84273		Q9UQ35	2104	T	___2	1	UID34194	0.152935	0.316237	-0.711025	-0.827198	-1.13474	1.13474
3.85141	1.13544				P09884	-1.62172	-1.48644	-0.405407	-0.621722	-3.85141	3.85141		Q9BXS9	752	S	___2	0.999999	UID28751	0.205412	-0.411735	0.515097	-0.00060075	-1.13544	1.13544
3.85295	1.13562				O43809	-0.874819	-0.306194	-0.425457	-1.09342	-3.85295	3.85295		Q6GYQ0	1002	T	___1	0.84187	UID16074	0.105503	0.553533	-0.56791	-0.204324	-1.13562	1.13562
3.8534	1.13614				Q13421	0.215545	-1.11436	-3.8534	-2.39088	-3.04026	3.8534		Q9H7N4	725	S	___2	0.8443	UID29465	-1.13614	-0.320151	-0.890086	-0.512485	-0.944926	1.13614
3.86571	1.13664				Q96EI5;Q9H3H9	-0.174662	-0.227037	-1.68788	-2.22933	-3.86571	3.86571		Q14126	782	S	___1	0.999999	UID5482	-0.0955555	-0.383397	-0.277528	-1.13664	-0.524606	1.13664
3.90228	1.13687				O95178	1.14463	0	0.577771	1.42621	3.90228	3.90228		Q96KQ7	232	S	___1	1	UID10626	-0.665557	-0.0252446	1.00301	0.0693252	-1.13687	1.13687
3.93518	1.13724				P84101	-0.0293802	-1.16907	-2.37203	-3.30519	-3.93518	3.93518		Q02078	255	S	___1	0.94359	UID4458	-0.519837	-1.13724	0.735456	0.906258	-0.261892	1.13724
3.95613	1.13773				Q9UK76	0.152074	-0.103362	-0.233322	-0.805154	-3.95613	3.95613		Q9NVM1	152	S	___1	0.970008	UID12782	-1.13773	0.924456	-0.691494	-1.00968	1.01053	1.13773
3.99629	1.1387				Q2NL82	-0.65189	-0.449663	-0.473565	-1.03485	-3.99629	3.99629		P04075	39	S	___1	0.999822	UID1749	-0.213314	-0.382879	-1.1387	-0.462522	-1.08849	1.1387
3.99782	1.13917				P21399;O00408	-0.806536	-0.487029	-0.674259	-0.932646	-3.99782	3.99782		Q8N1G1	459	S	___1	0.996769	UID8893	-0.0579985	-0.564105	-0.321496	-0.837503	-1.13917	1.13917
4.02874	1.13918				P17568	3.03326	2.25996	2.62317	2.84258	4.02874	4.02874		Q969V6	6	S	___1	1	UID10207	-0.727605	1.13918	-0.663297	-0.360477	-0.0528812	1.13918
4.12877	1.14033				Q9Y617	-0.934362	-0.40288	-0.740914	-1.28201	-4.12877	4.12877		Q9Y2W1	928	S	___1	1	UID14369	-0.236126	0.750956	0.706353	1.14033	0.408514	1.14033
4.1318	1.14064				O15144	-0.71558	-0.460179	-0.415768	-0.749722	-4.1318	4.1318		P14618	37	S	___1	1	UID2176	-0.196118	-0.262038	-0.767706	-0.793956	-1.14064	1.14064
4.14665	1.14112				P40429;Q6NVV1	-0.758029	-0.416805	-0.907913	-1.96679	-4.14665	4.14665		Q9HCK8	1420	S	___2	0.999865	UID29664	0.681673	1.14112	0.712941	0.365665	-1.12409	1.14112
4.17714	1.14119				P63167	-0.830552	-0.389908	-0.641484	-1.17233	-4.17714	4.17714		Q9HAV4	1137	S	___1	1	UID12332	-0.0763258	-0.106334	-0.451476	1.14119	-0.401358	1.14119
4.1802	1.14388				P62266	-1.15315	-0.720053	-1.3556	-2.02231	-4.1802	4.1802		Q9NVR5	703	T	___1	0.999366	UID16804	-0.371055	0.385716	0.724595	-1.14388	0.151296	1.14388
4.18932	1.14524				O15143	-0.564461	-0.434125	-0.623452	-1.12914	-4.18932	4.18932		Q8ND56	192	S	___2	0.999669	UID26407	-0.334589	0.239207	-1.14524	-0.608093	-0.227895	1.14524
4.28156	1.14531				O00159	-1.76992	-0.813751	-1.46005	-2.20711	-4.28156	4.28156		Q9UQR1	665	S	___2	1	UID31459	0.955332	0.35614	-0.220165	-0.476844	-1.14531	1.14531
4.30411	1.14544				Q15714;O75157	0.0400518	-1.42871	-2.04768	-1.7072	-4.30411	4.30411		O00257	291	S	___1	0.9806	UID142	-1.14544	-0.126772	-0.479643	-0.749347	-0.533142	1.14544
4.36129	1.14629				P13051	-1.9035	-1.25265	-0.377637	-4.16016	-4.36129	4.36129		Q5T5X7	54	S	___1	0.892745	UID6917	0.257609	0.277665	-0.0430465	-1.14629	-0.670861	1.14629
4.40389	1.14663				P61353	-0.87122	-0.280495	-1.06209	-1.96392	-4.40389	4.40389		Q9BXB4	181	S	___2	0.999951	UID28704	0.0655125	-0.588841	-0.0145682	-0.0403747	-1.14663	1.14663
4.41225	1.14668				Q9Y282	0	2.46898	2.7431	2.28409	4.41225	4.41225		Q96GN5	261	S	___1	1	UID10466	-0.340768	-0.721306	0.918439	0.0710936	-1.14668	1.14668
4.49822	1.14675				O60437	-1.02321	-0.429953	-2.27928	-2.74325	-4.49822	4.49822		O95685	77	S	___2	0.828804	UID18774	-1.14675	0.3768	0.157635	-0.123776	-0.285749	1.14675
4.50665	1.14702				Q02543	-0.820193	-0.51726	-1.20865	-2.64207	-4.50665	4.50665		Q8TD55	390	S	___1	0.999857	UID9499	-1.14702	0.0334208	-0.254464	-0.418073	-0.414275	1.14702
4.75306	1.14745				P16949	0.121283	0.0316404	-0.708064	-0.779907	-4.75306	4.75306		Q9H4L5	265	S	___1	0.999956	UID12086	0.0808837	0.709414	0.799903	-0.842715	-1.14745	1.14745
4.77575	1.14812				P13987	-4.77575	-2.62378	0.11494	-0.65665	0.21918	4.77575		Q5T5Y3	470	S	___1	0.909157	UID6920	-0.222158	0.699238	-0.646102	1.14812	-0.719555	1.14812
4.79206	1.14849				Q15004	-0.0503966	-2.97345	-4.59077	-4.56895	-4.79206	4.79206		P78362	497	S	___1	0.927065	UID4223	0.102072	-0.833608	0.385756	1.14849	0.589495	1.14849
4.81714	1.1494				Q92667	3.02007	2.33434	3.26966	4.09608	4.81714	4.81714		P04637	315	S	___1	0.807416	UID1767	-0.24097	-0.574746	-1.1494	-0.924264	-1.14606	1.1494
4.97371	1.14942				P02656	-0.934985	-0.35089	1.04673	2.40748	4.97371	4.97371		Q14185	1681	S	___1	1	UID5592	0.312335	0.421665	0.330093	1.14942	-0.536186	1.14942
4.9932	1.14961				Q8IUE6	-1.82241	0.0326715	2.55301	2.87414	4.9932	4.9932		Q13085	2343	S	___1	0.772654	UID5060	-0.567519	-0.551481	1.14961	0.713144	1.05661	1.14961
5.0515	1.14971				Q86YT6	0	1.34884	0	1.56848	5.0515	5.0515		P07948	11	S	___2	1	UID19123	-0.470131	-0.346175	1.14971	0.417979	-0.808153	1.14971
5.08201	1.15142				P50238	2.3225	-0.153238	-2.74727	-3.84178	-5.08201	5.08201		Q6PJG2	996	S	___1	1	UID7557	-0.641501	0.750378	1.15142	-0.856581	-0.300122	1.15142
5.31423	1.15268				Q9UBI6	2.01574	1.66911	0	0.362021	5.31423	5.31423		Q96T37	678	S	___2	0.929048	UID28152	-0.484832	-1.15268	-0.144852	-0.759135	-0.814417	1.15268
5.32332	1.1529				Q58FF6	-0.175348	-0.0797399	-2.42869	-5.32332	-4.97629	5.32332		Q5JSZ5	563	S	___1	1	UID6664	-0.169854	-0.359463	-1.10954	-1.1529	-0.689732	1.1529
8.29199	1.15361				Q6P158	0	0	0	2.27491	8.29199	8.29199		Q9Y5S2	1690	S	___1	0.999525	UID14670	-0.552556	0.0618422	-1.1091	-1.15361	-0.926237	1.15361
	1.15428												Q7Z333	956	S	___1	0.970396	UID8022	-0.320108	-0.89962	-0.213732	1.15428	-0.494837	1.15428
	1.15438												Q9UQ35	2398	S	___1	0.999521	UID14214	-0.0957452	-0.205477	-0.881804	-1.15438	-0.674408	1.15438
	1.15441												Q8NDX5	315	S	___1	0.999836	UID9220	-0.105525	-0.540105	-0.945172	-1.15441	-0.671223	1.15441
	1.15443												Q6PL18	337	S	___1	0.938765	UID7601	0.255043	1.15443	0.535134	0.68291	0.458838	1.15443
	1.15476												Q99567	540	S	___1	1	UID11046	-0.207247	0.606033	0.510715	-0.404344	1.15476	1.15476
	1.15544												Q8WWI1	960	S	___1	0.999939	UID9767	-0.279257	0.110816	0.638961	1.15544	-0.250188	1.15544
	1.15578												O15061	429	S	___1	0.999982	UID424	-0.3288	-1.15578	-0.473827	-0.185623	0.0188922	1.15578
	1.15597												Q96T23	629	S	___2	0.981813	UID28141	-0.287824	-0.21812	-0.0395103	-0.711022	-1.15597	1.15597
	1.15612												Q8N556	277	S	___2	0.944766	UID26222	-0.335024	0.347286	-0.465615	0.863404	-1.15612	1.15612
	1.15643												Q9HB58	380	S	___1	0.993513	UID12355	0.459529	0.198334	-0.239195	0.0357947	-1.15643	1.15643
	1.15671												Q96EQ0	297	S	___1	0.998636	UID10391	-0.243619	0.852736	0.62175	0.193282	-1.15671	1.15671
	1.15735												O75128	815	S	___1	1	UID986	0.0440274	0.337413	1.0477	1.15735	1.05555	1.15735
	1.15782												O00116	74	T	___1	0.996092	UID14879	-0.818229	1.15782	0.899633	0.793088	0.0469597	1.15782
	1.15809												Q9UQ35	2100	S	___2	1	UID31333	-0.0410772	0.125883	-0.669819	-1.02698	-1.15809	1.15809
	1.15929												Q8N4S9	161	S	___1	0.999479	UID8996	-0.365611	0.415077	0.177549	0.430439	-1.15929	1.15929
	1.16026												O76021	361	S	___1	1	UID1236	-0.204019	0.574412	0.987713	1.16026	0.576399	1.16026
	1.16097												C4AMC7;Q6VEQ5;Q9NQA3;A8K0Z3;A8MWX3	215;217;199;217;230	S	___1	0.966995	UID105	1.16097	-0.297221	-0.251115	-0.127016	-0.477106	1.16097
	1.16218												Q9UQ35	1010	S	___2	0.925385	UID31238	1.09496	1.16218	-0.493451	-0.613751	-0.935698	1.16218
	1.16226												Q52LW3	559	S	___1	0.992719	UID6533	-0.249661	-0.464412	1.16226	-0.0262363	-0.592111	1.16226
	1.16237												Q99501	394	S	___1	0.98593	UID11010	0.840712	-1.16237	-0.093909	-1.12107	-1.08049	1.16237
	1.16245												P52948	623	S	___1	1	UID3852	-0.468573	0.371834	1.16245	0.227838	-1.11118	1.16245
	1.16276												O14545	491	S	___1	0.995674	UID243	-0.938896	-1.0739	1.16276	0.0918303	0.106406	1.16276
	1.1629												P18583	1556	S	___1	0.995147	UID2356	0.448068	0.644195	1.1629	0.300601	-0.849462	1.1629
	1.16307												Q17RG1	741	S	___3	1	UID40761	0.873434	1.16111	1.16307	1.15798	-0.990348	1.16307
	1.16312												Q9BW71	227	S	___1	1	UID11441	-0.260952	-1.16312	-0.899173	-0.174875	0.335965	1.16312
	1.16312												Q8TD16	823	S	___1	0.999892	UID9496	-0.236441	-1.00359	0.114521	0.788017	-1.16312	1.16312
	1.1632												O75351	102	S	___1	1	UID1042	0.277846	-0.0557232	-0.21434	0.255352	1.1632	1.1632
	1.16328												P12036	546	S	___1	1	UID2116	0.462582	-0.471296	-1.16328	-1.13495	-1.16061	1.16328
	1.16386												P55196	1721	S	___1	0.989566	UID3973	-1.15978	0.499968	0.372286	1.16386	-0.174606	1.16386
	1.16399												Q8N350	723	S	___2	0.994457	UID26143	0.0801783	-0.542006	0.0424157	-1.16399	-1.06017	1.16399
	1.16637												P37198	516	S	___1	0.999627	UID3050	0.224395	-0.14682	1.16637	0.866999	-0.484675	1.16637
	1.16684												Q9HCH0	436	S	___1	1	UID12443	0.470324	0.555774	0.979449	1.16684	0.885422	1.16684
	1.16776												P16949	4	S	___1	0.945594	UID2280	-0.185242	-1.05566	0.479182	0.54308	-1.16776	1.16776
	1.16805												Q9BRJ6	175	S	___1	1	UID11242	0.094662	-0.662183	-1.16805	-0.938159	-1.02213	1.16805
	1.16843												Q9NWB6	77	S	___1	0.999953	UID12815	0.250987	-0.461829	-1.01659	-0.897985	-1.16843	1.16843
	1.16889												Q8TEA8	205	S	___2	0.879923	UID26752	0.202424	-0.0557527	-1.16889	-0.530612	-0.37532	1.16889
	1.16921												Q9H410	331	S	___1	1	UID12027	0.203731	0.146529	-0.549243	-0.887469	-1.16921	1.16921
	1.16922												Q9UHD8	327	S	___1	0.999996	UID13503	-0.566219	-0.0303755	-1.16922	-0.430925	-0.614584	1.16922
	1.16978												O15151	342	S	___1	0.892731	UID454	0.0568537	-0.404837	-0.890174	-1.16978	-1.04669	1.16978
	1.17069												Q14BN4	452	S	___1	0.993132	UID5878	0.0230794	0.520484	0.777228	-1.17069	0.187938	1.17069
	1.1711												Q8WUI4	155	S	___1	0.999999	UID9670	0.121633	0.0641068	-0.302468	-0.033992	-1.1711	1.1711
	1.17114												Q96T58	2393	T	___1	0.750033	UID16555	-1.0594	1.04191	-0.792103	0.294325	-1.17114	1.17114
	1.17115												P50402	163	S	___1	0.974313	UID3687	-0.0138473	0.448263	1.17115	0.687298	-0.848273	1.17115
	1.17179												Q03164	1119	S	___1	0.994163	UID4523	-0.22761	1.17179	-0.458407	-0.405347	-0.586256	1.17179
	1.17315												Q9UBF8	277	S	___1	0.999989	UID13340	-0.693031	0.940381	1.17315	0.782701	-0.783904	1.17315
	1.1736												Q99590	1457	S	___1	0.809645	UID11081	1.12457	-0.714639	-0.132499	-1.1736	-0.960291	1.1736
	1.17409												Q99081	79	S	___1	0.972865	UID10997	0.663025	-0.276141	-0.860654	-1.17409	-0.564352	1.17409
	1.17427												Q9UQC2	543	S	___1	0.983818	UID14229	-0.802883	1.17427	1.12682	-0.277615	-0.552394	1.17427
	1.17433												Q9BXF6	395	S	___1	0.986366	UID11504	-0.423495	0.619742	0.925506	0.891204	-1.17433	1.17433
	1.17454												Q659C4	60	S	___1	1	UID7207	0.0105767	-0.934085	-1.17454	-0.97152	-0.96898	1.17454
	1.17462												Q7Z309	58	S	___2	1	UID25223	-0.400574	0.23875	-0.940497	-1.17462	-0.413324	1.17462
	1.17485												O75400	885	S	___2	1	UID18324	0.122863	1.17485	0.692391	0.463812	-0.985823	1.17485
	1.17485												O75400	888	S	___2	1	UID18325	0.122863	1.17485	0.692391	1.0164	-0.0698104	1.17485
	1.17556												Q9P0K7	915	S	___1	1	UID13094	-0.720038	-0.88021	-0.0457805	1.17556	-0.264789	1.17556
	1.17604												Q00613	363	S	___1	0.999999	UID4369	0.264359	0.334834	-0.0376433	0.147605	1.17604	1.17604
	1.17644												Q9UKS6	276	S	___1	1	UID13702	-0.0255742	-0.882723	-0.928576	-1.17644	-0.550538	1.17644
	1.17661												Q96T60	118	T	___1	0.999997	UID16558	-0.00168995	-0.13228	-1.17661	-1.16397	0.449552	1.17661
	1.17748												Q9H6F5	58	S	___1	1	UID12151	-0.146105	-0.988014	-1.07481	-1.17748	-0.337998	1.17748
	1.17751												Q9Y2D8	540	S	___1	0.984795	UID14279	0.153621	-1.08597	0.157878	0.346213	1.17751	1.17751
	1.17779												Q15059	263	S	___1	1	UID5959	-0.192283	-0.950981	-0.941647	-1.17779	-0.990057	1.17779
	1.1778												Q96JM3	297	S	___1	1	UID10581	-0.713817	-0.919641	0.711041	1.1778	-0.603984	1.1778
	1.17838												Q9NQS7	214	S	___2	0.969036	UID29782	-0.101399	-0.153987	-0.680258	-1.17838	0.0991895	1.17838
	1.17975												P42566	324	S	___1	0.996495	UID3211	-0.136363	0.0344452	1.1495	1.17975	0.613257	1.17975
	1.18003												Q9UKJ3	1081	S	___1	1	UID13666	1.18003	0.919126	-0.435776	-1.05741	-0.0993637	1.18003
	1.18117												P46783;Q9NQ39	146;157	S	___1	0.99999	UID3413	-0.986788	-1.13362	-0.324398	0.0502725	-1.18117	1.18117
	1.18126												O14974	422	S	___1	0.999996	UID334	0.106325	-0.290888	-0.549644	-0.638487	-1.18126	1.18126
	1.18132												P62995;Q13595	266;262	S	___2	0.999997	UID21375	0.0548772	1.18132	1.02915	0.755972	-0.966296	1.18132
	1.18236												O14974	479	S	___1	0.976181	UID339	0.939186	-0.542833	-0.795168	-1.08072	-1.18236	1.18236
	1.18305												Q7Z6I8	120	T	___1	0.865175	UID16188	0.095565	0.278563	-1.18305	-0.804057	-0.535243	1.18305
	1.18305												Q15334;Q6P1M3	663;653	S	___1	1	UID6045	-0.101987	0.633002	-0.0489652	-0.416356	-1.18305	1.18305
	1.18335												Q7Z6Z7	3818	S	___1	0.953297	UID8220	0.45847	-0.945635	-0.746373	-0.995496	-1.18335	1.18335
	1.18368												P21333	2152	S	___1	1	UID2512	-0.473735	0.376169	0.114168	0.221504	-1.18368	1.18368
	1.18394												Q9UQR1	670	T	___2	0.979373	UID34225	0.660231	0.21159	0.225852	-0.1553	-1.18394	1.18394
	1.18395												Q9Y4F5	951	S	___2	0.981019	UID31776	-0.811586	1.18395	-0.820186	-0.907367	-1.13576	1.18395
	1.18473												Q9UK61	818	S	___1	0.871675	UID13636	-0.253838	-0.644033	-0.15812	-0.644877	-1.18473	1.18473
	1.18544												Q9UKY7	30	S	___1	0.999999	UID13743	-0.499038	-1.18544	0.26184	-0.279664	-0.0166271	1.18544
	1.18595												P21127	47	S	___1	1	UID2508	-0.390704	0.723421	0.81387	1.18595	-1.16533	1.18595
	1.18599												Q9H3P2	157	T	___1	0.999993	UID16701	0.0184298	-0.634086	-0.405209	-0.0208116	1.18599	1.18599
	1.1861												O96013	104	S	___1	0.998311	UID1650	-0.406938	0.3374	0.414394	0.81617	-1.1861	1.1861
	1.18625												Q99590	796	S	___1	0.999997	UID11063	0.548722	0.671958	1.00257	0.825155	-1.18625	1.18625
	1.18671												Q8NCF5	204	S	___2	0.999998	UID26385	-0.79016	0.203891	0.881747	-1.18671	-0.996315	1.18671
	1.18768												Q8NBI5	258	T	___1	0.999901	UID16327	-0.415533	1.18768	1.0624	0.705766	-0.646098	1.18768
	1.18791												Q96J01	308	S	___1	0.962839	UID10544	-1.18791	-1.15601	1.1744	1.13319	-0.647211	1.18791
	1.18822												Q14839	303	S	___1	1	UID5810	-0.257997	0.157502	1.18822	0.199405	-0.705288	1.18822
	1.1885												Q9UPP1	857	S	___1	0.999877	UID13939	-0.253091	0.27057	1.1885	1.00599	-0.218595	1.1885
	1.18878												A8CG34	95	S	___1	0.999999	UID101	1.18878	-0.645314	-1.01587	-0.497265	-0.520928	1.18878
	1.18933												O75475	129	S	___1	1	UID1132	-0.0995831	0.612497	0.796076	0.162313	1.18933	1.18933
	1.18986												Q9HCG8	39	S	___1	0.999614	UID12440	-0.603418	-0.611988	-1.18986	0.726186	-0.069711	1.18986
	1.19103												P27816	585	T	___1	0.945115	UID15293	1.0894	-0.14256	-0.909624	-1.19103	-0.921803	1.19103
	1.19149												Q8TBZ3	357	S	___1	0.982511	UID9469	-0.617896	1.02888	1.19149	1.0317	-1.00335	1.19149
	1.19185												P12270	1692	T	___1	0.988858	UID15182	0.688744	0.391337	0.209372	-1.00937	-1.19185	1.19185
	1.1919												Q9P270	353	S	___2	0.996321	UID30424	-1.1919	-0.476204	-0.153928	-0.167344	0.266986	1.1919
	1.1919												Q9P270	357	S	___2	0.999984	UID30425	-1.1919	-0.624299	0.0371965	0.579889	0.28742	1.1919
	1.19265												O14639	640	S	___1	0.901636	UID267	1.19265	-0.0813585	-0.236996	-1.02866	-0.433894	1.19265
	1.19279												Q16576	354	S	___1	1	UID6284	0.405293	-0.187052	-1.19279	-0.915371	-1.12333	1.19279
	1.19407												Q9GZP8	29	S	___1	1	UID11777	0.179472	0.571774	0.260491	1.19407	-0.650381	1.19407
	1.19415												P54105	102	S	___1	1	UID3908	0.526845	-0.207938	-0.892141	-1.06205	-1.19415	1.19415
	1.1948												Q2NKX8	1069	S	___1	1	UID6396	-0.133141	-0.056477	-0.454947	0.242218	1.1948	1.1948
	1.19495												Q5VWN6	685	S	___1	0.999998	UID7109	0.614662	1.19495	0.85641	0.172679	-0.393496	1.19495
	1.19523												Q96QD8	19	S	___1	0.764159	UID10754	-0.0808065	0.552751	1.15276	0.871488	1.19523	1.19523
	1.19669												Q6UUV7	4	S	___1	0.999424	UID7661	0.579347	-0.843294	0.0875272	0.215797	1.19669	1.19669
	1.19672												P49757	425	S	___1	0.978523	UID3602	0.235891	0.404259	-0.779729	-1.19672	-1.07531	1.19672
	1.1968												Q9NVM6	112	S	___1	1	UID12783	-0.0511935	-0.050687	-0.638741	-0.228548	-1.1968	1.1968
	1.19694												Q2TAL8	345	S	___1	0.839074	UID6400	-0.818776	0.176752	0.515561	0.389511	-1.19694	1.19694
	1.19721												Q8NHG8	193	S	___1	0.999997	UID9380	-0.445283	-0.967583	-1.19721	0.0387175	0.698735	1.19721
	1.19794												P01100	133	S	___1	1	UID1674	1.19794	0.822723	0.452887	0.654863	0.740922	1.19794
	1.19802												O15027	1181	S	___1	0.999697	UID401	-0.642342	-0.152634	-0.0984115	-0.045009	1.19802	1.19802
	1.19873												Q9Y6Q9	857	S	___2	1	UID32003	0.56258	0.299346	0.0906083	-0.749894	-1.19873	1.19873
	1.19893												Q96Q15	3573	T	___2	0.994728	UID33746	0.113925	0.917851	0.0163633	1.10799	1.19893	1.19893
	1.19954												Q9UQ35	1329	S	___1	1	UID14047	0.286131	1.19954	1.037	0.571339	-0.517154	1.19954
	1.19961												Q9Y478	182	S	___1	0.980803	UID14484	-0.261812	-0.205639	-0.501928	0.733905	1.19961	1.19961
	1.20044												Q8WUA4	132	S	___1	0.974432	UID9646	-0.24884	0.628916	0.504679	-1.20044	-0.775947	1.20044
	1.20063												Q7Z6E9	1347	S	___1	0.986678	UID8193	1.06709	-0.77585	-0.5387	-1.20063	-0.602027	1.20063
	1.2007												A8MT19;Q8IUC4	536;639	S	___1	0.999838	UID103	0.33569	0.728533	-0.823838	-0.569745	-1.2007	1.2007
	1.20093												Q86VQ1	258	S	___1	1	UID8384	0.307602	1.20093	-0.0759963	-0.194946	-0.794579	1.20093
	1.20103												P48681	680	S	___1	1	UID3477	0.332618	0.880931	1.20103	0.787012	0.0822163	1.20103
	1.20117												Q13233	21	S	___1	0.994743	UID5140	0.558722	0.411524	-0.756653	-1.20117	-0.034872	1.20117
	1.20127												Q96T58	1006	S	___1	0.999503	UID10958	0.381178	0.708168	-0.55611	-1.13301	-1.20127	1.20127
	1.20148												Q9UNE7	19	S	___1	1	UID13882	0.334104	-0.212627	-0.480473	-0.11895	1.20148	1.20148
	1.20151												Q8IYH5	606	S	___1	1	UID8819	0.0749564	-0.614603	-1.20151	-1.01718	-0.871173	1.20151
	1.2022												Q12888	500	S	___1	1	UID4987	-0.832149	0.0226648	0.0945853	-0.254025	-1.2022	1.2022
	1.2022												Q5M775	134	S	___1	0.999728	UID6716	0.177057	-0.377522	1.2022	0.345483	-0.813324	1.2022
	1.2032												Q9H7N4	239	S	___1	0.975462	UID12249	0.812002	-0.621086	1.03397	0.232303	-1.2032	1.2032
	1.20329												Q92609	539	S	___1	0.864004	UID10001	0.590375	-0.193974	0.435277	-0.75947	-1.20329	1.20329
	1.20397												Q9UJU6	270	T	___2	0.916213	UID34112	0.917625	1.20397	-0.0324002	0.0864118	-0.51512	1.20397
	1.20407												Q9H307	450	S	___2	1	UID29188	0.445338	-0.859701	0.334334	1.13823	1.20407	1.20407
	1.20416												Q9P2Y5	550	S	___1	0.974894	UID13315	-0.141833	0.160938	-0.465441	-0.643441	-1.20416	1.20416
	1.20417												Q8IYB3	220	T	___1	1	UID16270	1.20417	-0.0790372	0.332886	-0.215504	-0.775969	1.20417
	1.20417												Q15742	162	S	___1	0.999996	UID6192	-0.403407	0.855062	-0.268153	1.20417	0.719464	1.20417
	1.20437												Q8NDV7	1890	S	___1	0.985931	UID9216	0.918829	-0.786359	-1.13661	-0.722993	-1.20437	1.20437
	1.20574												Q12797	29	S	___1	0.994585	UID4890	0.236952	0.7205	0.215088	-0.955803	1.20574	1.20574
	1.20745												Q6NYC8	195	S	___2	1	UID24627	1.20745	-0.166637	-0.258017	-0.603716	0.120921	1.20745
	1.20749												Q9Y2X9	651	S	___1	0.999596	UID14403	-0.705499	1.20749	0.701742	0.253276	1.13881	1.20749
	1.20774												Q9NWZ5	53	T	___1	0.889527	UID16810	-0.548344	0.781163	-1.20774	-1.15001	-0.841363	1.20774
	1.20827												Q15911	1197	S	___1	0.961487	UID6233	-0.0954085	0.630726	0.275624	1.20827	-0.010527	1.20827
	1.20827												P49006	104	S	___2	1	UID20716	-1.06187	0.242499	0.900463	-0.845343	-1.20827	1.20827
	1.20853												Q9H2J4	25	S	___1	1	UID11944	-0.384939	-0.0158438	-0.171163	1.20853	-0.000164	1.20853
	1.20982												P16401	2	S	___3	0.994722	UID36695	-0.523089	0.35773	1.20982	-0.660061	-0.704897	1.20982
	1.21054												Q9Y463;Q13627	273;321	Y	___1	0.999967	UID17208	-0.52554	-0.0363082	-1.21054	-1.07483	-0.155554	1.21054
	1.21064												Q17RG1	752	S	___3	1	UID40762	0.873434	0.997036	1.16307	1.15798	-1.21064	1.21064
	1.21142												Q96B97	436	S	___1	1	UID10283	0.386229	0.661661	1.21142	0.677502	-1.10021	1.21142
	1.21169												Q7Z4S6	1212	S	___1	1	UID8105	-0.495802	0.0853857	-0.718904	-0.714042	-1.21169	1.21169
	1.21238												Q6ZV73	515	S	___1	1	UID7803	-0.536455	-0.713354	-1.0167	-1.21238	-0.357706	1.21238
	1.21329												Q13439	2224	S	___1	0.994955	UID5294	0.0891307	-0.970988	-1.12063	-0.892513	-1.21329	1.21329
	1.21368												O95218	275	S	___2	0.997935	UID18619	-0.716469	-0.407025	0.486963	1.21368	-0.411473	1.21368
	1.2138												Q8TAQ2	306	S	___3	0.987165	UID43868	-0.953121	-0.743141	0.10694	-0.75779	-1.2138	1.2138
	1.2146												Q9BY67	422	T	___1	1	UID16651	-1.2146	0.720499	-1.07405	-1.10489	-0.329022	1.2146
	1.21462												Q5VZL5	122	S	___1	1	UID7162	-0.373311	0.0174128	-0.329489	-0.196171	-1.21462	1.21462
	1.2148												P53814	792	S	___1	0.999815	UID3890	-0.01907	-0.0970643	-0.281197	-0.57546	-1.2148	1.2148
	1.21622												Q14CS0	235	S	___1	0.99471	UID5894	0.381522	-0.0858426	-0.909501	-0.0004521	1.21622	1.21622
	1.21681												Q8N5I9	48	S	___1	1	UID9037	1.21681	-0.434555	0.297	-0.0476925	-0.532298	1.21681
	1.21705												Q12873	1605	S	___2	1	UID22167	0.955595	0.0738261	0.842018	-1.17224	-1.21705	1.21705
	1.21708												Q6DD87	117	T	___1	0.999326	UID16069	1.21708	0.438753	-0.373537	-0.312094	-1.08287	1.21708
	1.21709												P05114	8	S	___1	0.999957	UID1795	0.68714	-0.51022	0.691699	1.21709	-0.681668	1.21709
	1.21715												Q8TC05	242	S	___1	1	UID9472	0.0678568	-1.03359	-1.18771	-1.21715	-0.347931	1.21715
	1.21725												P08670	459	S	___1	0.999337	UID1955	0.317841	-0.719642	-0.416353	-0.652838	-1.21725	1.21725
	1.21755												P42858	432	S	___2	0.984205	UID20463	1.13789	1.21755	0.189216	0.108478	-0.56024	1.21755
	1.21775												O95243	387	S	___1	0.933686	UID1428	-0.624887	0.520045	-0.977792	-0.725594	-1.21775	1.21775
	1.21817												Q96JN0	42	S	___1	0.989447	UID10593	-0.10434	0.409074	1.17282	1.21817	0.816939	1.21817
	1.21825												Q5T200	1657	S	___1	0.919528	UID6866	-0.540992	-0.218629	1.21825	0.961317	-0.541404	1.21825
	1.21957												Q9NZ63	15	S	___1	1	UID13030	-0.307713	-0.984061	-0.0267192	1.21957	-0.254567	1.21957
	1.21979												Q9H0H5	203	S	___1	1	UID11845	0.378943	0.423241	1.21979	1.19865	0.298392	1.21979
	1.21988												Q9H6R4	283	S	___1	0.999797	UID12175	-1.21988	-0.236086	0.411266	0.970102	0.559062	1.21988
	1.22106												P23588	219	S	___1	0.999998	UID2626	1.17809	-0.668637	0.282262	-0.552045	-1.22106	1.22106
	1.22284												Q7Z422	39	S	___1	1	UID8074	-0.103044	-0.606268	-1.15728	-0.542076	-1.22284	1.22284
	1.22302												Q7Z422	107	S	___1	1	UID8072	0.368437	0.388636	0.780936	-0.0214875	-1.22302	1.22302
	1.22313												Q8NFH5	73	S	___1	1	UID9346	-0.0519852	0.0407732	-0.058002	-0.152433	1.22313	1.22313
	1.2232												Q9H4L5	16	S	___1	0.999693	UID12082	0.892314	0.806364	-1.20088	-1.2232	-0.672623	1.2232
	1.22324												Q9UQ35	1893	S	___3	0.960497	UID48624	-0.493451	0.19164	-0.293153	-1.22324	-0.87616	1.22324
	1.22413												Q5BJH7	67	T	___1	0.804251	UID15985	-0.35407	-0.487428	1.22413	0.03795	-0.277213	1.22413
	1.22515												Q8N1G4	431	S	___1	0.997982	UID8899	-0.0816277	-0.0241015	0.11679	-0.738684	-1.22515	1.22515
	1.22544												P31930	107	S	___1	1	UID2916	-0.21071	0.324178	-1.15418	-1.22544	0.549507	1.22544
	1.22544												Q9NR30	89	S	___1	1	UID12611	-0.0179266	0.91193	0.985802	0.0336936	-1.22544	1.22544
	1.2268												P60468	17	S	___1	0.997851	UID4086	-0.300188	-0.792258	-0.288731	-1.14454	-1.2268	1.2268
	1.22735												Q9UEG4	625	S	___1	0.996359	UID13392	-0.557648	-0.60386	1.22735	0.16847	-0.108398	1.22735
	1.22766												Q15366	173	S	___1	0.999915	UID6065	0.219291	0.21984	0.758361	1.22766	1.18059	1.22766
	1.22784												Q9NQ84	403	S	___1	0.988135	UID12532	0.273566	0.320677	1.22784	1.05697	-0.001546	1.22784
	1.22825												Q6UB99	1792	S	___1	1	UID7646	1.22825	1.227	0.663117	0.429327	-0.826778	1.22825
	1.22881												Q13416	280	S	___1	0.955366	UID5212	0.0262735	0.74029	1.22881	-0.139986	0.867582	1.22881
	1.23027												Q9BRD0	126	S	___1	0.920905	UID11224	0.102224	1.23027	-0.391038	-1.00821	-0.823235	1.23027
	1.23141												P43243	604	S	___3	0.998068	UID37689	0.0513028	1.23141	1.15056	0.251898	-0.226869	1.23141
	1.2316												P46013	357	S	___1	1	UID3340	-0.54096	-0.36332	-0.517198	-0.749903	-1.2316	1.2316
	1.23209												Q96E39	326	S	___1	0.990662	UID10372	-0.422832	0.503703	-0.0325023	-0.726202	-1.23209	1.23209
	1.23275												Q71F23	110	T	___2	0.853152	UID33360	0.235928	0.451763	0.172098	-0.751413	1.23275	1.23275
	1.23329												P07900;Q14568;Q58FG0	263;263;89	S	___1	1	UID1894	-0.181093	0.148425	-0.449433	-0.341576	-1.23329	1.23329
	1.23333												Q8NDI1	428	S	___3	0.766316	UID43633	-1.18819	-0.564429	-1.23333	-0.471179	-0.731943	1.23333
	1.23359												Q9P219	1601	S	___1	0.996417	UID13180	1.23359	0.442874	-0.796733	-1.09346	-0.704955	1.23359
	1.2336												Q9UGU5	497	S	___1	1	UID13450	-0.258964	-0.0307235	-0.365195	-0.705853	-1.2336	1.2336
	1.23385												P09651	365	S	___1	0.796831	UID2000	-0.770775	0.861788	1.23385	-0.589892	-0.808795	1.23385
	1.23412												P18583	2009	S	___1	1	UID2362	0.072021	-0.0722808	-0.557965	1.23412	0.603106	1.23412
	1.23413												P46940	2	S	___1	1	UID3425	-0.845393	0.556192	-0.437741	-1.23413	-1.19857	1.23413
	1.2358												Q5VZK9	1101	S	___1	1	UID7136	-1.2358	0.971251	0.557129	-0.460167	-0.623468	1.2358
	1.2368												Q96T58	190	S	___1	0.890189	UID10976	-0.451678	0.716891	0.378654	-1.2368	-0.292706	1.2368
	1.23698												Q9BXB5	507	S	___1	0.996103	UID11497	-0.171921	0.268675	1.23698	-0.117004	-0.422383	1.23698
	1.23711												Q9UQ35	848	T	___2	0.999995	UID34201	-0.047269	-0.837885	-1.05983	-0.883798	-1.23711	1.23711
	1.23717												P11532	3613	S	___1	0.791377	UID2099	0.890083	0.459235	-0.0597142	-0.912828	-1.23717	1.23717
	1.23736												P50851	1498	S	___1	0.960453	UID3714	-0.453291	-0.451514	0.0495298	0.952795	1.23736	1.23736
	1.23774												Q9P2F8	1652	S	___1	0.997422	UID13271	-0.595462	-1.03114	-1.23774	-0.954037	-0.281108	1.23774
	1.2381												O94806;Q15139	395;401	S	___1	0.972217	UID1284	-0.994705	-0.269461	0.17651	0.779848	-1.2381	1.2381
	1.23962												Q7Z6Z7	1907	S	___1	1	UID8210	-0.183335	-0.430396	-1.23962	-0.9919	-1.01677	1.23962
	1.24019												Q96P16	156	S	___1	0.996813	UID10704	-0.0341757	-0.858678	-1.24019	-0.396958	-0.687443	1.24019
	1.2403												P58107	2716	S	___1	1	UID4071	-0.012988	0.985475	1.2403	0.967754	-0.75054	1.2403
	1.24049												Q7Z6Z7	3752	S	___1	0.97053	UID8216	-0.570229	0.944093	1.00545	1.24049	0.945351	1.24049
	1.2406												Q9P1Y6	814	S	___1	0.999978	UID13140	1.07282	0.371268	0.763967	-0.342529	-1.2406	1.2406
	1.24198												Q92466	24	S	___2	1	UID27139	-1.24198	-0.852895	-1.2064	-0.742533	-1.2051	1.24198
	1.24238												Q9BXL6	475	S	___1	0.813311	UID11518	-0.628845	-0.260134	-1.24238	-1.06147	-0.894916	1.24238
	1.24242												Q66K64	50	S	___1	0.999909	UID7215	1.24242	0.808102	-0.116726	0.392219	0.112707	1.24242
	1.24276												P42677	11	S	___1	1	UID3222	-0.332428	-0.111466	-1.24276	-1.10809	-0.658411	1.24276
	1.24328												Q9BVT8	127	S	___1	0.963846	UID11424	-0.871793	0.108813	1.24328	0.607755	-0.240893	1.24328
	1.24351												Q12802	2563	S	___1	0.998794	UID4907	-1.24351	1.19882	0.746836	0.354569	0.576486	1.24351
	1.24416												Q13838	172	T	___1	1	UID15785	0.487715	1.24416	0.90879	-0.0410978	-0.96793	1.24416
	1.24464												Q9UBH6	668	S	___1	0.956794	UID13343	-0.659023	-0.3277	1.24464	0.008647	-0.570254	1.24464
	1.24602												Q08289	514	S	___1	0.997502	UID4703	-1.158	-0.0417922	0.646501	-0.0419813	-1.24602	1.24602
	1.24675												Q92538	1318	S	___1	0.996916	UID9949	-0.478728	0.280132	0.730005	-0.748343	-1.24675	1.24675
	1.24703												Q8WYH8	118	S	___1	1	UID9882	0.171945	0.37513	1.24703	0.153508	-0.287818	1.24703
	1.24719												P12036	620	S	___1	1	UID2115	0.316391	0.587965	0.026697	-1.24719	-0.810578	1.24719
	1.2476												P02545	301	S	___1	0.999939	UID1708	-0.0786314	0.00111628	0.55493	0.688757	1.2476	1.2476
	1.24768												O00559	36	S	___1	1	UID194	-0.14517	0.108345	0.489678	0.33144	1.24768	1.24768
	1.24791												Q9Y6I9	71	S	___1	0.924175	UID14768	-0.212972	-0.653511	-0.146156	-1.24791	0.538598	1.24791
	1.24842												Q92466	26	S	___2	1	UID27140	-0.866515	-0.146842	-1.24842	-1.03299	-0.787691	1.24842
	1.24852												Q15223	422	S	___1	1	UID6020	0.306283	0.552905	-0.483835	-1.20505	-1.24852	1.24852
	1.24862												Q05209	673	S	___1	0.996693	UID4588	0.0446893	0.094312	1.07121	1.24862	-0.199832	1.24862
	1.24913												Q9BXW9	1435	S	___1	1	UID11541	0.687504	0.55424	-0.299085	-1.24913	-0.976938	1.24913
	1.25018												P24928	1843	S	___2	0.839171	UID19868	0.0447975	-0.261654	-1.25018	-0.596042	-1.22841	1.25018
	1.2505												Q9NPI1	279	S	___1	1	UID12517	0.527398	0.753556	0.560827	-0.33134	-1.2505	1.2505
	1.25081												Q14573	2609	S	___1	0.999954	UID5668	-0.242568	-0.380396	1.12429	-0.62167	1.25081	1.25081
	1.25124												Q96N67	1438	S	___1	0.999988	UID10691	-0.100481	0.579162	-0.599284	-0.593346	-1.25124	1.25124
	1.25202												Q9UNS2	423	S	___1	0.996031	UID13901	-0.20859	0.882029	1.25202	0.668438	0.384629	1.25202
	1.25259												P29401	287	T	___1	1	UID15306	-0.0621848	-0.0917864	-0.301951	-0.342836	-1.25259	1.25259
	1.25265												Q15003	87	S	___1	0.999989	UID5902	0.410783	-0.463382	0.26632	0.0523453	1.25265	1.25265
	1.253												Q8NEY1	142	S	___1	0.999464	UID9289	-0.0895685	-0.171835	-0.271236	0.0742735	-1.253	1.253
	1.25323												Q641Q2;Q9Y4E1	498;498	S	___1	1	UID7189	0.230657	-0.159668	-0.331914	-0.908292	-1.25323	1.25323
	1.25364												Q4KMP7	148	T	___2	0.993877	UID33184	-0.104905	-0.0536975	1.25364	0.113277	-0.199859	1.25364
	1.25407												Q8IYB3	638	S	___2	1	UID26003	0.331676	0.204286	-1.08926	-1.25407	-0.591556	1.25407
	1.25478												Q8N3X1	517	T	___1	0.999827	UID16307	0.053525	0.197216	1.25478	0.69654	0.02147	1.25478
	1.25495												O14974	409	S	___2	0.904507	UID17553	-0.325775	0.763193	0.66827	1.25495	-0.722735	1.25495
	1.25523												P53667	210	S	___1	1	UID3881	0.0613675	0.0263308	1.25523	0.999561	0.0197965	1.25523
	1.25532												Q14432	520	S	___1	0.996413	UID5631	0.124958	0.824878	0.694216	0.349362	-1.25532	1.25532
	1.25554												Q02790	15	S	___1	0.801889	UID4470	-0.953983	0.14617	0.146721	1.25554	-0.333367	1.25554
	1.25559												Q9UIS9	297	S	___1	0.998908	UID13592	-0.333889	0.502948	0.242393	-1.25559	-1.02335	1.25559
	1.25627												Q13435	311	T	___1	0.999643	UID15754	0.189981	-0.527642	-1.25627	-1.02063	0.979033	1.25627
	1.25654												Q8NCP5	194	S	___1	0.997466	UID9186	-0.857952	-0.750948	-0.95583	-0.817159	-1.25654	1.25654
	1.2572												O96013	104	S	___2	0.998311	UID18863	-0.452334	1.2572	0.573882	-0.307362	-0.636193	1.2572
	1.25918												Q9BXP2	6	S	___1	0.988283	UID11521	-0.253016	-0.0977423	1.25918	0.185909	-0.720676	1.25918
	1.25924												O43166	1549	S	___1	0.999787	UID577	0.968821	1.25924	-0.0112678	0.05303	-0.536341	1.25924
	1.25993												P18669;Q8N0Y7	118;118	S	___1	0.999958	UID2386	0.0347635	0.329673	0.785178	1.25993	0.311719	1.25993
	1.26023												O95359	2256	S	___1	0.999999	UID1470	0.61093	0.578807	0.0206932	-0.0304497	-1.26023	1.26023
	1.26075												Q9UKY7	107	S	___1	1	UID13747	-0.0893269	-0.122506	1.12671	1.26075	-0.47664	1.26075
	1.26086												O95197	30	S	___2	0.999982	UID18609	-0.665443	-0.547246	0.764356	1.26086	-0.923675	1.26086
	1.26123												Q8TAQ2	302	S	___3	0.999999	UID43866	-1.01665	-0.806665	0.0434158	-0.936373	-1.26123	1.26123
	1.26132												O75475	122	T	___2	1	UID32220	0.0057905	0.71018	0.974411	0.143865	-1.26132	1.26132
	1.26179												Q5QP82	89	S	___1	0.876516	UID6754	1.13998	1.26179	-0.0736948	1.07467	-1.06124	1.26179
	1.26198												Q96RS0	89	S	___1	1	UID10811	-0.995921	0.234875	1.16932	1.05554	-1.26198	1.26198
	1.262												Q07343;Q08499	145;202	S	___1	1	UID4660	0.0744017	-0.0651345	-1.262	-0.805182	-0.4896	1.262
	1.26209												Q13247	303	S	___1	0.999999	UID5163	0.0587727	-0.366075	-0.287907	0.248225	1.26209	1.26209
	1.26254												Q9H307	100	S	___2	1	UID29192	-0.961809	1.11892	0.965608	0.143292	-1.26254	1.26254
	1.26366												Q8WYQ5	377	S	___1	0.999986	UID9918	-0.617336	-1.26366	-0.553981	-0.104043	-0.0719103	1.26366
	1.26503												Q8IV50	33	S	___1	0.999423	UID8567	0.284016	-0.170045	0.0824125	0.25035	-1.26503	1.26503
	1.26631												O14737	119	S	___1	1	UID305	0.487955	0.201142	0.377276	0.116188	-1.26631	1.26631
	1.26721												Q8NFH5	273	T	___1	0.99979	UID16348	0.215623	0.63064	1.26721	0.295503	0.706925	1.26721
	1.26854												P02545	22	S	___1	0.999854	UID1707	0.097678	-0.376598	0.50879	1.26854	0.155475	1.26854
	1.26875												O95671	21	S	___1	0.978932	UID1550	-0.765172	-0.253611	-0.999747	-1.15826	-1.26875	1.26875
	1.26969												Q86UU1	563	S	___1	0.999117	UID8322	-0.687372	0.87063	1.26969	0.700621	-1.22974	1.26969
	1.26985												O15417	1136	S	___1	0.987021	UID521	-1.06042	-1.12221	-1.21712	-0.137319	-1.26985	1.26985
	1.26996												Q14738	90	S	___2	0.845873	UID22991	-0.862503	1.26996	1.15468	-1.08445	-0.22383	1.26996
	1.27003												Q96ST2	511	S	___1	1	UID10877	0.157088	-0.425504	-1.27003	0.0623632	-1.23253	1.27003
	1.27025												Q96F24	113	S	___1	1	UID10405	0.252008	0.135555	-0.683063	-1.1945	-1.27025	1.27025
	1.27163												Q99590	608	S	___1	1	UID11078	-0.0188902	-0.416916	-0.340695	-0.708948	-1.27163	1.27163
	1.27196												Q9HC35	897	T	___2	0.986351	UID33956	-0.155671	-0.343836	0.534016	1.27196	-0.597908	1.27196
	1.27198												P23511	326	S	___1	1	UID2609	-0.799295	-0.507575	-0.171653	-1.18218	-1.27198	1.27198
	1.27242												Q9H5I5	1844	S	___1	0.968373	UID12133	-1.11144	0.0729312	0.381988	0.931701	1.27242	1.27242
	1.27265												O75179	1696	S	___3	0.99974	UID35460	0.621141	-0.694158	-0.720231	-1.27265	-0.978572	1.27265
	1.27273												Q8NFH5	121	S	___1	0.83102	UID9342	-0.273874	-0.471465	1.23759	-1.27273	-0.734931	1.27273
	1.27295												Q96P16	109	S	___1	1	UID10705	-0.0992685	-0.316911	0.823345	1.27295	-0.194315	1.27295
	1.27353												P60174	58	S	___1	1	UID4080	-0.392809	-0.75229	-0.818055	-0.618018	-1.27353	1.27353
	1.274												Q5T200	198	S	___1	1	UID6835	0.283047	-0.150879	-1.09417	-1.274	-1.231	1.274
	1.27417												Q6ZSZ5	1101	S	___1	0.802274	UID7787	0.329344	-0.140717	-0.667661	-1.18542	-1.27417	1.27417
	1.27455												Q9NYF8	341	T	___1	1	UID16823	0.299524	0.241928	0.190448	0.0209743	-1.27455	1.27455
	1.27627												Q5TCZ1	1038	S	___1	1	UID6940	-0.288258	0.926147	1.27627	1.05231	-1.02794	1.27627
	1.27647												Q8N5Y2	400	S	___2	0.999989	UID26264	1.11353	0.130343	1.27647	-1.11308	-0.933893	1.27647
	1.27739												Q15742	159	S	___2	0.999877	UID23404	-0.787907	-0.414249	-1.27739	-0.570164	-0.314104	1.27739
	1.27951												Q9NYP9	233	S	___1	0.992576	UID12989	-0.294115	-0.599021	-0.0705958	0.2125	1.27951	1.27951
	1.27955												Q13286	12	S	___2	1	UID22400	-0.531585	-0.421813	1.27955	1.23676	0.320631	1.27955
	1.27955												Q13286	14	S	___2	1	UID22401	-0.531585	-0.557059	1.27955	1.23676	0.320631	1.27955
	1.27974												Q14151	507	S	___1	0.966619	UID5519	-1.04421	0.520446	-0.342813	-1.27974	-0.860745	1.27974
	1.28024												Q9BV73	2322	S	___1	0.996564	UID11393	1.28024	0.57535	0.0670075	-0.130354	0.288906	1.28024
	1.28028												Q14247	399	T	___2	0.995778	UID33026	-0.547566	0.22538	0.156216	0.182771	-1.28028	1.28028
	1.28045												Q9UKV3	1004	S	___1	1	UID13726	0.0439413	-0.0957526	-0.803237	-0.501775	1.28045	1.28045
	1.28049												Q12830	817	S	___1	0.999639	UID4915	-0.594544	-1.0097	1.28049	1.0819	-0.40766	1.28049
	1.28063												Q8WX93	1352	S	___1	0.999999	UID9828	-0.0063535	0.73869	0.517078	1.28063	0.313556	1.28063
	1.28113												Q08AD1	901	S	___1	0.85631	UID4743	1.28113	0.737425	-0.287762	-1.08	-0.348542	1.28113
	1.28128												Q71F23	232	S	___1	0.827628	UID7842	0.234472	0.17513	-0.783754	-1.28128	-1.07355	1.28128
	1.28202												Q15020	10	S	___2	0.999992	UID23131	1.03378	-0.050672	-0.83044	-1.28202	-1.10459	1.28202
	1.28221												Q8WYL5	937	S	___1	0.996506	UID9885	-0.127201	0.400751	-0.955678	-0.94523	-1.28221	1.28221
	1.28238												Q6IE81	89	S	___1	0.999891	UID7344	-0.396088	-0.0177116	0.167039	0.575901	1.28238	1.28238
	1.28257												Q8N122	696	S	___1	0.997738	UID8865	-0.532551	-0.584523	1.28257	0.0150915	-0.770041	1.28257
	1.28262												Q3YEC7	596	S	___2	1	UID23687	-1.28262	-0.647091	-0.411681	-0.758289	-0.76026	1.28262
	1.28269												Q15154	159	S	___1	0.994333	UID5987	0.682768	-0.280708	-0.338021	-1.28269	0.989286	1.28269
	1.28335												P49454	3150	S	___1	1	UID3561	0.471882	-0.0344827	1.28335	0.605251	-0.189091	1.28335
	1.28342												Q02880	1552	S	___1	1	UID4475	0.210768	-0.3849	-0.991558	-1.08736	-1.28342	1.28342
	1.28347												Q58WW2	336	S	___1	0.999987	UID6596	-0.0288845	0.220719	-0.967541	-1.28347	-0.31019	1.28347
	1.28404												O94915	1941	S	___1	0.997897	UID1345	-0.856915	0.604273	0.488556	0.458545	-1.28404	1.28404
	1.28428												Q13671	351	S	___1	0.999836	UID5438	0.154179	0.607214	1.1828	1.28428	0.104977	1.28428
	1.28434												Q8N556	283	S	___2	0.992326	UID26224	-0.335024	0.651507	1.28434	0.863404	0.274658	1.28434
	1.28459												Q99459	377	T	___1	0.999948	UID16564	-0.0238145	-0.427391	-1.28459	-1.06664	-0.209704	1.28459
	1.28478												P10301	201	S	___1	0.997414	UID2038	0.0123435	1.12565	1.11687	0.0135475	1.28478	1.28478
	1.285												Q16513	628	T	___1	0.996129	UID15917	-0.793493	1.285	-0.816349	-0.937327	-1.21758	1.285
	1.28509												P15336	71	T	___1	0.782377	UID15200	-0.717405	0.462096	0.818164	1.28509	-0.926371	1.28509
	1.28603												Q9Y6N8	784	S	___1	0.999468	UID14789	0.136169	0.079664	1.15602	1.00485	1.28603	1.28603
	1.28652												Q8N9T8	171	S	___1	1	UID9104	0.300689	0.229573	0.449704	-0.176141	-1.28652	1.28652
	1.28742												Q15723	424	S	___1	0.87187	UID6185	-0.244433	0.38248	0.231176	-0.544761	1.28742	1.28742
	1.28798												P51153	178	S	___1	0.999999	UID3735	-0.715291	-0.0717267	0.269327	1.22592	1.28798	1.28798
	1.28834												P46013	1131	S	___1	1	UID3317	0.062915	1.28834	1.25598	0.408492	0.0679083	1.28834
	1.28872												Q96RU2	550	S	___1	1	UID10830	-0.0991128	-0.132177	0.109556	1.28872	-0.381898	1.28872
	1.28894												Q86X29	493	S	___2	0.999998	UID25687	-0.809754	-1.07662	1.28894	-0.209027	-0.233558	1.28894
	1.28949												P33991	31	S	___3	0.772525	UID37375	-0.652175	-0.395869	-1.01502	-0.571406	-1.28949	1.28949
	1.29028												Q8NI35	1212	S	___1	1	UID9413	0.0849265	-0.514609	-0.736609	-1.14185	-1.29028	1.29028
	1.29163												Q9BWT3	648	S	___1	0.99982	UID11471	0.181324	0.64977	0.132186	-1.00707	-1.29163	1.29163
	1.29208												Q9NYV4	893	T	___1	1	UID16829	1.05071	0.801781	0.352343	0.300406	-1.29208	1.29208
	1.29251												Q7Z6J0	532	S	___1	0.98806	UID8196	-0.821676	-0.108468	1.29251	-0.24675	-0.955097	1.29251
	1.29264												P15056	151	S	___1	1	UID2194	-0.1321	0.589373	-0.035192	-0.187874	-1.29264	1.29264
	1.29267												Q15942	344	S	___1	1	UID6247	0.039559	0.634368	1.29267	0.732454	-0.0324078	1.29267
	1.29331												Q5JSZ5	1139	S	___2	0.996513	UID23893	-0.746226	-1.29331	-1.15309	-1.16775	-1.20721	1.29331
	1.29342												O95297	210	S	___1	1	UID1452	0.4647	-0.422873	-1.29342	-1.01301	-0.446994	1.29342
	1.29445												Q14157	467	S	___1	1	UID5555	0.00633529	0.423384	1.19335	1.29445	0.364577	1.29445
	1.29487												Q99956	16	S	___1	1	UID11158	-0.24385	1.09959	-0.613195	-1.29487	1.08986	1.29487
	1.29511												Q9UBF8	428	S	___1	1	UID13341	-0.350451	-0.115823	0.133897	-0.106907	-1.29511	1.29511
	1.29548												P28290	739	S	___1	0.999884	UID2778	-0.173143	0.251625	0.281769	-0.272828	-1.29548	1.29548
	1.29574												Q9NPG3	493	S	___1	1	UID12509	-0.0702878	0.00737275	-0.232646	-0.904045	-1.29574	1.29574
	1.29621												Q92870	334	S	___1	0.931379	UID10118	-1.04961	-0.44565	-0.454682	-1.29621	-1.26387	1.29621
	1.29639												Q32MZ4	68	S	___1	0.996048	UID6420	0.31455	-0.605465	1.29639	0.476606	0.810605	1.29639
	1.2967												Q68DQ2	2902	T	___1	0.999822	UID16065	-0.588602	-0.943929	-1.2967	-1.02792	-1.23851	1.2967
	1.29681												Q8IYB3	653	S	___2	0.999935	UID25994	1.29681	-0.29159	-0.187034	-1.16928	-0.999136	1.29681
	1.29817												P19174	1221	S	___1	0.998817	UID2412	0.327149	0.845651	1.10647	1.29817	-0.503865	1.29817
	1.29865												Q7Z6Z7	2889	T	___2	0.909645	UID33402	-0.583828	-0.947386	-0.969564	-1.13357	-1.29865	1.29865
	1.29886												O60566	543	S	___1	1	UID862	0.0587817	0.326427	-0.956648	-1.05189	-1.29886	1.29886
	1.29886												Q15032	187	S	___1	1	UID5939	-0.663858	0.163213	-1.29886	-1.05704	-0.516087	1.29886
	1.29905												Q8NCF5	198	S	___2	0.995833	UID26384	-0.857349	0.189156	0.907412	-0.960469	-1.29905	1.29905
	1.29971												P57740	86	S	___1	0.999999	UID4063	-0.443176	1.29971	1.04535	0.545911	-0.965225	1.29971
	1.29976												O95232	431	S	___1	0.999998	UID1415	0.042854	-0.242148	-0.557545	-0.360893	-1.29976	1.29976
	1.29979												Q9C0C2	1138	S	___1	0.981065	UID11732	0.020941	0.472976	-0.0878132	-0.34822	-1.29979	1.29979
	1.29982												Q92597	333	S	___3	0.967882	UID44420	-0.465435	-0.198935	1.13948	-0.513693	-1.29982	1.29982
	1.29983												Q8TEW0	474	S	___1	0.88304	UID9589	-0.397869	1.29983	0.251661	0.103691	-0.475463	1.29983
	1.30016												P15822	2599	S	___1	0.958254	UID2222	-0.146703	-1.12558	-0.658143	-1.30016	-1.07869	1.30016
	1.30148												Q9H0F6	165	S	___1	0.999995	UID11838	-0.022722	0.175652	0.346536	1.00467	1.30148	1.30148
	1.30165												P49023	302	S	___1	0.77481	UID3504	-0.665672	0.593434	1.30165	0.796983	-0.538287	1.30165
	1.3017												Q14687	826	S	___2	1	UID22970	-0.29269	-0.461913	-1.3017	-0.763849	-0.613646	1.3017
	1.3017												Q14687	828	S	___2	0.999991	UID22971	-0.29269	-0.461913	-1.3017	-0.763849	-0.613646	1.3017
	1.30272												Q8IXM2	96	S	___1	1	UID8702	-0.0376677	-0.869879	-1.30272	-1.19848	-1.02603	1.30272
	1.3033												Q96T58	2126	S	___1	0.999994	UID10954	-0.313721	0.7843	0.957194	1.3033	1.22068	1.3033
	1.30337												Q9UKM9	288	S	___1	0.999622	UID13692	0.246914	1.30337	0.911666	0.534586	1.21937	1.30337
	1.30353												P17480	273	S	___1	0.999281	UID2317	-0.296635	-0.338633	-0.142847	1.30353	1.2237	1.30353
	1.30444												Q8TD19	868	S	___1	0.9029	UID9497	0.0628483	0.184097	0.352527	0.21434	-1.30444	1.30444
	1.30537												Q6UXH1	70	S	___1	0.994839	UID7672	-0.692439	-0.0123943	0.512247	0.10277	1.30537	1.30537
	1.30543												P07948	13	S	___2	1	UID19124	-0.426037	-0.6885	1.26165	0.529921	-1.30543	1.30543
	1.30582												Q53SF7	993	S	___1	0.860769	UID6576	-0.0487645	1.08352	-1.30582	-1.3032	-1.09032	1.30582
	1.30666												Q69YH5	400	S	___1	0.999931	UID7275	0.00990624	0.254798	1.22301	1.30666	0.775839	1.30666
	1.30669												O43156	459	S	___1	0.999999	UID562	-0.700963	1.30669	-0.651222	0.21366	0.422327	1.30669
	1.30671												Q9UGU0	1671	T	___1	0.999995	UID16877	-0.104946	0.164292	-0.576075	-1.30671	-0.904792	1.30671
	1.30677												Q9NYF8	660	S	___1	0.848119	UID12943	0.381497	-0.903862	-0.675941	1.30677	-0.172955	1.30677
	1.30703												O95297	206	S	___1	0.959077	UID1450	0.112163	0.880268	0.741484	0.08319	-1.30703	1.30703
	1.3074												P48681	325	S	___1	0.999898	UID3488	-0.4821	0.765996	0.343968	-0.328086	-1.3074	1.3074
	1.30836												Q15020	8	S	___2	0.999871	UID23130	1.30836	0.223917	-0.434489	-0.545888	-0.557207	1.30836
	1.30927												Q86VM9	689	S	___1	0.966289	UID8370	0.235716	-0.344203	-0.422057	-0.119619	1.30927	1.30927
	1.30939												P22314	816	S	___2	1	UID19762	0.356299	0.349705	0.938237	1.30939	-1.22826	1.30939
	1.30939												P22314	820	S	___2	0.999981	UID19763	0.356299	0.349705	0.938237	1.30939	-1.05706	1.30939
	1.30986												Q99569	337	S	___1	0.961732	UID11052	-0.730566	-0.165149	-0.307997	-1.30986	-1.15072	1.30986
	1.31004												Q15785	186	S	___1	1	UID6207	0.275929	-0.284992	0.199089	0.647529	1.31004	1.31004
	1.31057												Q08AD1	464	S	___1	0.999997	UID4748	-0.00981775	0.577308	0.473491	0.76837	-1.31057	1.31057
	1.31073												P04920	173	S	___1	0.997848	UID1781	-0.0761705	0.29419	0.579915	-0.662068	-1.31073	1.31073
	1.31079												O43491	647	S	___1	0.981299	UID649	0.171291	1.31079	-0.714792	-0.377534	-0.0791985	1.31079
	1.31132												Q99567	430	S	___1	0.994215	UID11039	-0.691084	0.164835	-0.273699	0.39233	1.31132	1.31132
	1.31272												O15013	1232	S	___1	0.769271	UID362	-1.31272	-1.29878	0.111544	0.879977	-1.13276	1.31272
[truncated: 13,200 more rows]

## Sheet: Figure 2a
Figure 2a
[truncated: 800 more rows]

## Sheet: Figure 2b
Figure 2b
[truncated: 14,373 more rows]
[truncated: 20 more columns]

## Sheet: Figure 2c
Figure 2c
[truncated: 79 more rows]

## Sheet: Figure 4a
Figure 4a			The boxed parts of the blots were used for the figures.
[truncated: 11 more rows]

[truncated: 31 more sheets: Figure 4b, Figure 4c, Figure 5a, Figure 5b, Figure 5c, Figure 5d, Figure 5e, Supplementary Figure 1a, Supplementary Figure 1b, Supplementary Figure 1c, Supplementary Figure 2a, Supplementary Figure 2b, Supplementary Figure 2c, Supplementary Figure 2d, Supplementary Figure 3, Supplementary Figure 4a, Supplementary Figure 4b, Supplementary Figure 5a, Supplementary Figure 5b, Supplementary Figure 5c …]
